# Supplementary material for: Peptidomimetic blockade of MYB in acute myeloid leukemia
Source: Nat Commun. 2018 Jan 9;9:110. doi: 10.1038/s41467-017-02618-6 (PMC5760651; doi:10.1038/s41467-017-02618-6)
Supplement: Supplementary file 4 — Supplementary Data 1 [file 41467_2017_2618_MOESM4_ESM.zip]

Archive with 3 entries (3 files):
- RNA-seq_Table_DESeq2_SignificantUpregulatedGenes_MYBMIMvsControl.csv
- RNA-seq_Table_DESeq2_AllResults_foldpv_Sorted_MYBMIMvsControl.csv
- RNA-seq_Table_DESeq2_SignificantDownregulatedGenes_MYBMIMvsControl.csv
