# Supplementary material for: Peptidomimetic blockade of MYB in acute myeloid leukemia
Source: Nat Commun. 2018 Jan 9;9:110. doi: 10.1038/s41467-017-02618-6 (PMC5760651; doi:10.1038/s41467-017-02618-6)
Supplement: Supplementary file 4 — Supplementary Data 1 [file 41467_2017_2618_MOESM4_ESM.zip › RNA-seq_Table_DESeq2_SignificantUpregulatedGenes_MYBMIMvsControl.csv]

	baseMean	log2FoldChange	lfcSE	stat	pvalue	padj
BAG3	1505.27142235803	5.46586421580413	0.130497555782579	41.8848014664027	0	0
HSPA1B	5282.78328942149	5.60026722820625	0.153221285821882	36.5501907790834	1.7707430272884e-292	1.66963360043023e-288
MT2A	5531.95023278452	4.6664497175909	0.131563174458243	35.4692697010895	1.46389791294041e-275	9.20206228074344e-272
GADD45A	1612.09714493904	4.262505301241	0.12428317618453	34.2967200557559	8.78250148956166e-258	4.14051032725384e-254
CDKN1A	4855.54349978001	4.70280914185886	0.139154252633508	33.7956552017473	2.28443962123563e-250	8.61599247545232e-247
MDM2	4055.7070936018	3.12416401176731	0.102620852634289	30.443754184161	1.44909785766793e-203	4.5545145666503e-200
EMP1	781.465702386909	6.51060046467195	0.219477524772579	29.6640873429669	2.23227737492515e-193	6.01375524804835e-190
TNFRSF10D	1478.46498644264	3.90479110471364	0.132225403357797	29.531323070707	1.14093187968893e-191	2.68946167339674e-188
SERPINH1	879.177508562468	3.31950970490439	0.112524482017147	29.5003331310474	2.85076290714482e-191	5.97329854477078e-188
HSPH1	22254.2471102366	2.9439353717657	0.101825485197403	28.9115771563324	8.54019660000181e-184	1.61051027482834e-180
RGS2	575.390704146342	5.55673674396123	0.194317957836075	28.5961050941512	7.51140411934768e-180	1.28772780802417e-176
SERPINE1	711.35016803935	8.00259934159158	0.279951231499278	28.5856907959779	1.0120265691297e-179	1.59039975338732e-176
PPP1R15A	2708.10691690402	4.86894432562829	0.171411031832939	28.4050814790828	1.75004160735828e-177	2.53863727935096e-174
JUN	2295.53732583312	6.65288988903825	0.241822485249354	27.5114610710338	1.28039598334107e-166	1.72469338956043e-163
ZFP36L1	584.803845946183	4.34362711453818	0.160236232241408	27.1076463405242	8.00108005944616e-162	1.00589578507357e-158
CD83	712.117498691053	3.0367504976949	0.112265360441528	27.0497550246281	3.8448906476723e-161	4.53168423961276e-158
RN7SL2	699.881602594733	7.17735775579705	0.271313913330366	26.4540718450274	3.27566339523594e-154	3.63367413572702e-151
RN7SK	956.840120437146	7.65356973410979	0.294490104002457	25.9892255464243	6.55552447471867e-149	6.86800447468026e-146
RN7SL1	585.634446702861	5.58430861292628	0.225746461612976	24.7370814719574	4.27022007470497e-135	4.23830579835718e-132
GDF15	612.552894853928	7.77987465537134	0.321010860371188	24.2355496831957	9.39164647457659e-130	8.85538346087827e-127
MYADM	2588.48560551381	3.32055450998426	0.141926860920598	23.3962372481552	4.66763445956166e-121	4.19153574468637e-118
TNFSF9	565.476949012231	3.62319357990552	0.155211906136475	23.3435286640944	1.60337049609837e-120	1.37438003706469e-117
SAT1	844.560901300903	2.59695244425377	0.115092321587638	22.5640808042637	9.76826665345174e-113	8.00912924133882e-110
DNAJA1	4003.14637526548	2.08772902021013	0.0926159548639983	22.5417858432259	1.61664889584433e-112	1.27028186990968e-109
ATP2B1	1278.93665882715	2.40679039231047	0.106986199913066	22.4962695587482	4.51475642800101e-112	3.40557106876972e-109
HSPA6	452.630425588067	7.94300164106048	0.353577257422403	22.4646848017471	9.19620710112165e-112	6.67007975049816e-109
RPPH1	959.399760777934	5.75001394796843	0.260301816959359	22.0897956654148	3.961836563091e-108	2.76712273728778e-105
DSTN	1043.21794025122	2.47027204977027	0.112933983967432	21.8735934303233	4.63587212760325e-106	3.12225987794079e-103
MT1X	570.506424635459	2.70792872919719	0.125297059625156	21.61206924806	1.38309411308757e-103	8.99392716710532e-101
PTGS2	276.090659107256	5.3861872852894	0.249632388516466	21.5764761828336	2.98789978444859e-103	1.87819380450438e-100
SESN2	1626.33220808211	3.71485741651155	0.172568054434483	21.5269125487066	8.71495905606574e-103	5.30150638320283e-100
NRP2	259.668031018389	4.41554308492618	0.207144119726916	21.3162849650152	8.01761141859894e-101	4.72487862912309e-98
MAP1LC3B	412.646800676055	2.73565645341875	0.129840533096241	21.0693562956262	1.51983322168972e-98	8.68515602867414e-96
PHLDA1	342.628918111491	5.30575059918514	0.252814121573837	20.9867651623074	8.66456806529916e-98	4.80577719339446e-95
PMAIP1	827.881708738853	2.79619426207264	0.135359979417732	20.657466661127	8.36387129864229e-95	4.38127458193879e-92
RRAD	382.314721119141	8.75541711435635	0.428055407053929	20.4539341638389	5.54202254431822e-93	2.75030160896718e-90
TREM1	333.639922276566	4.42737432156679	0.21659308017704	20.4409776985854	7.22767146065573e-93	3.49485713859092e-90
HMOX1	196.273606020351	4.93358676049896	0.241662880973455	20.4151615698105	1.22625311683878e-92	5.78117031933642e-90
PLK2	532.304530641324	3.68033484502769	0.181177470338428	20.3134243907537	9.78392818172287e-92	4.50012969880317e-89
ERRFI1	171.928454995686	5.74197887763456	0.284833943562673	20.1590400561622	2.24189265840219e-90	1.00660980362258e-87
STK17A	872.996506937674	2.12453688737696	0.106871484103305	19.8793616950553	6.14101116455777e-88	2.63198155775524e-85
BTG2	348.322606195937	4.13745229328964	0.208251479735691	19.8675769244993	7.76622119942178e-88	3.25456443063769e-85
PDGFA	562.437840832335	2.69575654750695	0.136791516879659	19.7070447714862	1.87608122394182e-86	7.69111733067278e-84
CD109	549.783450339553	2.45067341157075	0.124997386936524	19.6057971421054	1.37973386904962e-85	5.53596197926336e-83
ZFAND2A	747.160068466053	4.15903599711691	0.212424834162858	19.5788595693493	2.34205379569252e-85	9.20134384982699e-83
SERTAD1	786.702888487062	4.56870666369518	0.233739159566358	19.5461756265883	4.44629232848888e-85	1.71118736184986e-82
SPATS2L	709.59518879258	1.93480496899445	0.100479640099164	19.2556916713174	1.26474390666681e-82	4.67657658665152e-80
TAF7	1486.5657007309	2.16774498422993	0.112667381283135	19.2402180608276	1.70489690000443e-82	6.18287418082375e-80
UBC	18978.3682825083	3.639331721865	0.190553725625271	19.098717224883	2.587668324625e-81	9.20721684259968e-79
ARL8B	1553.94923348224	1.75927781668922	0.0921588989825818	19.0896140916541	3.0803650500266e-81	1.07573192802596e-78
SLC30A1	463.30257042918	2.22926879876003	0.116929554916768	19.0650584477709	4.92726749394423e-81	1.68942564365091e-78
S100A10	2424.49071214451	3.26091243656262	0.172197265250044	18.937074475762	5.64477465819064e-80	1.86752913165192e-77
ANKRD28	540.791606826277	2.41275691653876	0.128409241034354	18.7895894182044	9.18875166827626e-79	2.987611706213e-76
ATF3	182.231908375016	3.95132184227421	0.211796593006845	18.6562105942209	1.12426790879759e-77	3.59346512272966e-75
DNAJB4	216.974154951574	3.10553197653019	0.167432730913821	18.5479383844526	8.47403748755105e-77	2.57747417645545e-74
HLA-B	21100.9794606971	1.80593600467953	0.097554152381154	18.51213875165	1.64824559360298e-76	4.9337484768516e-74
CCNL1	976.630867417827	2.05375931688844	0.110953391684722	18.5101084852302	1.71155618346056e-76	5.04320726682801e-74
AC013394.2	914.924845634382	1.92698169420104	0.105208384146251	18.3158567621599	6.18458551340065e-75	1.74073005390611e-72
RNU6ATAC	221.856193921208	8.21688124398573	0.449578658105597	18.2768489914745	1.26528106036173e-74	3.50892209357374e-72
FAM46A	1412.3573222056	2.05361512599192	0.11239723556796	18.2710465752534	1.40725778972252e-74	3.84609672443293e-72
RGS16	1241.94288734093	2.13700080750564	0.117735145537141	18.1509165997632	1.2627603209261e-73	3.40187630457493e-71
IL8	137.578009682286	4.40849798672367	0.242953514874894	18.1454381880163	1.39517981866054e-73	3.70567620004233e-71
TIPARP	248.716849666502	3.05511495472569	0.169534900476824	18.020566539002	1.34360517947591e-72	3.51912589924399e-70
BCL2A1	163.845575806728	3.80145020788582	0.211945224354988	17.9360031321997	6.17393521557372e-72	1.59490507253821e-69
EPS8	303.780160302465	2.5081170105676	0.139957801216814	17.9205231059766	8.15576115632692e-72	2.07839653900018e-69
MT1F	1304.25436578333	2.29531156292954	0.129177426948423	17.7686738089775	1.23577842384841e-70	3.10724126892445e-68
BLOC1S2	2086.43518107851	2.55452363669989	0.144495784925249	17.6788799619408	6.09959108769593e-70	1.4938453082048e-67
SESN1	978.691571394851	2.52182322446852	0.142775596113008	17.6628450037951	8.1049499264659e-70	1.95952750914479e-67
EIF5	2494.26491178	1.59217247418307	0.0902262015574937	17.6464535434146	1.08350153000484e-69	2.58641415858624e-67
METRNL	400.59171960303	2.99817742908897	0.170242454697064	17.6112206231051	2.02040765981378e-69	4.76260595609603e-67
USP53	277.315747725353	3.22948458709457	0.184439369815063	17.5097355316968	1.2075375889493e-68	2.81132640153159e-66
NEU1	530.284541965454	2.40055592439753	0.137320333106066	17.4814309731054	1.98455638764325e-68	4.56399565343615e-66
CSRNP1	223.89948561275	4.58380784537476	0.262662552945176	17.4513184082677	3.36378106003049e-68	7.64267267831988e-66
PLEKHF1	180.658591445614	3.76184730729424	0.215756527925909	17.4356129265579	4.42786811211766e-68	9.94056391170415e-66
CYP4F3	139.838302202814	5.26882413877001	0.302388453169937	17.4240255655828	5.42243150226215e-68	1.2030142737607e-65
CHORDC1	1103.68800658303	2.15019255252501	0.12346209049995	17.4158119615339	6.25945484366955e-68	1.37256743537117e-65
FOSB	205.511997314791	6.18376302775505	0.355706872023459	17.3844350899896	1.08248679221663e-67	2.34638343995646e-65
FBXO32	243.711295602678	2.90627821946566	0.168006865349579	17.2985682068316	4.82225091848539e-67	1.021775368773e-64
CTB-61M7.2	353.342947386548	3.75860819415123	0.217448381037123	17.2850594528435	6.09584722160038e-67	1.27728318783267e-64
CDC42EP3	1627.93993032852	1.70825147080389	0.0993175042066121	17.1999033246967	2.65974881740156e-66	5.45190686940856e-64
AXL	304.040401328842	3.33318995501286	0.193989783791441	17.1822963553399	3.60359598358902e-66	7.30716269446471e-64
CTH	153.628430960728	3.75143253716566	0.220163823673537	17.0392777276995	4.19885013155144e-65	8.42360806178692e-63
ENPP2	132.154184629146	5.94366735218273	0.34926512856362	17.0176375082921	6.07737268049627e-65	1.20639046325051e-62
TNF	674.907266925393	2.0894288121353	0.12294807044267	16.9944010069649	9.03485564234645e-65	1.75648770828216e-62
SQSTM1	443.207135206973	2.35680619919846	0.139162064237989	16.9356944516714	2.45444623986325e-64	4.67534820114558e-62
MIR3648	168.961665888679	7.0518225987258	0.417391040754042	16.8950023124269	4.89694719734659e-64	9.23466302475619e-62
PTGS1	264.493331837778	3.39215322983533	0.200816821048648	16.8917783486553	5.17202965969249e-64	9.56217012965499e-62
RMRP	937.531940891569	7.59521977565399	0.449637926020788	16.8918575060389	5.16509465994631e-64	9.56217012965499e-62
ID3	125.097380901328	4.83966704423725	0.287945802862683	16.807562381957	2.14825280862858e-63	3.89536071779979e-61
RSRC2	2626.41925568826	1.98555079686833	0.118703956074334	16.7269134284367	8.34524030294874e-63	1.49880515840959e-60
LMNA	3373.15622714791	3.63520846782844	0.217566407209305	16.7085007031038	1.13657397749145e-62	2.02202944033338e-60
RP11-386I14.4	130.401702139985	4.49160940332947	0.268839047423441	16.7074293945658	1.15717478989506e-62	2.03943945680758e-60
DUSP14	252.180400171907	2.85447196143141	0.172200895275053	16.57640604523	1.03220107727422e-61	1.7695679922943e-59
ZBTB43	470.530555935808	1.93500369486349	0.11713282898642	16.5197384166981	2.64542931142729e-61	4.4542416031157e-59
FOS	347.589433509271	4.1207642885473	0.250028636658842	16.4811692916999	5.01063185524437e-61	8.36199075453082e-59
PPP2CB	923.920336615373	1.59276977635151	0.0967711891090207	16.4591320104285	7.21273125241055e-61	1.19313759612244e-58
HSPA1A	156.072839076101	7.72633737057944	0.46998460713146	16.4395540903711	9.96494239588565e-61	1.63407724957923e-58
TRIB1	579.649441784945	3.02467858800306	0.184023089191759	16.4364080686159	1.04958234920315e-60	1.70629516735112e-58
LINC00324	212.089326320564	3.50962243439316	0.214946108529842	16.3279179995292	6.24804327376549e-60	1.00705641074077e-57
ZMAT3	856.476039416817	1.83111053839977	0.112893184067103	16.2198502374721	3.65083840956968e-59	5.83453480742924e-57
DUSP5	185.453933634229	4.3917578153535	0.272316906374933	16.1273784790534	1.63828320704513e-58	2.59619703516445e-56
MT1E	2253.95171695055	1.80906667707391	0.113106941926049	15.9943027922787	1.40017035357654e-57	2.16429610883167e-55
TET2	517.536814803047	1.87693604682375	0.117595994634933	15.9608841495881	2.39317017034945e-57	3.6691384611748e-55
RNU11	167.192136436173	5.57810604241544	0.349838664122573	15.9447957429344	3.09650921802789e-57	4.70919119625563e-55
KLF6	527.661277016394	2.0759071609224	0.130343308660432	15.9264574626575	4.15224556610785e-57	6.26424375085294e-55
EIF1	4169.5379882525	1.57430730493447	0.0997139596095297	15.7882337748827	3.74931720520236e-56	5.6114780837862e-54
CPEB4	326.142907713326	3.02798197087263	0.192255119831008	15.7498118829512	6.88859237764778e-56	1.0228746067534e-53
DEDD2	637.070787448678	2.49872069727298	0.158759316758918	15.7390491990299	8.16614764970887e-56	1.20310322170476e-53
ABL2	411.642356688752	2.63892435274232	0.167740050509221	15.7322258144738	9.09566359666264e-56	1.32965910159584e-53
IDS	456.719531637691	2.2224169112471	0.142257292301928	15.6225166055476	5.11463896835187e-55	7.41937397424458e-53
RNU2-59P	126.333600241108	5.49299529899206	0.35550496862434	15.4512476161662	7.39971741225637e-54	1.05715053757826e-51
KMT2E	1674.43135241583	1.65339978815493	0.107064387354574	15.4430416033599	8.40417114952401e-54	1.19162300404304e-51
SAP18	3248.25671224077	1.26866983943588	0.0821666931024832	15.4401959179922	8.78330630432062e-54	1.2360864946782e-51
CTD-2651B20.6	98.2866509731307	6.74122159787261	0.437344474286655	15.413985986374	1.31823771995655e-53	1.84143162392153e-51
DNAJB1	4128.71781600442	3.34292225828762	0.216921628083912	15.4107374530421	1.38620859498001e-53	1.92214130030389e-51
C16orf72	311.617580666007	2.01689107930353	0.131064627976399	15.3885232838467	1.95441903822131e-53	2.69025067319543e-51
C11orf84	249.059538403674	2.34866895997186	0.1527089161838	15.380038171085	2.22816264075703e-53	3.04483268691276e-51
RRM2B	1064.64466674359	1.78109970368013	0.116292569274522	15.3156793661996	6.00808247507663e-53	8.15110930323705e-51
E2F7	423.810563498528	2.17080605192566	0.141821647365591	15.3065917104298	6.90908038809063e-53	9.24052751479525e-51
TRIM25	1427.58427162423	2.04872516278373	0.133885772099778	15.3020379286974	7.40995313476573e-53	9.84062649404311e-51
RNA5SP477	96.7585899543813	6.46870241843782	0.426488021239275	15.1673718751614	5.81593468017548e-52	7.61645112491314e-50
DUSP8	98.0933951198373	6.91887328754301	0.456529761010138	15.1553608952766	6.98307830841782e-52	9.08185453380298e-50
CRIP1	1220.11579139815	2.83531586713068	0.187262857239199	15.1408341671782	8.71018412827153e-52	1.12504556363661e-49
STARD4	210.252209269467	2.77662419416621	0.183656486406315	15.1185740754253	1.22159226247305e-51	1.56712835957257e-49
ULBP2	82.7018411430431	4.48018735922726	0.296958887813077	15.0868943247368	1.97523150802268e-51	2.51681863366836e-49
CD44	479.194977273213	2.55562413938509	0.17077947536581	14.9644688503167	1.25320450761345e-50	1.57552870697163e-48
CXCR3	82.1570289494187	4.78878096768827	0.320442779472392	14.9442623596418	1.69760513528265e-50	2.12009520802385e-48
RNU12	133.229373708632	7.05093383982472	0.472321472196403	14.9282517414173	2.15851341690227e-50	2.6779767115752e-48
SPAG9	1382.17742186986	1.67193216767873	0.113050779539001	14.7892139664719	1.71950125589792e-49	2.105607446995e-47
SNORA20	87.6391115053914	5.06815040217206	0.343331722690193	14.7616723629856	2.58783337976263e-49	3.14847495971379e-47
ADM2	88.5225030841591	3.71368959549307	0.252175839241372	14.7265876329194	4.35129273934321e-49	5.26004349221373e-47
MT-CO1	8682.25453318826	2.59030574860055	0.176554186325226	14.6714490464078	9.8224767909528e-49	1.17982335875024e-46
TUBB3	145.425138513484	3.96976434979265	0.270839161527366	14.657276028347	1.21031928782871e-48	1.44456969176417e-46
MKNK2	986.945986796367	1.47667862441021	0.100927110730236	14.6311393809455	1.77784721078698e-48	2.10859388056736e-46
UBE2H	295.816457581975	2.07012427358228	0.142128845591283	14.5651240954654	4.681336926514e-48	5.51754073501256e-46
BCL3	295.398776541901	2.86607027096836	0.197949756655936	14.4787764298695	1.65008380535403e-47	1.92081977786211e-45
MFSD2A	630.232743753248	2.61531018798951	0.180936365514401	14.4543092846714	2.35480185216682e-47	2.72434682994858e-45
TUBA1A	810.956679706441	1.62120422698231	0.112729966875869	14.381306691658	6.78022130633262e-47	7.74917656938306e-45
RHOC	122.500069817534	2.87968036359699	0.200479639583136	14.3639542129306	8.71117268871504e-47	9.89610208215592e-45
VEGFA	634.227980686089	1.68303969595501	0.117176233053857	14.3633196945445	8.79131381651e-47	9.92734107495482e-45
PPM1D	281.109421683766	2.22157397867093	0.155030206083874	14.329942756246	1.42237795930997e-46	1.58717180808682e-44
TRAC	332.594195691333	2.74399245824776	0.191484584023106	14.3300959304204	1.41924425332669e-46	1.58717180808682e-44
IL4I1	84.3591168226703	3.41581494301967	0.238895530471607	14.2983627038834	2.24018167597074e-46	2.48502035561507e-44
SLC38A2	1456.44780650825	1.47276193075092	0.103217186971676	14.2685726472575	3.43538138816271e-46	3.78856270280541e-44
RHOB	65.9122666284031	5.82559011115339	0.408662321237957	14.2552660433827	4.15714990614077e-46	4.55787982151179e-44
CTNNAL1	527.349174278498	1.90707913789559	0.133788257413544	14.2544583116943	4.20552839293157e-46	4.58426904242217e-44
MYO10	336.146121423655	2.08360471855016	0.146208496686289	14.2509140424364	4.42451905698302e-46	4.79526324003366e-44
JUND	4316.91328829879	2.30373123467115	0.161736352302502	14.2437442286468	4.90282064067434e-46	5.28327952239067e-44
F3	268.002843826608	2.84505866888773	0.200968899350287	14.1567112030047	1.69754661587001e-45	1.81888261829981e-43
NT5E	69.9756448655314	4.22793049958708	0.298730880563782	14.1529743815165	1.79022191398306e-45	1.90734490699958e-43
PLIN2	580.062564805837	2.82554602310859	0.199772236858468	14.143837339672	2.03858036512061e-45	2.1597499171598e-43
HSPB1	2341.94963150135	2.19560418161503	0.155245897863817	14.1427516721957	2.07028151168273e-45	2.18108205292251e-43
CLK1	670.700855588761	1.77593610552177	0.126281691968894	14.0632903933472	6.38472077247057e-45	6.68905912929166e-43
FAS	149.133903045667	3.3056181402447	0.236122292507687	13.9996020923653	1.56745867892723e-44	1.61708259007118e-42
UBE2B	1055.91926129195	1.70879217689682	0.122060754624323	13.9995216493304	1.56923382109993e-44	1.61708259007118e-42
RIOK3	810.256774062367	1.67724046506482	0.119879321541615	13.9910740526053	1.7672271058817e-44	1.81121569362593e-42
MBOAT7	1024.93916105229	2.19952456532994	0.157223906373218	13.9897590389894	1.80020825724167e-44	1.83504471973315e-42
CYB5D2	199.766764444256	3.1763532737087	0.227401730663135	13.96802594442	2.44304726084477e-44	2.47693469059198e-42
FILIP1L	199.302575268955	3.47645762743237	0.249163968491224	13.9524893927623	3.03812994476658e-44	3.06379970579722e-42
ZCCHC6	739.633704781955	1.70211631393398	0.122103579348797	13.9399379036364	3.62255251755716e-44	3.63372847745175e-42
SENP6	1111.42673434172	1.73216640963225	0.124360330391989	13.9286089396223	4.24543648056459e-44	4.23600217727445e-42
HIPK2	173.768582778368	2.61689514263918	0.18826475190839	13.900080158991	6.32704676940988e-44	6.27976041987008e-42
ANXA1	604.559291746914	3.82501641890012	0.276930676418156	13.8121802480433	2.15217821094426e-43	2.12490977497313e-41
BBC3	2509.08537419704	3.49095938400299	0.253666131383672	13.7620239838912	4.31281401459124e-43	4.23599201495634e-41
NUMB	466.171231491018	1.63757259221832	0.11904686514218	13.7556968867893	4.70722876414125e-43	4.59942590850651e-41
NR4A2	131.571320428428	2.87501335546258	0.210122362712785	13.6825672353229	1.29054539968748e-42	1.25448995604673e-40
ARRDC3	200.551377950742	2.19004662258308	0.160256849454698	13.6658534723171	1.62388589426246e-42	1.57042257405135e-40
TXNIP	1456.37285330258	2.28961959713058	0.167834507348399	13.6421266002091	2.24905025098575e-42	2.16390763434129e-40
BHLHE40	133.262769646586	3.17045005793991	0.232427271461756	13.6406112673468	2.29627708241953e-42	2.19813163554657e-40
HIVEP1	305.702546186743	1.956749180194	0.143603960742011	13.6260112192126	2.80497839580859e-42	2.67152942364437e-40
TNFRSF12A	180.103145034297	3.57563280253658	0.262918056892629	13.5997992865009	4.01533858051282e-42	3.80508818850808e-40
OTUD1	96.5235521270339	3.48107338673125	0.257508203913162	13.5183009078233	1.2196014746777e-41	1.14424102534687e-39
IL1RN	441.265861229794	2.32844803007428	0.172546951980986	13.4945764230646	1.68319744434492e-41	1.57137313888398e-39
PRNP	373.184256954469	2.18934158332835	0.162467199484275	13.475591321067	2.17733946573869e-41	2.02267328300001e-39
RP5-857K21.11	982.266919731098	2.289112352201	0.170019796967466	13.4637988812505	2.55438210298846e-41	2.36130086755669e-39
VTRNA1-1	119.148571343	4.91460078825203	0.36518994833589	13.4576562434072	2.77581990501401e-41	2.55348350091483e-39
TMEM66	2039.28154248584	1.91542042160184	0.142494528159397	13.4420629784409	3.42746278618579e-41	3.12246827158897e-39
ANKRD10	1139.70461093733	1.7725658934684	0.132473018734635	13.3805805166948	7.85316091011487e-41	7.11994752129549e-39
DOK2	501.22117604353	2.22458177931648	0.166276716301768	13.3787930673299	8.04430002246599e-41	7.25834496763941e-39
IL11	67.0481905191255	6.31995723509247	0.473247843302668	13.354434308643	1.11602727179913e-40	1.00219249007562e-38
HSP90AA1	46466.9255232274	1.68196778886646	0.125966342389785	13.3525174817083	1.14512474828961e-40	1.02344845986945e-38
RYBP	329.574271999541	1.89448830868692	0.142250530941124	13.3179700360558	1.81988721453943e-40	1.61124099022463e-38
GBP2	79.6635126860041	3.979236939617	0.298946026639567	13.3108875349418	2.0009060217421e-40	1.76322830644919e-38
MXD1	412.667573659096	2.01867750039448	0.152007530519092	13.2801150936462	3.01929737946299e-40	2.64827488287968e-38
RNU1-11P	95.2973157061577	6.91044095583818	0.52084859038411	13.2676579785729	3.56550816372124e-40	3.11288671071552e-38
CYP1B1	6581.75088800577	1.49253762062627	0.112510500993625	13.2657628172044	3.65680719305337e-40	3.17788341228574e-38
SIPA1L2	183.973634341885	2.27255086901402	0.1713851143941	13.2599081142385	3.95379916991187e-40	3.42021764890816e-38
TSC22D3	498.739002791676	3.33530146384502	0.251641433513806	13.2541824185008	4.26742182593547e-40	3.67465939696307e-38
PTPN14	110.598503872202	2.64551394885127	0.199933247395267	13.2319860919435	5.73515718883308e-40	4.91607246668246e-38
AQP1	59.4295796318768	5.40531059479542	0.408951613371039	13.217482015143	6.95535772583002e-40	5.93502877799559e-38
AC007362.1	68.8842367607923	3.90348458832166	0.296168251458883	13.1799562211468	1.14457224141659e-39	9.67907772584487e-38
MAP4K4	2146.77836504409	1.54435026108656	0.117287855161821	13.167179662002	1.35567955330148e-39	1.14131272393569e-37
PNN	7010.25850677478	1.91190917565087	0.145650642427707	13.1266786317118	2.31593387944588e-39	1.9239595197617e-37
SNAP23	338.587718260656	1.90591325189327	0.1454319541228	13.1051890445202	3.07495088944767e-39	2.5102780897491e-37
RNU6-11P	88.9462228551801	5.41803414825077	0.413803461743983	13.0932547674115	3.59850837630862e-39	2.9250289207081e-37
DNAJB6	640.167595458488	2.03016378449569	0.155082422440131	13.0908696972375	3.7133150324456e-39	3.00539463012271e-37
RHBDD2	240.721254710128	2.26656240933977	0.173472180663942	13.065855289677	5.16013852939942e-39	4.15854240971856e-37
NQO1	189.213269932163	2.04375652810103	0.156773382289839	13.0363745315042	7.59851840560145e-39	6.09756851458861e-37
ANKRD30BL	88.4079220321958	4.00442396178303	0.307502743896796	13.0224007468597	9.12559718811807e-39	7.29197083786147e-37
RN7SL471P	59.6837118088474	6.87663554318477	0.529290618208258	12.9921734990569	1.35522828958285e-38	1.07381912121653e-36
AC084082.3	60.8726857533105	6.46553948660612	0.500557734895641	12.9166708171118	3.62489167889151e-38	2.82471930911306e-36
ARTN	251.303463161922	1.98007372497996	0.15329440487881	12.9168036272775	3.6186418282055e-38	2.82471930911306e-36
RN7SKP160	54.8631041819153	6.57311514635697	0.509184671069374	12.9090986430371	3.99955294092692e-38	3.10385059094649e-36
MIR3687	54.0764440025653	6.30275381152112	0.490595722171424	12.8471438430497	8.92448426803001e-38	6.84137903766301e-36
KLKP1	50.5524806191395	6.15941039129426	0.480505888537559	12.8185950229262	1.29017150803783e-37	9.81050576555539e-36
APOL6	587.889112977796	1.93003718853297	0.150815231388931	12.7973625127801	1.69614636907942e-37	1.27433977004382e-35
STX1A	60.1422138281936	3.66533359540425	0.286438212349966	12.7962451843751	1.72072092678502e-37	1.28767282687746e-35
PKIB	159.76465653773	2.39371814413416	0.18716940463521	12.7890460986371	1.88776723751522e-37	1.40709543735423e-35
WHAMM	476.694904228404	1.71334320168367	0.13495817976662	12.6953638871428	6.27376701050486e-37	4.62151165172268e-35
RP11-465B22.3	67.1891010291078	3.86981962370332	0.305037310156025	12.6863812879937	7.03623528380124e-37	5.14299709232263e-35
TRIM38	1152.95160419023	1.48048192070796	0.116739875251086	12.6818871231763	7.4515934566211e-37	5.42556561409115e-35
IFNGR2	536.931641512866	1.92926572733379	0.152402935785549	12.6589800740357	9.9787337494178e-37	7.23765234794311e-35
ZNF561	401.595920482595	2.05806731743726	0.162657434694106	12.652771275458	1.07997029563795e-36	7.80309572227605e-35
RNY5	96.3364153843869	3.79207105131073	0.300322153259779	12.6266777530414	1.50499233974146e-36	1.07913100923363e-34
NFKBIA	2043.22370112654	1.99059703088809	0.157818018520145	12.6132430856366	1.7849392286879e-36	1.26542796896979e-34
CYTIP	139.768755826885	2.13588470928657	0.169516157883715	12.5998886239018	2.11442871792779e-36	1.49340437313416e-34
KLF10	252.911734510406	2.11353236954209	0.16789337503105	12.5885394176585	2.44149149962863e-36	1.71158537918204e-34
SARS	697.885192324242	1.59641151266333	0.127655767480636	12.5055964502779	6.95756324864586e-36	4.82373999055014e-34
USP12	328.488406737523	1.65087655410571	0.132396255277211	12.4692088205146	1.09911896258422e-35	7.59237560308175e-34
SOCS3	55.2830167962402	4.28270152803648	0.344152662549967	12.4441911804611	1.50400181444759e-35	1.03136240788555e-33
BAIAP2	81.1167385880964	3.30952551627589	0.265977124514251	12.442895314099	1.52860787729661e-35	1.04443794746592e-33
MT-ND5	22884.81615786	2.10856034408193	0.169515263821314	12.4387638997781	1.60975756186985e-35	1.09591364988237e-33
ANTXR2	377.725378749858	1.51129128116463	0.121662954952578	12.421951133389	1.98656670099982e-35	1.34757823192283e-33
PPFIBP1	349.921757089253	2.25912401037721	0.18212826798155	12.404027312257	2.48512228231478e-35	1.67972888888502e-33
SOD2	917.150477659631	1.703785477763	0.137381843768354	12.4018242223903	2.55441188592045e-35	1.72039640516742e-33
GPBP1	1542.0536528928	1.22620368171089	0.0989671764610991	12.3900036917075	2.9602977471613e-35	1.98666529950063e-33
HSP90AB1	35412.1224794307	1.67628629060575	0.135646814902193	12.3577268792814	4.4249290287342e-35	2.95905360368332e-33
C12orf5	264.479995881876	2.71008164742645	0.219596941449199	12.341162994082	5.4364879477689e-35	3.62266041409986e-33
RELB	937.26850377115	3.24730102533801	0.263323452685716	12.33198559497	6.09266366109536e-35	4.04561448313156e-33
DUSP1	50.117271667903	4.62578574961398	0.375305578189181	12.3253850154134	6.61268912157376e-35	4.37551198086449e-33
CLIC4	389.187899339874	1.90572850157407	0.154666517036606	12.3215324046059	6.93635571872628e-35	4.57362923579511e-33
XXbac-BPG308K3.5	82.9769686695158	4.04931719123148	0.328980387336566	12.3086887459002	8.13338502639608e-35	5.34422908807586e-33
MAML2	72.4741483741407	2.93881506647749	0.238767485330935	12.3082716325644	8.17552296136894e-35	5.35326430574637e-33
NFAT5	157.373713831669	2.1114624052086	0.171714305205584	12.2963686844882	9.47383433256207e-35	6.18192276274933e-33
MSMO1	242.126342986907	1.97647345064915	0.160747510763882	12.2955151296392	9.5744443968436e-35	6.22603008398885e-33
XIRP1	41.6841242296072	6.27331278209074	0.51133701978654	12.268450237985	1.33789606331279e-34	8.67011819998371e-33
TRNAI6	51.7372102715866	4.783740842101	0.391226353168022	12.2275526772771	2.21512244651709e-34	1.42569211933171e-32
RNA5SP288	45.5656485623241	5.71715957995373	0.467911234218922	12.2184704316777	2.4770132279251e-34	1.58882705619767e-32
CTNNB1	1952.99339117935	1.47598064337082	0.121066488057199	12.1914880579791	3.45062314903042e-34	2.20582546930223e-32
KBTBD8	176.685117716462	2.07103623142112	0.170041812925749	12.1795703996961	3.9937996781795e-34	2.54442818686179e-32
FAM126A	548.993921280575	1.43670882749286	0.117996906866423	12.1758177027409	4.18181938957611e-34	2.65524410938136e-32
EGR1	108.471422022191	4.1557254559726	0.341343364237739	12.1746191412065	4.24370334392288e-34	2.68549522347979e-32
DENND5A	225.604932475507	1.91814779719263	0.158803806472062	12.0787268252924	1.36821847795441e-33	8.62938597232916e-32
PGF	46.0533551284003	4.02971516074376	0.334208504355601	12.0574883889134	1.77101663594973e-33	1.113261057358e-31
POU2F2	1139.17074439857	1.26817095372133	0.10526749888119	12.047127244399	2.00827809962617e-33	1.25404332459438e-31
IFRD1	305.585607965128	1.49331225146614	0.124007224046516	12.0421391813914	2.13350397567345e-33	1.32784217733498e-31
FDXR	518.293317880777	1.88245479199419	0.156534482633954	12.0258154006628	2.60008477497138e-33	1.61290785152666e-31
MIDN	1624.25542908605	1.91292784103611	0.159130743423115	12.021107926014	2.75255749314834e-33	1.70189276084562e-31
AHR	160.204451190477	2.18528357586958	0.183233125014434	11.926247373107	8.63804057003824e-33	5.30606413908082e-31
RNA5SP452	48.4944849503537	4.70650434899651	0.394699322434248	11.9242777514029	8.84477550150992e-33	5.41541481842448e-31
GAS7	695.712687417983	1.31263555338692	0.110272338913304	11.9035795043661	1.13377519747076e-32	6.89701053996892e-31
CLDND1	288.91692941449	2.6611055287152	0.22376708249966	11.8923011328945	1.29780882293378e-32	7.86947870832325e-31
CYP4F2	48.1734658146542	4.85329864286791	0.408469263382742	11.8816740399884	1.47385766512685e-32	8.90833584902633e-31
AHNAK	1562.84651411518	1.19641846056788	0.100752521385427	11.8748240154804	1.59970351611619e-32	9.6380859127537e-31
RNA5-8SP6	259.945002456602	2.75468002767794	0.232037184459933	11.8717180355789	1.6602271976105e-32	9.97088041163659e-31
CTB-89H12.4	147.174240527045	2.02914317128312	0.17120672944958	11.852005921769	2.10100502886889e-32	1.25780167728284e-30
RN7SKP118	38.6816137552689	6.38128045411971	0.538677098533117	11.8462070719114	2.25152927012073e-32	1.34364996759293e-30
MT-ND6	5431.04235117424	1.86503678947969	0.157483152416468	11.8427702320027	2.34574591668333e-32	1.39545982639792e-30
BTG3	465.495352048095	1.75006510094963	0.148094849551516	11.8171908493067	3.18145754419442e-32	1.88666435120813e-30
GPC1	85.2470123640571	2.68109146825854	0.227166611364233	11.802313078306	3.79727825534949e-32	2.24479853728466e-30
SMOX	204.051542827728	3.03570298522058	0.258132322914464	11.7602590444533	6.25421136574313e-32	3.67420305094031e-30
CTSL	134.648239559759	2.70966342732709	0.230470882471183	11.7570748993244	6.4945500180952e-32	3.80354733668445e-30
SGK223	518.717682601433	1.86754294640588	0.158909429737135	11.7522474877365	6.8765212690648e-32	4.00239006456864e-30
RGCC	145.320037040268	3.74404128654675	0.319436218563992	11.7207788878102	9.97506223589278e-32	5.77023692160939e-30
NXF1	585.247276721905	1.73431798434731	0.148045699342536	11.714747487089	1.07109888731475e-31	6.17699780335829e-30
ANXA2	672.154296072812	1.91871621070897	0.163937674735337	11.7039369614493	1.21674529367285e-31	6.99554352075687e-30
RP11-473M20.16	116.294366943385	2.66524587745699	0.228127689131133	11.6831318793789	1.55460037801881e-31	8.88383452384203e-30
JHDM1D	66.5869290959547	3.19516613787922	0.273866532617742	11.6668733026206	1.88214168437602e-31	1.0723089995155e-29
HES1	41.9714020276604	4.12684467346359	0.353837596453712	11.6631039630167	1.96737108089112e-31	1.11413464995329e-29
IL7R	155.613399862323	2.64721098834715	0.227222870435767	11.6502840725071	2.28695189640698e-31	1.28738324962516e-29
VGF	45.8908387219255	3.75636505601019	0.322788061825573	11.6372490195751	2.66472415560664e-31	1.49557643233423e-29
GARS	1675.28656970557	1.08305748234011	0.0931219976936268	11.6305224239646	2.88327539020589e-31	1.60866293812138e-29
SNORA28	36.7730961034642	5.68068341125984	0.490003164256261	11.5931565868194	4.46373071351123e-31	2.45414092697944e-29
MBNL2	79.6142504496652	2.76514427141888	0.238634798453871	11.5873472324003	4.77699080258671e-31	2.6187352486971e-29
CRIP2	46.6691446389256	3.87586370083839	0.33465916067008	11.5815257920262	5.11278473378647e-31	2.79469259448537e-29
MMP14	1115.49832616162	1.56406523235444	0.135112640965958	11.5760096255428	5.45255426792148e-31	2.97179966429085e-29
ANXA5	704.672719680058	2.67235525728036	0.230901880093295	11.5735534773498	5.61096485592789e-31	3.04056250727265e-29
HSPA8	4827.99372534393	1.54193107726571	0.133357980727901	11.5623457167653	6.39379762167226e-31	3.44497815855702e-29
SLC16A10	63.3705002239264	2.91660331854883	0.252782483029739	11.5379961601441	8.48795088164876e-31	4.56027856769608e-29
NIPA1	307.247860075793	2.38551202151683	0.206892463064702	11.530202628845	9.29247448866133e-31	4.9783376109993e-29
BMI1	569.163445888401	1.39991763960597	0.121565760136471	11.5157231611468	1.09933392902629e-30	5.87287230412967e-29
NOV	45.9563444508693	3.78444470051388	0.328831113434467	11.5087792666192	1.19153064042911e-30	6.32954501893299e-29
SKIL	437.595957480197	1.54653490925363	0.135163223986549	11.441980027108	2.57930825454064e-30	1.3586758397801e-28
SERINC1	676.256245876698	1.50575793313816	0.13167683569149	11.43525302101	2.78723013578901e-30	1.46004405279748e-28
DNAJB5	48.3831689305034	3.7490917499656	0.32832643814501	11.4187933544047	3.36878607984442e-30	1.75493281474326e-28
VPS37B	168.170481856011	2.07844510844551	0.182462220065767	11.3910984295617	4.63114405273569e-30	2.3992888611673e-28
CTD-2651B20.7	35.0421014246093	5.55043404567623	0.489063280507376	11.3491122046987	7.49195205870932e-30	3.86019759352842e-28
RNA5SP500	33.5578355803872	5.9657932768673	0.526298865221167	11.3353717271655	8.76591152088083e-30	4.504293173318e-28
GPR183	251.013335963927	2.17978356244607	0.192342870927819	11.3328014286742	9.02705220501354e-30	4.62587365440612e-28
ARID4B	1651.53303945194	1.48392249106629	0.131210807302432	11.3094532498832	1.17821412994115e-29	6.02134473236592e-28
RGS1	91.4819776658527	3.35795128757149	0.297109228797068	11.3020766846157	1.28151142916096e-29	6.53155203543712e-28
CSF1	33.3244216305993	6.11834446723032	0.542184269560562	11.2846218725401	1.56312296417739e-29	7.94538351979977e-28
CPEB2	235.250599895742	1.78894147284437	0.158701906522556	11.2723376299837	1.79733675462385e-29	9.11133777384315e-28
PLAUR	2717.48821564279	2.58745517493142	0.22984995841936	11.2571487622835	2.13556783802895e-29	1.07680583661898e-27
SBF2	277.246514960228	1.80891966830984	0.161065978301934	11.230923422691	2.87458439198477e-29	1.44172639532045e-27
MARK3	856.656525548031	1.30460969072208	0.116308793311987	11.216776080056	3.37345338708205e-29	1.68297841199982e-27
TNFRSF10B	732.339564937964	2.56655750434449	0.229344515191519	11.1908388225514	4.521358700198e-29	2.24970402027266e-27
LRRFIP2	403.864903681115	1.67029830652692	0.14952656760541	11.1705788026561	5.68094780441239e-29	2.80448465171751e-27
RIT1	141.135920875856	2.0081479717688	0.179797621112177	11.1689351580236	5.78704662066598e-29	2.84940274601877e-27
ATF4	3043.30944498778	1.50231073442934	0.134620417486473	11.159605373979	6.42762488961414e-29	3.15656641063394e-27
ZNF503	429.298461555443	1.50829552166894	0.135291251866644	11.148507393188	7.28175700006554e-29	3.55749672298539e-27
PAPD5	847.832408294766	1.63676960881635	0.147060913301846	11.1298751793881	8.9761109603294e-29	4.36266753839927e-27
PHLDA3	856.311515522133	2.48792771573935	0.223603222859909	11.1265288752036	9.31942650653123e-29	4.51788547712509e-27
NEU4	45.4772760600596	5.98477408176025	0.537988990285071	11.1243430438772	9.55068459821775e-29	4.61812333726129e-27
PLK3	120.760219261196	3.80112910938249	0.343489213325133	11.0662255521384	1.829447574281e-28	8.80094958055895e-27
CACYBP	1935.4589404489	1.11075033127124	0.100643637238356	11.0364684917004	2.54853804878218e-28	1.21671722845403e-26
ALAS1	444.630934411898	1.80139542933105	0.163264940964599	11.033571682249	2.63200153624625e-28	1.25339103460939e-26
ARHGAP18	621.250428646294	1.47246287350912	0.133692230277862	11.0138253393544	3.27784192194781e-28	1.55310409457517e-26
MDS2	32.28879478119	5.15184399124033	0.46881897270022	10.9889835762569	4.31760881315566e-28	2.03553667496223e-26
PLXNB2	444.112355830443	1.98754043332489	0.180925647918528	10.9853990088785	4.49249001323527e-28	2.11270266008955e-26
IL24	29.2686486245281	5.41399886547057	0.494647276998623	10.9451706644807	7.00856129694469e-28	3.27147150836096e-26
MCL1	3057.4728437633	2.39102579436725	0.219056703587792	10.9150998586491	9.76219588993325e-28	4.53437167715176e-26
GNLY	26.9880919943301	5.96196321366671	0.546534603229656	10.9086655784199	1.04783122461277e-27	4.85503715816896e-26
FOSL1	59.3739879760649	2.84823387977943	0.261971534361581	10.8723029268066	1.56207378078985e-27	7.21999690150369e-26
C21orf91	342.607227585907	1.50490793117342	0.138462891973304	10.8686732576954	1.62547330033396e-27	7.49466393586742e-26
DDX3X	1430.9163797965	1.06620794592693	0.0982963531118141	10.8468718540768	2.06367613127965e-27	9.49190353260283e-26
ELOVL5	1291.97617386307	1.15004505368987	0.106305454809582	10.8183070732341	2.81936944135726e-27	1.28735275847737e-25
ZFYVE16	311.011896373229	1.61238122152673	0.149272046989484	10.8016286642088	3.38151506717372e-27	1.54030461683e-25
SSFA2	333.723572216286	1.69786587905689	0.157568788581605	10.7753946345634	4.49848897977175e-27	2.03924291299364e-25
HES7	41.7168297018107	4.71846129633307	0.438572506305691	10.7586801007636	5.3937142822634e-27	2.42755761181201e-25
CSPG4	236.435899550362	2.03229114216702	0.189057688763198	10.7495820744564	5.9530731923467e-27	2.66658086131293e-25
FAM129A	618.143333527638	1.27317014839933	0.118479661261486	10.7458962563155	6.19572194002396e-27	2.76869488969128e-25
MAP2K1	252.502510353746	1.88678659893162	0.175686502116744	10.7395080225221	6.63972607955229e-27	2.96009348482735e-25
TSPYL2	131.445924334591	2.79626413735144	0.260385925639913	10.7389219693018	6.68200521685028e-27	2.97191637687176e-25
HIST1H1C	1686.45638175729	1.15312616211195	0.107476226878643	10.7291276927129	7.4294170170829e-27	3.29656343783881e-25
RNA5SP283	28.7224915897523	5.92284659120812	0.552738647736166	10.7154558767804	8.61318700152451e-27	3.81285165433684e-25
MMP19	33.3202381295117	4.83423084779156	0.451336088242285	10.7109335453727	9.04451132907448e-27	3.97579008493442e-25
EMC3	595.487692758756	1.17955643329587	0.110305061439197	10.6935839380868	1.0907297369509e-26	4.77238547086312e-25
RNU1-89P	29.3181603484487	5.9188240735327	0.554255138792323	10.6788799223934	1.27804344362029e-26	5.5661300830927e-25
CEP85L	412.848647330728	1.74562492202054	0.163603452277275	10.6698538308474	1.40847775809287e-26	6.12006303274545e-25
ZNF654	190.978881187831	1.79861826364676	0.168738049623631	10.6592334548051	1.57893418138901e-26	6.84495190635261e-25
PPIL4	1112.74887468765	1.36226694662336	0.128208272276998	10.6254216083666	2.26984178631278e-26	9.72833554688326e-25
KLF5	82.1140653086693	2.99442853969974	0.282163383942556	10.6123923588518	2.60979754695129e-26	1.11599914150584e-24
CCL4	36.3357052320876	5.35837743690897	0.505813955547756	10.5935737401833	3.19169055785045e-26	1.36173983122045e-24
TUBB2A	29.8876972646531	4.90037113775461	0.463046984529062	10.5828810066402	3.57784418081778e-26	1.52304707814586e-24
RNA5-8SP2	127.274258498794	2.87345122120487	0.272079634623891	10.5610668919671	4.51500685979048e-26	1.91765764328669e-24
ZNF697	131.784803983371	2.20561606078971	0.208947695215813	10.5558286178349	4.77408506312969e-26	2.02313923866292e-24
SRC	70.0152530853342	2.45711703394464	0.232799562145438	10.5546462858448	4.83457018498195e-26	2.04417768045717e-24
RNU5E-1	27.223733550222	5.61586375591592	0.533083552303167	10.5346783476114	5.97873151618714e-26	2.5110672367986e-24
SLC35E4	34.5898868331349	4.25467004795599	0.405725106698119	10.4865831019959	9.95640777568164e-26	4.13563739722036e-24
SAFB2	2182.66463837592	1.18320422762641	0.112981673351562	10.4725323366796	1.155108707302e-25	4.76652954098494e-24
TAB2	540.411723695462	1.28335275877702	0.122599603105608	10.4678377928478	1.21383861045345e-25	4.98705196425514e-24
DNAJC1	656.77354159846	1.15597081222598	0.110481623833381	10.463014319642	1.27726399425805e-25	5.23022763116504e-24
TES	221.616407397148	1.57225768879906	0.150298230810376	10.4609194687241	1.30582272073005e-25	5.3301309237072e-24
SGK1	64.2459889389445	3.49265516422701	0.334172363782547	10.4516577154769	1.43986174054388e-25	5.86455997908778e-24
NUFIP2	1046.57182847665	1.04175964578756	0.0997800514418577	10.4405603197609	1.61852528024826e-25	6.54981753968278e-24
CLU	31.8819754845954	4.58069847735656	0.439940136660648	10.4120949548414	2.18362582131185e-25	8.81773356280489e-24
C18orf25	237.803552081791	1.53243335266848	0.147592566399547	10.3828627013642	2.96741193613436e-25	1.19062668705578e-23
NCOA3	421.586488523392	1.8244484783714	0.175713946775174	10.3830601489236	2.96127939063884e-25	1.19062668705578e-23
ST13	2332.19068450775	1.17847114689917	0.113628632708955	10.3712516713783	3.35106273263764e-25	1.33886315703561e-23
DAAM1	354.917394766714	1.79204939239493	0.172810256688014	10.3700406835819	3.39380241426548e-25	1.35307242977206e-23
YWHAZ	1083.62208655865	1.10157653786029	0.106246354038625	10.368134961693	3.46215790107618e-25	1.37741294722563e-23
ZFP36	286.203166675897	2.04311458561357	0.197155296792203	10.3629708095895	3.65432241792709e-25	1.44775655792582e-23
PANX1	141.369242415956	2.00178679132915	0.19323751976551	10.3592035012573	3.80114076944984e-25	1.50276546394727e-23
SLC7A11	333.185402302763	1.60825410830538	0.15525827511182	10.3585725601234	3.8262947060293e-25	1.50954530473432e-23
POLH	276.691058359069	1.51629934867032	0.146704920045081	10.3357089060433	4.85806654848929e-25	1.90069333965583e-23
RAP2B	308.036713974292	1.41589199820531	0.137085434996647	10.3285370779175	5.2352910230198e-25	2.04403971246599e-23
FAM105B	357.530890818565	1.24087489465029	0.120159189798988	10.3269246133077	5.32402111002255e-25	2.07438822505796e-23
REV3L	1291.8681196187	1.489366101544	0.14423710613019	10.3258179639273	5.3857780428273e-25	2.0941237594152e-23
JMJD6	247.447420356821	1.80858645864556	0.175217219878753	10.3219675548845	5.60623439527131e-25	2.1664419718448e-23
BMF	146.345530977298	1.67087271492042	0.162538558047883	10.2798544233928	8.68586958262922e-25	3.30905310281256e-23
MTND4P12	261.942926114509	2.00890685519894	0.195457745166055	10.2779598398223	8.85828120603423e-25	3.36793280208455e-23
RNVU1-19	32.2533844498053	5.81852940566781	0.566130058079219	10.2777256261734	8.87982933604986e-25	3.36933242694624e-23
MT1G	2533.31464308469	2.03851784266296	0.19875499154149	10.2564359609425	1.10717967355127e-24	4.18420727130859e-23
UPP1	34.1219614639652	3.85387897476881	0.376127940944545	10.2461916684276	1.23098485955296e-24	4.63351546535924e-23
CTTNBP2NL	113.256222914498	2.147734388136	0.209720713402268	10.2409263886891	1.29985718396631e-24	4.87330154577268e-23
AFF4	321.383443913651	1.44214839122409	0.140932711929698	10.232886116202	1.41246021167772e-24	5.28495529202746e-23
TRA2B	3942.3614870654	1.16649466587657	0.114029253960197	10.2297842471525	1.45843933686858e-24	5.44618792369657e-23
FADS3	53.6853239047445	2.72418579183637	0.266400692850991	10.2258960465997	1.51817358798079e-24	5.64688708523504e-23
MAP3K8	157.989907084652	1.82255348568333	0.178628271178856	10.203051698678	1.92138549883299e-24	7.0907021011727e-23
CCL5	674.52414654212	1.84855036485797	0.181441332236901	10.1881436939869	2.24000453537291e-24	8.25039170469969e-23
HMGCS1	298.556693654615	2.57910952892038	0.253232859415443	10.1847348518432	2.31991451849617e-24	8.52806003699819e-23
VTRNA1-3	73.1388279617341	3.31269161177842	0.325622124506139	10.1734230031288	2.60586673963156e-24	9.54202620892661e-23
PPTC7	357.452015489579	1.4867533945841	0.146364676117313	10.1578702869021	3.0568055021883e-24	1.11715577829975e-22
RP3-496C20.1	78.0507531904029	3.52540790449305	0.347143683960945	10.1554718330686	3.13291066832604e-24	1.14054882979329e-22
FYTTD1	319.323689035097	1.53309134892817	0.150970342930653	10.1549173113582	3.15077157729421e-24	1.14484104825846e-22
ACRC	81.506659036157	2.82533069110548	0.278423591275052	10.1475980471581	3.39619187051233e-24	1.23164204411772e-22
SMEK1	1300.07971602977	1.12829238081785	0.111631407566572	10.1073022853804	5.12767787412846e-24	1.8489053413062e-22
SOCS6	114.662767933818	2.00837443941251	0.198726206008208	10.1062385266368	5.18363916676345e-24	1.86551655356537e-22
ATP2C1	219.252172537222	1.42821485274114	0.141348179376422	10.1042323929598	5.29082727503897e-24	1.900465157194e-22
MT-CYB	26092.9058967088	1.48293123691436	0.146797733940384	10.101867359319	5.42001392803269e-24	1.94316773108062e-22
MIR22HG	36.4975191373796	3.39490897347185	0.336100402772144	10.1008774326682	5.47501036687268e-24	1.95916025613824e-22
CAPZA2	408.563805178238	1.21649237290249	0.120456429338229	10.0990240171134	5.57946921508577e-24	1.99275815261529e-22
RBM39	3540.54744395029	1.23245968866229	0.122133391054958	10.0910953017566	6.04907399399646e-24	2.15639768201863e-22
PLCD3	80.1153551865626	2.39406381007008	0.237553519748359	10.0779976344115	6.91203194169214e-24	2.44553655452965e-22
MIR663A	535.805435761547	4.30057682916387	0.427363276155037	10.063047222625	8.04683423805309e-24	2.84170786631471e-22
PMEPA1	174.174178382413	2.11082375040593	0.210407806652959	10.0320600456021	1.10193173294176e-23	3.86968875601781e-22
MB21D2	40.9443927454548	3.08200766953626	0.307282577045598	10.0298809622353	1.12652333943442e-23	3.94869463476844e-22
IER5	1663.2773023679	2.54555849200804	0.254575410345548	9.99923161688247	1.5358409494871e-23	5.33386530855022e-22
RPL23AP79	386.579221595805	1.42325508665626	0.142363517628841	9.99733014722814	1.56561083967986e-23	5.4272590468167e-22
ME1	60.0432334495579	2.92504560370206	0.292786305565931	9.99037710472214	1.67941614477115e-23	5.81108801065951e-22
CCDC71L	140.92667901796	1.69016654160709	0.169244983986712	9.98650891620985	1.74623710380979e-23	6.03123430469691e-22
ZBED6	404.24852843521	1.84985692885886	0.185501785490915	9.97217856401416	2.01754064904779e-23	6.94284335031809e-22
NFKB2	50.5553214005931	2.8162525929474	0.283176417046231	9.94522291906681	2.64580983604541e-23	9.05529616844725e-22
FRYL	690.77746638257	1.19517770184045	0.120276122556008	9.93694905058068	2.87497699697547e-23	9.82179641466727e-22
RNU1-27P	29.84592296468	5.67242296356438	0.571373092662915	9.92770404557862	3.15434826251638e-23	1.07567268597711e-21
KIAA0232	395.344067025355	1.16398278633714	0.11734170192227	9.91960034045008	3.42123315582337e-23	1.1645778854245e-21
DEPDC7	98.9481492993303	2.22825331001094	0.224654734424598	9.91856822300272	3.45679118835803e-23	1.17456158973073e-21
NRARP	171.772319030183	2.05772977243808	0.20768695327451	9.90784322267117	3.84864372279235e-23	1.30301119074359e-21
TAPT1	457.603026005472	1.80517616419171	0.18221836755502	9.9066641218078	3.89432031307157e-23	1.31611276817032e-21
IL31RA	51.2534246749279	2.65977916665182	0.268618510738937	9.90169724094998	4.0926955060043e-23	1.38068071292002e-21
MT-TC	227.507061874603	1.94400678467658	0.197078807930268	9.86410870398823	5.95610586461982e-23	1.98095669126985e-21
ANO6	318.022571409938	1.29383112644928	0.131237410054534	9.85870664402511	6.28537732302371e-23	2.08312206603833e-21
IER3	41.2749988437997	4.17763846191428	0.423769841864133	9.85827222517096	6.31262623159802e-23	2.08848255220132e-21
THAP4	769.970841713724	1.97114449310087	0.200454107689283	9.83339536327324	8.08460998478115e-23	2.66072556881332e-21
SUGT1	2613.03151719438	1.35387396209318	0.137748534624763	9.82859066908575	8.47971015974839e-23	2.78589502077587e-21
TRIM22	481.884267363759	1.57021218636396	0.160180879246509	9.80274420861116	1.09567717941756e-22	3.57478897049418e-21
GCLM	327.12644110113	1.26595736516222	0.129367830259049	9.78572000958229	1.29669051464042e-22	4.21603271122225e-21
KPNA4	638.406082873779	1.33593253378474	0.13653331750718	9.78466324686275	1.31030736058191e-22	4.25297352940681e-21
SLC3A2	863.375184673286	1.68278084936925	0.172293538367477	9.76694114772964	1.56093692148109e-22	5.04043638104289e-21
LDLR	1044.37040565258	2.48111569970056	0.254327493860833	9.75559371122579	1.74576155070284e-22	5.6084448591404e-21
FNDC3B	601.712190329381	1.02593224411016	0.105251523369999	9.74743368325056	1.89190367948752e-22	6.05730383493644e-21
RP5-1120P11.1	22.5734046127897	4.8281771178029	0.496028519086308	9.73366839208454	2.16636347636469e-22	6.92428515886191e-21
EGR3	20.7794794543402	5.12589140102225	0.526664038270857	9.73275376433821	2.18593639449752e-22	6.97502343949818e-21
HMGCR	671.47187229752	1.45674337803093	0.149729134538381	9.72919119930876	2.26385761461942e-22	7.19929627259577e-21
PTX3	37.0422573178121	3.50631687115161	0.360436065290712	9.7279856507244	2.29084325029476e-22	7.27284882391558e-21
NAB2	73.1995256192446	3.50554199804975	0.361435016500809	9.69895510398591	3.04601991964351e-22	9.60565947234739e-21
H3F3B	8320.25254982774	1.42595456111413	0.147269054863744	9.68264896134124	3.57335157712949e-22	1.12123567456752e-20
PLEKHO2	249.205943490382	2.04669519857099	0.211964688476322	9.65583094657589	4.64379048195221e-22	1.4546943672534e-20
SLC2A3	288.350913811694	1.86219797381632	0.19294485258524	9.65145195046668	4.84646011776948e-22	1.51065363472557e-20
TP53INP1	317.475220942595	1.65837884866511	0.172106070857977	9.63579518373649	5.64532005426573e-22	1.75675652777794e-20
SDC4	467.343717207644	2.26109116365668	0.235591736137014	9.59749777616004	8.19087007378723e-22	2.5287106257352e-20
TNFRSF10A	444.530756394133	1.58058210141484	0.164687361388302	9.59747055323885	8.19303315475771e-22	2.5287106257352e-20
SCG2	29.5685694999776	3.6454085186036	0.379856940282001	9.59679324510245	8.24703310525012e-22	2.54121814213737e-20
RNA5SP204	19.1736321871716	5.23662879960481	0.54588166356539	9.59297435528813	8.55815917957482e-22	2.62849781446941e-20
RP11-320M16.1	34.4386048166477	4.02359659622247	0.420372476097912	9.57150342851015	1.05362219007791e-21	3.22552065917032e-20
GALNT2	231.686318861061	1.4883155263488	0.155559313979441	9.56751150590379	1.09509724366431e-21	3.34705734538438e-20
CHD2	2015.0077399316	1.2948307464325	0.135391374422648	9.56361328004882	1.13715662644423e-21	3.46437797439181e-20
UBE2A	553.002755792718	1.27747040589331	0.133688814384923	9.55555191188366	1.22926942643933e-21	3.72812864941669e-20
CEP170B	47.4800438301922	3.17605715112193	0.333018225949325	9.53718716766339	1.46758814358655e-21	4.42812435388082e-20
RNU5F-1	399.669163062187	1.55856272797417	0.163774098060557	9.51653983402112	1.79041353529529e-21	5.37637236442654e-20
RAB11FIP1	877.047751449029	1.17236347972873	0.123314399289647	9.50710936015689	1.96034069887617e-21	5.87728217796612e-20
TNFAIP2	307.481816256233	1.67700485228883	0.176698603916055	9.4907645851324	2.29345814067894e-21	6.84335974951321e-20
C16orf87	249.210534864389	1.49442530748629	0.157798119837609	9.47048867897925	2.78537526439294e-21	8.27190657258615e-20
LRRC8B	196.416514621816	1.48546294661571	0.156925165497289	9.46605945520811	2.90600013713433e-21	8.60303776861526e-20
CARS	1185.34446145157	1.6137800443509	0.171049898980139	9.43455713199972	3.92649420063919e-21	1.1551611175609e-19
ARIH1	670.458767242718	1.03769508437834	0.110080905315412	9.42665834192644	4.23361852729668e-21	1.23971394701492e-19
HCG15	17.2967068248815	5.33205965678936	0.565691701441937	9.42573427044809	4.27106619655002e-21	1.2487405633262e-19
EDA2R	137.499072424203	1.73900192949587	0.184581981720532	9.42129840240215	4.45543918878951e-21	1.30062960096273e-19
SNORD46	128.948096887855	4.99805850389791	0.530535267317842	9.4207846523869	4.47729498920106e-21	1.30498962760979e-19
BSDC1	269.578325701908	1.32836860203192	0.14116698055607	9.4099101418714	4.96561243248682e-21	1.44508517363945e-19
SERPINB2	256.065422966593	2.74728733252726	0.292049792840254	9.40691416285299	5.10916334732228e-21	1.48457014489682e-19
PLOD3	202.31991835192	1.50059824999343	0.159620910783814	9.40101295390928	5.40402739571855e-21	1.56783305582247e-19
UBE2F	149.160243532578	1.65301659087908	0.176065290785901	9.38865680737255	6.07702587413988e-21	1.75767720758481e-19
GTF2B	401.997494504621	1.67691694891672	0.178808847043415	9.37826610173021	6.70665090480301e-21	1.93681504996593e-19
ASCC3	1983.16148982388	1.32811302167644	0.141876481033532	9.36105133142219	7.89471749664508e-21	2.27295545880508e-19
LPXN	346.455481302305	1.2124026229951	0.129663349584172	9.35038796146525	8.73268135661711e-21	2.51037964974216e-19
IL1RAP	288.544757636245	1.41825685635652	0.15171278899919	9.34830125866377	8.90666724106279e-21	2.55649818617903e-19
ZCCHC2	436.569307410283	1.17445765867196	0.125660196825029	9.34629809873122	9.07691083200764e-21	2.59745651699545e-19
RP11-473I1.10	331.203322113774	1.72759534455966	0.185210993826755	9.32771488811102	1.08177955106876e-20	3.07695305792679e-19
FGFRL1	103.787519486078	1.96030141993943	0.210716833491064	9.30301289869449	1.36521144275575e-20	3.87145223872e-19
ADM	21.1263078218749	4.4863358362277	0.482790822873274	9.29250438011184	1.50699930362772e-20	4.26071857088629e-19
RNU6-1279P	19.7540367878929	4.73368682731918	0.509849608653422	9.28447672995463	1.62503686967825e-20	4.58070931067151e-19
MARS	1171.84671678487	1.27140507293101	0.137024988340453	9.27863660730311	1.71660984613192e-20	4.83161619079935e-19
ATP6V1B2	3879.75267225606	1.42984553898102	0.154270855077261	9.26841001992846	1.88941323693128e-20	5.29428749213226e-19
MT-ND4L	2994.82114820241	1.70765136512182	0.184837604375421	9.23865774441346	2.49608672549878e-20	6.98385808152165e-19
ZMYM5	270.684157976892	1.77780272545123	0.192690614251091	9.22620301129254	2.80395446757182e-20	7.8104835080457e-19
MXD4	340.917266087811	1.21876023980299	0.132218246061308	9.21779161431223	3.03281862052355e-20	8.42310656050562e-19
EGR2	21.457009109998	4.27059688254266	0.463486324445475	9.21407311780363	3.13979131370548e-20	8.70738008733205e-19
H1F0	74.452133966321	2.54673493952891	0.276464634001932	9.2117928527202	3.20722557960064e-20	8.8813303935549e-19
PIM3	4293.72127395899	2.64882838479064	0.289119225814655	9.16171651098952	5.1078273587507e-20	1.4041313167831e-18
MAFB	24.9436047256912	4.18261001611068	0.457601082951029	9.14029745982548	6.22807826398701e-20	1.70710901020737e-18
MYO6	38.0606195372242	2.82358921753381	0.309203801006364	9.13180629844748	6.73657665681389e-20	1.84380787509719e-18
FXR1	2112.29286283602	1.1742533701342	0.128611373295913	9.13024517227132	6.83443401120647e-20	1.86788053019321e-18
NUDC	1272.36337428695	1.02334133778037	0.112119259608499	9.1272573628625	7.02565538061412e-20	1.91736337435052e-18
TOB1	235.153595079395	1.99682399820906	0.219007045521536	9.11762447392453	7.67889720746129e-20	2.08959081584856e-18
ARC	22.6283444222094	4.80707587618009	0.527255770388888	9.11716124535637	7.71178002585339e-20	2.09551509693866e-18
SIK3	208.544071546098	1.59053629630545	0.174546456563658	9.11239521912249	8.05828943118491e-20	2.18652118119835e-18
DIXDC1	266.89664972271	1.80253175180193	0.197928807480335	9.10697020180356	8.47146499340793e-20	2.29203567927815e-18
EZR	1350.00658448615	1.02746437713105	0.112940327833255	9.09740919689907	9.25122517833925e-20	2.49584555669702e-18
TNFSF14	143.617636638949	1.73276484376374	0.19059103375213	9.09153389669561	9.76515094191757e-20	2.62697883684282e-18
SNORD14E	18.2793988497532	4.65488698236184	0.512300990358704	9.08623459638945	1.02528372392545e-19	2.74642052070826e-18
MYL6	2743.43334501646	1.17008775931976	0.128826552739152	9.08265985886424	1.05953315182725e-19	2.83180126452999e-18
CYTH2	333.943431466504	1.5817359298781	0.174631272905036	9.05757544777356	1.33382276834337e-19	3.54770518553163e-18
ADAM9	288.316520992928	1.47401826755563	0.162818521245222	9.0531363157119	1.38919707588889e-19	3.68978569818489e-18
ACVR1	38.2923920567835	2.90671738319807	0.321319799133039	9.04618200011565	1.48054589921901e-19	3.9213672145326e-18
TARS	5378.94875574734	1.10598947043893	0.122370074228519	9.03807141910825	1.59460178435622e-19	4.21753161983024e-18
FBRS	351.937599913233	1.22714548318743	0.135818535909107	9.03518415195301	1.63726525210732e-19	4.32430645997757e-18
ZNF267	231.64751700373	1.36009990558331	0.150715340499043	9.02429640592523	1.80853783832153e-19	4.76998693077867e-18
UBB	984.624626262019	1.98024099397784	0.219567389953265	9.01883013866189	1.90108510823406e-19	5.00707583394942e-18
RP11-750B16.1	73.1589937187564	2.17690229433829	0.242398359754767	8.98068079561531	2.69096479594578e-19	7.02856151273483e-18
DDIT4	93.8376222024717	3.25853240096561	0.363362565520487	8.96771629817736	3.02725592354717e-19	7.87420582155207e-18
RNVU1-13	17.8836568736934	5.17397260545635	0.577594624536816	8.95779217059968	3.31244093381079e-19	8.60413376443579e-18
CASP10	129.86155474996	1.68939174353458	0.188673310831619	8.95405786906594	3.42649079735547e-19	8.88813802703294e-18
IDI1	503.87291098027	1.5329969560061	0.171308397476449	8.94875545267334	3.59512639245556e-19	9.31276009738008e-18
HLA-A	4997.56152833066	1.27298027390562	0.142260984059021	8.94820377017422	3.61313590617159e-19	9.34657296551219e-18
PSAT1	457.288393892883	1.3486315603805	0.150772067926427	8.94483692455949	3.72499342072165e-19	9.62272957917383e-18
DSE	40.4561092601185	2.6909778311531	0.301307770527542	8.93099380225617	4.22198754964174e-19	1.08768089086262e-17
CTNNA1	358.458113867638	1.19805171482969	0.134179829444581	8.92870202465497	4.31036161331032e-19	1.1089331419346e-17
ATG4B	1039.15436098733	2.08172589445114	0.233357561789141	8.92075610702585	4.63115464560469e-19	1.1893538033095e-17
RAB1A	608.657959952146	1.10684239729939	0.124076419761848	8.92065067177036	4.63556604853368e-19	1.1893538033095e-17
WBP2	209.570327571543	1.30226867303814	0.146041485932508	8.91711464535476	4.78594162555684e-19	1.22626748878738e-17
RNVU1-17	16.9244132341734	5.14062545107227	0.577064954268898	8.90822673088005	5.18552666215363e-19	1.32684751417766e-17
PEA15	1327.12010087796	1.51602542382762	0.170191837242719	8.90774462740857	5.20811932557623e-19	1.33082268620212e-17
CTD-2201E18.3	250.869291934189	2.00559663235098	0.226123042553786	8.86949251036156	7.3480000354608e-19	1.87254844146919e-17
DYRK1A	653.862650744889	1.00581905734124	0.113422154765571	8.86792407903151	7.45221085231568e-19	1.89654240557313e-17
C3AR1	36.5400785394576	3.39835329115449	0.383297162906607	8.86610603998267	7.57483409001422e-19	1.92515123004701e-17
SRA1	242.42915876751	1.25011454211716	0.141019744972624	8.86481919506978	7.662831772211e-19	1.94489477201016e-17
ARHGAP26	392.884838151837	1.41546730068676	0.159684422035606	8.86415395216915	7.70871789322506e-19	1.95391131761342e-17
NOTCH1	214.22438420995	1.35915098560268	0.153703788847501	8.84266416458464	9.34628311309843e-19	2.35631292709639e-17
RP11-489E7.4	32.12337604389	4.18247189801555	0.47365878839972	8.83013679983905	1.04547776326534e-18	2.61827618322148e-17
TACC2	93.1540153091127	1.86721013183409	0.212101600128715	8.80337597972372	1.32760867060685e-18	3.30727137520528e-17
KDM6B	111.129052396857	1.94455634921574	0.221671981169554	8.77222434227435	1.75170956062552e-18	4.34083296902444e-17
MAFA	17.3544547112311	4.41366989660516	0.503231709812321	8.77065139287672	1.77635617323552e-18	4.39037021164816e-17
LATS2	201.896273004725	1.52065973800263	0.173406062453162	8.76935740590601	1.7968881838527e-18	4.43530332082384e-17
TIAM2	102.046746938353	2.24855853605517	0.25657001072706	8.76391800305606	1.88579019773314e-18	4.64745715894024e-17
CSNK1A1	975.631662302854	1.30996491208872	0.149867431308503	8.74082447834947	2.31415313702629e-18	5.68973922529881e-17
DUSP10	76.4210719939587	2.48770724827912	0.285110923630483	8.72540138624538	2.65238151057229e-18	6.50437067963229e-17
CAB39	488.796761059741	1.29922264152441	0.149027370003279	8.71801362055726	2.83124904286725e-18	6.93398629225853e-17
MTHFD2	2086.5493109346	1.29414019314025	0.148684263365869	8.70394864825573	3.20532122103117e-18	7.82978595676241e-17
PTPRC	1500.51243994867	1.010364070203	0.11615649043636	8.69830059781775	3.36891153218548e-18	8.21874950503931e-17
NMB	176.705588067827	1.51101659753572	0.173945354097379	8.68673156219976	3.73016158023552e-18	9.08829290440329e-17
RNA5SP225	13.8385842939815	4.9556119698919	0.572214738021081	8.66040603398323	4.70086804581272e-18	1.13798420549341e-16
TSPYL1	437.358869188631	1.08105545110505	0.124930766746816	8.65323634246086	5.00592081443321e-18	1.20872797334931e-16
OGT	659.567687180846	1.12221956763254	0.129906663254346	8.63866055458084	5.68758872402719e-18	1.36806821629725e-16
SMIM14	183.037587663683	1.29580749890903	0.15017547403143	8.62862266469583	6.209518078387e-18	1.48981032979926e-16
ELL2	46.7705945313946	2.49750851252379	0.289507529493815	8.62674803964691	6.31210212933126e-18	1.5105789588189e-16
ANKH	255.383628433624	1.1935612740196	0.138583432104721	8.61258273007471	7.14327132552786e-18	1.70300645583824e-16
DBNDD1	17.7503289768356	4.4126065612991	0.512967874905607	8.6021109257789	7.82630958112441e-18	1.8611418169085e-16
CD55	135.091610454286	1.5734163232456	0.182920316608022	8.60164880764586	7.85789316944348e-18	1.86629911069729e-16
HEXIM1	511.121029589143	1.43576740530781	0.16747899589151	8.57282071501002	1.00980646542045e-17	2.38932626410274e-16
AP000442.4	16.6796013609235	4.43765899284491	0.518265600507148	8.5625188870387	1.10427944115277e-17	2.60632061342415e-16
MIR24-2	379.307698095732	1.77191670618294	0.207010771635222	8.55953867610942	1.13320047545829e-17	2.67123682077405e-16
ULBP1	54.7646735056747	2.92929035285125	0.342942700496896	8.541632023679	1.32339281052277e-17	3.107913028747e-16
RN7SL832P	69.5189941369142	1.96050251044898	0.229559488283189	8.54028088802177	1.33895956593539e-17	3.14055963860815e-16
MT1L	15.8467633542496	4.50186295032433	0.529554245956465	8.50123095924421	1.87590717591203e-17	4.36738981769742e-16
CD70	13022.5058506868	1.52090556881638	0.179082225021337	8.49277793279133	2.01755579174475e-17	4.67983605420941e-16
PTP4A1	4570.07152192036	1.36516337015138	0.160817549181759	8.48889550361472	2.08610191325062e-17	4.8269582674945e-16
RNA5SP453	12.4640688247865	4.90550696314822	0.577865682804906	8.48900896716577	2.08406644353804e-17	4.8269582674945e-16
HSPA4L	111.09914170469	1.64326377411828	0.193757120296193	8.48104973694	2.23171182909155e-17	5.13239288695224e-16
ASNS	980.807973414878	1.12138053279331	0.132384188458275	8.47065307309529	2.44021009087801e-17	5.59823380702889e-16
RP11-473I1.9	49.3410575430942	2.4001243539012	0.283470753609186	8.46692056708678	2.5196579572794e-17	5.77347627683777e-16
KLHL28	152.827538733292	1.47629754281912	0.174593289738809	8.45563735598117	2.77567005847233e-17	6.3446770863844e-16
NFYA	529.653827240676	1.07576941319664	0.127233558171184	8.45507607159165	2.78905459441204e-17	6.36755345537799e-16
NFATC1	706.490906244465	2.18684486558326	0.258660501337654	8.45449867403051	2.80288981022244e-17	6.39140218152053e-16
TCP1	1770.48934820742	1.16710188256837	0.138735842423226	8.41240347255056	4.01693368157312e-17	9.10472780854638e-16
AC003092.1	17.9510950998741	3.92200928952992	0.466829746881257	8.40136969790728	4.41300670854425e-17	9.96711617487907e-16
FBXO30	292.902158229812	1.44097548127517	0.171710849271188	8.39187207675729	4.78461363372734e-17	1.07928521417261e-15
CRYAB	14.0941956458938	4.74678398372525	0.565668690401803	8.3914561018987	4.80157625505932e-17	1.08181750320082e-15
ZNF79	42.1937128764917	2.66665540194692	0.317847861502618	8.38972264699337	4.87290399879377e-17	1.09657784736579e-15
LFNG	156.628284983583	1.82264904415636	0.217291804485577	8.38802479675365	4.94377953205592e-17	1.11120136371288e-15
S100A11	1331.34372507001	1.65992747068367	0.197927717100412	8.3865337053403	5.00686203113717e-17	1.1240405259903e-15
NUPR1	48.878009757179	2.37493969715289	0.28361266264377	8.37388456147994	5.57493715923339e-17	1.24711939441071e-15
SUV420H1	618.667957371993	1.18887331528721	0.142057240487415	8.36897374050098	5.81221997868118e-17	1.29712241843751e-15
MT-TF	2383.15835231093	1.4938378319816	0.178501598974188	8.36876442881397	5.82255191450363e-17	1.29789224590673e-15
WDFY3	226.232662032319	1.14496034590881	0.136833780451946	8.36752695224195	5.88400676501397e-17	1.31004249792956e-15
PVRL4	20.6346830909071	3.62192900369342	0.433017289013167	8.36439813280361	6.04225651707694e-17	1.34368954479996e-15
RNU4-1	43.9186026359584	3.02725979719667	0.362257348129426	8.3566553248082	6.45214623701351e-17	1.43315163412957e-15
STXBP5	409.243390031528	1.34485611068201	0.161066464561109	8.34969659479778	6.84385423933773e-17	1.51836944994625e-15
5S_rRNA	11.8377927368517	4.83355486140124	0.579950963317971	8.33441992017373	7.78790623742964e-17	1.72173898974734e-15
STIP1	2629.62515649472	1.53877182484842	0.184656489289563	8.33315867083036	7.87135564296621e-17	1.73815017230746e-15
CYCS	5470.29183884285	1.12349599160596	0.134878324943511	8.32970006171488	8.10474268543173e-17	1.78759342177627e-15
SAV1	380.408851318017	1.2378345922081	0.148662431462395	8.32647885569677	8.32824093781287e-17	1.83474261221116e-15
FBXO11	396.86780449335	1.12683080576601	0.135350876005527	8.3252568363133	8.41460973849776e-17	1.85160688971518e-15
RNF6	688.032377413501	1.15020937345158	0.138164651365355	8.32491785768002	8.43872386149844e-17	1.85434122697717e-15
CCL2	28.9850485611848	3.38546138723599	0.406785725457286	8.322468502134	8.61500201554097e-17	1.8874017951327e-15
IP6K2	426.811657023106	1.11685603650766	0.13419820114919	8.32243671631661	8.61731331853459e-17	1.8874017951327e-15
C4orf32	152.512435636038	1.42383720231388	0.171101953850256	8.32157184809229	8.68043735310557e-17	1.89902189796827e-15
RNU5B-1	23.0879443227002	3.87308242401119	0.465643341143657	8.31770172960831	8.96853652664411e-17	1.95977591911303e-15
RP11-44F14.8	20.6115435409757	3.94250203380027	0.474498732406321	8.30877253097538	9.66970791294437e-17	2.10567380857165e-15
MOSPD1	129.654726941982	1.58320992761757	0.190556359695438	8.30835522964429	9.70376683899549e-17	2.11065323010123e-15
PTPRE	616.045625931903	1.15542033665291	0.139111405338272	8.30571967728537	9.92162235406588e-17	2.15555246950431e-15
NFIL3	199.481283355346	1.49786932522694	0.180386237804061	8.30367850375567	1.00936539982163e-16	2.19040422437702e-15
CAMK4	17.0735009853744	4.01466667862782	0.483792142508478	8.29832964589223	1.05585366014529e-16	2.28340462419954e-15
RNU6-31P	13.677788861363	4.53926017228958	0.547029037240965	8.29802416921801	1.05857144878211e-16	2.28665983747227e-15
RBM5	1079.96494318978	1.26621624218264	0.152627388837104	8.29612726673883	1.07560303875307e-16	2.31813966912062e-15
COL27A1	261.192517508398	1.31473048082067	0.159052839970929	8.26599814917466	1.3853070230257e-16	2.95856396831469e-15
LLNLR-246C6.1	37.1268905796647	2.77689922662594	0.336236985370066	8.25875601867431	1.47198458287346e-16	3.13303445415662e-15
LRP12	408.771882724408	1.60008430996303	0.193741162866707	8.25887636002206	1.47050149733416e-16	3.13303445415662e-15
MT-TL1	5791.40108860054	1.78067279069679	0.215636830863044	8.2577395687462	1.48457027735917e-16	3.15626001019607e-15
GADD45B	607.402215143613	1.98702049121191	0.240673690595752	8.25607687443248	1.50538687330478e-16	3.19691279918711e-15
INSIG1	264.799431980728	1.22683387477704	0.148603263746722	8.25576668940489	1.50930205552927e-16	3.19802451271584e-15
HBEGF	207.198455720211	2.00520833554075	0.242935521124247	8.25407633375772	1.53081494996832e-16	3.23996726447839e-15
KANSL2	281.536602225907	1.12270805750745	0.136030585274047	8.25335019507301	1.54014897218526e-16	3.25606830913338e-15
CCDC63	13.6468589170717	4.68754944640933	0.568068447127548	8.25173351928282	1.56113225261258e-16	3.29523768800884e-15
SNAI1	120.209023440807	2.21625123550352	0.268582665710747	8.25165402852295	1.56217122339585e-16	3.29523768800884e-15
ATF7IP	321.208109355379	1.03619642267378	0.125588835891901	8.25070489199913	1.57462954473766e-16	3.31780602845394e-15
ZFAS1	3402.32789046094	1.37285562866475	0.166631970959908	8.23884888809881	1.73875379877191e-16	3.65545363848838e-15
RNU6-1016P	134.803625912225	2.30472170566282	0.279960730995648	8.23230350008851	1.83647245322119e-16	3.8480219469828e-15
CLIP2	74.8816229288752	2.43361442832026	0.295734861323084	8.22904143742994	1.88717493179596e-16	3.94549277869272e-15
RP11-42O15.3	19.7153204007829	3.8023454579799	0.462699182104074	8.21774838824904	2.07359445110133e-16	4.32086675788606e-15
ARFGAP3	334.642062448482	1.15253701056863	0.140298693807099	8.21488054730782	2.12375559350398e-16	4.41563208184102e-15
NFKBIZ	88.6959404971563	1.7169733929784	0.209106152184446	8.21101328221041	2.19329618252988e-16	4.55519597028066e-15
CHMP4B	1826.19062394474	1.32701280589528	0.161699352504177	8.20666740679126	2.27412387949092e-16	4.71786888002637e-15
SAMD8	46.8337240997687	2.57031609444481	0.313357583765373	8.20250163905189	2.35435528900787e-16	4.87894857583631e-15
EDEM1	347.084516594547	1.87664250048997	0.228883516890879	8.19911597821467	2.42161210275669e-16	5.01281679843969e-15
RNA5SP284	15.4042263886678	4.84125380700879	0.59065087392151	8.1964727739523	2.4754331717842e-16	5.11860951244588e-15
SNX3	2146.3745002758	1.22820840227656	0.149878125361118	8.19471420073677	2.51189278511282e-16	5.18263393234766e-15
MAFF	27.8750791378727	3.55167436237344	0.433898014649188	8.18550498610836	2.71164159404197e-16	5.58864887217962e-15
FXYD5	1565.36046078622	1.0147330537722	0.124271782144884	8.16543414971835	3.20281216773914e-16	6.57937166222491e-15
RNA5SP258	11.826658458921	4.75877699541084	0.585131240402612	8.13283698907696	4.19358385096893e-16	8.54023804120649e-15
CLK3	212.139698630885	1.28952296673433	0.158831716434224	8.1188001721832	4.70814983334367e-16	9.5571894033579e-15
ITGB1	399.457685205031	1.07765802773787	0.1328024589467	8.11474453323478	4.86807822037655e-16	9.83946613932057e-15
MTND5P11	58.777888991802	2.42526498237331	0.299151270568145	8.10715253780226	5.18197905111593e-16	1.04515252348603e-14
ZSWIM6	158.48657716232	1.85920736146501	0.229530917578091	8.10003018801363	5.49455517213964e-16	1.10701198115608e-14
RP11-134G8.8	42.9336228890767	2.43307271576432	0.300524776538239	8.09608027594603	5.67583759508559e-16	1.14231531876333e-14
PRDM1	78.004593174293	1.93435184879398	0.239278299165619	8.08410898748113	6.26203144239494e-16	1.25894870938895e-14
BRD1	328.311341031343	1.15256870728942	0.143114496024274	8.05347284382658	8.04772613392314e-16	1.60596845961399e-14
IL21R	40.9109742585964	2.31500284944596	0.287485411892906	8.05259242270125	8.10584846621669e-16	1.6158571921344e-14
HTRA3	12.2765574614893	4.54211831961709	0.564908578350845	8.04044847907433	8.95102600204683e-16	1.78245457599366e-14
SBNO2	298.932835621212	1.09781143811076	0.13662845542987	8.03501316513277	9.35688561777912e-16	1.85934825058039e-14
HIST1H2BK	366.462352904639	1.46826815781235	0.183105661095887	8.01869340917573	1.06875897178342e-15	2.11264745177062e-14
MTCH1	1066.86244748743	1.13681503726959	0.141859547582659	8.01366602841584	1.11338789460925e-15	2.19626243896876e-14
LINC00936	24.4621824547605	3.15847418103681	0.394741129822935	8.00138101254757	1.23031442198906e-15	2.42184440186532e-14
PTPN22	228.525480331302	1.74320432174626	0.21797213285158	7.9973724115148	1.27102368407909e-15	2.49937066051758e-14
USP15	674.420530346415	1.31730553819935	0.164780252249324	7.99431679596031	1.30294343996725e-15	2.55414837743269e-14
MALAT1	126876.973975352	1.5050721133187	0.188301410324054	7.99288816121225	1.31813696519055e-15	2.58124889818934e-14
YPEL5	110.266238785255	1.45870680951671	0.182545695906945	7.99091319173204	1.33942850909062e-15	2.61750702843843e-14
STX6	213.95997145849	1.11983508105079	0.140352826865474	7.9787141168459	1.47865606989441e-15	2.88360870383339e-14
AL121932.1	14.5324383923244	4.70940564862101	0.590290145855025	7.97812005111405	1.48578849336645e-15	2.89452473222154e-14
SLC6A6	166.849048344967	1.4673417345201	0.184004929029763	7.97446971805168	1.53036460848702e-15	2.97828852289455e-14
EWSR1	2303.27194523328	1.02564025716676	0.128647624137463	7.97247725360895	1.5552486815931e-15	3.02048194000851e-14
ZBTB1	388.266220141568	1.34838076229394	0.169331554151695	7.96296218415378	1.67968807345551e-15	3.24877514761273e-14
DNAJB2	61.8390808963711	2.11957143221768	0.266190709205179	7.96260485028392	1.68454759496725e-15	3.25483591658733e-14
XPC	570.975023089055	1.46337452135567	0.183864386326615	7.95898841854099	1.7345147224268e-15	3.34795073035053e-14
PPME1	262.754652066733	1.09860308874872	0.138474596613831	7.9336074313503	2.12870252772776e-15	4.10041596199082e-14
ERO1LB	106.116496924006	1.59654592811893	0.201360231734996	7.92880458252597	2.21265404228988e-15	4.25343832105021e-14
TERF2IP	1457.17214430244	1.00367577979182	0.126626861188998	7.92624700926422	2.25868104041928e-15	4.33308311904647e-14
MPP1	257.732655688125	1.09653456498803	0.138377291226963	7.92423782302199	2.29549921312612e-15	4.39477402651091e-14
UBR2	785.805030885396	1.02258640196751	0.129150221122087	7.91780604851502	2.41738052070991e-15	4.62342412368635e-14
RPS6KA2	104.395044742639	1.66766971690613	0.210704516614276	7.91473169964854	2.47786858206108e-15	4.73206337175884e-14
SDCBP	1326.67881531053	1.82170934608012	0.230246942702173	7.91198060960368	2.53325857102415e-15	4.83035289508325e-14
IL10RA	161.785802391459	1.97142108303478	0.24919772544588	7.9110717383451	2.55182420315938e-15	4.86083846698785e-14
HIST1H2AC	73.0626306045758	1.87657797146271	0.237268890122885	7.90907720978847	2.59303762042104e-15	4.93435958081735e-14
BTG1	2734.29777185007	1.41603099985504	0.179169307191445	7.90331235886284	2.71587870484976e-15	5.15251917666568e-14
MTND6P3	61.2015816968313	2.44995874865093	0.310004545526562	7.90297685632166	2.72320164742203e-15	5.15970065917258e-14
PHLDB3	109.611922751902	1.80463619279254	0.228351471988491	7.90288837237491	2.72513620560817e-15	5.15970065917258e-14
RNVU1-18	13.8939294897461	4.56068284795303	0.577411075670187	7.89850254025618	2.82274028556215e-15	5.32845208259571e-14
SIK1	75.4399136163987	2.22671022676711	0.2821414236492	7.89217761067117	2.96958691831326e-15	5.58886927201113e-14
AHSA1	5217.95409966537	1.49699170718877	0.189800638101504	7.88717952775369	3.09092603600426e-15	5.8114340166469e-14
CDK17	130.386103999118	1.46790521768609	0.186192897861542	7.88378737613111	3.17604536619102e-15	5.96552425454485e-14
HOOK3	1483.89882299906	1.21165930163115	0.153726949502504	7.88189257350363	3.22459204733289e-15	6.05068227150286e-14
AC079949.1	27.5356133920564	3.72216843685701	0.472619813961194	7.87560810381646	3.3908954016818e-15	6.35641207603533e-14
FBXW11	304.75584567346	1.29703353049916	0.164804322269496	7.87014267974231	3.54237018890751e-15	6.63376534482798e-14
CHP1	361.699235127356	1.19437994486515	0.151970432941296	7.85929158553177	3.86312009559879e-15	7.21294245176257e-14
APOBEC3C	552.922323716795	1.04045255265542	0.132456327045777	7.85506118024726	3.99577058571289e-15	7.45323854652559e-14
CCL3	16.1600645030921	3.96724436069854	0.505685938428773	7.84527324019577	4.32011807563959e-15	8.04382774541244e-14
INTS6	235.784544148046	1.28145887897277	0.163755571517492	7.82543682085275	5.05897209031175e-15	9.38073703825949e-14
SQLE	956.723682168692	1.03587005622834	0.132465884488866	7.8199006500833	5.28650432160169e-15	9.79301556942679e-14
ZFAND6	467.863845422497	1.23342632013479	0.158160900777656	7.79855396668958	6.26205729445563e-15	1.15515809509497e-13
NEAT1	1839.15438001521	1.67573262714504	0.215116149367696	7.78989690950968	6.70638900204625e-15	1.23504964649012e-13
MLLT4	34.2133620655262	2.39699091542546	0.307728205308144	7.78931171754383	6.73751996366238e-15	1.23957220950971e-13
ARHGEF7	519.129857192335	1.13165511265035	0.145314362333505	7.78763430178455	6.82754524153895e-15	1.25491080082789e-13
APBA3	117.069825745073	1.5430069823186	0.198326063937244	7.78015229912923	7.24372907275631e-15	1.32623536751494e-13
BIRC3	27.9696574395968	2.97544940077187	0.382599663129598	7.77692634759062	7.4307839059696e-15	1.35784615211991e-13
GOT1	371.386077463611	1.12451108594843	0.144607649719086	7.77629045304939	7.46821285313076e-15	1.36336454970319e-13
FAM214A	83.5523462775605	1.92703410913507	0.248522548234162	7.75396084913546	8.90697985012834e-15	1.61662970176824e-13
STK17B	466.107973110674	1.10705541680093	0.142973683052707	7.74307126433062	9.70436116696992e-15	1.75460060294074e-13
HIST1H4B	26.2445241368385	3.31379625033218	0.428136751878452	7.74004155399619	9.93843270320627e-15	1.79348290829726e-13
IRGQ	490.710460606514	1.08372114479384	0.140386098992295	7.71957588801807	1.16717412631214e-14	2.09425020685009e-13
UBALD2	623.21104860599	1.41480226815657	0.183443643841347	7.71246274076511	1.23412714240998e-14	2.2122784839893e-13
VTRNA2-1	70.6523037498549	3.06740519588062	0.397879213726681	7.70938789978543	1.26422612941954e-14	2.26193323990453e-13
NBPF10	209.528713166241	1.19497337037185	0.155009496822654	7.70903328419305	1.26774350579933e-14	2.26607649595865e-13
ING1	292.09363923356	1.03130339052351	0.133955152856249	7.69887061851383	1.37274073711963e-14	2.44911493099357e-13
IRF1	227.266644694844	1.09383743159226	0.142089076565447	7.69825139294529	1.37940790014567e-14	2.4586837600139e-13
RNU2-63P	51.8441046306807	2.66075675080373	0.346360619694758	7.68204177815772	1.56572753681787e-14	2.78289254376168e-13
HEY1	10.0909445502223	4.53703030079279	0.591368787564407	7.67208279537184	1.69225654868412e-14	2.99930206720724e-13
IMPA1	485.765854797814	1.05141727058274	0.137279048385102	7.65897843080363	1.87417868174449e-14	3.31550296250822e-13
SNORA73B	20.1396414911555	3.32271972707682	0.434690743175753	7.64387045098264	2.10787494167461e-14	3.70114577747671e-13
LINC00273	17.9424794221	3.50427282178104	0.458557964138674	7.64194081409805	2.13971539012441e-14	3.75355840250848e-13
UTY	121.002181516845	1.41063192247787	0.184867180531537	7.63051569468396	2.33816496827091e-14	4.09787313862944e-13
HIST1H4E	46.4455040111778	2.8564781712091	0.374710916054546	7.62315173864133	2.47555586735903e-14	4.3346362624565e-13
PTPRO	25.5237401958829	2.86408140969262	0.376127100849722	7.61466377515014	2.64378763370983e-14	4.6249116137755e-13
LILRB4	777.268248131458	1.03197349983105	0.135537186727765	7.61395101038833	2.65841594498194e-14	4.64619164879236e-13
SNORA23	33.820474413624	3.29168616086084	0.432566115860123	7.6096717707895	2.74792881379818e-14	4.78931992334621e-13
RNA5SP202	9.59518843155204	4.46542452333373	0.586922967185469	7.60819523684212	2.77949757299787e-14	4.83986751907606e-13
FCAR	26.7517838517791	2.71758897787358	0.358315682766447	7.58434282555511	3.3417649294388e-14	5.80820304510202e-13
ZNF451	1206.4470731441	1.0255630471181	0.135613406071109	7.56240165946679	3.95694261667163e-14	6.86476760489361e-13
RP4-561L24.3	16.6913204156469	3.57599466348319	0.47300715782861	7.56012801137973	4.02672870771351e-14	6.97941635754241e-13
RNU1-28P	11.6391901094039	4.48264050146315	0.593335245453025	7.55498773385787	4.18899330199312e-14	7.24069987983376e-13
PPAPDC1A	13.6205960574098	3.84158590050854	0.508789206835485	7.55044692162799	4.33767153815261e-14	7.48397162547868e-13
LINC00152	230.901994726952	2.07527332658618	0.275251523599683	7.53955254977768	4.71586743784791e-14	8.12148958538252e-13
SEMA7A	80.2883900144469	2.34970014274798	0.311704367134854	7.53823298770602	4.76382189871082e-14	8.18925737154864e-13
MIR3676	12.8060227331468	4.37057157501473	0.580612533411876	7.52751848006411	5.17136913558791e-14	8.88175584325291e-13
AC114730.3	12.6095330208418	4.39022243847147	0.583743808221429	7.52080343575335	5.44406463951219e-14	9.29000227768968e-13
PDCD1	9.00142348895332	4.44746809474546	0.592251387368836	7.50942621595872	5.93870789531463e-14	1.00803018442703e-12
BST2	1438.72007181775	1.34232365024115	0.178841162817804	7.50567503080179	6.11128533467806e-14	1.03639045720646e-12
VIM	4378.5019624858	1.78348573831482	0.237751206070353	7.50147924712132	6.31016216914097e-14	1.06819603398259e-12
ZSWIM4	48.8799612708703	2.44247072288865	0.325865494915889	7.49533399821631	6.61297507855048e-14	1.11745057375721e-12
LRRC37A13P	311.646103201025	1.89026912680433	0.253445309427291	7.45829201209429	8.76512436848158e-14	1.46406302339084e-12
LUZP1	611.661937836795	1.03187995147258	0.138366309000529	7.45759541413103	8.81157508983268e-14	1.47051931897402e-12
MORF4L2	1970.42046459429	1.08623721309337	0.145825054444958	7.44890661778133	9.41169567267042e-14	1.56513013223297e-12
DRAM1	216.290426242684	1.03639177386719	0.139386708496522	7.43537016582217	1.04275542306928e-13	1.72645142829153e-12
MICA	113.038500278404	1.413735444229	0.190304119032968	7.42882209493363	1.09568994897143e-13	1.81250184716695e-12
AP4E1	276.224944745951	1.00429286962005	0.135202395709414	7.42807007487167	1.10193580518235e-13	1.82123623261426e-12
HLA-E	1035.37351194261	1.12313355044811	0.151292021465227	7.42361387977256	1.13967089413658e-13	1.88030741221588e-12
AEBP2	289.639196316677	1.30916835281369	0.176787826233334	7.40530827663314	1.30846151037052e-13	2.14751672433135e-12
hsa-mir-6723	54.0309281021823	2.46775116930472	0.333662883044564	7.39594151674079	1.40409797919456e-13	2.30047608094274e-12
COL4A3BP	476.707092262787	1.08848869276278	0.147429687201821	7.38310386070831	1.54641297372514e-13	2.52214925982662e-12
RP11-299H22.6	22.4594986014559	2.87580181517836	0.389515798868757	7.38301712929321	1.54742109111221e-13	2.52214925982662e-12
RNA5SP329	9.32955336815394	4.33094470245517	0.587843586485489	7.3675120423587	1.73841737062926e-13	2.81883704001089e-12
HLX	303.313476888249	1.14593741780989	0.155615258592658	7.36391423420452	1.78594462745405e-13	2.89093079695524e-12
AC006129.1	13.693081074516	3.94328411142996	0.535591185171226	7.3624888172297	1.80512553512589e-13	2.91947318536913e-12
CCDC174	621.247883041441	1.11209256544824	0.151113102730336	7.35933910001697	1.84822981796691e-13	2.98662535623136e-12
ENAH	65.5619114597926	2.77368811190775	0.376926530221636	7.35869695952896	1.85714088880163e-13	2.99845572611482e-12
VAV3	269.095316371492	1.40957162468746	0.191563231379928	7.35825771226341	1.86326068108229e-13	3.00576303882377e-12
RNA5SP161	9.72320448553129	4.39261003706256	0.597234048911179	7.35492232077317	1.91038179618023e-13	3.0765140830373e-12
DBI	4522.13425797116	1.20601711854492	0.163999117071542	7.35380250869772	1.92646306629427e-13	3.099764548138e-12
COQ10B	182.409303643221	1.28218255131925	0.174440271853341	7.35026687184502	1.97811506465147e-13	3.17745263110711e-12
ARRDC4	40.1394822986457	2.19413720782004	0.298542246654506	7.34950323583266	1.98944838358387e-13	3.19293766958507e-12
FAM129B	260.211066333878	1.22038902384755	0.166118767904207	7.34648492307199	2.03487165058723e-13	3.26028968451775e-12
RNU4-2	103.528699097034	2.75634632487947	0.375222765245058	7.34589310720339	2.04389674875004e-13	3.27196985466284e-12
TECR	49.7558356422068	1.96584034468649	0.26765211204357	7.3447593208847	2.06129677740845e-13	3.29702583785992e-12
RP11-51J9.5	63.741347017267	1.96902165385657	0.268236961514985	7.34060527205373	2.12630051237108e-13	3.39811653070287e-12
RASGEF1B	14.0247408880438	3.63882788210337	0.496529131367512	7.32852848347793	2.32693511257617e-13	3.71246551209488e-12
REEP3	690.522648083644	1.03048487721256	0.140618074052492	7.3282533853215	2.33171554432404e-13	3.71694773752009e-12
CLEC2B	347.733771476662	1.27908338028431	0.175039894719474	7.30738202473343	2.72397300225085e-13	4.32032656656405e-12
GBE1	498.843416312946	1.07521440002156	0.147399496428637	7.29455952071128	2.99637741926158e-13	4.74040984668078e-12
SNORD63	50.113795099956	1.92299790379771	0.263720468408648	7.29180376252758	3.05832414474772e-13	4.82945610634719e-12
KCNN4	640.430557581818	1.36137932733477	0.186758827145904	7.28950458802786	3.11096841139843e-13	4.90523765068157e-12
ZNF430	364.187704972528	1.08771558797122	0.149245766938125	7.28808334257261	3.14395476924884e-13	4.95254785162172e-12
NR3C1	976.500717015329	1.02987490324808	0.141508981456677	7.27780592190453	3.39292963332346e-13	5.32754929435585e-12
RN7SKP292	15.3727806339346	3.46352915660194	0.475982814730993	7.27658446778039	3.42377773419247e-13	5.37151418564074e-12
BZW1	321.780089483871	1.12079900678095	0.154119790028143	7.27225884862862	3.5352532957217e-13	5.53719324341527e-12
MAN1A1	13.8135353921148	3.68014708418242	0.506861016883018	7.26066310408674	3.85197252786995e-13	6.00831248391824e-12
MYLIP	667.510433893522	1.21504970841896	0.167732256233569	7.24398357061975	4.35694221859317e-13	6.76797498832208e-12
RRP12	587.227320336283	1.07959104755954	0.149085530114875	7.24142072491998	4.44008671215899e-13	6.89145310435344e-12
MTND6P4	2925.73604496062	1.54680093711204	0.213614172546213	7.24109696784	4.45070033599305e-13	6.90224563619712e-12
RP11-16E23.4	38.4827675616064	2.15173204004385	0.2971830097554	7.2404275123765	4.47272595485688e-13	6.93070386661389e-12
LACTB	296.188238919324	1.01299706259274	0.139927484215994	7.23944311775852	4.5053078516593e-13	6.97545939791388e-12
ARHGEF3	735.82564709958	1.10579888381845	0.152921468103261	7.23115529515944	4.7890232993494e-13	7.40257388353532e-12
AKAP8L	131.310073776444	1.79703836831633	0.248961539217795	7.21813647988515	5.27048077593239e-13	8.11352869163534e-12
MT-ND4	32989.6861844992	1.57624144407069	0.218444073581435	7.21576657232166	5.36309873799053e-13	8.24041826849886e-12
RNA5SP221	12.1835572889653	3.87570975488554	0.537530244165273	7.21021709374531	5.58627429540855e-13	8.55775472484276e-12
MEF2A	329.996018720662	1.10984217497839	0.154044120707236	7.20470323620896	5.81703998271862e-13	8.89681589571028e-12
ANKRA2	113.768859518718	1.71185905755104	0.237916208844888	7.19521829076853	6.23609146151338e-13	9.51458032210512e-12
TJP2	159.647007260005	1.14311333471836	0.158997667513372	7.18949751022115	6.50302059449519e-13	9.91382072522153e-12
RNA5SP150	8.24031645325234	4.29348947947597	0.597515449289206	7.18557065693185	6.69270519964913e-13	1.01865241852287e-11
NRIP3	1024.82433351132	1.23196812564064	0.171686571480645	7.1756813303219	7.19479656560822e-13	1.09067100992154e-11
RARG	48.525967564106	1.93894999228125	0.270763837712215	7.16103748810835	8.00687474794688e-13	1.20988496792293e-11
RNA5SP303	7.9155769429697	4.26993573870648	0.596728113000757	7.15557997969012	8.33198930154487e-13	1.25398766359564e-11
CAST	551.401559864474	1.1774394607557	0.164836222967912	7.14308687469082	9.1257907733259e-13	1.36908641530135e-11
TIMP1	357.047769988744	1.34677415926835	0.189232095796268	7.11704932295588	1.10262037222436e-12	1.64113772528863e-11
AL161626.1	88.3294923978486	3.72162224248719	0.523636592486325	7.10726159303771	1.183679559448e-12	1.7562414738057e-11
MT-TI	804.474056772343	1.11915565875992	0.157502472328956	7.10563867481697	1.19767377882005e-12	1.7756078711469e-11
MTND2P28	53.2581934110755	2.22033831786194	0.312637060129787	7.1019677479701	1.2299293791064e-12	1.82199593332196e-11
PLAU	274.509553225994	1.59732061353903	0.224966621142474	7.10025605321879	1.24525957769595e-12	1.84325785841367e-11
NFKB1	555.256221955832	1.08376682904323	0.152669657797582	7.09877027745844	1.25871830476537e-12	1.8617184150012e-11
MITF	102.604018165208	1.69487015884321	0.238777709708818	7.09810878456811	1.26475618341148e-12	1.86918276698854e-11
C9orf47	71.5697431405715	1.96036704303769	0.276214410667736	7.09726562889527	1.27249342864181e-12	1.87914495515483e-11
NQO2	137.45780058065	1.30642000570666	0.184228551094905	7.09130044144818	1.32857557343321e-12	1.95583748351316e-11
PHLDA2	282.280909856488	2.09967896826735	0.296282460305529	7.08674744398348	1.37300614916838e-12	2.01652258263374e-11
FKBP4	290.148364208453	1.91665851713544	0.270529665861123	7.08483674437154	1.39208312037545e-12	2.04294968747395e-11
C1orf63	1118.34830171293	1.15072041589308	0.162454303633976	7.08334830258333	1.40712413316459e-12	2.06341733306515e-11
RNU2-3P	11.3275697293847	4.06605402454904	0.575153661020932	7.06950907229131	1.5548276814056e-12	2.27294111751526e-11
RASD1	10.0735368639369	3.86959272455573	0.548086394796757	7.06018752023696	1.66278060729633e-12	2.42511343328648e-11
DDIT3	58.0272300067519	2.06232710129022	0.292269222279913	7.05625821700471	1.71045852037491e-12	2.48887552293442e-11
CDC42EP4	56.036780653919	1.84957997516556	0.262359921326	7.0497809490777	1.79199668269913e-12	2.60350334686751e-11
RNU6-39P	8.04629807290569	4.21826655570455	0.599918683401873	7.03139720834269	2.04475479098982e-12	2.95705412948513e-11
CREBRF	162.441092169047	1.52255390400478	0.217334800888127	7.00556881724854	2.45984388789003e-12	3.5302691048577e-11
MYO5A	277.040866851163	1.10309437092838	0.157543030578729	7.00186080511593	2.52584968895881e-12	3.62224132580877e-11
IL6ST	81.7173780670703	1.54419592889335	0.220725244461102	6.99600959855536	2.63355502454237e-12	3.77096284379803e-11
CCNG2	131.462053889472	1.33149283333889	0.190355031458799	6.99478665278718	2.65662882500114e-12	3.79823399407669e-11
ZBTB17	136.227099478767	1.22490920276515	0.176082392682452	6.95645478292745	3.48942182597512e-12	4.94020396353145e-11
HIST1H2AG	53.1617911474919	2.39612905702496	0.344637074461363	6.95261547461163	3.58575104116638e-12	5.06679642750373e-11
RN7SL660P	7.37866031430912	4.16425294584604	0.599761258309806	6.94318428899753	3.83358782270331e-12	5.39908880959963e-11
ZC3H11A	433.779887035348	1.08965222640918	0.157112536037898	6.93548875149174	4.048191091429e-12	5.69282532454646e-11
SEPW1	763.171328585587	1.55507996593146	0.224264320171719	6.93413898715915	4.08702685818879e-12	5.73887956006881e-11
RNU1-60P	74.365697783887	2.80298106883759	0.404575520579321	6.92820234112025	4.26221838036347e-12	5.97153894627744e-11
HSPA12A	7.84043069795965	4.08386527082036	0.589950026700341	6.92239187387091	4.44080733058229e-12	6.2171302628152e-11
TMCO3	134.569107245045	1.34831163682699	0.194813251250447	6.9210468393325	4.48318211869625e-12	6.27179884231261e-11
BTN2A3P	51.1629377702806	1.912467329809	0.276745460905373	6.91056439933054	4.82729231563593e-12	6.74319099913055e-11
RAB13	499.968901292503	1.06557250706688	0.154419767254991	6.90049289678902	5.18224128231644e-12	7.21230303335228e-11
MAP2K3	1049.93106824034	1.93038997703896	0.279869130635962	6.8974737322849	5.29354272411671e-12	7.35634699273345e-11
DDX26B	149.155586453905	1.35644414322131	0.196715191618612	6.89547224116358	5.3686156638106e-12	7.45518072077617e-11
LGALS3	266.880459516495	1.43180843250074	0.207802865012408	6.89022469644604	5.57043308142973e-12	7.72974444809433e-11
ADAM17	59.728310633188	1.63955593869485	0.237986691813545	6.88927572462491	5.60771566730787e-12	7.77575750397734e-11
EAF1	241.360019818833	1.4123850433855	0.205135280453669	6.88513960281199	5.77308919979758e-12	7.98744799191363e-11
TRAPPC6B	282.170042861865	1.39184281505	0.202177075141853	6.88427614294768	5.80821100240407e-12	8.03014978616832e-11
ARL4A	218.77659679209	1.02824142937581	0.149618108466188	6.87243970610802	6.31130592586475e-12	8.66219848252965e-11
RP11-347P5.1	53.723029167248	1.89180840721606	0.27546388642483	6.86771842134851	6.52368238631e-12	8.94717108662065e-11
RP11-796E2.4	15.0698271649627	3.4974163590701	0.509547370674558	6.8637707902213	6.70662104721879e-12	9.17804497158577e-11
AKIRIN2	197.227092186408	1.31855165837074	0.192406668596526	6.85294157415992	7.23466399226201e-12	9.87916680420544e-11
TMEM41B	141.142793565823	1.13185814181898	0.165310426032098	6.84686482871452	7.5485979841359e-12	1.0270668166294e-10
HMCN1	19.4286750420376	3.28748621500089	0.480188277695261	6.84624420816705	7.58140166380295e-12	1.03078639204035e-10
FRY	1029.59163523421	1.00057950131364	0.146257521417333	6.84121740623901	7.85229802699714e-12	1.06531392944685e-10
ABTB2	78.5163256792786	1.38373148587012	0.202323140603571	6.8392151374389	7.96282272716696e-12	1.07953207037322e-10
PNPLA2	216.41019614763	1.0683496823598	0.156488279637808	6.82702682164119	8.66924923737272e-12	1.17109385471615e-10
DHRS2	15.4880695458454	3.56711869383871	0.522918000908119	6.82156416043036	9.00545320475243e-12	1.21476993229772e-10
ANKRD10-IT1	84.0372075404508	1.85877296593106	0.272605312041117	6.8185500569068	9.19639334096309e-12	1.23698705865822e-10
SNORA31	96.2975821215024	1.97848471254991	0.290249850598064	6.81648830644775	9.32928168823101e-12	1.25307403188504e-10
TICAM1	211.425236081372	1.2066348239453	0.177233730771834	6.80815564108781	9.88578836334586e-12	1.32593312201975e-10
RNY1	110.278016126637	2.40471075540317	0.353322879150602	6.80598652763206	1.00359104412401e-11	1.34511157854233e-10
RIPK2	145.549803884762	1.21916975384318	0.179158176407502	6.80499086500039	1.01055648944535e-11	1.35252478906746e-10
WARS	288.590325320796	1.16556626466471	0.171288463934162	6.8046979807859	1.01261444512574e-11	1.3543179578852e-10
MT-TT	161.144664398624	1.87993430443183	0.276424694869011	6.80089130720634	1.03973848067728e-11	1.38700922573749e-10
RP11-325P15.2	12.692782839483	3.33083348690241	0.489766862139901	6.80085515044699	1.03999949368586e-11	1.38700922573749e-10
AGPAT4	117.915129855829	1.7296197770767	0.254383117886375	6.79927108153958	1.05149799842471e-11	1.39980150314261e-10
BCL10	174.344956966075	1.24010244757867	0.182388734533493	6.79922721515972	1.05181818323951e-11	1.39980150314261e-10
PIDD	151.601825708367	1.17865610526626	0.173582521913631	6.79017733048446	1.11995797306824e-11	1.48733573634653e-10
KIFC3	231.749558812035	1.69112955637814	0.249155417916344	6.78744845494772	1.14134015696534e-11	1.51147420505985e-10
PAPD7	92.6390064107389	1.31978588586032	0.194490400506962	6.78586646137875	1.15391848638548e-11	1.52705928535139e-10
CTSZ	987.082968062424	1.08336087240383	0.159746896094987	6.78173347267826	1.18742388295444e-11	1.56590486606677e-10
RP5-874C20.3	83.4468486283643	1.53557348964429	0.226623459236777	6.77588055012397	1.23650810804817e-11	1.62835683670199e-10
RNU1-59P	40.2093332065836	3.0766840962976	0.454169863483399	6.77430262038966	1.25007768132658e-11	1.64507780282322e-10
EMP3	814.077619522216	1.55182466592346	0.22917213873507	6.77143685305226	1.2750961409063e-11	1.67566292858613e-10
RNVU1-20	16.1170834506717	3.62788108567867	0.536202054622781	6.76588434229498	1.3249736065001e-11	1.73878582264293e-10
CAPN2	392.919190310586	1.31944457334499	0.195267268255326	6.75712107376707	1.40760562784826e-11	1.84594067663161e-10
S100A2	9.82652183735483	3.65383442646117	0.540863760891617	6.75555415367042	1.42290347689546e-11	1.86470561273764e-10
RP11-611O2.1	14.8493088434435	3.17140971326342	0.469635691875955	6.75291458490996	1.4490425754269e-11	1.89632511362945e-10
ARID5B	54.7019595718947	1.67105100298443	0.247462123195548	6.75275464950224	1.45064140490791e-11	1.89710094408831e-10
RP5-1073O3.2	22.2902698389744	2.67111242245735	0.39592816293328	6.74645724281926	1.51498683992682e-11	1.97850566671329e-10
TBC1D12	104.284839765539	1.36712904906923	0.20280427357137	6.74112544570276	1.57164436758615e-11	2.04824253517206e-10
QDPR	688.22595912891	1.2138734269178	0.180155122690454	6.73793455767285	1.60653891041379e-11	2.0908289007994e-10
CDKN1C	12.9735558643687	3.3172764396403	0.49260109021065	6.73420442131329	1.64829307108183e-11	2.14221300719925e-10
GNA15	623.469072146163	1.3930151525133	0.207183268187985	6.72358904604868	1.77302044887975e-11	2.30114381451992e-10
SEMA3A	170.770032272764	1.28330380455946	0.190968309257866	6.719983067068	1.81745680690044e-11	2.35557391508786e-10
EHD2	35.7588608958395	2.26897437910195	0.337707526208189	6.71875573688925	1.83282847505879e-11	2.37386534221556e-10
SNORD83A	12.47850349746	4.01866477265425	0.598227641739285	6.71761799734027	1.84719172852012e-11	2.39082646646756e-10
C17orf67	71.6958868040577	1.65766153551977	0.247515668339401	6.69719839007015	2.12453112680147e-11	2.7287044999736e-10
MROH8	15.526935237959	3.30898954176282	0.494091091204412	6.69712447900391	2.12560553105378e-11	2.7287044999736e-10
TSHZ3	82.666019569956	1.57171169965749	0.234945195334655	6.68969500490848	2.23636196424922e-11	2.86503491316656e-10
UBAP1	112.221348731106	1.22464924806579	0.183262952469197	6.68247036056911	2.34947491704824e-11	3.00382359225056e-10
PTMS	107.213625139195	1.20846804521716	0.180974198341005	6.67757092610557	2.42935049798778e-11	3.09964084513217e-10
ZCCHC14	123.961087975314	1.35603615901451	0.203198640618458	6.67345093888058	2.49857137014102e-11	3.18150296408638e-10
RNA5SP36	6.81877489489141	3.99797925384859	0.600185939955601	6.66123444035418	2.71537087221586e-11	3.43667543008367e-10
RNF19B	78.2508059254051	1.99491363276698	0.299757247908269	6.65509723847432	2.83112813290818e-11	3.56998625348062e-10
MLLT11	55.1110954593115	1.59550647156931	0.240018073891236	6.64744302669603	2.98228362980366e-11	3.7443345333447e-10
CASZ1	15.0624299789832	3.05315199408117	0.459502552699511	6.64447232369951	3.04305279187897e-11	3.81168348143394e-10
S100A6	2846.50763405948	1.03658687476437	0.156402661516034	6.62768053124277	3.41002469462485e-11	4.25305857746267e-10
AEN	1093.50128007019	1.27349197874445	0.19230342857697	6.62230511524515	3.53640141874945e-11	4.40485191246877e-10
CD53	387.402583247228	1.28309052823629	0.193930339864635	6.61624441607177	3.68439015351555e-11	4.58010741694109e-10
CCDC50	147.513342588233	1.14672141007037	0.173475425206506	6.61028159294211	3.83589661064146e-11	4.75590652751326e-10
MMP9	92.72709645719	1.8508843526741	0.2805221426732	6.59799734536578	4.16748728216255e-11	5.13999183564561e-10
HIST1H3B	8.49184572962081	3.79239019304146	0.574905762300893	6.59654232349928	4.20857399235733e-11	5.1872737482271e-10
ABHD5	59.2716078052804	2.23552868227908	0.338981386168647	6.5948419986898	4.25708989072291e-11	5.23680372858791e-10
AL662890.3	39.3454716867627	3.93732575365319	0.597274749501412	6.59215169725484	4.33497309956956e-11	5.32219548904185e-10
DDX6	350.690696757662	1.08994908830763	0.16534956440847	6.5917868741104	4.34564135762207e-11	5.33182203786838e-10
OPTN	71.1426987496922	1.56864932073925	0.237992713941763	6.59116531240992	4.36387642853943e-11	5.35071402401798e-10
RP11-631M6.2	39.2529190820189	2.14994636955721	0.32643561736045	6.58612680485548	4.51448300839895e-11	5.51864249952487e-10
SNORA74A	12.8663372023872	3.33077218757077	0.50634784349084	6.57803174317464	4.76716472278306e-11	5.81495422653576e-10
UHRF1BP1L	464.602957725886	1.51554167752968	0.230849896123571	6.56505245607053	5.20145483053979e-11	6.31203572679018e-10
CHIC2	86.8912984069767	1.53473109134361	0.233783890901659	6.56474270072438	5.21227846622353e-11	6.32110272128895e-10
WDR49	66.9670064294503	1.50143996773131	0.228758813295609	6.56341911422271	5.25877667362436e-11	6.36930061086758e-10
LINC00854	33.2210195467642	2.2020101893021	0.335510192289359	6.56316928638337	5.26759865207414e-11	6.37589058926921e-10
RNU6-1141P	6.58339484388305	3.93602508627043	0.601510727338144	6.54356590395065	6.00689949314443e-11	7.23359582641876e-10
PYROXD1	54.2615748858304	1.72971328435019	0.264370898399839	6.54275222734289	6.03968505610638e-11	7.26379979515652e-10
SNORD12B	9.06757587929417	3.68123366089469	0.56308602910652	6.53760432794952	6.25120379439789e-11	7.51339714179448e-10
SPPL2A	171.975963620891	1.00065352623086	0.153097132105602	6.53606969946793	6.31564917247597e-11	7.58119109449725e-10
EPAS1	22.5538554847845	2.46150324693461	0.376804064850119	6.53258145692701	6.46456161050836e-11	7.75007646859292e-10
TMEM217	15.8512344104545	3.03897097597348	0.465774520162559	6.52455392989908	6.82042071380082e-11	8.16113539472436e-10
NCEH1	90.4679513803792	1.45121303617794	0.222834008875845	6.51252940921827	7.38957402002082e-11	8.82536965608312e-10
FTL	11942.9567510372	1.33018345821668	0.204762331035974	6.49623127206433	8.23570215804287e-11	9.77400071091079e-10
ZNFX1	336.488207643526	1.09073983566082	0.167915292982341	6.49577424597965	8.26074540715251e-11	9.79755577912466e-10
TWSG1	77.4947852844289	1.39880207988227	0.21592063720022	6.47831582020195	9.2752057765613e-11	1.09251611826604e-09
KDM3A	430.789307915021	1.025877855701	0.158490900722187	6.47278708762737	9.62114810651354e-11	1.13255687261319e-09
PGAP1	79.4882874553508	1.41793134533329	0.219065534573885	6.47263545172169	9.63081180199581e-11	1.13298720500335e-09
MICALL1	128.770762434091	1.10412242345446	0.170616078248493	6.47138555046596	9.71082982696593e-11	1.14168845933244e-09
HIST1H3D	18.1955837669424	3.07781823432193	0.47568750222836	6.47025246596532	9.78393075768127e-11	1.1486596387413e-09
INHBA	173.157427689632	1.28741236823639	0.198976175730737	6.470183495629	9.78839770631702e-11	1.1486596387413e-09
DHRS9	52.3414340761922	1.57575333672558	0.243663344947069	6.46692811784178	1.0001519525813e-10	1.17221041154619e-09
DNMT3A	159.197255083101	1.05916984769366	0.163894845163081	6.46249640517827	1.02989593268562e-10	1.20632158376308e-09
ABCB9	39.4456202575546	2.17488720470245	0.336711715384801	6.45919671139731	1.05260214611434e-10	1.23215215837519e-09
DIP2A	232.201897066816	1.04164308874928	0.161564316927292	6.44723481372461	1.13909237500262e-10	1.32927004998758e-09
ITM2B	821.921715738588	1.25598390339009	0.194851657251559	6.44584665640578	1.14956847327224e-10	1.34066557012788e-09
HIBCH	254.234594350628	1.05363028291663	0.163622917101607	6.43938087390499	1.19961825351057e-10	1.39644450769768e-09
NOTCH2NL	55.5053780506521	1.60489490419531	0.249390585441395	6.43526659739308	1.23256797016234e-10	1.43126642742127e-09
LINC00938	118.531351008864	1.30713924081212	0.203155793480469	6.43417161981051	1.24148524584379e-10	1.44073407791521e-09
C20orf194	223.786505256499	1.03446838858425	0.160818925443175	6.43250404598546	1.25518689485703e-10	1.4548441587716e-09
PIP5K1C	146.834308763614	1.14958135141009	0.178765189210494	6.43067789924396	1.27036102642929e-10	1.47062420112974e-09
NEDD4	180.854755993915	1.06357767888528	0.165402772443426	6.4302288478814	1.27411973944959e-10	1.47407055500248e-09
SNORA42	36.9776174688696	2.42286769039321	0.377481290807084	6.41851066370186	1.37613969564941e-10	1.58820332806344e-09
PPP1CB	604.560962152757	1.04487653440653	0.162811895707472	6.41769159351777	1.38356181132714e-10	1.59579257724815e-09
STEAP1	17.6475571613253	2.66820601958873	0.416447783995109	6.40706019369783	1.48352260783814e-10	1.704830550799e-09
ATP10A	81.0078979344456	1.61055752296978	0.251419510208367	6.40585737214673	1.49526698999494e-10	1.71623523416461e-09
KLHL25	30.8594946636748	2.0571634670496	0.321383357839097	6.40096450818569	1.54398464331695e-10	1.76892238175401e-09
RNA5SP67	6.41027890167083	3.85501172210294	0.604228073054076	6.38006059966355	1.77017922472008e-10	2.02192851724841e-09
MYO1C	92.155584725339	1.45574350619484	0.228829429989761	6.361697034599	1.99536727749355e-10	2.2708893252247e-09
RNU6-4P	9.28495099115536	3.61679213244109	0.56902929463256	6.35607369700812	2.06975756234090e-10	2.35271176073687e-09
ARMCX3	148.613572339783	1.21999387436995	0.192050030689333	6.35247945543657	2.11871730443391e-10	2.40257191383131e-09
IRAK2	28.3029705103146	2.76538248732179	0.435343415494274	6.35218631751228	2.12275987641562e-10	2.40570948013497e-09
RNA5SP248	487.921798587662	3.96222081428137	0.625426939095508	6.33522569400598	2.36994099346248e-10	2.66819983610241e-09
RNU6-36P	6.23035640192033	3.82855899795698	0.604824814869453	6.33002962813844	2.4511412814457e-10	2.75187679796608e-09
RP11-309G3.3	22.8350514095091	2.24342986375665	0.354989169772504	6.31971354279443	2.62048603483095e-10	2.92929019827161e-09
HCAR2	7.34685482195857	3.74262975909437	0.592647643635787	6.31510105420146	2.69984997552057e-10	3.00731074060053e-09
RP11-144L1.8	84.0111986455396	1.92365674758169	0.304609876036257	6.3151489787965	2.69901342540222e-10	3.00731074060053e-09
FAM53C	297.683764576789	1.15140500535621	0.182550216808775	6.30733299299409	2.83884632349928e-10	3.14911552756173e-09
ST6GALNAC4	279.206972182822	1.39979142795281	0.22199738351975	6.30544110817538	2.87374260003998e-10	3.18221009697909e-09
RP11-217B1.2	11.4383951650623	3.4692883182853	0.550724076512111	6.29950362849081	2.98600311819449e-10	3.29877251335159e-09
RNU5D-1	7.33614700101526	3.717687367404	0.590274859571066	6.29823091246937	3.01061799377346e-10	3.32207338365008e-09
DCP1B	102.359732810555	1.18946741480487	0.188969539788721	6.29449283802438	3.08406515618822e-10	3.40112869680686e-09
OAZ1	16641.4064247929	1.00557666431505	0.159767460920286	6.29400166043051	3.09384512436389e-10	3.40992000907389e-09
CEBPB	284.190685636186	1.39044006091457	0.221101833344079	6.28868625775149	3.20163776219011e-10	3.51844317712011e-09
PLEKHM2	1015.76157892172	1.3420785555489	0.213464606300019	6.28712449717611	3.23400025861931e-10	3.54987059819807e-09
HIST1H1E	1185.61709753892	1.05172999406378	0.167306011464674	6.28626541782005	3.25193787601531e-10	3.56748368038957e-09
RNU6-671P	8.72899577098136	3.483400417429	0.554244547095982	6.28495207698589	3.2795484227583e-10	3.5956816369986e-09
DOCK7	63.4941754069298	1.44139758953086	0.229453149362398	6.2818819159214	3.34498884464322e-10	3.66529922325868e-09
HIST1H4J	38.6534543803642	1.93024710427273	0.307554134489134	6.2761214622557	3.47123048262399e-10	3.79480953283033e-09
PALM	11.5001000178132	3.13344468671659	0.500987059227252	6.25454216631817	3.98683738184654e-10	4.33335904016496e-09
RAD54L2	478.042555533634	1.01635259061326	0.162587999960664	6.25109227531645	4.07591957912837e-10	4.42763199442413e-09
KLHL5	120.692732352272	1.14191935266984	0.183826687720681	6.21193455003092	5.23362271323738e-10	5.62368416673678e-09
CXCL11	14.0571814814466	2.95145123621439	0.475328249247549	6.20929061314276	5.32243146963761e-10	5.7158549347623e-09
RN7SKP79	12.3141515764702	3.43244171362982	0.553117117899984	6.20563277206418	5.44772550687249e-10	5.8470806834719e-09
SNORD3A	9.70329759465788	3.31981330577122	0.535237028784218	6.20251052755472	5.55694662395915e-10	5.95414201333078e-09
EBI3	16.5470337371446	2.98372563262917	0.481356987687202	6.1985713492292	5.69779753727455e-10	6.0967346594033e-09
CAMK1D	102.043843777946	1.12841225462796	0.182073477170014	6.19756524765159	5.73432699067549e-10	6.12950855673895e-09
DUSP4	31.0386843003017	1.96446058817271	0.316976523086191	6.1974955401935	5.73686637111266e-10	6.12950855673895e-09
TRAF1	14.0858149888384	3.00174361752437	0.485336219537609	6.18487451932641	6.21518879927607e-10	6.62180962580498e-09
LUCAT1	7.41902505580599	3.55333543506172	0.574706324929349	6.18287163534967	6.2945897874639e-10	6.70261853258014e-09
SLC26A6	253.847442711991	1.2165504533971	0.196942178414935	6.17719608459884	6.52500151943391e-10	6.93621638407468e-09
CIDECP	67.6746479325534	1.31294477410231	0.212557773465596	6.17688430159823	6.53789470743793e-10	6.94583213756294e-09
GPRC5A	5.87256934939975	3.77501272848262	0.611480949719904	6.17355737772667	6.67703025329238e-10	7.08584336052829e-09
RNU6-37P	23.9871762054697	3.2136836649233	0.521058846897825	6.1676021509975	6.93333222477257e-10	7.34543702779557e-09
PHACTR2	558.657993706038	1.17975005328635	0.191707836279184	6.1538958249379	7.56023550014634e-10	7.99164355727353e-09
VCAN	52.1646017760486	2.03426242329818	0.330714861290942	6.15110677324103	7.69440944429849e-10	8.11074193966355e-09
ITGB5	31.2517447643284	2.18941396347374	0.356213563077514	6.14635204947914	7.92852063142732e-10	8.34352913322860e-09
RP11-47A8.5	45.4083172650971	1.69180700083223	0.275294256562581	6.14544967975984	7.9737289519156e-10	8.38174919594338e-09
AC008738.2	6.27048984642682	3.75839508119666	0.612822657865909	6.13292448142318	8.62781104583707e-10	9.02402998904024e-09
IFFO2	50.5253306976543	1.60581502265763	0.261861131671337	6.13231529402039	8.66092376466787e-10	9.05364192650259e-09
WHAMMP3	110.862376326523	1.31206102365415	0.214121300598496	6.12765297047408	8.91848407650915e-10	9.31255662872699e-09
FLOT1	298.876398091032	1.09273736234236	0.178569050309591	6.11941072905883	9.3922029496208e-10	9.77473306975436e-09
MAP1A	12.8752482313404	3.07581379023545	0.503034401906988	6.11451975963301	9.68481699968411e-10	1.00692892134862e-08
HDAC9	121.558453175299	1.18266644388182	0.193858014005326	6.1006837914337	1.05615662135888e-09	1.09313949317155e-08
MB21D1	719.279362813988	1.01354661778227	0.166241733594639	6.09682416001315	1.0819642108254e-09	1.11862286665271e-08
NFE2L2	1004.34905144889	1.25227884772699	0.205500487841627	6.09379987794519	1.1026148792472e-09	1.13810133513101e-08
CDC73	457.017972347254	1.1422255546827	0.187461445329195	6.09312252275059	1.10729245975599e-09	1.14230422352727e-08
ITGAM	18.1107433908335	2.39730098054633	0.393453809086026	6.09296676048237	1.10837083301369e-09	1.14279153466223e-08
VCL	262.957290116745	1.01240550578152	0.166202896780751	6.09138303477975	1.11939357815132e-09	1.15289590916317e-08
RP11-203B9.4	90.6813991166168	1.69047564372001	0.277859471981322	6.08392304090192	1.17276913674385e-09	1.20392380951091e-08
SBDSP1	153.5018206194	1.11971922635671	0.184055520797714	6.08359489301784	1.17517310823033e-09	1.20573528155645e-08
CREB5	7.18099529487814	3.51873496750235	0.58084393692023	6.05796969519816	1.37850357644629e-09	1.40517948349319e-08
VTRNA1-2	5.88497098021195	3.71321509964735	0.613053676382348	6.0569167802062	1.387553255963e-09	1.41364015672341e-08
CCT4	621.743306773653	1.02825991975467	0.169860664832441	6.05354936511638	1.41688625026439e-09	1.44041190875935e-08
SHOX2	93.2211719321314	1.16017502532887	0.192158794657892	6.03758483911379	1.56437918909505e-09	1.57928601434445e-08
STK40	116.908265307238	1.26709964930173	0.210405737387375	6.02217251789525	1.72091319163551e-09	1.73174925121998e-08
ABHD3	224.12795381896	1.48426648207552	0.247746420897199	5.99107134101205	2.08463161273254e-09	2.07451097376835e-08
RNVU1-6	8.47808514589408	3.54161829648191	0.591184127744945	5.99071952420528	2.08914666131872e-09	2.07790758117872e-08
HSP90AB3P	123.226237057581	1.62496893721704	0.271372022450234	5.98797518824934	2.12469465385714e-09	2.10881535697042e-08
CNN1	7.16237086521677	3.48523636000765	0.583889946815001	5.9689953201265	2.38718958531511e-09	2.35694351831792e-08
ZDHHC20	46.1271413431735	1.68291910893009	0.282061776346498	5.9664912088716	2.42409792656524e-09	2.39213180006109e-08
RNA5SP103	5.39440485077496	3.65948140412827	0.613608536248278	5.9638697768174	2.46333083848926e-09	2.42830595672924e-08
KMT2E-AS1	7.03652839519151	3.4728203019402	0.584222923016137	5.94434104709766	2.77571163154674e-09	2.72485007536223e-08
FGFR1	99.3568897894945	1.14938421541918	0.193458691308573	5.941238450672	2.82876787595735e-09	2.7697250573626e-08
ARVCF	15.5754948375288	2.48843453777342	0.41950558052495	5.93182702041653	2.9958215782933e-09	2.92266959769556e-08
KIF1B	101.136382374282	1.12689271075373	0.190012653222023	5.93061931216232	3.01794190610542e-09	2.94120663903545e-08
KDM6A	105.22757160381	1.38864990805413	0.234395998658594	5.92437548422806	3.13486433044182e-09	3.04728203832329e-08
TCF7L2	52.9607144406329	1.67780347486772	0.28360108796627	5.91606854155394	3.29727849944462e-09	3.19527635881432e-08
SLC41A1	137.827469615277	1.26596716212161	0.214185980495124	5.91059769269273	3.40868618956158e-09	3.29308422964919e-08
MSX2	34.8449284989286	1.9070643512164	0.322700469639009	5.90970429435616	3.42722396373561e-09	3.30929797788664e-08
SHF	10.5137976380855	3.23274341757429	0.547423567263948	5.90537859692763	3.51837804999351e-09	3.39384006479681e-08
MT-RNR2	193747.680257832	1.05455078617222	0.178634887027672	5.90338653170735	3.5611458400309e-09	3.43333784515862e-08
CHAC1	57.2243973675485	1.97122725287719	0.333919907019714	5.9032936085503	3.56315311910215e-09	3.43351770669537e-08
ETV5	218.918216143838	1.2793963378392	0.216744173996828	5.90279459072302	3.57395150378446e-09	3.44216432371641e-08
SH2D2A	20.4701737559938	2.60606058386651	0.441817492450614	5.89850023685472	3.66820440655871e-09	3.53113826946831e-08
RP11-315I20.1	94.7994549625676	2.11441237128544	0.358572673319266	5.89674709930505	3.70737410361223e-09	3.56702351254691e-08
RP11-1020A11.2	42.4933279438485	1.53354794888986	0.260262408015065	5.89231445519049	3.80823596186216e-09	3.65660457071266e-08
RNY4	13.7130481112014	3.25737905301632	0.553769703883134	5.88219079190319	4.04871239053605e-09	3.87566590155984e-08
HIST1H3A	14.3441483357601	3.31942055290344	0.564408635437783	5.88123629669262	4.07213322522228e-09	3.89610798382759e-08
RNA5SP469	5.81755550632889	3.62225073872213	0.615995256154926	5.880322457891	4.09467998853295e-09	3.91370883039809e-08
DCN	7.39747960961305	3.37596832373209	0.574177428650705	5.87966045907707	4.11108905157599e-09	3.92740209395239e-08
IL1B	19.3686363110274	2.45483749090441	0.417669668216335	5.87746173043362	4.16604985551357e-09	3.97789205950759e-08
MAPRE1	472.662977804969	1.17998046316658	0.200886140479792	5.87387691529314	4.25719510176166e-09	4.05670466038512e-08
RP11-498E2.9	10.3342702124758	3.03017910936509	0.516566112745899	5.86600443698801	4.46421854205642e-09	4.24539754241553e-08
RBM48	134.945230663985	1.38643091367905	0.236666064355901	5.85817369909916	4.67985034816856e-09	4.43703458349737e-08
CIC	391.367723492927	1.19371977624654	0.203814059508132	5.85690594224639	4.71570019952493e-09	4.46877760616287e-08
ZFAND3	494.995651543334	1.1902993612114	0.203298311583062	5.85493972843489	4.77183037138156e-09	4.51742857146152e-08
NLRP1	17.4903678190344	2.29828800642786	0.392664722010487	5.85305447013515	4.82625970516698e-09	4.56666359859703e-08
EEPD1	95.9682769874571	1.11166309516537	0.190157528628179	5.84601147893037	5.0349931582212e-09	4.75462698937083e-08
RP11-680A11.5	25.1316511660815	2.39417271301911	0.410615935237003	5.83068631186274	5.51998676498118e-09	5.19316460409538e-08
SSBP2	123.86243989281	1.18861445266873	0.2038587759778	5.83057779567052	5.52357795470582e-09	5.19316460409538e-08
NRBP1	914.757663257423	1.04317103906163	0.179033502766278	5.82668060973737	5.6540672110383e-09	5.30998005307571e-08
SLC7A5	3321.02404365744	1.0983594407094	0.188767172709661	5.8185934818167	5.93448671607661e-09	5.55949083416656e-08
SERPINB13	7.1065717034674	3.40187904128871	0.585112894479975	5.81405584013349	6.09770586872941e-09	5.70106778743179e-08
NAMPT	344.286894612915	1.09772783443381	0.189045393823648	5.80668913550909	6.37202847504355e-09	5.94281468755546e-08
RP4-605O3.4	37.2059308914054	1.67525611775417	0.288763011302058	5.80149136899595	6.57276805957435e-09	6.11491169548362e-08
NR4A1	5.08345242976778	3.54748711120261	0.611536011115895	5.80094556448011	6.59420064919892e-09	6.12880413221258e-08
ITGA5	199.510203476573	1.37746994360583	0.237665206892464	5.79584181301344	6.7979317631613e-09	6.3088286018551e-08
KLHL6	123.751458120423	1.14986700804498	0.198424454339216	5.79498636835979	6.83267306917904e-09	6.33795124144507e-08
HIST1H3J	12.9549886286128	3.14356959057145	0.543358816942839	5.7854395521885	7.23229648917482e-09	6.69218092212261e-08
ATP6V0A1	218.101273624281	1.19812355154517	0.207389575460235	5.77716381783569	7.59703113154926e-09	7.01934409989005e-08
IL2RG	92.1902380783751	1.22783835424909	0.212912347345761	5.76687246914397	8.0756114137443e-09	7.44693789928558e-08
ARID3B	75.9088094453161	1.46788703287658	0.255025233925799	5.75585015757176	8.62068286899975e-09	7.93793152068346e-08
PPARD	84.9082086595555	1.12671661076337	0.196493963365063	5.73410292849591	9.80297897967559e-09	8.99584319215193e-08
RN7SKP130	6.48136726742057	3.4834762807032	0.608239643301065	5.72714442254623	1.02135215615996e-08	9.34983444702158e-08
FAM149A	6.56351914519024	3.39548632976692	0.593121269436615	5.72477586749194	1.0357038377282e-08	9.472018900038e-08
MT-TV	198.353401540499	1.67715166006271	0.293189916514337	5.72035928111702	1.06299034818366e-08	9.71214728006173e-08
RP11-318C24.2	15.5424281339579	2.72414039202337	0.476289494792853	5.71950551462015	1.06834507394603e-08	9.75162217060705e-08
RBM15	366.923860071173	1.00852620770857	0.176353419267199	5.71877886972251	1.07292315081386e-08	9.78393848068077e-08
AC006486.1	19.0095373465564	2.17245612471132	0.379898110530393	5.71852311052101	1.07453904100701e-08	9.79393776477047e-08
RNU6-370P	4.9720778399155	3.52367983857311	0.616797665797874	5.71286182481733	1.11091879870083e-08	1.01157444258331e-07
STK38L	139.632112420706	1.05410676156354	0.184861355555977	5.70214774414735	1.18307215523674e-08	1.07209873635053e-07
MYO1E	22.3266073091863	2.13172639591996	0.37390791341733	5.70120695343687	1.18962103287813e-08	1.07751553496714e-07
KLHL15	96.6925385146421	1.18233456218553	0.207439365404483	5.69966341672956	1.20044202772875e-08	1.08627330896875e-07
DPF1	27.0444702997555	2.50324128791015	0.43948798179125	5.69581283589946	1.22785518124021e-08	1.11001404639635e-07
SNORA13	7.15229003180324	3.30222628298564	0.580285730327306	5.69069013832727	1.26526931948041e-08	1.14110228726741e-07
RNA5SP429	6.81803171560916	3.45368002811366	0.607132396508635	5.68851217292033	1.28150978628107e-08	1.15519653679199e-07
NACA3P	136.719208203212	1.14863510493955	0.20231080063177	5.67757678459396	1.36616208114928e-08	1.22974150483595e-07
APOC1	114.456161135226	1.16430546896756	0.205127410017854	5.67601116236108	1.37871785979798e-08	1.24045140267511e-07
TRAF6	40.1210253742269	1.67234023068042	0.29495434831119	5.66982734872594	1.42941491406805e-08	1.28300363871943e-07
ZMIZ1-AS1	5.7328103571989	3.41411554751824	0.602545893903926	5.66615021703659	1.46041504790738e-08	1.30958188176117e-07
CAMKV	50.0591453957607	1.82020234519298	0.321447089389885	5.66252551437865	1.4916118920132e-08	1.33692096290803e-07
TMEM2	30.8647679002324	2.38739538131092	0.422168969550439	5.65507072642789	1.55782110644637e-08	1.39493781696893e-07
FAM49A	94.481418469494	1.19648916954005	0.211688976316975	5.65210900613209	1.58491021640249e-08	1.41852097109246e-07
RP11-184M15.1	4.98270216585411	3.44672695183588	0.610764493066789	5.6432994893483	1.66821785563476e-08	1.49025354436572e-07
DCUN1D3	60.6585190262678	1.28468154364208	0.227852998895236	5.63820335861703	1.71833514258766e-08	1.53139717008119e-07
KLF2	37.9484673471999	2.00457380122605	0.355971542147766	5.63127543604014	1.78881781117093e-08	1.59270662337401e-07
SCARNA2	38.5431736376323	2.16095129857746	0.384101280529153	5.6259934765134	1.84443316367339e-08	1.63990196136505e-07
RP11-541P9.3	11.4887227474914	2.93914973458578	0.522900350617698	5.62086013351069	1.90009059483657e-08	1.68620745587896e-07
AC023632.1	56.3743581843465	1.28797643935713	0.229182326283824	5.61987680394723	1.91093672998985e-08	1.6942381219628e-07
RP11-113I24.1	22.4164776952457	2.28691815578101	0.407042349530224	5.61837891909868	1.92757403226789e-08	1.70818567201635e-07
RNU6-98P	4.66655485423195	3.4422898376669	0.613692894026607	5.60914077899956	2.03333575366058e-08	1.79516131285258e-07
RN7SKP90	7.55915582128604	3.28471737227368	0.586441956031406	5.60109545112043	2.13001400008768e-08	1.87349832153235e-07
MIR4435-1HG	255.366805472728	1.31207736650214	0.234506187594343	5.59506501709804	2.20539107578584e-08	1.93528454663422e-07
HLA-C	3720.78902862446	1.35285375013801	0.242316932367194	5.58299305344443	2.36414191454699e-08	2.064027232617e-07
RNU1-88P	13.1524775818845	3.10243103696218	0.555985266711912	5.58005980142227	2.40435905498849e-08	2.0955389567206e-07
BCO2	26.23070504975	1.89365906756864	0.340143537018852	5.56723518596117	2.58812972724347e-08	2.24606306471962e-07
PSAP	1730.13317998165	1.29530352415332	0.232795719539696	5.56412088123659	2.63477266106465e-08	2.28338891738774e-07
RP11-57K17.1	17.5103790231345	2.23585300143553	0.402451908514524	5.55557808059157	2.76694492730315e-08	2.39353428619646e-07
NANOG	4.82592723269677	3.39838902841295	0.611913268002098	5.55371031503978	2.79668812547393e-08	2.41743905704175e-07
CDK14	92.0418830995588	1.13905101007385	0.20513390838024	5.5527192898918	2.81259542227995e-08	2.4296804614455e-07
SERPINI1	28.2277536812266	1.81418253790271	0.326887647417438	5.54986568698935	2.85889152273108e-08	2.46402999705954e-07
SNORD105	4.96003383016907	3.41479929585555	0.615393993417337	5.54896429341612	2.87366854957882e-08	2.47563460520591e-07
C3	160.417645950683	1.12131289878185	0.202365381019632	5.5410312432494	3.00695557192742e-08	2.58573498291871e-07
SPTLC1	76.5371346338537	1.17236467159484	0.211635092275241	5.53955706962875	3.03237617489852e-08	2.60640610329244e-07
RP4-734G22.3	11.9939716382431	2.88785017704216	0.521932473795735	5.53299578399553	3.14807040967918e-08	2.70092410308143e-07
RP11-709A23.1	9.02622076512057	2.98936655382798	0.540642015742099	5.52929011579816	3.21529228701945e-08	2.75609008857331e-07
SNORA75	20.8141007317796	2.21582671180548	0.401033725540394	5.52528770197481	3.2894612229595e-08	2.81400044771445e-07
MT-ND2	48538.569641184	1.05325613670566	0.190762677192662	5.52129039184072	3.36519087258619e-08	2.87543133100273e-07
DAPK1	6.92262750521854	3.32176420736895	0.601963934046738	5.51821134040074	3.42467430311027e-08	2.92096372718469e-07
KCNE1	26.733777855721	2.1876461894467	0.397198419274608	5.50769107652024	3.63570692089552e-08	3.09117047404183e-07
DFNB31	5.13163791656686	3.34313991159186	0.60740411627535	5.50397967681263	3.71312371254402e-08	3.15414806176374e-07
ANKRD12	1677.35718781568	1.11598772488343	0.202886090725953	5.5005630050354	3.78580439176022e-08	3.21299276416805e-07
CECR2	38.7732688765809	1.55254567074158	0.282309362869003	5.49944803446706	3.80981963001678e-08	3.23046666289822e-07
APOBEC3G	31.52164649143	1.71920980706208	0.312818637896348	5.49586756921988	3.88794205112789e-08	3.29079044884065e-07
MALT1	104.916352334459	1.06251963505024	0.193350161407096	5.49531289406643	3.90018268573688e-08	3.2996700353354e-07
RP1-28H20.3	8.43554123286101	2.94226805122483	0.535452917821059	5.49491459155349	3.90899551544775e-08	3.30564293409478e-07
PPP4R1L	23.1426047146842	1.89810361397439	0.345487662299313	5.4939837832182	3.9296659131908e-08	3.32014515192438e-07
LPAR1	64.9411241442462	1.31927825937728	0.240616300543816	5.48291307112436	4.18378629803147e-08	3.52222508965524e-07
MTATP6P1	102.643057235287	1.36554981097031	0.249359422767508	5.47623103957651	4.34480338672742e-08	3.64963484485103e-07
HSPE1	2594.29917798675	1.34169425541678	0.245191577210554	5.47202424602303	4.44923941941801e-08	3.72905586539488e-07
AC010091.4	30.7390248076861	1.76956278682605	0.323479641894489	5.47039923892101	4.49022932354628e-08	3.75839967081383e-07
RNU1-67P	23.6489538406877	2.40784411883736	0.440957100651569	5.46049517125241	4.74808405238532e-08	3.95317302692638e-07
RPL23AP53	24.5111047911395	2.26852154380453	0.415612072908434	5.45826671475041	4.8080504523859e-08	3.99780491318754e-07
FAM132B	30.619276738763	1.69882376544132	0.311654310477342	5.45098754719398	5.00908782216236e-08	4.15397441294362e-07
U3	85.0381523512935	1.38993717034583	0.255600319073347	5.4379320627803	5.39025185619708e-08	4.45439831306593e-07
CD36	158.52749085066	1.14390316365549	0.210396218890859	5.43689981543289	5.42156014649361e-08	4.4783084206122e-07
ZNF436	37.1750590001401	1.62935181495414	0.29990665712385	5.43286311340958	5.54569500321066e-08	4.57483448690055e-07
RN7SKP255	7.79293041669939	3.3000137195913	0.607760311895702	5.42979469866669	5.64189167752989e-08	4.65012208281725e-07
CNNM4	69.7788313344235	1.28362100797882	0.236629760957969	5.42459664744715	5.80855550572275e-08	4.7791334959389e-07
RAB8B	166.943686138778	1.01646491333535	0.187451346122878	5.42255328840922	5.87536910616784e-08	4.83199784579647e-07
RNU6-1290P	4.48683351515288	3.3546317071551	0.619103519357509	5.41853115394411	6.00906693704065e-08	4.93473965091983e-07
SNORA53	9.34032680833185	3.16524687826333	0.58497753500431	5.41088621162181	6.27136135048629e-08	5.13081702158223e-07
RP11-298I3.1	5.60502665964318	3.22250810065842	0.596004510875952	5.40685186412813	6.41421504567469e-08	5.24086946842865e-07
GCNT1P3	29.7855950644621	1.79294657880143	0.332184598055295	5.39744042709342	6.75983078179498e-08	5.51370626656963e-07
NINJ1	103.515449320499	1.44915775886588	0.269112807892522	5.38494533283099	7.24666698503102e-08	5.8904157760222e-07
SNORA2A	6.05960828913007	3.22386218182764	0.599626706415924	5.37644862600808	7.59693623169296e-08	6.15655451041108e-07
ST7L	60.5378564791658	1.44292285633662	0.268410520891135	5.37580587953877	7.62408991837793e-08	6.17590582821181e-07
RP11-632K20.7	78.9882653122839	1.26472467260903	0.235617178488844	5.36770994678943	7.97426586444674e-08	6.4457224891443e-07
FZR1	325.130468070686	1.07040329805822	0.199583593228316	5.36318281850811	8.17681722430159e-08	6.60095972670717e-07
BTBD19	13.9359448129153	2.2381110037024	0.417476616715698	5.36104517975087	8.27418187745129e-08	6.67384610115383e-07
METTL7A	86.5670443141219	1.28492900516043	0.23987938250794	5.35656291810697	8.48199722350791e-08	6.8356198137142e-07
CD9	12.7883809488136	2.53263419386905	0.473096002908036	5.35331978774162	8.63550359876442e-08	6.95041941380706e-07
RNF122	38.2021880884107	1.6197818390479	0.302659056118856	5.3518366832275	8.70659615076126e-08	6.99867818461449e-07
PLK1S1	196.161224806695	1.08071028051491	0.20199413134682	5.35020633178371	8.78540083707878e-08	7.05300506537385e-07
RNU6-736P	5.57400601130303	3.1980664084576	0.597937337936647	5.34849758587318	8.86873589108631e-08	7.11687750783428e-07
RP11-573D15.9	13.0501549041048	2.67080108774628	0.499489604591616	5.34706040565134	8.93941886252693e-08	7.17054703996312e-07
TAGLN2	13138.3635525088	1.0011566333381	0.187262839643595	5.3462642948464	8.97880736961162e-08	7.19296301512897e-07
OSBPL8	1162.77146439678	1.11339354469773	0.208320682007275	5.34461357350418	9.06101484109717e-08	7.25265780447413e-07
RNU5E-4P	5.51741060594011	3.27434282926639	0.612778438131902	5.34343675545839	9.12006591489726e-08	7.29064022989117e-07
AP001046.5	10.4065782965114	2.61418488853778	0.489682743569185	5.3385276954699	9.37043944904726e-08	7.46862836560157e-07
RNU6-12P	7.65195578809169	3.09364873666153	0.579842934993862	5.33532194661348	9.53751792239388e-08	7.59217023978488e-07
BUD31	100.156685568721	1.1172346957545	0.209547776696169	5.33164662192727	9.73261924218366e-08	7.73115980072028e-07
GPR56	5.07882425430326	3.282505843308	0.615892389077829	5.32967430921312	9.83890487892094e-08	7.80900960465871e-07
RN7SL368P	28.7394334996315	2.05434340186321	0.385934860654334	5.32303145245852	1.02052091442359e-07	8.0827313751365e-07
MOV10	51.2623245531235	1.38160107229868	0.259760773340576	5.31874406797843	1.04485988532953e-07	8.2720267495988e-07
LPAR6	75.3017880684673	1.0543892379677	0.19858533892952	5.30950191817489	1.09925227089708e-07	8.67351436174777e-07
FMNL3	165.736388062694	1.15005906552222	0.216755718177162	5.30578420349786	1.12189619717803e-07	8.84108586977993e-07
USPL1	137.688143902937	1.19286735835606	0.225219487840175	5.29646599322067	1.18065313714098e-07	9.28084904552085e-07
TMEM158	43.7876975077314	1.57363371069626	0.297321556698233	5.29269968908921	1.20523750354556e-07	9.46226846039224e-07
JAK3	62.7114349451796	1.30630412633296	0.246888038250354	5.29107904777595	1.21596792305738e-07	9.54253978069752e-07
CYFIP2	208.709133588169	1.00934385094617	0.191064024390603	5.2827519684329	1.27257630952909e-07	9.94952074838291e-07
AFAP1	5.68694563616489	3.146929352659	0.596314747017698	5.277295871681	1.31104116551818e-07	1.02205929306912e-06
MAST2	132.773851046137	1.00208722004373	0.19001044181899	5.2738534285308	1.33588612861807e-07	1.04056755941675e-06
RPGR	153.492382101947	1.03223785167882	0.196061096971467	5.26487848749028	1.40282110827379e-07	1.09045344022371e-06
MTRNR2L8	64.9675996253323	1.59590730813288	0.303767984117843	5.25370477329096	1.49069764438917e-07	1.15685498674448e-06
RP11-271C24.2	4.39513803866148	3.24680700863622	0.618277384368295	5.25137598547865	1.509671613027e-07	1.17013511214399e-06
MIR503HG	47.6817294550362	1.36365770363136	0.259946779687577	5.24591112561693	1.55511858638076e-07	1.20387628497407e-06
RN7SL3	7.48422627094023	3.00264369390169	0.572490559936407	5.24487896225787	1.56384956830037e-07	1.21013849647142e-06
RNF19BPY	5.5157270699129	3.10486671213287	0.592268667832211	5.24232815404051	1.5856304500457e-07	1.22598683997384e-06
RP11-568N6.1	22.0687014340392	1.93105389345714	0.368621429075922	5.23858284174634	1.61814338000879e-07	1.25010028104079e-06
SMURF1	100.154402612243	1.16203340004119	0.221843760239608	5.23807114874948	1.6226351160937e-07	1.25254412686431e-06
MTMR11	92.8406749579062	1.14934682136003	0.219588284834058	5.23409899680481	1.6579158212955e-07	1.27664257076319e-06
TYMP	145.320467113461	1.27218243584485	0.243350118213017	5.22778638936697	1.71551545192868e-07	1.31680388772102e-06
CYSTM1	120.081133495455	1.18224810415057	0.226845758261022	5.21168265703344	1.87135465005479e-07	1.42990299800378e-06
RNA5-8SP3	25.1835693794487	2.15926624705437	0.414627016701245	5.20773167227114	1.91163089280325e-07	1.45772484336772e-06
CTD-2015H6.3	13.4794368476181	2.332095805022	0.447877700709208	5.20699244755691	1.91925901537279e-07	1.46235905098586e-06
RNA5SP19	4.07981437173381	3.22877252832289	0.620430238747013	5.20408633667428	1.94953361368427e-07	1.48362812295633e-06
PRKCDBP	4.83048167329707	3.16589288498367	0.609957144659201	5.19035298250754	2.09895794011007e-07	1.59156207617997e-06
RP11-271C24.3	60.0526140912028	1.43555197896091	0.276679369399263	5.18850387030242	2.11990356797736e-07	1.60615273141491e-06
RNU6-8	8.83285174957989	3.05967470938604	0.589807759161915	5.18757961701567	2.13044852278994e-07	1.61270164946232e-06
RP11-338I21.1	6.17201568859821	3.10389530432928	0.598338778738628	5.18752154234876	2.13111279587449e-07	1.61270164946232e-06
MTSS1	79.7126642094321	1.20257528196645	0.23186008754995	5.18664205932974	2.14119705097337e-07	1.61968287153052e-06
AC005540.3	11.8555502213372	2.46155014999266	0.474705457815467	5.18542626689061	2.15521343313844e-07	1.62963171299618e-06
CTD-2552K11.2	4.7409425236036	3.20621139342351	0.620346004436298	5.16842434785561	2.36075811274187e-07	1.77508678190136e-06
TCP11L2	18.1105193154754	2.26455153961919	0.440062833006389	5.14597318784773	2.66137436250906e-07	1.99317703447958e-06
ANKRD18B	660.043036539961	1.32972573184947	0.258406802577364	5.14586194553204	2.66295215399744e-07	1.99356695990805e-06
STX5	83.8896439547844	1.08184323680114	0.210320261795264	5.14378989245584	2.69250653310936e-07	2.01489238894351e-06
RNA5SP358	6.04146883099152	3.10969856541626	0.605221352524447	5.13811773567697	2.77504007326783e-07	2.07500815629202e-06
ETV3	136.816931402274	1.06103604626448	0.206574606998557	5.13633336488397	2.80150526488763e-07	2.09313733301311e-06
PAXBP1-AS1	76.9613220422748	1.26026573902443	0.245809611674809	5.12699943032207	2.94396407267082e-07	2.19435867519472e-06
C9orf169	19.5896373655055	2.34008139189433	0.45650282919598	5.1261049050141	2.95797832021347e-07	2.20306300010212e-06
RP11-402P6.9	3.99956196449381	3.17983720916832	0.621012948726205	5.12040403616488	3.04881733715128e-07	2.26713711924286e-06
GPR68	31.6713515515696	1.65888203830951	0.324119614114133	5.11811678797496	3.08601498914292e-07	2.29389320714455e-06
CTNND1	43.4533410287337	1.38931761017509	0.271539451561442	5.11644846517167	3.11342299873269e-07	2.31335425177703e-06
DCP1A	228.810049392362	1.083919071078	0.212506166871394	5.10064760489501	3.38493279927116e-07	2.50620583936614e-06
PIK3R5	230.567560221034	1.10567267849411	0.216780573826705	5.10042324815499	3.38894787266688e-07	2.50819383762763e-06
TRIAP1	2384.33479228231	1.17161906465266	0.230159561429368	5.09046444725789	3.57187541393445e-07	2.63633763428477e-06
CLIP1	419.182356621695	1.14988712568593	0.225919915087233	5.08979974271826	3.58441850180194e-07	2.64456041107124e-06
SLC41A2	3.98795325729211	3.1499008293602	0.619105669828834	5.08782423238195	3.62194815556273e-07	2.66911677677225e-06
KLHL2	114.547407903262	1.04446223047896	0.205305294981881	5.08736138817625	3.63079569551179e-07	2.67354725599224e-06
OLR1	17.9998437436178	2.08817844031702	0.410492243062548	5.08701071849205	3.63751283831433e-07	2.67744797443137e-06
RP11-16E23.3	16.3886547252217	2.06092438382702	0.40579423214853	5.07874242794233	3.79941394486165e-07	2.79225830756824e-06
AP001007.1	47.7016872499126	1.46330005844158	0.288217136200271	5.07707514457011	3.83289313068324e-07	2.81247854702041e-06
ATP9A	44.6299658887207	1.40232934240368	0.27668957646027	5.06824059057042	4.01509703781644e-07	2.94045436656864e-06
RP3-510D11.2	39.4570463415535	1.53114067173308	0.303010733663826	5.0530905397952	4.34717691954922e-07	3.17011068634413e-06
MT-TL2	51.5106829885835	1.90152592466896	0.376450264984672	5.05120091958597	4.39040955115373e-07	3.19853289097885e-06
DOK6	18.6116862257909	2.04673643117545	0.406394129890176	5.0363336491316	4.74533130148534e-07	3.44050202550598e-06
RNA5SP387	4.99462826068481	3.03207267599597	0.60215334292403	5.03538294958617	4.76894468403078e-07	3.45501102138591e-06
SNORA2B	4.99835814200746	3.03435185313119	0.602673897835813	5.03481545165216	4.78309411593112e-07	3.4638859000856e-06
RANBP9	718.914710488275	1.15159122721363	0.228909857752682	5.03076293227104	4.88531910691262e-07	3.53384532865969e-06
KIR2DL4	6.11894345042048	2.92200125221662	0.581460106756967	5.0252824196552	5.02692209883201e-07	3.62986178862996e-06
MT-TY	973.325681819166	1.28665750527592	0.256273698878784	5.02063813378094	5.15000999748815e-07	3.71391543145818e-06
MIR155HG	163.69231211024	1.03934277652942	0.208345032435412	4.98856519102093	6.08293848418626e-07	4.35670542859037e-06
CAMK2B	29.0828943524401	1.94144660811599	0.389961534676505	4.97855925643161	6.40593317532507e-07	4.56895188427686e-06
HSPB7	8.53756295673097	2.80488796181899	0.563573064627752	4.97697306323832	6.45863055577719e-07	4.60479603103389e-06
ODF3L1	3.45644452042713	3.08710632634521	0.621220211224429	4.96942351611597	6.71522521076528e-07	4.77690369764661e-06
RP11-297N6.4	18.5450032710131	1.80997921697513	0.364588290881623	4.96444691791488	6.88971261640807e-07	4.89364220415154e-06
SNORA33	26.9959392789708	1.66774944579282	0.33604561494894	4.96286626458798	6.94604117369385e-07	4.92622957704094e-06
CCDC113	19.6339925579716	2.18602641817154	0.440725728683142	4.9600608176501	7.04711130754658e-07	4.99227742440696e-06
RBM47	53.3134937310199	1.26756962369618	0.256229446228476	4.94700996452183	7.53621201007502e-07	5.32675734955003e-06
SNORD12C	6.04409535148324	3.03905425662793	0.615496731853479	4.93756359595323	7.91046143136578e-07	5.57873903039252e-06
PIGR	3.37992199450979	3.06505449265353	0.621399069947932	4.93250576141087	8.11813843126522e-07	5.71451491365433e-06
ITGAV	71.4528614136565	1.01555454464185	0.205900915686298	4.93224880159886	8.12882829479825e-07	5.71990462624274e-06
RNU6ATAC41P	3.9379589638671	3.06564306816259	0.62255614742343	4.9242836663815	8.46699390320525e-07	5.93791636395108e-06
BCYRN1	12.4862886973155	2.35839574702398	0.479301272305122	4.92048714096179	8.63290722654527e-07	6.04303505858169e-06
CD52	42.1814999646449	1.31895963856466	0.268180544353823	4.91817794517001	8.73534878147049e-07	6.11247522526792e-06
LACC1	107.055717821181	1.22470647937779	0.249433289140622	4.9099560190915	9.10968218102137e-07	6.36496430417565e-06
RP11-215P8.3	17.5436804244402	1.97801501118943	0.40294528004286	4.9088923711404	9.15922250118113e-07	6.39247290626476e-06
GADD45G	6.37177123823038	2.87785307638621	0.586291220769271	4.90857269295314	9.17416241493791e-07	6.40053106995557e-06
RALGDS	798.145200807917	1.14595429988893	0.233889822551344	4.89954751937684	9.60576166684302e-07	6.689270809207e-06
CLEC7A	9.23040376081867	2.58081374489443	0.52985651329296	4.87077856013348	1.11159364683097e-06	7.6729256925104e-06
RNA5SP242	3.26823861333683	3.0265888020936	0.621549953226438	4.86942165530334	1.11925347586663e-06	7.72297184335636e-06
MYO16	13.7280797170869	2.06590265752675	0.424366835815451	4.86820006459028	1.12619287294724e-06	7.76517191884427e-06
C9orf89	199.022789276694	1.09313450218272	0.224647503082533	4.86599889686339	1.1388015232778e-06	7.84637162074267e-06
ATP1B1	36.4331919823226	1.53682107480311	0.316032805538257	4.86285299459861	1.15705780815212e-06	7.96633667255664e-06
GAS2L3	72.1369781694429	1.29598945412716	0.267003862842456	4.85382286357351	1.21103918764068e-06	8.31371569003563e-06
SNORA5C	3.85121849342833	3.00662171180746	0.619520339261954	4.85314447527147	1.21519094761715e-06	8.33807011280619e-06
RNA5SP336	3.35222090189948	3.01408658834184	0.622007949241339	4.8457364443945	1.26142880892644e-06	8.6313586642724e-06
MAP4K3	98.6108338930865	1.03129098697537	0.2132285911479	4.83655114646441	1.32111290625022e-06	9.02011121870623e-06
FAM131A	19.1725499381168	1.74784685403938	0.361723063900214	4.83200279018302	1.35166360310211e-06	9.21535510748357e-06
HIST1H4A	8.88686185439112	2.71712677765912	0.563532721118565	4.8215954031309	1.4241457964635e-06	9.69200340299846e-06
KLF4	46.9150548112874	1.54313652014401	0.320124351522792	4.82042841415686	1.43250254533865e-06	9.74535822510689e-06
RBM4	232.035085227865	1.34282442221474	0.278663173280089	4.81880833555655	1.44418205112171e-06	9.82127122973429e-06
ADTRP	6.36081343785982	2.72860161694518	0.566273008222998	4.81852671295019	1.44622165078367e-06	9.83159621141977e-06
HIST1H1PS1	12.2938757581108	2.28226616647911	0.473758509326758	4.81736184479803	1.45468745343009e-06	9.8820230535968e-06
RNU6-761P	6.08972903907076	2.80641756611791	0.583784545936353	4.80728307327252	1.52995286202826e-06	1.03549544553569e-05
MT-RNR1	33171.1756665921	1.09009114629044	0.227209045564086	4.79774536961807	1.60461582505289e-06	1.08341730142669e-05
RNA5S9	3.58924824229681	2.98660578868334	0.622520189141966	4.79760470547927	1.60574275392013e-06	1.08379015223428e-05
ABCB4	12.1903198258749	2.52454204830564	0.526940565911601	4.79094268238433	1.65999546372777e-06	1.1184063756691e-05
RP11-400N13.3	3.19626961343663	2.97447922717069	0.621950753673174	4.78249959438707	1.73128736825613e-06	1.16435867298766e-05
ZC3H12C	79.859227323184	1.10700581047893	0.231759411104179	4.77653013185004	1.78345839881426e-06	1.19773712552847e-05
DPPA4	10.9469239392743	2.44158087281526	0.511510881977735	4.77327259075114	1.81256194374147e-06	1.21555096497428e-05
CTB-109A12.1	13.1800217241851	2.09856154740078	0.439789259631951	4.77174351451197	1.82637989494119e-06	1.22394712362477e-05
MT-ND1	14485.6355736883	1.36233661107182	0.285627760882848	4.76962255650841	1.84571423603853e-06	1.23558676120748e-05
DGKA	55.3827156417111	1.34264491211952	0.282429697233901	4.75390840718701	1.995214548713e-06	1.3304722758002e-05
SPATA1	57.9503366167108	1.24281669212245	0.261998599275136	4.74360052138033	2.09952685510864e-06	1.39706695249255e-05
HDAC5	90.0612805977237	1.0838021121453	0.229426477181953	4.72396266314876	2.31292899057581e-06	1.53042859313259e-05
RP11-361F15.2	64.0923712049218	1.10137168170177	0.233331055131234	4.72021043697897	2.35600776122562e-06	1.55620295485789e-05
GNAS	4910.64264821768	1.09434085829059	0.231854470754265	4.71994719243714	2.35905877950282e-06	1.55767263528936e-05
RN7SL732P	3.94239139675008	2.91478668023575	0.617755170683506	4.71835254249791	2.37762210638687e-06	1.56773418469383e-05
GDAP1L1	7.22520344897474	2.68905316331141	0.570466076951529	4.71378276808543	2.4315989139112e-06	1.60164485918748e-05
HAVCR2	14.5648758519239	2.0868996971646	0.443169733788306	4.70903028355603	2.48898093128865e-06	1.63658306841846e-05
ZFR	2509.73518462374	1.07252928893493	0.227848304135594	4.70720768804435	2.5113301537941e-06	1.64955290979621e-05
RNVU1-14	5.35248104030229	2.92172658910371	0.620807470229771	4.70633284748061	2.52212601761317e-06	1.65549086112597e-05
FAM19A2	72.7042991403402	1.40318080973993	0.29815265934056	4.7062495194355	2.52315663780516e-06	1.65559108822998e-05
RNU6V	5.21726570555133	2.88681804262224	0.613420979109399	4.70609604323199	2.52505592442462e-06	1.65626103035824e-05
RP11-125B21.2	26.8456660201035	1.5109478772835	0.321254170099282	4.70327864325168	2.56016638693252e-06	1.67870715315624e-05
ISL2	54.8781964305942	1.15423619058928	0.245875624562106	4.69439047748196	2.67402827196574e-06	1.75002826181786e-05
RNA5SP259	3.55984449426029	2.92220799426432	0.622520182824244	4.69415783598673	2.677072835846e-06	1.7511009205128e-05
CYP4F11	5.89709194068522	2.6882348568096	0.575752829941211	4.6690779741093	3.02554538034689e-06	1.96676093700729e-05
RP11-474I16.8	17.8517747809755	1.79600133490309	0.384718082860372	4.66835694737782	3.03618068638633e-06	1.97231468769801e-05
FOXO1	49.0649670874868	1.24367241980631	0.266898901260762	4.65971352422778	3.16649771561948e-06	2.05280499110715e-05
CD86	34.2222312067702	1.58065704940939	0.339227061478012	4.65958418093908	3.16848798550125e-06	2.05331087390318e-05
MOK	36.6439179446623	1.44468487094529	0.310246564283607	4.65657008734723	3.2152085722985e-06	2.08048960014937e-05
RP1-313I6.12	28.4675072452646	1.60016696671913	0.34365518763764	4.65631547051284	3.21918543845134e-06	2.08187239363222e-05
IL33	4.11179099340033	2.8619283671457	0.614783595468842	4.65518011254538	3.23697611548089e-06	2.0926601160692e-05
ATXN2L	235.503726529645	1.5405564680928	0.332644634935245	4.63123798281821	3.63485781286344e-06	2.33070889612304e-05
CCL20	75.5462375138705	1.60102382989197	0.345934986844029	4.62810612045386	3.69024917900344e-06	2.36221042150872e-05
RNA5SP463	3.28025190199928	2.87981041350846	0.62239556469623	4.62697772422911	3.71040404043314e-06	2.37430605342681e-05
HIST1H2BD	108.080289733244	1.06659441109654	0.230595772847269	4.62538579058421	3.73901792114135e-06	2.39180461183458e-05
MUC5AC	4.82314296715823	2.81086759484485	0.609347208965945	4.61291617239843	3.97058467906623e-06	2.53306109194286e-05
C1orf21	30.5550978920624	1.35245692444132	0.293271028838182	4.61162812364793	3.99527279273369e-06	2.54794908100683e-05
H3F3A	63.5249588291066	1.43096647439586	0.310427515151104	4.60966378479472	4.03320688090805e-06	2.57127164841663e-05
IRF7	32.0535321524945	1.47963345657358	0.321516394892172	4.60204667656158	4.18359413629631e-06	2.66174825311322e-05
RNU5A-1	18.9932658639723	2.86999832521573	0.625121446445085	4.59110520289572	4.40905011294374e-06	2.79481905982834e-05
CTD-2235C13.3	7.93680806789178	2.66141255292294	0.579927125717896	4.58921894648119	4.44907583810496e-06	2.81829600789329e-05
RFX3	68.4015728792523	1.14193602904609	0.248918009670601	4.58759906748908	4.48372675685269e-06	2.83929211486662e-05
RUSC2	24.5520560287856	1.61386529184986	0.351883800542097	4.58635859156803	4.51043649469832e-06	2.85428897372553e-05
RP1-168L15.5	9.56439541814088	2.23517423304575	0.488783264684137	4.57293527529051	4.8093873961287e-06	3.03329189017375e-05
POU3F1	2.92243412839472	2.83935150222051	0.622138251644789	4.56385939092143	5.02217215473968e-06	3.1622077627406e-05
TNFRSF9	9.23132344703071	2.29668782943069	0.50395261942836	4.55734872860836	5.18033745146975e-06	3.25636012199389e-05
ALDH8A1	5.31247220463185	2.68007815698422	0.588319183593443	4.5554831998072	5.22652930277104e-06	3.28320751471207e-05
COL6A1	4.78406804261049	2.79558386344529	0.614772907080464	4.54734395619582	5.43271724611632e-06	3.40336469705218e-05
RN7SKP48	3.67089232680024	2.81801200257926	0.619875127236319	4.54609626803905	5.46500477189193e-06	3.42047991995812e-05
LIF	2.99605041768389	2.82721067971264	0.622081428281063	4.54475981950595	5.49979297593632e-06	3.43997001460057e-05
RNA5SP207	2.80702086589911	2.81887194341504	0.621986537497698	4.53204655321896	5.84149718379494e-06	3.64282254933879e-05
FRS2	88.8124140566535	1.0798275322556	0.238443327174755	4.5286548592077	5.93603683233484e-06	3.69322938251964e-05
YAP1	4.92422396975202	2.69079882172363	0.5941912580875	4.52850624289627	5.94021265311989e-06	3.69460851624455e-05
CD97	87.469102395453	1.56908358502657	0.347346336350256	4.51734600547029	6.26195370825173e-06	3.88574935933567e-05
RNU6-25P	8.41861821944354	2.62187068810167	0.580993237663358	4.51273873452696	6.39958361466044e-06	3.96593321739292e-05
RPS15AP10	57.0672448417718	1.02009656453588	0.22623915138407	4.50893029917769	6.51553086090833e-06	4.03116407398324e-05
DIRAS1	54.3416016401536	1.12300644482785	0.249217962257462	4.50612160799105	6.60232586373316e-06	4.08352447157363e-05
LRP10	115.356968580998	1.0416730886747	0.231243685661119	4.50465527608499	6.64807726443837e-06	4.10912622264106e-05
AGPAT9	6.06024292695587	2.59362886773682	0.575872771071581	4.50382271575476	6.67418902228793e-06	4.12256326833625e-05
RP11-556E13.1	15.6075075244735	1.78298352076641	0.396352486989165	4.49847945779422	6.84412081483485e-06	4.22061577260156e-05
FXYD6	9.65040647393969	2.34090321119378	0.52069519497321	4.4957265474943	6.93327936171077e-06	4.27001248214049e-05
ERBB3	7.23627202580697	2.46546140670707	0.548472140155312	4.49514428574061	6.95227889662067e-06	4.28031588091651e-05
FAM212B	34.0019709212236	1.28495187481538	0.285928555859943	4.49396133572889	6.99103271032823e-06	4.30136687932691e-05
SNORA14B	5.48144124957976	2.64479959181199	0.588908928181384	4.49101629343509	7.08841276782918e-06	4.35559752283228e-05
MTRNR2L2	87.4593269991341	1.39948749307718	0.311911476970385	4.48680986884639	7.22975385390437e-06	4.43955383187654e-05
AC105020.1	6.81162337479846	2.434125713109	0.542845906942337	4.48400859614027	7.32537091971973e-06	4.48658151361074e-05
RP11-490O6.2	8.71448160287986	2.42502328557947	0.540898212120919	4.48332649514721	7.34883579648272e-06	4.49949173539192e-05
RP11-469M7.1	40.1713247936133	1.20512298312935	0.268838317263517	4.48270542456967	7.37026367721442e-06	4.50675850923831e-05
RNA5SP152	2.99354876251646	2.78657109747328	0.622055694228411	4.47961673420528	7.47771862302699e-06	4.57098274855893e-05
LINC00910	24.1774214234603	1.47987243956125	0.3306879579908	4.47513253446749	7.63639288025293e-06	4.65782045235955e-05
SLAMF7	5.89050900192954	2.55321049472147	0.570627647148201	4.47438974869432	7.66298535849343e-06	4.67211697027058e-05
RP11-142L1.1	9.23250617715894	2.24151949420877	0.502225104638853	4.46317691709305	8.07533232350918e-06	4.89661147770855e-05
CDS1	9.65889818745737	2.2549205069719	0.505430239902423	4.46138819752303	8.1430426672254e-06	4.93132622410201e-05
RNA5SP145	2.95013522100503	2.7716963473415	0.621886543708278	4.45691641889212	8.31470021984164e-06	5.02398643850605e-05
CACNA1G	5.05758218842997	2.61930410793394	0.588378432457658	4.45173372007043	8.5179753348884e-06	5.14186872168135e-05
RP11-475J5.6	9.20349762252368	2.296369262084	0.516218396681763	4.44844522559636	8.64940993274236e-06	5.21453236929845e-05
RNA5SP250	2.76730648462635	2.76607497998552	0.621833238782396	4.44825848390114	8.65693148997072e-06	5.21739897851927e-05
RNU2-64P	2.98984960227778	2.7639648348819	0.621817335638541	4.44497873647025	8.79005608620588e-06	5.29086746484745e-05
FURIN	251.60580318205	1.02822942757678	0.231333444614583	4.44479365830513	8.79762640780013e-06	5.29373448622511e-05
MVD	119.641643746602	1.00736176253574	0.227495340952811	4.42805447494724	9.50868891049664e-06	5.68892307976351e-05
HIST1H2BG	4.82387049567047	2.6483069868787	0.599741660454645	4.41574624792798	1.00662113829339e-05	6.00723462846098e-05
AC004156.3	10.6384417260485	2.02228531563407	0.458521201965135	4.41045104777476	1.03155524560995e-05	6.14436791589146e-05
RNU6-34P	2.68996031401453	2.74003364947026	0.621704380588568	4.40729345814849	1.04670332060251e-05	6.23262747708309e-05
ZNF585A	46.1726851979041	1.07574444200131	0.244448630547327	4.40069735548402	1.07903535958149e-05	6.41906902554817e-05
MT-TP	2566.87625205004	1.94370094651886	0.441883657625366	4.39867126330062	1.0891565890559e-05	6.4751938702447e-05
CRTAM	3.63958786409133	2.726328519183	0.620009543147753	4.3972363801718	1.09637922647227e-05	6.51607924765649e-05
RNA5SP282	4.23736526175614	2.70152359852397	0.614600757995351	4.39557479124424	1.1048001500733e-05	6.55992482055489e-05
ZSCAN9	132.536179346745	1.07698493660747	0.245013857562979	4.39560826199653	1.10462991271812e-05	6.55992482055489e-05
APOBEC3D	7.47074457204088	2.30997201872642	0.525677927850914	4.39427241727665	1.11144370626487e-05	6.59314420029663e-05
SNORD41	10.9493510714154	2.40781343975965	0.548279909227623	4.39157700152027	1.12531467897235e-05	6.66913394596497e-05
RP11-157D23.2	2.93709712697666	2.73152800801061	0.622472155229705	4.38819308632789	1.14296282717982e-05	6.76522065127342e-05
STARD5	13.7201456608417	1.97636555521446	0.450489927158761	4.38714705049988	1.14847146981589e-05	6.7914314762584e-05
RP11-875O11.2	4.5678127928643	2.65855581530646	0.606284949437179	4.384993917092	1.15989019617712e-05	6.85036308158727e-05
KB-1125A3.11	9.03901625788571	2.32494112378926	0.530593957459326	4.38177082702169	1.177185967422e-05	6.94164258087681e-05
RNA5SP179	4.92900813094277	2.67931884084559	0.61327693063367	4.36885639588166	1.24898858781562e-05	7.33751613365324e-05
RNA5SP426	2.61881495880881	2.70142276330924	0.62144534400629	4.3469997633161	1.38012368206582e-05	8.06019584899264e-05
RNA5SP87	2.61881495880881	2.70142276330924	0.62144534400629	4.3469997633161	1.38012368206582e-05	8.06019584899264e-05
RP11-701H24.7	15.1180028215987	1.85519599218406	0.427657511379522	4.33804140654431	1.43758075566094e-05	8.3801848192439e-05
RNA5SP132	2.81239803661073	2.69044113213798	0.621277775290341	4.33049634019285	1.48773618913271e-05	8.64316976422201e-05
LSMEM1	11.7553679992328	2.11798619746877	0.489602495586847	4.32593015060128	1.51889551664903e-05	8.81333281629766e-05
CMKLR1	6.43393627080574	2.36787393822881	0.547720264372558	4.32314466389395	1.53820797812893e-05	8.91442103612644e-05
RNU6-15P	2.69160760340349	2.67910646325927	0.621245731167605	4.31247464384827	1.61437401451976e-05	9.33574522104069e-05
RNU5A-8P	14.2500390649359	2.00434555133733	0.464824789810175	4.3120453023942	1.6175128079343e-05	9.35102897977467e-05
SPHK1	178.607688085077	1.04477910209037	0.242429637217641	4.30961789194291	1.63536861767435e-05	9.44846243630605e-05
AC016629.3	2.74060781254657	2.68006849235086	0.622298531532974	4.30672475756735	1.65689567509014e-05	9.56404610984077e-05
SNORA84	14.2288567022958	2.16853524349591	0.503611097338629	4.30597191951428	1.66254147210378e-05	9.59076386691131e-05
TLE4	1057.50490268254	1.01558923625994	0.235923363395395	4.30474210626552	1.67180373174652e-05	9.64124610803545e-05
LINC00431	2.69369019533719	2.67245262501064	0.621033660599448	4.30323313301742	1.68323566396296e-05	9.69531403512936e-05
CTD-2020K17.1	38.7450263292663	1.240542341375	0.288315047885084	4.30273185695618	1.68704977191303e-05	9.70963381655461e-05
TNIP3	6.86606197824332	2.48724119457271	0.578064754541628	4.30270341692938	1.68726641302627e-05	9.70963381655461e-05
MIR4461	12.8974514956445	2.02256693952039	0.470885751540038	4.29523920166528	1.74505075492992e-05	0.000100268638441403
RN7SL664P	2.57910057753605	2.66319955701672	0.621127810610671	4.28768364823071	1.80545973709862e-05	0.000103487415569015
STRIP2	39.4829074046069	1.20189551971634	0.280473886161683	4.28523145653385	1.82549034474369e-05	0.000104381737177612
TDRD9	11.7412893571237	1.90987989888023	0.445686566867394	4.2852534513307	1.82530974403109e-05	0.000104381737177612
RP11-6D1.3	4.24253450817171	2.67317707194455	0.623885698874862	4.28472246881993	1.82967443422875e-05	0.000104589270932664
SNORA34	4.20518046302718	2.61035690274417	0.609939929176921	4.27969506155582	1.87149552653567e-05	0.00010681798619676
RP11-308B5.2	2.97650271692874	2.66050243267422	0.622448679515046	4.27425187044664	1.91780145212674e-05	0.000109328596687443
RN7SL767P	2.73214562937073	2.65308253423368	0.620927156316844	4.27277581153155	1.93054533071596e-05	0.000110021830905535
CCNG1	765.851745741429	1.11159231471564	0.260315198484022	4.27017831148213	1.95316749802629e-05	0.00011121024359233
CTD-2562J15.6	5.20701721145081	2.57217636006213	0.6025879471285	4.26854930026276	1.96748346635484e-05	0.000111923991579245
SOCS1	36.9703362825866	1.63950867395141	0.384773374078112	4.26097226160606	2.03539496819304e-05	0.000115404324444331
GABARAPL1	99.0687269572733	1.12794611315172	0.265093989418169	4.25489131468936	2.09150582813047e-05	0.000118194836400612
HSPA8P5	7.48362101140008	2.27865328103214	0.535577285875641	4.25457415974366	2.09447236137889e-05	0.00011832702154249
RNA5SP437	11.1947683172829	2.17417579715825	0.511270274158326	4.25249795861391	2.11399144282577e-05	0.00011928680619033
RNU2-6P	4.06722891419941	2.62245765364521	0.617023807153285	4.25017255937699	2.13605889909379e-05	0.000120459924399254
ZEB1	41.0942059781371	1.15193866293176	0.271517894542107	4.24258837478986	2.2095648596734e-05	0.000124307798698452
RP11-502I4.3	20.3331647552404	1.92975838395275	0.455013582269003	4.24110061578752	2.22426393047399e-05	0.000125060134767079
SNORD91B	2.95062768954344	2.63453154217008	0.62202817469582	4.23538940733416	2.28155973583627e-05	0.000128128807321025
HSD17B7	37.9141056080584	1.40092909970452	0.330916407092491	4.23348335011072	2.30099225250813e-05	0.000129181637087819
LAMA2	6.31509529795539	2.48995267417514	0.589747371992907	4.22206658719132	2.42072568383834e-05	0.000135179286188402
CYR61	5.96759907834824	2.53016465035182	0.599490623630086	4.22052414269794	2.4373495102437e-05	0.000136067309248596
GNRH1	34.4694025808563	1.2083300921235	0.287883625951375	4.19728662278136	2.70131967801446e-05	0.000149607889832589
ARHGEF16	2.42232564437872	2.60304798156493	0.620533127422681	4.19485740008178	2.73043310169158e-05	0.000151042849608975
RP11-1006G14.4	15.914948070508	1.65504842134717	0.394834205977887	4.19175541604381	2.76804322925894e-05	0.000152854346170908
RN7SKP9	3.54987794876823	2.59144888029758	0.618489866717639	4.18996174351335	2.79001489551429e-05	0.000154022543617121
NEDD4L	19.1152868101213	1.57267311896809	0.375418412700261	4.18912090021469	2.80037183101909e-05	0.000154503838470913
RP5-1148A21.3	7.2856372448091	2.29220657697246	0.548593519940331	4.17833330809626	2.936530990047e-05	0.000161637774110643
MSTN	5.11578140348815	2.39595441682042	0.574382508458055	4.17135685982574	3.0279123607332e-05	0.000166424865341611
SVIL	49.7781871527913	1.02272515015151	0.245314051693724	4.16904430500538	3.05879530950967e-05	0.000167828809853749
FAM65B	2.95785641174071	2.59233696256392	0.622729875166571	4.16285947718585	3.1428679982834e-05	0.000172091186735274
RNA5SP149	3.76433088282067	2.59013016622009	0.622859691895339	4.15844884477662	3.20415966508806e-05	0.000175040680661155
RNU4-82P	10.6464931691504	2.19662080816789	0.528681550844507	4.1549034662909	3.25424905598136e-05	0.000177417255558533
PLA2G4A	85.4936004691434	1.18982302556554	0.28733267072609	4.14092495141207	3.4590813161992e-05	0.000187824231099581
SLC22A1	2.63424933747324	2.57355091640806	0.621904176900711	4.13817917936084	3.50072941926167e-05	0.000189866998528722
C21orf37	2.6113551961635	2.56379009419117	0.619683958909702	4.13725425247736	3.51486569564946e-05	0.000190469360024591
SLC10A1	9.89161073225504	2.07356962284581	0.50232698844013	4.12792796438201	3.66046739927603e-05	0.000197734443470488
SAT2	57.7099545814656	1.10592814665411	0.267939239041146	4.12753335648713	3.66675255950478e-05	0.000198017238737518
RNU1-34P	3.01609058697744	2.56552492008276	0.621577474661769	4.1274419113704	3.66821052319571e-05	0.000198039261512811
HSP90AA4P	39.5164854180306	1.45648468458356	0.352983787450611	4.12620844459421	3.6879302762361e-05	0.000199046906551976
GRHL1	7.69801899326175	2.16914460517552	0.52665792516344	4.1186973584464	3.81020163535221e-05	0.000205117848813794
GRM3	2.61813936886639	2.55980102863443	0.622428497189398	4.11260255626682	3.91223580992229e-05	0.00021013085418261
SNORA54	2.30981861851128	2.5473737647726	0.619739296855082	4.11039573849755	3.94981597078808e-05	0.000211787402835148
SEC61A2	51.0958154492861	1.04273048987618	0.253848168180045	4.10769357664466	3.99629806114643e-05	0.000213975550360873
RPL7P50	22.8988065188648	1.456535535577	0.355888466929931	4.09267416879729	4.26426726130342e-05	0.000227226764661373
SNORA37	8.48290793656772	2.12595238666263	0.520990060085823	4.08060066695404	4.49194698010434e-05	0.000238550087724043
ALDH1L1	2.26928059254404	2.52744484964383	0.619402456880143	4.08045661035035	4.49473192521702e-05	0.000238563621293956
RAD51AP2	2.26928059254404	2.52744484964383	0.619402456880143	4.08045661035035	4.49473192521702e-05	0.000238563621293956
SELM	4.12120577939652	2.48107787035555	0.608374260149175	4.07820980089984	4.53838042396957e-05	0.000240474228814887
HIST1H2BJ	13.4551383282824	1.8865273247013	0.462839409445333	4.07598680277056	4.58196175368725e-05	0.000242715266154591
HLA-V	19.9314344042509	1.57317393838639	0.386076121821539	4.0747765776449	4.60585446630379e-05	0.000243707080599206
GPR137B	31.8951397030963	1.16422998134917	0.285845842600939	4.07292955795939	4.64254688943302e-05	0.000245373176123677
HIC1	13.2539656918715	1.82188353980144	0.44741107410821	4.07205732096117	4.65997072439197e-05	0.000246087168637871
RP11-1035H13.2	14.6758954174332	1.63405996345841	0.402056664237611	4.06425289966764	4.81865570459867e-05	0.000253969282496707
LEPREL2	21.7176472996496	1.40597632098173	0.346174989758432	4.0614612914782	4.87665049000941e-05	0.000256882332236306
RP5-857K21.7	22.5619039418552	1.49530466516534	0.368591891365577	4.05680293081181	4.974902426061e-05	0.000261838431344288
SNORD14A	13.2597700671257	2.18961210425981	0.539836396062384	4.05606609748999	4.99061420069792e-05	0.00026251883569529
RNU6-42P	2.47032343299127	2.50699969784609	0.618426332586438	4.05383724098728	5.03842776942457e-05	0.000264738564713872
GDI1	126.096678473958	1.31149817581587	0.324099786843617	4.04658759139723	5.19696836321151e-05	0.000272385851565988
WHAMMP2	68.8760271535069	1.27044544873335	0.314803181686398	4.03568172954157	5.44439790049524e-05	0.000284563347027548
RNU1-140P	2.72841574804808	2.48793730496471	0.617754269434507	4.02738989929146	5.63994632027898e-05	0.000293644692732802
ITGA3	2.55872923208642	2.50604274387307	0.622423366006501	4.02626713703241	5.66693055795793e-05	0.000294886800391751
ADAM8	64.8821522852591	1.22105334274864	0.303423584487651	4.02425323928087	5.71563883202803e-05	0.000297093487029726
SNORA45	4.76459956312485	2.38237054887718	0.592044542881665	4.02397180671819	5.72247707579378e-05	0.000297285048747435
RN7SKP227	2.86014021309775	2.50628621013349	0.623168848261503	4.02184129891192	5.77449606222738e-05	0.000299739737796543
INHBC	2.4591337890233	2.48572924465838	0.618338192841364	4.02001570246866	5.81942625289223e-05	0.000301656790206272
NES	4.69562418335453	2.46995733480966	0.614599257153669	4.01880950238782	5.84929376045308e-05	0.000302955181913277
AP000692.10	7.21802350058885	2.18027897364398	0.542752306335357	4.01707915046025	5.89239373948615e-05	0.000304936227056064
DNAH3	3.14791084216718	2.48189496762051	0.618189181641481	4.01478227268605	5.95006958182246e-05	0.000307583366705066
IGSF9	3.29182956207483	2.49093402586254	0.620949073482691	4.01149487492065	6.03354870734445e-05	0.000311813268081945
HIST2H2BE	33.9897166014585	1.45684400745376	0.363182264784119	4.01133025677819	6.03775798884132e-05	0.000311945315489232
MTRNR2L9	9.85261149229099	1.94633524419671	0.485433388786069	4.00947954788182	6.08527231540933e-05	0.00031422799924422
RNU6-1	4.40717539326418	2.39817788231527	0.598477343735024	4.00713227897406	6.14604448266339e-05	0.000317105627507705
RN7SL690P	2.45666285493986	2.47307325438424	0.617548529902273	4.00466220003084	6.2106165357129e-05	0.000320174430373083
RP5-867C24.4	79.6348025528511	1.01384788817378	0.253382834746512	4.00124929215526	6.30089317524338e-05	0.000324119594922912
SNORD17	30.6571246842232	1.286141440164	0.321717113090616	3.99774021284887	6.39500807426125e-05	0.000328691911323027
RNU6-279P	2.23411973728842	2.46881172852085	0.61832293657847	3.99275456637947	6.53101581946577e-05	0.000334952124893896
ACYP2	68.4330249669507	1.14000097850039	0.28599451810394	3.98609381067254	6.71699634263434e-05	0.00034383582255537
RNA5SP235	2.35408652580118	2.46117716909346	0.617595587724148	3.98509513023392	6.74530967088428e-05	0.000345191451217193
RP11-493K19.3	16.0400773172767	1.53142146806027	0.384456586919275	3.98334043469472	6.79533031044095e-05	0.000347562622713033
RABGEF1	12.1338727389493	1.7736098768281	0.445475484854594	3.98138604059663	6.85145681876519e-05	0.000350148435469577
RNU6-22P	2.33669606642711	2.45650013821837	0.61761649821157	3.97738749747076	6.96765701612953e-05	0.000355508863663882
HOXA-AS4	66.4505732071276	1.11369043684483	0.280240653490356	3.97405024208296	7.06606475484879e-05	0.000360042823958223
WBP5	5.83148428562325	2.23934376404901	0.563579781212623	3.97342814398122	7.08455374235432e-05	0.000360887397280707
RP1-68D18.2	16.1372176100606	1.90552369433732	0.479621785276911	3.97297152221131	7.09815382563339e-05	0.00036148254076099
SNORD71	4.33801886114576	2.43815637973816	0.614980586991076	3.96460706453737	7.35169453169782e-05	0.000373486679630273
MKLN1-AS1	10.1541213148308	1.81352614477815	0.458186203064671	3.95805489700041	7.55625932034918e-05	0.000382563497584904
KIAA0247	186.64977761972	1.05038373148705	0.265399708680852	3.9577425940213	7.56614286736079e-05	0.000382936989245007
HIST1H2AH	58.1232319698073	1.07809841680611	0.272975553691674	3.94943210930832	7.83368248991268e-05	0.000396052505079821
RP1-1J6.2	17.8141136565739	1.52786114644713	0.387780041361541	3.94002007190115	8.1474791941378e-05	0.000410530743150583
BACH2	13.9531147964873	1.70236962050009	0.432822575127153	3.93318121172395	8.38289918948472e-05	0.000420773790032746
GCH1	15.5852349284419	1.60687635201473	0.410227617550844	3.91703601431849	8.96443607131295e-05	0.000447344100113309
RNU2-46P	7.54178414319653	2.25106919293517	0.57528533185281	3.91296121819271	9.11711812162976e-05	0.000454362086516105
RP11-665G4.1	6.28159372345849	2.16691728664344	0.554489128145224	3.9079527021419	9.30815221382615e-05	0.00046314811200088
RNU1-4	2.22583632994863	2.40755011656992	0.616867369932866	3.90286507913675	9.50606983908289e-05	0.000471503064243622
RC3H1-IT1	10.5732168127759	1.82084548823628	0.467502046550959	3.89483960908779	9.82637291591932e-05	0.000485984108178354
RNU6-40P	5.12274672536134	2.33973868499687	0.600915355882113	3.89362438835043	9.87575261012047e-05	0.000488042302729696
RP11-353B9.1	16.2644019785801	1.54826416837017	0.397736008049692	3.89269298488241	9.91375806198143e-05	0.000489663828006406
RP3-326I13.1	3.27642206823515	2.41086225481636	0.619686799779354	3.89045281531698	0.000100057332470675	0.000493560338930681
EPHA2	2.19813523733832	2.39645561025102	0.616412940503267	3.88774383661454	0.00010118032503243	0.000498447902158194
BCL6	30.5085484603951	1.28465499356214	0.330755563749287	3.88400116085698	0.000102751416242823	0.000505527317377293
APOBEC3H	21.323478845913	1.36022301216025	0.350289552067839	3.88313897497241	0.000103116591361996	0.000507191622301649
TPST1	11.0307944609052	1.77396050531503	0.457048972050807	3.881335729419	0.000103884311919096	0.000510701343631468
GNG11	2.03680677816385	2.38968561279137	0.616761287603789	3.87457134684257	0.000106812546939037	0.000523867622932736
RNA5SP243	2.37350421107169	2.38444495276912	0.615563201993081	3.87359891729838	0.000107239850338267	0.000525818088876835
RP11-159G9.5	21.9484461487151	1.49811024131476	0.386780554985128	3.87328220616561	0.000107379366883434	0.000526237032403272
RSPO2	3.25088384970421	2.40060287771576	0.620441354425499	3.86918579909719	0.00010919940531783	0.000534323400488747
RNU6-268P	14.2255748653133	1.60381710514843	0.415272466794856	3.86208389284019	0.00011242394460043	0.000549246307584173
RP11-613D13.8	9.11501987538774	2.2156795658619	0.57374147914913	3.86180822963646	0.000112550899274374	0.000549581786254828
HSP90AA5P	12.5054923162599	1.6813917233764	0.435838324969353	3.85783357508689	0.000114396495188727	0.000558015806070621
ESAM	3.21116946843145	2.39199421166236	0.620053649774911	3.85772136416049	0.000114449011341948	0.000558127606901073
AC005682.8	12.4404809870877	1.76198682247709	0.45724763805392	3.85346292870146	0.000116458903027725	0.000566610421387215
CEL	7.40565660527093	2.02200676745489	0.525167597271304	3.85021234737435	0.000118015461494852	0.000573443847686145
SNORA38	9.75256277935464	2.08905749171622	0.543165965810472	3.84607582803735	0.000120024632105427	0.000582156510350859
HIST1H4K	5.08119168718713	2.24788171491232	0.584610306489912	3.84509422765558	0.000120506122681502	0.000583891177165406
MFI2	229.929930496433	1.06746115832883	0.27814010897388	3.8378541026209	0.00012411418389705	0.00059921794161049
AC137932.6	5.21031157210297	2.30514572875692	0.600834856738482	3.83657123568024	0.000124764017921311	0.000602201138971099
RN7SL5P	3.09153385607477	2.38620419064354	0.623778892246446	3.82540066729412	0.000130559570626938	0.000627604481999183
ICAM5	26.4981759302028	1.50274993848442	0.392877263854969	3.82498575697463	0.000130779647051041	0.00062850218758627
SLC43A2	493.765532210744	1.18880157034864	0.310830721426158	3.82459483056941	0.000130987321756149	0.000629339850618463
RP11-399O19.9	3.25261153287709	2.37735808373769	0.621829064567125	3.82316977317979	0.000131746999646538	0.000632667410067334
MUC12	2.26017354050977	2.34716139035531	0.614353869162081	3.82053651514658	0.000133161687636745	0.000638972800369906
RNA5SP298	2.23494338198291	2.34866205052224	0.614986633920613	3.81904568486187	0.000133968952355684	0.000642519456643816
RP11-178L8.3	3.26004718587628	2.35815125348156	0.620899327457773	3.7979607147214	0.000145891438734034	0.000694928201981916
RNA5SP74	1.99626875219661	2.33154338875882	0.614978134520982	3.79126225451072	0.000149883583004069	0.000713043543968397
RP11-299J3.8	14.7466521455635	1.60602792109058	0.423833190880899	3.78929247554349	0.00015107695889319	0.000718177285305715
HTR2B	12.6180658508424	1.60260505051015	0.423611654166073	3.78319395783635	0.000154828667958149	0.000734345830069107
PLEKHA3P1	35.9732079339201	1.03978385064482	0.274873325039103	3.78277466719224	0.000155089804445397	0.000735113762921615
CTC-232P5.3	7.77017079676807	2.02273039833564	0.535698696062966	3.77587329071619	0.000159448035699618	0.00075328638793318
EFNB2	4.62236777604064	2.22497938636131	0.589270068231744	3.77582284645465	0.000159480311528046	0.00075328638793318
RP11-702H23.4	11.4806793152145	1.68563990213108	0.44643366571777	3.77579029444596	0.000159501142592915	0.00075328638793318
ITPRIP	35.1351358196226	1.19317362936733	0.31614387529214	3.77414754046634	0.00016055572444719	0.000757887322058851
MT-CO2	18773.7184087685	1.01167289725879	0.268352459239185	3.76994084618049	0.000163286244580159	0.000770583583656815
SYNE1	5.93002771245353	2.10536110107705	0.558888163394144	3.76705258578232	0.000165186216578515	0.000778381227445685
MYOF	9.29288538410701	1.88206712754638	0.500027303304284	3.76392871971048	0.000167264579895888	0.000787387780248793
RNU6ATAC10P	2.69338140401651	2.32080073161068	0.617202275968116	3.76019470759465	0.000169781159523211	0.000798238121737399
SNORA19	35.6120452381916	1.23140776522489	0.327880506670512	3.7556601876986	0.000172885139120409	0.000811415618101709
PCBD1	85.9761751728133	1.0347356123678	0.275936862547715	3.74989989671594	0.000176905175624315	0.000828427564420993
MMP10	2.04509018550365	2.29870187900146	0.613423391963528	3.74733325973023	0.000178724564859657	0.000835909683562353
RNU6-60P	12.5980249516752	1.60621450878699	0.428654609029339	3.74710658640569	0.000178886087490253	0.000836457683583235
SNORD15B	7.77060907004884	2.14177671947838	0.571952306966629	3.74467712323319	0.000180625912525096	0.000844174339132158
RP11-375N15.2	5.25050258787757	2.16526616591564	0.578240548473403	3.74457684026502	0.000180698069516921	0.000844302327787435
C9orf66	37.5887440406025	1.10838127532218	0.29619936183519	3.74201101735967	0.000182553509814266	0.000851916379133243
SNORD101	3.44798782861697	2.31277029333776	0.618092153130519	3.74178879577102	0.000182715046379775	0.000852459263886638
RNU1-138P	1.88458537102366	2.29208203282638	0.614180701852362	3.73193430844291	0.000190015059679924	0.000884548011711679
RP11-709A23.2	12.4323542221985	1.76306226821269	0.473099075951172	3.72662378312203	0.000194061788085995	0.000902494993767127
EVI2A	260.413983438459	1.04820106610908	0.28128045073226	3.72653365486399	0.000194131161464682	0.000902595030301028
DUSP8P5	4.4331958116567	2.31142056121283	0.62030891881978	3.72624105681185	0.00019435654024186	0.000903420171526004
ICAM1	5.36175387936484	2.19642237194745	0.590470150202525	3.71978561692593	0.000199391951851534	0.000924774576491942
RP11-33E24.3	29.2172185252392	1.46783603741367	0.396660842157363	3.70048132160054	0.000215190919028576	0.000992435889224967
PTRF	3.33134059583406	2.28283460518584	0.617458396381594	3.69714723868623	0.000218035892986055	0.00100457387489153
XXbac-BPG308K3.6	6.35300099073552	2.04802067181032	0.554196774786372	3.69547562343678	0.000219475538161326	0.00100997308410109
MTND4P24	5.39105892253266	2.20493782625674	0.597242968912635	3.69186066814841	0.000222619419438167	0.00102269354732398
RP11-456I15.2	31.3204583997522	1.14598717792773	0.31069805514165	3.68842726551755	0.000225644508901568	0.00103558144289749
RP11-343N15.2	9.14465144244424	1.91048022428325	0.5185270247669	3.68443713255272	0.000229208587824947	0.00104989447393803
SNORA66	3.36468112999674	2.29115846723032	0.623228532570159	3.67627338527283	0.000236665896904716	0.00108221277493432
RNU1-78P	2.27548140795014	2.24488583456836	0.610761242880628	3.67555384487145	0.000237333975898218	0.0010842161137327
SNORD82	2.71179674203227	2.28680115392782	0.623041164713772	3.67038533477701	0.000242185095332071	0.00110557408079695
C3orf65	25.2614520847863	1.43587306081326	0.391673853287245	3.66599161205746	0.000246382000859552	0.00112310170950192
DLL1	67.5889108851874	1.01947619574321	0.27809904629114	3.66587447651987	0.000246494817414964	0.00112334443373886
RNA5SP464	24.607472997583	1.38593143620939	0.378099708181831	3.66551839691684	0.000246838065380931	0.00112463692605789
RPS4XP1	16.8878715955562	1.68327108203817	0.459286484331857	3.66496977259607	0.000247367797207988	0.00112650613855306
MEIS1-AS2	6.99525758274348	1.97994632258378	0.540512820554548	3.66308854719195	0.000249192348868632	0.00113426727370617
RP11-361D15.2	10.2579977867281	2.15673297651749	0.588982858335174	3.66179243758254	0.000250456747709494	0.00113919762380744
CCDC144CP	16.4685492369457	1.56962330237855	0.429031442119252	3.65852743711558	0.000253668587623727	0.00115269451214657
MTRNR2L12	5209.42465242788	1.09588002847832	0.2996671075096	3.65699137815187	0.000255192960692528	0.00115934205076842
AC015971.2	12.445987654342	1.5653929936256	0.428100505352587	3.65660160185126	0.000255581135862361	0.00116082588152515
LINC00475	7.57211019647157	1.97603990753455	0.540648136798364	3.65494630063161	0.000257235814386611	0.00116665536019786
CDK11A	16.606808710131	1.41082804207601	0.386046275793143	3.6545567993822	0.000257626626388721	0.00116814689118502
ALOX5	17.3237996599121	1.58074713279575	0.432762626929497	3.65268864368289	0.000259508820004563	0.00117639839606876
HRC	18.7526699116009	1.42546366033453	0.390747313538688	3.64804468500433	0.000264243687658195	0.00119556321061858
RP11-151F5.2	35.2346625118349	1.01901263049754	0.279338711050021	3.64794634681001	0.000264344821093795	0.00119573390169987
RNA5SP206	1.880855489701	2.22529780034872	0.611852042322659	3.63698679815015	0.000275846063378555	0.00124239433083181
RPTOR	40.921030406708	1.09446840707328	0.301276691605963	3.63276827436995	0.000280396808041038	0.00126108347389409
RP11-37O16.3	2.72640747600221	2.25751442748314	0.622317019803502	3.62759551104027	0.000286072964111943	0.001283550786872
CTD-2126E3.1	2.28736468112796	2.24832494189424	0.620074281620828	3.62589613621337	0.000287961087064282	0.00129079395765587
IER5L	14.9318664381997	1.47100695005705	0.405734926200468	3.62553690862257	0.000288361705717945	0.00129228256806773
CBWD3	392.37356036864	1.04079477231319	0.287114188147154	3.62502034131366	0.000288938708509441	0.00129456074247352
JHDM1D-AS1	5.843581551358	2.04200714278029	0.563602182729454	3.62313561826732	0.000291053118914909	0.00130341479850329
NTRK1	1.8088864898008	2.2147969868715	0.611678097347607	3.62085383876818	0.000293632370489025	0.00131309443743942
SPRR2D	1.8088864898008	2.2147969868715	0.611678097347607	3.62085383876818	0.000293632370489025	0.00131309443743942
RNU2-61P	3.52658240421617	2.25804426289467	0.624263254251896	3.61713467437814	0.000297882333164059	0.00133020720786356
MT1XP1	6.09378830874921	2.13244065000746	0.590113089835574	3.61361353736728	0.00030195903851984	0.00134713592344621
CGRRF1	35.358162984206	1.03056864975118	0.285453165126011	3.61028979761443	0.000305855086214384	0.00136193983844885
RP11-95H11.1	3.64783232124257	2.22956831135416	0.617551804239295	3.61033405788614	0.000305802897029196	0.00136193983844885
SNORD69	2.20983973468009	2.22326118214747	0.616276660114121	3.60756998607699	0.000309078183349888	0.00137564228973618
SNORD105B	4.76941877197069	2.16276960396641	0.599802591498506	3.6058023666805	0.000311189911350088	0.00138438767356451
SLAMF1	5.1482369579324	2.07933699994748	0.576793714558203	3.60499247385203	0.000312161974628523	0.00138794927578321
CDH24	17.119541140971	1.43819868728551	0.399426678750678	3.6006575519289	0.000317413417487905	0.00140974616744864
CTB-152G17.6	18.3673958548907	1.42323051653709	0.395724118018291	3.59652205092867	0.000322500256631671	0.00143031745991534
RP11-530C5.2	12.2943487376632	1.54250560669904	0.428980052519164	3.59575135869548	0.0003234566351142	0.0014338846321071
RNA5SP389	1.99791604158558	2.19328423974088	0.609987824761381	3.59561970044052	0.000323620279600604	0.00143427291015468
RILP	11.3037221165735	1.61672553015624	0.449724800647584	3.59492188962721	0.00032448891732325	0.00143778477511322
JSRP1	3.79278736098314	2.20305087125974	0.613713416661465	3.58970622354013	0.000331050842846928	0.00146548281558858
SPP1	2.14558392270864	2.18427424483328	0.608612329367637	3.58894182624067	0.000332022913429153	0.0014694410001049
SNORD12	1.95405271575643	2.20028893760306	0.616654274181677	3.568107819447	0.00035956854800896	0.00158354593142293
AC009234.1	1.77207834515622	2.17501339219249	0.609608112359528	3.56788787434924	0.000359870430425338	0.00158413552216644
FAM151B	4.13980954547241	2.13230148337164	0.597681363601995	3.56762250460861	0.000360234975248638	0.00158537016645013
RNU6-1077P	2.31867005842003	2.21677173636961	0.623431013263342	3.55576108536203	0.000376886457899612	0.00165286623792346
B3GALT2	9.72328578892558	1.79112813004715	0.504560043524791	3.54988103603004	0.000385405271454023	0.00168669589442561
SLC7A11-AS1	15.2278001336249	1.43576988096933	0.404921059664528	3.54580194509727	0.000391420272308687	0.0017106381217143
EPS8L2	8.98500414224088	1.88143610801477	0.530806948217348	3.54448281872222	0.000393384142652692	0.00171802643866245
HIST1H3PS1	20.9130781504282	1.32392624620705	0.373988173963191	3.54002168618666	0.000400094154103428	0.00174369668548242
NFKBID	48.5160483097158	1.05993864704988	0.299441324785546	3.53972067084924	0.000400550741991762	0.00174528324687631
GPC3	34.1697940474023	1.08299570966409	0.306683258577939	3.53131669033984	0.000413496356219034	0.00179629446799782
MTND5P10	4.85292760149048	2.04561507699036	0.579870574252924	3.52770974734462	0.000419171517338837	0.00181885330740354
HIST2H3D	1.87630196368386	2.14459056450878	0.608038114619697	3.52706600613373	0.000420191997259756	0.00182202361101966
MCC	19.0771622625728	1.28059304366391	0.363357773936784	3.52433093639192	0.000424553643522557	0.00183924479888545
RP11-85A1.3	2.48859521976172	2.19826452959627	0.623895201677417	3.52345157277371	0.00042596493145244	0.0018449349281879
SHC4	3.20628805591044	2.17253087458516	0.61740945458244	3.51878459012985	0.000433528557770389	0.0018755406153783
TNFRSF11A	4.47075912551028	2.11066517789886	0.602997021977122	3.50029121367525	0.000464750142749083	0.00199957041725259
ZNF10	22.0089645681656	1.34939739051287	0.385604051386033	3.49943779289282	0.000466240380901485	0.00200509945337291
RFTN2	16.9215991393525	1.42695925420755	0.407779147860115	3.49934336195401	0.000466405549289179	0.00200535245063733
HIST1H3H	6.39609732741417	1.93979068812719	0.555219675116653	3.49373549797139	0.00047631267768964	0.00204422040870988
EIF4BP9	3.53974233190196	2.13313033870003	0.610583131971038	3.49359526492981	0.000476562917739884	0.00204482901086205
RP11-756P10.3	27.687149322309	1.12448261807436	0.32310242484874	3.48026672532955	0.000500914825895768	0.00213861258472773
TEX14	1.94984360352564	2.15157266416955	0.618645388816999	3.47787715396034	0.00050540149147864	0.00215581572637507
CTD-2235C13.2	3.29284090495584	2.16669659444261	0.623223020248589	3.47659910504969	0.000507816509629636	0.00216415903697077
SLC17A7	2.66080453158347	2.16753025411255	0.62395816498648	3.473839074066	0.000513068648973803	0.00218506065545347
AC005776.1	7.66539578361535	1.85836341052772	0.535046605937506	3.47327389783457	0.000514150365397343	0.0021886789143709
NAALAD2	18.4534625285703	1.54042638147561	0.444005292359285	3.46938743295229	0.000521646612885341	0.0022175860743444
RP11-401F2.3	4.07035364193087	2.12988836702097	0.61403006915183	3.46870369062385	0.000522975911494042	0.0022222351822791
RNU6ATAC7P	1.68809605659357	2.1061976155862	0.607319624728132	3.46802166409334	0.000524305018893113	0.00222738095208072
PLA2G4C	7.64851169478171	1.75160757595875	0.505181147338554	3.46728611150029	0.000525741963699037	0.00223247961077155
OR7C2	1.80515660847814	2.10323177821109	0.606654772992085	3.46693353756657	0.000526432037850039	0.00223490665686088
CD276	3.56929109390433	2.14124885628451	0.617977438891034	3.46493046757014	0.000530368586829989	0.00224959307477282
RN7SL512P	3.89450578249268	2.12792341519301	0.614598817461425	3.46229663112973	0.000535586508635721	0.00226917330484215
HIST1H3I	5.66525536284415	1.94897998259206	0.563310018940013	3.45987097168887	0.000540434282000921	0.00228782990566647
MTRNR2L6	14.0377594567481	1.41033851296986	0.407906061050935	3.45750810697993	0.000545195838233516	0.00230522491421696
FAM102B	56.7583250447043	1.00362894720703	0.290780050542186	3.45150551193478	0.000557468370005502	0.00235289581950845
CTB-161K23.1	1.84569463444538	2.08664057539946	0.605569976587181	3.44574641424459	0.000569484492326826	0.00239878011085532
RNA5SP431	1.84569463444538	2.08664057539946	0.605569976587181	3.44574641424459	0.000569484492326826	0.00239878011085532
RP11-474L11.5	4.96065672159502	2.04303977620745	0.593069695492203	3.44485613029322	0.000571363415882929	0.0024050828787322
Z95704.5	1.77845793639836	2.11149287699084	0.613979315969943	3.43902933220996	0.000583803974907273	0.00245143071894931
RP11-212I21.4	19.3547320210103	1.24016447950924	0.360860315557286	3.43668845268846	0.000588872532288713	0.00247161322365915
RN7SKP91	2.04300759356995	2.07029079686149	0.603348773292003	3.43133339869995	0.00060062193126767	0.00251365476694313
RNA5SP370	2.05406722205329	2.1187777372519	0.617648047669115	3.43039655876474	0.000602699720025137	0.00252179084096606
HIST1H1D	76.8869980923108	1.07656227110211	0.313838349970395	3.43030821823929	0.000602895992550577	0.00252199019463306
RP11-367E12.4	9.71226547783455	1.69350931668892	0.493697828512754	3.43025474061848	0.000603014836546848	0.00252199019463306
FCER2	30.1174734724607	1.12542409869863	0.328150611244662	3.42959622848162	0.000604480044791896	0.00252699726993695
RP4-677H15.4	24.6530593496017	1.11846941032714	0.326169008265563	3.42911000733856	0.000605564026357494	0.00253040691536663
SNORA71B	3.44213943476454	2.13711427198889	0.623317662796101	3.42861176499018	0.000606676684496389	0.00253393331478027
RP11-426L16.3	5.26839268897886	2.01419792299171	0.587884624676932	3.42617894471827	0.000612136954869998	0.00255560741530627
RNU6-594P	9.46354118583142	1.62274537405935	0.473760659002717	3.42524298550937	0.000614249795107082	0.00256329334722933
MAP1LC3B2	9.31899853109887	1.68563870672036	0.492250972532117	3.42434814917583	0.000616276147853132	0.00257118044164035
RGAG4	34.5513864474894	1.0575525198554	0.308919520131294	3.42339169569449	0.000618448908587221	0.00257967474411365
MTATP8P2	15.04026665554	1.57106791038489	0.458981186833425	3.4229462022701	0.000619463360415657	0.00258333481882319
SAG	3.5596335002267	2.10521078793285	0.615636280600476	3.4195690771822	0.000627204058509818	0.00261445935795273
LHX1	2.06240289400507	2.1084091886209	0.616902204696113	3.41773651086156	0.000631442049374285	0.0026315434623426
USP12-AS1	9.53638291250092	1.72274772305664	0.504195734796454	3.416823277476	0.000633563923147754	0.00263805441879451
MTATP8P1	34.151787204182	1.09803356498948	0.321381186945339	3.41660809528417	0.000634064857960967	0.00263955741532625
CYP1A1	1.85865807902636	2.09118269890031	0.612488979258965	3.41423726746949	0.000639608488183227	0.00266028603223628
HTR7	2.62715030471843	2.1293061475007	0.624073636549365	3.41194696073702	0.000645006620989102	0.00268056389149772
SNORD53_SNORD92	7.29291489999507	1.78037658096535	0.52192423591664	3.41117821025981	0.000646828003277275	0.0026873501841381
COL1A1	5.09335122842982	1.9946910999997	0.585435258220297	3.40719331811939	0.000656346219053101	0.0027226962162128
HSP90AB6P	16.3516710436132	1.34772259827181	0.395721431324883	3.40573568067722	0.000659860312587357	0.00273606987132198
CTA-212D2.2	5.55161270662903	1.97579019039637	0.580862876137779	3.40147437814173	0.00067023411064607	0.00277481336082626
PARP1P1	9.21724117904251	1.70328534323306	0.501348903461814	3.39740514334802	0.000680281680869339	0.00281147314000307
RNU6-33P	1.69555581923888	2.04786168405926	0.603157862713599	3.39523333882436	0.000685701336099758	0.0028301500976514
RP11-108P20.1	9.89230987627399	1.60837539573083	0.473812079375997	3.39454282771565	0.000687432871220612	0.00283419525261878
RP11-771F20.1	37.2058373103069	1.05041139768954	0.309550626541108	3.39334282545879	0.00069045168522329	0.00284539726397308
BCAR1	34.9355660382081	1.06465359121176	0.314329368335452	3.38706369325174	0.000706449847893425	0.00290660984512527
EMX2	21.575769951969	1.32559817412788	0.39192728745088	3.38225537382115	0.000718932770917273	0.00295180365642455
AP000462.2	10.5908056769814	1.53304558259212	0.453559960570704	3.38002847663874	0.000724783199620636	0.00297194206967731
RP1-90J20.12	16.849576464179	1.31126821449802	0.388022243970084	3.37936351555947	0.000726538719144116	0.00297784550437291
KIF21A	1.82987681501289	2.0855441626401	0.617880829236525	3.37531780232941	0.000737304944143349	0.00302131608793031
MVP	34.7115861162894	1.0029722736283	0.297212805680995	3.37459306751679	0.000739249148054543	0.00302862490419565
NKAPL	3.21575565312566	2.07982040602845	0.616946987955702	3.37114929909956	0.00074855278493436	0.00306142017312777
RP11-350N15.5	14.1029788487605	1.36619589827707	0.405732088787748	3.36723649923528	0.000759255455857998	0.00310182828998486
RN7SL312P	5.680652588007	2.02876347765726	0.60310388519427	3.36387068208615	0.00076857546944523	0.00313582782405845
U91328.20	17.3066295050123	1.47217476254577	0.437805205428518	3.3626250768417	0.000772051420044998	0.00314864742197417
PSD	4.74794724535155	2.02315763919017	0.601783875846346	3.36193394405062	0.000773986365382828	0.00315449208523652
TP53I3	7.94241628639886	1.71202361154922	0.509258073958894	3.36179964362708	0.000774362884575134	0.0031553447012355
IL2RB	15.8376136316687	1.42991931078897	0.425386264980111	3.36146093211502	0.000775313237701614	0.00315852891260642
U8	2.80683404566805	2.09648024448635	0.624189547469976	3.35872372900829	0.000783033076932994	0.00318654246111403
SIK3-IT1	11.1007471689199	1.47149454423631	0.438413393356658	3.35640873781249	0.000789617762596972	0.00321082207614045
TANC1	11.5941184872825	1.70280979572847	0.507895318487561	3.35267865984508	0.000800335684588848	0.00325141048204619
CTD-2328D6.1	118.26602279208	1.73472942578343	0.517673854389322	3.35100838312534	0.000805178648603195	0.00326890397316664
RN7SL246P	10.5044833276644	1.5494108328717	0.462439328582349	3.35051700213639	0.000806608575341357	0.00327354996980692
KISS1R	4.40619281360497	2.00189782157162	0.59879205210232	3.34322710955011	0.000828100968105831	0.00335402234891318
RP5-1096D14.6	1.57641267542061	2.01277261812197	0.603091967858011	3.33742235909838	0.000845593431898565	0.00342046352182393
RP11-249C24.10	2.57049583097383	2.08175898391749	0.623939031860751	3.33647820959227	0.000848470796920563	0.00343063085084219
RNU6-7	3.57959411724818	2.06143977528018	0.618129233892592	3.33496567101109	0.000853099301722514	0.00344786683066506
ACSBG1	6.43818374624466	1.86265868754135	0.558908361556199	3.33267278799525	0.000860160401385835	0.0034734271625983
RP11-521I2.3	3.34490945054857	2.0687565696779	0.621613669995558	3.32804227051938	0.000874585951289772	0.00352790200415455
CSRP2	16.3533436544683	1.40226598028174	0.421407651945574	3.32757597971393	0.000876050960365583	0.00353305581919892
MT-TS2	113.179103846901	1.08376871779817	0.326242535856587	3.32197245510189	0.00089383517199541	0.00359939006480663
RP11-17M16.1	7.44460796383514	1.75406206764657	0.528337902728054	3.31996258188091	0.000900295141717878	0.00362308275341779
KHDC1L	3.05248127621736	2.04113839111546	0.615310247723048	3.31725076685897	0.000909079828132191	0.00365453579171112
CYP19A1	9.04391454539623	1.67718653850168	0.506107485392618	3.31389395910749	0.000920063930843702	0.00369475417543666
GALNT12	2.59601147995982	2.06761114709157	0.624224067578074	3.31229001648991	0.000925355635684963	0.00371284182505256
LRRTM2	17.2545350450933	1.29446682491006	0.390951130899958	3.31107067507449	0.000929397322272596	0.00372747228911455
RN7SL674P	8.61705597115409	1.71728061650695	0.519060065949284	3.3084429513303	0.000938162963592375	0.00375863122316231
NEK7	158.973182058844	1.0056325092894	0.304347679516305	3.30422269322912	0.000952401458683014	0.0038116270602386
MMP1	1.7972777825991	2.01643529665979	0.610311468626562	3.30394462551646	0.000953346609206545	0.00381379091141643
RP11-58E21.4	10.8229976199293	1.5812615239153	0.478952507503555	3.30149962499896	0.00096169463442831	0.00384037529437044
RP4-673M15.1	11.7898093538596	1.61539592476415	0.489305780601422	3.30140372095873	0.000962023457709212	0.00384037529437044
RNA5SP195	13.5863443156894	1.4338005232904	0.434755550550081	3.29794644709253	0.000973947078811907	0.00388466455419521
SNORD3B-2	1.9773659202999	2.00563330627107	0.608783805855729	3.29449188197751	0.000985997926674694	0.00392691634661698
RP11-676J12.7	27.0307274817654	1.08224723152709	0.328524302671651	3.29426840792584	0.00098678222462319	0.00392921013343415
RP11-1000B6.3	37.7640614822856	1.16841946586774	0.3548668105834	3.29255774567044	0.000992805076369295	0.00394985614560594
SNORA74B	6.95107950528919	1.73866603523429	0.528304218984359	3.29103189555593	0.000998205946181217	0.00396966843801885
CTC-340A15.2	26.8477201248984	1.25887570545821	0.382610209157252	3.29023030574914	0.00100105412393278	0.00398015573879913
MT1H	5.6139917739505	1.92526403860502	0.585373920686532	3.28894740706427	0.00100562812940923	0.00399749900177051
RP11-1407O15.2	32.5157230666202	1.04269071619234	0.317166945939659	3.28751381422549	0.00101076229974649	0.00401621480164755
RP11-455G16.1	2.98623006614396	2.03972185520694	0.622156709681418	3.27846959369996	0.00104371607816106	0.00413408901532479
FAM132A	3.68609028953131	1.9971887622932	0.609383637650556	3.27739151315787	0.00104770983449766	0.00414816545432647
RNU6-1024P	28.9850258962584	1.27996229785171	0.390621174203805	3.27673557497395	0.00105014667576654	0.00415606841796546
HIST1H4H	74.3044703103719	1.09786253192982	0.33509024976464	3.27631894004954	0.00105169721636058	0.00416045859159383
DCSTAMP	1.70643667188617	1.99400821763006	0.609093096876546	3.27373307603618	0.00106136818672776	0.00419519624089543
TLR3	1.45935212353603	1.96564631073014	0.600686787102974	3.27233152606896	0.00106664421315129	0.00421340104139234
RP11-44M6.3	2.84791190196101	2.04081702659232	0.623814743675816	3.27151136981284	0.00106974287022925	0.00422298744960922
ALPK3	2.33304851275961	2.0407393216128	0.624024069540519	3.2702894346935	0.00107437494820612	0.00423843220104021
UBOX5	17.3033700638676	1.32863213392522	0.407043006565433	3.26410750828522	0.00109809489532901	0.00432044096309502
C22orf24	4.11437213134	1.97245967917079	0.604946727320375	3.26055103712659	0.00111195953474814	0.00436679152567272
IGFBP6	5.86286994183538	1.86557898087	0.573001308662385	3.25580230388132	0.00113072453132995	0.00443771138643502
CTD-2526A2.2	1.46390564955317	1.95217028401064	0.599813890657481	3.25462666739976	0.00113541514533865	0.00445241397604414
SSC5D	8.90168238003208	1.54412660163808	0.474600703330164	3.25352784098991	0.00113981555539296	0.00446756419621528
PELI2	9.7992474999807	1.63506542234935	0.502779091672801	3.25205532495257	0.001145737179647	0.00448729215654895
MYO5C	6.9164835947434	1.73166991621135	0.53300394913895	3.24888759081204	0.00115857251737003	0.00453123255174346
AC009501.4	324.150090522408	1.06227591406727	0.326983137517593	3.24871772328051	0.00115926454334613	0.00453274118980332
RP5-855D21.3	10.6706135013291	1.5194963444712	0.468229962397196	3.2451924620369	0.00117371266946745	0.00458448084523968
CCR7	4.37656514234962	1.96293600862164	0.605433138960596	3.24220113222015	0.00118610281031919	0.00462904114176311
GSTO2	3.17863612152649	1.9927024621289	0.614911602618461	3.24063239926426	0.00119264872953891	0.004653162988893
AP4B1-AS1	5.07080688512809	1.85037656640957	0.57135713925068	3.23856383213535	0.00120133135367594	0.00468362759305787
HERC2P10	16.8697019678208	1.42355840564272	0.439728606784215	3.23735682345838	0.00120642460345773	0.0046995982590386
RN7SL49P	1.93993445032489	2.00069957102117	0.618435591047755	3.2350977207369	0.00121601104893205	0.00473205455236498
SEMA6B	16.0542914751486	1.47925665134045	0.457464939912043	3.23359567538633	0.00122242383153674	0.00475504715658413
RSPO1	2.59392888802613	2.01720330922514	0.624180639386401	3.23176206043197	0.00123029454191115	0.00478022801708187
SNORA30	2.33014227613143	2.01555955096499	0.62402379618512	3.2299402094709	0.00123816108488358	0.00480832819990417
C19orf35	20.1943951365581	1.32688846518183	0.411103911812733	3.2276230584404	0.00124823338448181	0.00484315702690644
RNU6-222P	8.4914685739046	1.93775660041375	0.600723673013436	3.22570374277627	0.00125663358618671	0.00487404281536589
CREB3L3	1.87036257636813	1.97938333976684	0.613902775205099	3.22426191851884	0.0012629782668363	0.00489663736759848
RNU2-30P	3.62944704626996	2.0096543742941	0.623354743406601	3.22393371599523	0.00126442663307576	0.004901245107203
GEM	2.4739527454197	1.98168352107776	0.6148088673539	3.2232513652687	0.00126744277402526	0.00491192680488459
FBXL14	3.05517575229025	1.99501422767354	0.619333901334383	3.22122561573844	0.00127643620893158	0.00494474815694981
TRPA1	2.92325363678621	2.00087437807367	0.621423583743706	3.2198236925924	0.00128269458125762	0.00496491264641959
HEXIM2	3.04848063917942	1.97093688147842	0.612490748730665	3.2179047366234	0.00129130698292286	0.00499722287789029
AC114730.5	1.74406846122523	1.95622559144578	0.60806467294235	3.21713409525971	0.00129478066931469	0.00500861002296131
hsa-mir-7162	10.257030763408	1.47265558964234	0.45806035047655	3.21498158072455	0.00130452892564776	0.00504011605815722
RP3-426I6.5	2.56454883872611	2.00774199958962	0.624591898670281	3.21448613705043	0.00130678224753909	0.00504778771488984
MTND5P12	3.99562324806789	1.9996055838045	0.62301660915391	3.20955421480669	0.00132940973402174	0.00512364781610095
MIR3188	1.58096620143775	1.91324396982331	0.59647787469729	3.20756904989019	0.00133861921569821	0.00515598063105328
RNU6-145P	1.58096620143775	1.91324396982331	0.59647787469729	3.20756904989019	0.00133861921569821	0.00515598063105328
RN7SL336P	3.46941393104189	1.97054956060941	0.614385337870378	3.20735121615997	0.0013396333552083	0.00515777987189018
RP11-400F19.18	25.4212272033328	1.23484092789785	0.385503621470996	3.2031889173595	0.00135914789929563	0.00522544568499836
MSC	3.86434936849825	1.97887029973339	0.618917106950252	3.19731071820648	0.00138715416420665	0.00531794129469589
FZD7	5.45122186839203	1.81836749250426	0.568742499221138	3.19717182203618	0.00138782231557139	0.00531942138761084
HNF1B	6.29190951606175	1.7734914254843	0.554946497994926	3.19578811992163	0.00139449475255541	0.00534282447047742
SEMA3D	2.67050459313862	1.9894173855431	0.623314442959218	3.19167541842643	0.00141450189263968	0.00541507850008101
COL2A1	1.60784364935357	1.89965007919844	0.595229792283553	3.19145665056613	0.00141557351417875	0.00541808104939779
FBXO8	36.2871575079765	1.01877819429022	0.3193874239235	3.18978806922039	0.00142377162091179	0.00544503857780459
RAB39A	18.143702311567	1.1753241502805	0.368775436948804	3.18709987846524	0.00143707140212148	0.00549033478549572
ANK1	6.79860861539373	1.7641228769964	0.554016998405276	3.18423962094012	0.00145134815915023	0.00553926808039972
SRD5A1	13.3841082458215	1.38926791070794	0.43664452384997	3.18169090604532	0.00146417989842892	0.00558259290832443
LINC00243	4.15115096558783	1.90426127451693	0.599093955550964	3.17856866501959	0.00148004157502753	0.00563850990340791
RNU1-106P	22.4127596821048	1.25094552510353	0.393592727233604	3.17827398360711	0.00148154676999743	0.00564310421906917
RNU6-46P	1.73401125327242	1.87930753333679	0.593099672404724	3.16862008322671	0.00153164462190756	0.00581981750552747
NXPH4	2.93396391737423	1.97583898726768	0.624525931668483	3.16374210753591	0.00155754744145885	0.00590396575900121
RNVU1-10	1.46017576823051	1.88354870793848	0.595656547145466	3.16213884824218	0.00156614868915089	0.00593299155886047
RP11-395L14.17	3.37202166030782	1.95334177847342	0.617928674877114	3.16111204721463	0.00157168027616162	0.00595275088328096
GLUD1P3	8.79214343207428	1.62119558524208	0.512987302473492	3.16030353465884	0.00157604855132179	0.00596570124063154
HSP90AB7P	16.142849583767	1.53130311521345	0.48490115980162	3.15796958670903	0.00158872131746539	0.00601246369752404
RP11-475J5.11	14.8604867806986	1.53564895421947	0.486373589219157	3.15734445343724	0.00159213153037809	0.0060241605938744
RNU6ATAC2P	1.41881409756879	1.87615457498947	0.594619794237495	3.15521715417385	0.0016037868720054	0.00606339471376861
RP11-68I3.2	2.55544178669183	1.96883099897355	0.624590810496671	3.15219334944737	0.001620489311871	0.00611673087335134
NDUFS7	52.9057461815943	1.23844747313064	0.394306819998805	3.14082184308755	0.00168474483215876	0.0063313906027999
RPL23AP78	7.48016826273612	1.6308441975119	0.519362523288126	3.14008832825844	0.00168896902241779	0.00634473661847701
RP11-354M1.3	22.113236708878	1.21747611898836	0.387747523746765	3.13986819883208	0.00169023861061342	0.00634824133020272
BAIAP2L1	4.63449246562912	1.82286970045249	0.580652498115726	3.13934703866405	0.00169324788254557	0.00635701146108785
RP11-643M14.1	2.31576382179186	1.93422644256159	0.616394017193897	3.13797082484197	0.00170121809222692	0.00638566297436609
RP11-248J18.2	7.64554046093023	1.63055103613029	0.519630211759007	3.13790653282205	0.00170159127558233	0.00638579269152866
CAHM	25.2936472802592	1.04630771824876	0.333595813990689	3.13645337971168	0.00171004622009511	0.00641114346293313
MTUS1	7.0727868115653	1.6690954365716	0.532292667240101	3.1356724210118	0.00171460605255554	0.00642568381142536
RP11-115H15.2	13.4437013669908	1.36192022479563	0.434887059626629	3.1316641749812	0.00173818572671157	0.00650371159411247
TNNC2	3.53893594436356	1.90603466301218	0.608917704310296	3.1302007636173	0.00174686871644778	0.00653101710047029
MPZL3	3.76330070052642	1.89057979429006	0.604046197005044	3.12985960951968	0.00174889864070363	0.00653731032039427
RP1-90J20.11	5.71802488057196	1.73646197063617	0.555184052734802	3.12772307144355	0.00176166080360086	0.00657979786775697
MIR98	5.88165028270447	1.7608278139974	0.563037410007598	3.12737268021611	0.00176376194591804	0.00658503717602897
AL132989.1	44.3974171306967	1.02511722220265	0.32784749604783	3.12681119898839	0.0017671337067317	0.00659631976277641
SERTAD3	42.5264438965786	1.08844166044782	0.348114490717593	3.12667725553204	0.00176793892786938	0.00659801945413829
LINC00452	11.1094610987858	1.46719835781624	0.469637304954196	3.12410948265563	0.00178344084058828	0.00665060853704049
DUSP16	11.4255699232235	1.45003262758053	0.464289095059493	3.12312445631471	0.00178942063326684	0.00667158843458797
RNA5SP481	1.34766874236307	1.85504009453985	0.594240744251443	3.12169791870569	0.00179811338124344	0.00669973809660803
RP11-982M15.7	4.24044478642617	1.9476513513857	0.624388209143082	3.1192955325961	0.00181284032280896	0.00674956422656097
SNORD111	1.97672997379195	1.93269329617507	0.61963124894905	3.1191023684701	0.0018140292457857	0.00675265762278457
RN7SL452P	13.335409041385	1.26692724614337	0.406426822290408	3.11723335335898	0.00182557007835802	0.00679159608160891
CDH5	4.7529572391615	1.84163748322691	0.591582079631329	3.11307178942035	0.00185150974651851	0.0068813107607107
RNU6ATAC26P	1.93175951494173	1.82189695333928	0.585737255727708	3.110433791813	0.00186812770382952	0.00693350762425057
HOXA5	7.18232432347507	1.87468066763343	0.603672674241123	3.10545888132188	0.00189984033367491	0.00703173934392234
REP15	4.60296388803354	1.83084855577451	0.589657491472905	3.10493563170246	0.00190320437282164	0.00704013889028452
AC006132.1	4.0298588617308	1.90835487078404	0.614672169590953	3.10467101846176	0.00190490768742555	0.00704367630773943
PPP1R13B	6.41360942667084	1.63929808621033	0.528240511012121	3.10331762149289	0.00191364141201388	0.00707181065015829
GABRA4	17.2405645027406	1.21080828858285	0.390228486913836	3.10281880792112	0.00191686961291833	0.00708235250008111
PLXNB1	24.1336042764703	1.01552512707881	0.327374964049621	3.10202440197864	0.0019220211418981	0.00709999504288236
HSP90AB2P	231.441281988607	1.48967837415885	0.480330923386816	3.10135846273464	0.00192634938788903	0.00711459004246208
RNU6-647P	1.74967667238489	1.89414754507475	0.611024696630707	3.09995251504465	0.00193551669878667	0.00714425012834585
RNU6-707P	1.34684509766859	1.83412607185639	0.591883735463151	3.09879451311697	0.00194309737466065	0.0071694248271083
SNORD20	2.20548744261017	1.92975764851575	0.62311197336024	3.09696768962599	0.00195511182504448	0.00720811315673292
RNU1-83P	1.53669829414785	1.82912135373403	0.590963983967453	3.09514861033354	0.00196714307666142	0.00725105241197831
WDR66	13.49333797859	1.31371464289362	0.424560784904563	3.09429106409092	0.00197283836131993	0.00726920395032656
RNA5SP41	3.51313246148301	1.87119387161348	0.605620310771365	3.08971452630145	0.00200348961379577	0.0073677471015914
RPA4	27.6027752084182	1.04372485133392	0.338130467022304	3.08675186984873	0.00202356433198497	0.00742997978437941
RP11-737O24.3	15.5349778428211	1.2770990117319	0.414588620152652	3.08040054563406	0.002067223812024	0.0075770080946839
AL360004.1	1.78566117233499	1.87830503503062	0.609920268219041	3.07959110871203	0.00207284959750423	0.00759588056609222
CTD-2302E22.4	5.644699061189	1.73314562586678	0.562840000085535	3.07928652121987	0.00207497018961892	0.00760091964336438
NCR1	2.24108758720904	1.91255587710148	0.621635746924397	3.07665041234201	0.0020934065598872	0.00766403822682057
RBMS3	16.4244199646152	1.24473533127435	0.404668771401414	3.07593622053832	0.00209842726357999	0.00768092805446263
MTRNR2L1	48.5492951583496	1.13845994895623	0.370252959779208	3.07481660547731	0.00210632028700042	0.0077044660070554
RP11-475J5.8	3.99341052722872	1.86048644321336	0.606141669756509	3.06939208446225	0.0021449488246925	0.00782690497988607
LTA	3.21150349676377	1.90562428175129	0.621164100217009	3.06782745668262	0.00215621077459007	0.00786191469203779
LRRC39	6.42305029777247	1.62613487529534	0.530447151156448	3.06559262642874	0.00217239077136038	0.00791325964193821
CELF5	9.17681595324021	1.4645980762735	0.478140681495633	3.0631111991814	0.00219048645892523	0.00797147696688769
RPS23P8	116.292985571486	1.0423631624604	0.340949941439589	3.05723226717459	0.00223391103577437	0.00811072281721852
FCGR2B	3.63318670533023	1.85549312954535	0.607872402710426	3.05243850727874	0.00226990233903572	0.00822714170854037
CTB-40H15.4	1.27114621644574	1.79989796427021	0.590356901472569	3.04883022419251	0.00229734271421724	0.00832020144127303
CDCP1	1.57018113893052	1.84066525036043	0.603849023200062	3.04822096193173	0.00230200592139293	0.00833548918310829
ENO2	17.6756499272522	1.12989769016778	0.370804086765558	3.04715544001587	0.00231018212040532	0.00836201334066701
RP11-266L9.1	2.32558300598223	1.90085326547512	0.623813326350376	3.04715078242408	0.00231021791838345	0.00836201334066701
BCL11B	9.80596843216323	1.53457957143236	0.503670971598203	3.04678978532943	0.00231299406719356	0.00836724383639674
RNU6-595P	11.265628770377	1.64994186867848	0.542201017092454	3.04304458432459	0.00234197632136855	0.00846262247494276
SH3BP5-AS1	16.8105124431303	1.18371431621918	0.389078062955355	3.04235686594082	0.0023473342335829	0.008477408660765
CD6	3.20517233387438	1.85918071980024	0.611342265146615	3.04114540380152	0.00235679986466166	0.00849962360829787
RP11-493E12.2	8.58630849007559	1.47017215616527	0.483425863317382	3.04115329303361	0.00235673811008739	0.00849962360829787
RN7SL151P	1.75412566917804	1.8505778815307	0.608931826004264	3.03905593779516	0.00237320784652434	0.00855062162203973
HSPA8P1	18.798694927401	1.28554760435894	0.423637544337265	3.03454597342179	0.00240898037101924	0.00867122577527789
MSI1	2.60896480076806	1.89067358675856	0.624242076524911	3.02875063674615	0.00245567285637571	0.00883592419872794
EPHX1	18.4200274782806	1.27298510231048	0.420312006790673	3.02866699438462	0.00245635277661261	0.00883668459774142
RP11-288L9.4	1.43430074084521	1.82357200209983	0.602794768241082	3.02519546979629	0.00248472485605014	0.00892853302884784
RP11-58E21.3	3.92727532776971	1.83366683870975	0.606473003497029	3.02349293066056	0.00249874866796021	0.00897379592085197
TRABD2A	14.2444641235094	1.41859797213725	0.469358748441725	3.02241723808708	0.00250764643460248	0.00900060838670225
FBXL2	24.5056583697581	1.04064370544754	0.345619944354779	3.01094807300624	0.00260433385816985	0.00932103395281213
AC083867.4	1.3025771903787	1.76818555954826	0.587417033123535	3.01010263550939	0.00261159423457771	0.00934524555515491
SNORD119	1.45767411306309	1.81422923844813	0.603006438814367	3.00863991106839	0.00262419941238426	0.00937967257747202
RHBDF1	7.10995800893168	1.59242104048924	0.529409847859313	3.00791730060981	0.00263044708510345	0.00939666056656202
ITPKA	9.86885443666514	1.46238280643899	0.486636496216261	3.00508247492624	0.0026550884437887	0.00947391823518775
GUCY2F	4.95954717861201	1.74206287464185	0.579998655007204	3.00356364554021	0.00266837730351983	0.00951593403740109
RP11-175P13.2	3.15623210397429	1.8770721130817	0.624988045596776	3.00337282657841	0.00267005114801164	0.00951873097965263
EBF1	2.12733396987678	1.87265078953402	0.624004090330415	3.00102326018799	0.00269074010377932	0.00958299846592455
CCDC36	2.5415703943019	1.87035051236	0.623950039206638	2.99759659401285	0.0027211760894294	0.009677385802711
RNA5SP174	1.66121860867774	1.74252812861668	0.582036148757089	2.99384863352177	0.00275482576542515	0.00978352246410312
AL354808.2	10.2309144264016	1.59381923297647	0.532918794234673	2.99073564343956	0.0027830630915009	0.00987079251072484
SMAD7	24.5171088203099	1.14668783219682	0.383908383967129	2.98687884944706	0.00281841388119341	0.00998490493547725
NRG1	1.2306081904785	1.74577784549322	0.58601499743883	2.97906683808967	0.00289127702820117	0.0102104311231868
NR4A3	1.7854833110821	1.83582297165055	0.616409062523869	2.97825434969081	0.00289895304704365	0.0102337058332364
NHLH2	1.30795436109032	1.74577943946229	0.586334826722858	2.97744455880235	0.00290662208538422	0.0102531012506875
RP3-342P20.2	7.38112423378699	1.62662617429924	0.546544595824453	2.97620027117002	0.00291844207072287	0.0102890223536534
PLXNA3	12.8167074785994	1.29477547828785	0.435327186106795	2.97425825817875	0.0029369777156484	0.0103466328716042
ALS2CR12	8.39615026745063	1.54719652838183	0.52029090157142	2.97371436576898	0.00294218814834389	0.0103630526898523
CTD-2521M24.5	5.36040375896725	1.68276973859677	0.56617241255705	2.9721860360464	0.00295687457477481	0.0104128367378344
CTB-50L17.16	3.75746274178181	1.84597266532823	0.623006200194585	2.96300849775119	0.00304648158562749	0.0107143882397917
AP000462.1	14.6918972127372	1.16288206397657	0.393385393315905	2.95608856794215	0.0031156760783349	0.010933274932125
TLR7	6.22711826583753	1.64301143294996	0.55600731316215	2.95501766623492	0.00312651147444412	0.0109651763781044
RP1-151F17.1	1.19089380920574	1.73098605749578	0.585839530924801	2.95471023398381	0.00312962841814086	0.01097202690264
SPRR2A	1.19089380920574	1.73098605749578	0.585839530924801	2.95471023398381	0.00312962841814086	0.01097202690264
TCP11L1	20.2553534160178	1.05609323900904	0.357542957728062	2.95375203505553	0.00313936143154739	0.0109984468804643
SPRY4	11.815443283718	1.31605905350271	0.445775983367539	2.95228792623767	0.00315428658371574	0.0110420524217025
CTD-2015H6.1	8.05369464863512	1.5298904311384	0.518935308137446	2.94813323963146	0.00319699240432544	0.011172884129127
EEF1A2	7.43511644111544	1.51564994884702	0.514227378043967	2.94743145456838	0.00320425782065374	0.0111941263397347
CXXC11	1.22687830915584	1.72296367894129	0.58482248102086	2.94613106516307	0.00321776023261287	0.0112312479248314
MIR27A	1.22687830915584	1.72296367894129	0.58482248102086	2.94613106516307	0.00321776023261287	0.0112312479248314
TNS1	21.670439422121	1.02872232033293	0.349178531830903	2.94612132922051	0.00321786151966613	0.0112312479248314
RNU6-880P	1.34393886104042	1.71774654701021	0.583518090996037	2.94377599172306	0.00324234585875132	0.0113125177066295
SCNN1D	6.46262814419091	1.66691604416879	0.566350429812569	2.94325907851867	0.00324776499245898	0.0113293289359584
MT2P1	2.50169709142608	1.83737555924065	0.624694069398082	2.94124059959627	0.00326900512395882	0.0113844688139641
RNU6-5P	3.25769450004407	1.83701150087639	0.624585492081527	2.9411690219609	0.00326976064205082	0.0113849974497405
SNORD104	125.11120242263	1.10283915544448	0.375355868116198	2.93811619618285	0.00330213236215837	0.0114882910571695
KIF13A	6.20410867422799	1.58174846148095	0.538471977970237	2.93747590625483	0.00330895882766821	0.0115066099155757
CD40	7.12715821964486	1.52133425710405	0.518243247042325	2.93556021383102	0.00332945985645926	0.0115714990735549
RP1-180M12.1	6.98006152557475	1.63037894904942	0.557373109719331	2.92511231815688	0.00344331918250836	0.0119123304244621
NUAK1	2.39234713183634	1.82651660859939	0.624605104191957	2.92427422757349	0.00345260436350107	0.0119400720863567
RN7SKP268	1.38447688700766	1.69965583990431	0.581580549373674	2.92247710439205	0.0034725915112295	0.0120047902325877
RP11-467D6.1	4.99180241567926	1.68675086505774	0.578951494277184	2.91345800422129	0.00357449912354064	0.012314195190305
RGL1	7.64146678599582	1.4971021367571	0.513900719111355	2.91321276869569	0.00357730766756103	0.0123168146440228
RN7SL396P	1.15490930925564	1.69903847418314	0.583219644245139	2.91320515512162	0.00357739489364505	0.0123168146440228
RNA5SP382	1.27196986114022	1.69563520988498	0.582071133120239	2.91310651465465	0.00357852515826709	0.0123168146440228
ABHD4	14.7874798162425	1.26677203592123	0.435287087838057	2.91019897285011	0.00361198726625063	0.0124183875782962
TMEM255B	23.1393857182546	1.0441844918035	0.359237712292607	2.90666724587365	0.00365301561278971	0.0125548694051373
AL133244.1	1.87965732658894	1.80297936280452	0.620421452137053	2.90605580544342	0.00366016164765807	0.0125771370902944
SNORA50	2.45586748432139	1.81541168984711	0.624735423829537	2.9058888300569	0.00366211533301529	0.0125804816141556
RNU6-14P	3.18989467080978	1.81408587193209	0.624459755275553	2.90504849448881	0.00367196203022678	0.0126039060731738
RND1	18.2834830981293	1.13075218229299	0.389302121232717	2.90456208846869	0.0036776725242418	0.0126189134756463
RN7SL166P	14.9578725309237	1.17156109328712	0.403764858780579	2.90159251804474	0.00371271129012323	0.0127206230939578
PDZD2	8.97141305509286	1.35343207514072	0.466724120682983	2.89985457181893	0.00373335829782589	0.0127820753050836
RNU6-918P	1.97932167496738	1.80118649404237	0.622547018724804	2.89325374608947	0.00381273136420808	0.013020733079724
RNA5-8SP5	4.63928735060347	1.74946815821192	0.605110855475049	2.89115315381093	0.00383831017294077	0.0130985981254645
RP11-452G18.2	23.8253181775839	1.04434281354294	0.361450756767637	2.88930869278635	0.00386089853184672	0.0131661527149305
RNU6-384P	2.61246887646602	1.80428437857625	0.624720534307101	2.88814642626953	0.00387519429021577	0.0132008916999097
RP5-872K7.7	2.94980883089644	1.77320929512231	0.614297040674644	2.88656655935523	0.00389470359544723	0.0132574585564881
AK1	21.3192297238482	1.05622991269812	0.366093159800821	2.88513970944658	0.00391239996563882	0.0133152930070415
TBX21	1.35854959501036	1.72110283071503	0.597336688878336	2.88129435670003	0.00396045579959902	0.0134642645518007
RPL9P7	18.7275660090946	1.09052131950785	0.378573559001327	2.88060614265992	0.00396911282793322	0.0134888321696098
ATP6V0D2	2.04578699293191	1.78020515665561	0.618334806834005	2.87903112841183	0.00398898958995993	0.0135417399977433
TET2-AS1	2.53602286079599	1.78914505394907	0.624068619444492	2.86690437269808	0.00414508239792414	0.0140186448816451
RNASE4	1.60951207943521	1.76180097330405	0.616286235162271	2.85873815247579	0.00425329710590786	0.0143332160155844
SIGLEC9	5.48066431354868	1.62677401120423	0.569508507628677	2.85645251899362	0.00428404074628134	0.0144162099203022
FAM167A	7.21367716134805	1.57966276311266	0.553046184123231	2.8562944803913	0.00428617392493208	0.0144195992097868
FAM229A	25.2431882427448	1.01504655543089	0.355494439225172	2.85530923533786	0.00429949433174998	0.0144578930292691
DLGAP1-AS1	4.51171566381445	1.66983567742996	0.584979736553057	2.85451883730079	0.00431020755095933	0.0144810073037575
NBPF23	11.4668300062273	1.22686580911569	0.431220666077692	2.8450997496828	0.00443975173011632	0.0148553651750415
HYPK	14.6252801026536	1.18094507094348	0.415214155496312	2.8441830686911	0.00445254572679474	0.0148955308348226
RNU6-3P	9.20756956721662	1.727097197058	0.607640234247998	2.84230223694028	0.00447890090254244	0.014975729294352
GRIK1	11.938437934213	1.23332942490211	0.434193033147841	2.84050947561421	0.00450415348244927	0.0150468248666126
RN7SKP291	1.4350721209277	1.6860471580671	0.593798081124429	2.83942843815588	0.00451944309411891	0.0150898827671555
RP11-169K17.3	1.57268279409795	1.62175206205212	0.572173491710385	2.83437119256304	0.00459159640274057	0.015303698296727
RP11-1H15.2	2.86956154637538	1.76232735349108	0.621782602598737	2.83431435058723	0.00459241328054485	0.0153037161414587
RP11-1033A18.1	321.915347530947	1.45411985250178	0.51319903549356	2.83344229418379	0.00460496214025574	0.0153401123548742
POU3F2	4.89259232270005	1.67670837069431	0.592402432069753	2.83035362437013	0.00464965814900654	0.015469875330622
FGF2	1.77469824857488	1.75159933975722	0.619091763436041	2.82930486756214	0.00466492376436571	0.0155097244817908
HIST1H4L	5.72172366376925	1.60280539307516	0.567048520124101	2.82657539203943	0.00470486674224613	0.0156236364011934
CAMKK1	13.5425723965661	1.13498523474802	0.401731941973464	2.82523024973451	0.0047246651375039	0.0156806996063092
RNU6-13P	2.61159614537796	1.76055135215101	0.623370305326413	2.82424641839354	0.0047391933156169	0.0157233827491034
STXBP5-AS1	7.52283070040535	1.44779185411131	0.514150753254793	2.81588978513825	0.00486423507203593	0.0160816523472043
PLN	5.25755129862796	1.54496034757126	0.549055543055211	2.81385074263044	0.00489519513750177	0.0161698353307074
RP11-50C13.1	11.4054275802868	1.38110178236023	0.490856330411059	2.81365788071563	0.00489813268914612	0.0161767051229278
RP11-196G11.4	1.54057623022257	1.69843303168234	0.603765612326664	2.81306685410135	0.00490714476907638	0.0162007941273183
REV3L-IT1	7.33212742200806	1.59903183308676	0.568589750949899	2.81227691919416	0.00491921325760955	0.0162349533797692
SPNS2	19.8528212524022	1.20813300043518	0.429635700668913	2.81199397199581	0.00492354260187274	0.0162463983177806
MIR4284	1.42801693974313	1.70022171669955	0.605145585331871	2.80960773392592	0.00496019148458627	0.016350164484588
AL450307.1	1.11892480930554	1.6153624852228	0.575389194949993	2.80742582481618	0.00499391793049227	0.0164469619862423
RP11-44F14.1	3.20582429835608	1.71711512854712	0.611755399662281	2.80686550457103	0.00500261237128932	0.0164640949559815
COL7A1	16.2059938435442	1.20324464842158	0.428787596543427	2.80615544414359	0.00501364997923691	0.0164946635220603
RPL29P14	5.58349639596693	1.65065729140738	0.588883882049855	2.8030267795097	0.00506254655424397	0.0166265243678044
RBM44	2.52827453438252	1.74912566960948	0.624184249858381	2.80225857990863	0.00507461815220459	0.0166603671856327
AC073052.1	19.7915194768719	1.02942764201625	0.367713593632583	2.79953654105278	0.00511760239690818	0.0167839558262425
CHRNA6	4.64712518416673	1.63455757648864	0.58433267760227	2.79730646452262	0.00515306291076073	0.0168940971154672
RNU6-429P	4.2090807804199	1.72985081114673	0.618759612412211	2.79567505125775	0.00517914453661185	0.01695924772902
RNU6-1005P	4.92702810133931	1.71926577911431	0.615518244518925	2.79320035502449	0.00521893559724498	0.0170747202451155
RP11-312B8.1	11.0558236501697	1.35694797269481	0.486011276157002	2.79200923777838	0.0052381860635242	0.0171258170572017
RP11-383H13.1	2.47937017601854	1.73724143186561	0.622712941547644	2.78979496965006	0.00527414292651871	0.0172284405522761
RP11-475J5.9	1.70703768917436	1.70747208444951	0.612087609626696	2.78958772828432	0.00527751964333174	0.0172312536242255
RP11-809N8.5	2.41772760875052	1.74030945275589	0.624185360553685	2.78812923650138	0.00530133907218573	0.0173022935658149
RPL30P11	4.52166893008817	1.60969513238137	0.577376090559744	2.787949065956	0.00530428826461108	0.0173089233594109
AL162424.1	4.03132850526689	1.71160057807143	0.615289727240858	2.78177987099957	0.00540616951645633	0.0176139503699609
ACER2	3.01117893047965	1.71784477595361	0.617910995395218	2.78008449235456	0.00543447566201137	0.0176908928075627
RNA5SP119	1.28207933370502	1.64476082234027	0.591661974976787	2.77989948974632	0.00543757255963982	0.0176979191110956
TRPS1	21.6351186812506	1.20084509356035	0.432153802381765	2.77874471297495	0.00545693927098516	0.0177517613890354
RN7SKP133	1.07465690201565	1.59648763411337	0.57470625244227	2.77791937590541	0.00547081909443874	0.0177877080142975
RN7SL97P	1.07465690201565	1.59648763411337	0.57470625244227	2.77791937590541	0.00547081909443874	0.0177877080142975
MTRNR2L3	12.7296868631023	1.33644374766822	0.481316610420426	2.77664165070233	0.0054923696623627	0.0178516213534705
CTC-507E2.2	1.28658059511016	1.64230862094325	0.591703017195398	2.77556235681812	0.00551063308141941	0.017901725865531
DLGAP1-AS2	3.53637503610489	1.69485206808428	0.611027428802417	2.7737741191195	0.00554101365910987	0.0179973192530992
SNORA46	2.14112237657074	1.72924668622687	0.623483453251046	2.77352458547217	0.0055452650111741	0.0180080261031033
CTAGE5	18.3322884616918	1.08409249714154	0.390936696442732	2.77306404593395	0.0055531190408694	0.0180304268031534
TTC18	12.3563506032014	1.18747974579443	0.428627000590216	2.7704268376917	0.00559828755885308	0.0181645744640143
CD101	10.7395068673892	1.30468070067661	0.471032675772905	2.76983056119364	0.00560854605980369	0.0181903893948013
LY6K	1.15117942793298	1.5864740767075	0.573018611062349	2.76862574108413	0.00562932587977814	0.0182401765362296
MIR320A	1.15117942793298	1.5864740767075	0.573018611062349	2.76862574108413	0.00562932587977814	0.0182401765362296
CDH1	463.965487295054	1.25464299072944	0.453723889150833	2.76521254606533	0.00568857169758051	0.0184163236176778
FAM155A	1.19171745390022	1.58220530118597	0.572265301227473	2.76481082776159	0.00569558153833349	0.0184326886304948
IGLC7	1.19171745390022	1.58220530118597	0.572265301227473	2.76481082776159	0.00569558153833349	0.0184326886304948
ITGAX	15.5150376532835	1.15004865811078	0.416490789884907	2.76128232854461	0.00575748813854745	0.018607491228231
RP11-861A13.4	2.95720488773853	1.68563927832124	0.610731716271686	2.76003232419549	0.00577956426892023	0.0186628464012496
RP11-407G23.4	4.88895712336393	1.53262826914124	0.55572124901753	2.75790834316809	0.00581725064639529	0.018771682527331
SNORD45	3.84278505944865	1.67202579128057	0.606634992552757	2.75623037214617	0.00584717983817473	0.0188553552305573
ARHGAP31	7.36684942589696	1.38884083595138	0.503965277387235	2.75582643937636	0.00585440529787469	0.0188722008730463
CLCA2	4.86206512039934	1.59912513426883	0.58059516771002	2.7542859865267	0.00588203451049105	0.0189547858507929
FTCD	1.54845597068478	1.68479254540814	0.612226326749202	2.75191129782681	0.00592485667199312	0.0190764806420431
PLEKHG1	18.324862885056	1.00946739682179	0.366907547135063	2.75128545243632	0.00593618906549413	0.0191064436588306
RN7SL128P	1.15573295395012	1.56972461973953	0.571264118309026	2.74780888459441	0.00599949682906253	0.0192985117533578
RP11-44F14.2	1.58542361127265	1.6805305002651	0.611594883751381	2.7477837779759	0.00599995622069873	0.0192985117533578
CD163	1.77842812989754	1.69088266088841	0.61541035886744	2.74756938443512	0.00600388040561197	0.0193078404994936
RP11-511H9.4	3.32646189433525	1.67244587478429	0.609131332214169	2.74562444309836	0.00603958571749486	0.019409425265937
SLC6A8	10.9759341276498	1.29235420442472	0.471390539043123	2.74157857951089	0.00611447335133411	0.0195933285402649
AC139100.3	24.8668180538177	1.0151104093423	0.370313569861977	2.74121850225648	0.00612117862483567	0.0196114825870117
PELI1	19.7376131256444	1.0483081363761	0.382739667548575	2.73895868460788	0.00616341182665978	0.0197400849570567
EGR4	1.71838113202646	1.69185131383301	0.617860406043846	2.73824199978425	0.00617686048079522	0.0197730835082051
RNU6-47P	1.55522660762698	1.6758309516147	0.612358829601655	2.73668128980004	0.0062062388097702	0.0198570158592885
RP11-416A14.1	1.34699315242065	1.64714770025005	0.602085611941227	2.73573669189563	0.00622408068805599	0.0199023731923786
CARD10	3.23329818677759	1.70873350707156	0.624735141361992	2.73513268894452	0.00623551348736779	0.0199337706975389
RN7SL296P	1.07921042803278	1.55974190753379	0.570817586559935	2.73246995933266	0.00628614037267559	0.0200514267841536
RN7SL309P	1.07921042803278	1.55974190753379	0.570817586559935	2.73246995933266	0.00628614037267559	0.0200514267841536
RNA5SP433	1.07921042803278	1.55974190753379	0.570817586559935	2.73246995933266	0.00628614037267559	0.0200514267841536
SCARNA10	5.07842366698847	1.55484599573782	0.569529486183905	2.73005355026649	0.00633240384395952	0.0201751092565279
NEGR1	4.79083344773292	1.61725268884961	0.592572758699741	2.72920525809907	0.00634871738680378	0.0202229565387827
RNU6-1329P	1.11064140196575	1.55554323431962	0.569993079425186	2.72905635255838	0.00635158489470904	0.0202259689200309
MICALL2	26.1866711232436	1.06026641969914	0.38854273859096	2.72882829709845	0.00635597887021652	0.0202337377726581
MIR5685	2.94818041612581	1.70485819942312	0.62509053219259	2.72737805425256	0.00638398496184554	0.0203051422517259
CTD-2532N20.1	5.18301112179226	1.56222505678819	0.572876824564323	2.72698246778664	0.00639164350662333	0.0203260730603546
ARHGAP5	9.12738555731971	1.28354973833766	0.47199750672419	2.7193994037085	0.00654005847812446	0.0207490617060012
RP11-883G10.1	3.86034976438123	1.62661857389695	0.600175542119344	2.71023802161784	0.00672349394617518	0.0213059399826872
C17orf82	2.4055196334223	1.69172983302681	0.624795587317439	2.70765329872168	0.00677607683194588	0.021454542796648
RN7SKP217	1.23225547986746	1.53426241702198	0.566758453468075	2.7070834279288	0.00678771973322008	0.0214769830082323
NRIP1	10.6497917116076	1.25457191011591	0.463504267061371	2.7067105942086	0.00679534674020993	0.0214939028559005
AC000003.2	2.96356129099591	1.682150807694	0.62157192992315	2.70628502786794	0.00680406190286514	0.0215106453251016
RP5-1021I20.5	8.33867400960701	1.4459001766837	0.534428272672527	2.70550839208628	0.00681999250297194	0.0215537822391562
SCARNA4	14.5443497548162	1.30360239730458	0.481850208193318	2.70541005303785	0.00682201205361556	0.0215565521627149
CTD-3032J10.4	24.6477377871641	1.03225559494427	0.38188002387188	2.70308874624611	0.00686984014895273	0.0216931422520011
SPDYA	10.0327435058175	1.24891998697549	0.462759137264237	2.69885537940735	0.0069578405352751	0.0219416315742839
RP11-1074O12.1	2.1277271101463	1.68420333971667	0.624508200814254	2.69684743534313	0.0069999332726925	0.0220606848454683
RPL38P4	2.12037069673868	1.68066886514259	0.623782163066024	2.69432017241682	0.00705323754276409	0.022201628038966
RP11-443P15.2	1.37992336099052	1.51568993665171	0.562852639077356	2.6928716886471	0.00708395257818996	0.0222945890720137
DDX43	9.89990575933635	1.28487073243174	0.477263448704542	2.69216244386476	0.00709903583667849	0.0223346042389194
RASSF8-AS1	1.80509476347484	1.65138440278166	0.614001412338406	2.68954495803587	0.00715495086224141	0.0224767721739378
RP11-512M8.3	2.91711090195694	1.66448017014791	0.618868651989781	2.68955321100251	0.00715477394191197	0.0224767721739378
KITLG	2.86203419583324	1.67371691550189	0.622431889089791	2.68899608911336	0.00716672588305241	0.0225025169335002
YPEL4	2.69023615582106	1.67010713386416	0.621799398929738	2.68592593807393	0.00723291193726194	0.0226914412432018
SLC6A13	1.20632818787017	1.58002314861594	0.588329620465479	2.68560870242408	0.00723978204986604	0.0227054398630257
OSGIN1	4.88406012977721	1.5151012111781	0.564520304644718	2.68387372201187	0.00727745879786384	0.0228008503090408
RP11-703I16.3	1.71367380712519	1.61625034669448	0.602170146179578	2.6840426363689	0.00727378294666627	0.0228008503090408
RP11-573G6.10	3.02279338181343	1.67334899092183	0.623896777441069	2.6820926977458	0.0073163183501432	0.0228997728542739
RP11-143M1.4	4.36462199562983	1.58746178837298	0.591948567909571	2.68175627821687	0.00732367944129496	0.0229190087792799
VWA5A	4.36624402009539	1.63812731967273	0.610907703323414	2.68146450071118	0.00733006911417052	0.0229275905382365
RP11-1149O23.2	2.89055187158747	1.66461361925427	0.621525051691671	2.67827276587407	0.00740029262797699	0.0230974376660692
U6	8.72232944788442	1.45736917270036	0.544290633817899	2.67755695606541	0.00741612424913467	0.023139191113531
OSBPL10	21.1438125714319	1.09419456981768	0.409060621932926	2.67489587398392	0.00747524634162223	0.0232966774930279
RP4-777D9.2	8.38400001080177	1.29286265669902	0.483493027457115	2.67400475969365	0.00749513877234061	0.0233432414481915
RASSF8	4.60818736556204	1.57905981475856	0.590737209988708	2.67303259056383	0.00751689472982853	0.0234032690795949
HIST1H2AE	13.1297607149485	1.23022374395473	0.460399749254137	2.67207735440286	0.007538326886434	0.0234583776277842
SNORA26	17.7323354797786	1.28477903915957	0.482798121615339	2.66111026874126	0.00778834461927836	0.0241447645619516
RP3-415N12.1	9.20679781515109	1.27293866755308	0.479744755042947	2.65336651244707	0.00796932850838916	0.0246612400740405
AC007563.1	3.8372993697075	1.60081255866396	0.603355066207477	2.65318491270194	0.0079736176117954	0.0246704644664869
RP11-288I21.1	7.92354098847324	1.38323160457074	0.522197801577243	2.64886523917343	0.00807625286411786	0.024955264052357
RNA5SP99	1.31250788710746	1.48153635061024	0.559572607337069	2.64762129379541	0.00810602747956322	0.0250390608041938
ECM1	18.9424710218693	1.0059104991946	0.380930500065968	2.64066673322406	0.00827430673938518	0.0254962216489094
AMH	16.2545984278942	1.04600521443086	0.396637897844441	2.63717920076587	0.00835986556771703	0.0257136429417726
RNU2-17P	3.39894445618917	1.59058684697474	0.60315258831174	2.63712181261939	0.00836128005203544	0.0257137996120816
WNT11	2.89284161066625	1.63975183264976	0.622677790110889	2.63338737737498	0.00845378670734607	0.0259669006310296
PHLDB1	7.3568267386597	1.32185792177204	0.502707216028997	2.62947870972235	0.0085515886390516	0.0262093057947725
FCHO2	6.17489548189766	1.44964741203481	0.551494991945436	2.6285776538443	0.00857427766866085	0.0262452155288144
LRRC25	13.1800535296034	1.11603153717372	0.424800916969164	2.62718721309806	0.00860939525851915	0.0263392300218504
RP11-211G3.2	1.55768861935994	1.55280740879521	0.591065164414541	2.62713403239268	0.00861074096323616	0.0263392300218504
CYP4F12	1.23598536119012	1.46578666615274	0.558285830213916	2.62551293052003	0.00865185226820817	0.0264478246188798
GPRC5C	16.8186103922588	1.07950591955414	0.411224355481699	2.62510210099213	0.00866229877106067	0.0264754668111284
F2R	4.4824043804105	1.52574128003168	0.581243344779491	2.62496128985443	0.0086658818859208	0.0264821261715596
SNORA14A	2.79779286583923	1.62934133587178	0.620923477595226	2.62406140959922	0.00868881176075647	0.0265307014547192
RP11-417O11.5	2.44436702773906	1.63717275432286	0.623948881400541	2.6238892369644	0.0086932050713757	0.0265398188823058
C8G	6.98907264402273	1.47888617572226	0.563661219660909	2.62371460752957	0.00869766309977258	0.0265491309057156
PSCA	6.2558855061114	1.4253207930647	0.54334025131151	2.62325640263956	0.00870937010082401	0.0265805634182455
RP11-6B19.1	3.98568051197374	1.60985184672335	0.61373787660472	2.62302834498217	0.00871520215441443	0.0265940586129365
CTD-2278I10.4	2.02075489013384	1.62085209005678	0.619511220539353	2.61634016676188	0.00888779642379591	0.0270637921782566
RP5-1085F17.4	24.8369595321294	1.01885823794943	0.389493603165938	2.61585358441782	0.00890047144749404	0.0270936385079649
PCDHGC3	3.33658226347131	1.597552819804	0.610981358398383	2.6147325083564	0.00892973592375355	0.0271695643836955
NBPF21P	12.1583804449732	1.32140780169629	0.50609645389734	2.61098016301125	0.00902831305491935	0.0274164134604942
RP11-798M19.6	18.7001735498789	1.03605960931988	0.396892779321547	2.61042695483382	0.00904292817430107	0.0274563740961149
CD209	8.26905462205143	1.36350831009412	0.522644339803262	2.6088645877374	0.00908431824575882	0.0275554243973813
SH3BP5	6.99934489739702	1.47365110078984	0.56625989872712	2.60242885661234	0.00925660184446072	0.0280149249852095
ADORA2A-AS1	1.29884730905604	1.44384013692765	0.555165327899718	2.60073903100169	0.00930231885447141	0.0281352251736362
DSEL	1.33262230301307	1.54208985796079	0.593226086565562	2.59949771745306	0.00933602993723004	0.0282236057320109
HSD17B7P2	7.65040018731839	1.32448876987657	0.510808757946448	2.59292494357629	0.00951635363732665	0.0286859649764556
RNA5SP131	2.03499494194544	1.61642067154892	0.623984083198841	2.59048382013589	0.00958411267878347	0.0288579270152481
SMPDL3A	14.4815826418611	1.26198166646867	0.488310698628484	2.58438258676944	0.00975535136515943	0.0293454165009055
TPPP	1.96234193906106	1.60003221028361	0.61948946462099	2.58282392463692	0.00979953212759382	0.0294403355184948
MTND6P18	1.8341747289045	1.58888822207158	0.615430223539825	2.58175201882779	0.0098300190191869	0.0295135326641978
ATP8B5P	23.2692402626913	1.18372194758266	0.458659306664513	2.58083054324349	0.00985629493549965	0.0295877124950099
RP11-156L14.1	1.33185092293058	1.52249277033052	0.590048613461301	2.58028361663183	0.00987192015001853	0.029629901351114
SNX22	6.84818037623773	1.41468078474269	0.549065997159132	2.5765222979792	0.00997997683518626	0.0299018753031367
MTATP6P2	5.05324079784822	1.49802659736886	0.581754052208196	2.57501703973133	0.0100235148404789	0.030018015382206
C6orf223	4.08603962048835	1.52364782405225	0.592816163864647	2.57018603224209	0.0101643915481417	0.030386825588912
TREML4	2.26965606074988	1.60186593880348	0.623677301861699	2.56842109536752	0.0102162967584529	0.030522643262184
CTD-2318B16.2	1.08931990059759	1.48940290906199	0.580538521979458	2.56555396872474	0.0103011195016122	0.0307322435629495
AC072062.1	5.40106913466336	1.49140244233491	0.581382284123975	2.56526984578168	0.0103095592000833	0.0307476937205711
RP11-309P22.1	10.5340452639237	1.16867229988137	0.455632048765589	2.5649475339752	0.0103191407253807	0.0307616749603587
RP11-1113L8.6	23.1774998976795	1.13135173493588	0.441095923886382	2.56486553983051	0.0103215794707544	0.0307640818175258
RP11-423C15.3	1.50914525628961	1.51019545350223	0.589149762492781	2.56334730088385	0.0103668291087375	0.0308794287367828
RP11-420K8.2	2.75732045354805	1.58537026279686	0.61893279183052	2.56145785733547	0.0104233886342485	0.0310136104235813
DNAJA4	7.77819958827557	1.27029220527312	0.495942204757616	2.56137145233274	0.0104259816762596	0.0310139655412052
CTD-2568A17.8	4.38464878986091	1.56214470492343	0.609962134324468	2.56105193587714	0.0104355754543879	0.0310302872782792
PPM1E	2.74558596499589	1.58241910550161	0.618033536677647	2.56040977000729	0.0104548808404354	0.0310827909331438
NDST2	15.0293486379405	1.0856886051308	0.424825690091667	2.55560958400735	0.0106001977821184	0.031455315464231
GSN-AS1	13.3728399357075	1.1762905405034	0.460847043119192	2.55245326636318	0.0106967258673006	0.0317168013216281
SCARNA3	10.9697497975156	1.19407387556556	0.468443452731059	2.54902458045688	0.0108024686075914	0.0319857681612725
PCBP3	5.32705810208564	1.47718984828718	0.580065154849151	2.54659297483802	0.0108780229589738	0.0321633359925256
TRBJ2-2	13.126637871214	1.49793069461365	0.588231466522391	2.54649875068631	0.010880960101768	0.0321669768927954
AC110781.3	4.21888093829596	1.54791552622868	0.608420600714606	2.54415370618715	0.0109542869451929	0.0323533192188642
RNU2-70P	1.47731061547906	1.53446265864761	0.60355517328593	2.54237346735601	0.0110102458367946	0.0324779002018259
RP11-267J23.4	17.8463742712374	1.0175791022905	0.400303013231228	2.54202208990796	0.0110213207768009	0.0325054843930108
RP11-889L3.1	10.275292707512	1.21685409262645	0.478835797976744	2.54127635771615	0.0110448580422504	0.0325518997875878
EMR4P	3.35729158256987	1.55097597696472	0.612950521696372	2.53034449285125	0.0113950584611112	0.0334456050520834
LPL	1.7957522795902	1.52198597570277	0.601966849107868	2.52835513775949	0.0114598367231049	0.0336200374804468
SRSF12	3.20220560497265	1.55657627875633	0.615733713683664	2.52800235583011	0.0114713582235031	0.0336387609443233
SPOCD1	1.63434083471975	1.56300157825066	0.618371299703705	2.52761015752118	0.0114841790901228	0.0336600325274379
RNU6-116P	1.19835357185105	1.38483774879115	0.547920557299251	2.52744258331378	0.0114896609265512	0.0336656348279836
RN7SL17P	1.34810894628949	1.51805604662045	0.601117767756368	2.52538874751032	0.0115570367319826	0.0338367642744494
CTD-2315E11.1	14.8283360197768	1.16197907014271	0.460205440108762	2.52491380777268	0.0115726668881871	0.0338667523552813
KIR3DL2	1.84358933163413	1.57154799062279	0.622593447563287	2.52419616167426	0.011596320040012	0.0339175073892815
RP11-118F2.2	29.3741849616471	1.01333402396292	0.401451630930929	2.52417463496934	0.0115970302084776	0.0339175073892815
LRRC37A14P	3.43511789867298	1.52596467464038	0.60608058826298	2.51775870105621	0.01181042015165	0.0344929383955113
RP1-272J12.1	6.45173947967959	1.35386995429268	0.537966252150929	2.51664476884852	0.0118478215540038	0.0345861019915484
RNU6-32P	1.40094758550501	1.51284550737471	0.601261245720003	2.51612010277346	0.0118654741073711	0.0346161990589115
GOLGA8Q	14.885049085365	1.25230092376162	0.498219856780866	2.51355080837822	0.0119522560020575	0.0348290324029954
RN7SKP80	1.84937682793856	1.56502521494999	0.622644738161391	2.51351231132436	0.0119535605673964	0.0348290324029954
RNU2-28P	7.6147918098931	1.27616324767207	0.507878411835965	2.51273379204833	0.0119799696713276	0.0348779492473687
RP4-591N18.2	8.45746031064287	1.27542824414687	0.507592552522095	2.51270086176324	0.0119810878791205	0.0348779492473687
GPR113	11.8377752610789	1.14341291963668	0.457159681015272	2.50112371479778	0.0123799923207504	0.0358844874665369
RP11-299H22.5	7.502354733906	1.36623233037824	0.546926773436509	2.49801691329496	0.0124890235012275	0.0361667698381678
LINC00636	1.37398397367479	1.46661420359398	0.587213575354044	2.49758225141462	0.0125043452874864	0.0362055801368676
LRRC43	1.70786133386885	1.48602505094342	0.595077089075187	2.4971975534344	0.0125179197337863	0.0362393199784681
RP11-96D1.10	1.82832849398241	1.53938613062397	0.61751248133775	2.49288261718875	0.0126710728247497	0.0366208569086788
AC007364.1	5.5155266513253	1.39882597528496	0.56123176647484	2.49242123992935	0.0126875465702785	0.036657231993613
RP11-456P18.2	4.92213761840635	1.46561025265791	0.588453139572787	2.49061506192648	0.0127522197315953	0.0368139721064033
RNU6-492P	1.80487769693407	1.45678712022642	0.585567474953387	2.4878211009626	0.0128528368672079	0.037072315332182
ZNF302	49.3738598681515	1.04169292206428	0.418795066468056	2.4873571956076	0.0128696110231246	0.0371036729359555
TEX9	14.8683378578788	1.07263983815886	0.431579669268334	2.48538083357199	0.0129412906906476	0.0372932243038252
RPL4P6	4.01988958105483	1.49395923661536	0.601381133647565	2.48421367586646	0.012983787415184	0.0373928318685919
RP11-318A15.2	6.64580474654304	1.37395507557075	0.553458749787897	2.48248866983726	0.013046821687834	0.0375285179056091
RP11-584P21.2	3.95249000479683	1.49819110909152	0.604254831553847	2.47940277984854	0.0131602601188543	0.0378086814931985
UNC79	2.16068676530658	1.53934745273887	0.621572996461717	2.47653527663131	0.0132664514127406	0.0380847527388433
RP1-234P15.4	9.65184444930278	1.15737045494777	0.467719279405808	2.47449807161701	0.0133423541075561	0.0382793418165667
RP4-640H8.2	21.5092144807816	1.07867066683397	0.4365780453785	2.47073960372605	0.0134833959183146	0.0386193621244802
SNORD117	1.79433475099085	1.52815595714641	0.619418544264044	2.4670813802678	0.0136219394929624	0.038980657808541
SRGAP2B	5.02000756741753	1.45145478721692	0.588624238114343	2.46584271124589	0.0136691343145033	0.039091982848484
SPSB1	1.97040714570815	1.53310062758886	0.62192065065031	2.46510648261281	0.0136972539184167	0.039166461621456
RP11-848P1.2	10.4327598127129	1.19377144041809	0.485433253279413	2.45918760685099	0.0139251828339677	0.0397633848951061
RP11-230C9.3	2.19382840466771	1.53570447329654	0.624547002598606	2.45890936455831	0.0139359795414682	0.0397767068553061
AIM1L	1.49208084539229	1.49470093743209	0.607931765426817	2.45866563064473	0.0139454432827839	0.039797695131165
GPNMB	2.62333627035024	1.53278203265197	0.623456485657415	2.45852287675811	0.0139509887888082	0.0398074968345204
ARAP2	8.98560077937459	1.24742920664423	0.507570648669015	2.45764645752335	0.0139850773966733	0.0398866590360654
RN7SL80P	15.6471204877223	1.28220545205994	0.521892619427851	2.45683767949356	0.0140166002881803	0.0399412935152525
SLC25A34	1.97758441140319	1.53318761522373	0.624183444423817	2.45630932528019	0.0140372272477481	0.0399809743902784
ST13P15	8.4369895395162	1.32068463498604	0.538203291723338	2.45387691843575	0.0141325344407585	0.0402281259598224
RP11-269G24.4	8.54762992811536	1.2634792332129	0.515134219560419	2.45271850565678	0.0141781240648666	0.0403335440662625
KIAA1522	10.3752416386133	1.11393430104444	0.454261219641815	2.45218885715751	0.0141990117081536	0.0403807816004163
LRRC16A	9.31178027149467	1.1893759128166	0.485097671461249	2.45182770973497	0.0142132697717233	0.0404091423722537
PLAT	5.46968782239428	1.43370639970459	0.584749191924342	2.45183134838789	0.0142131260551036	0.0404091423722537
FAM72B	7.04148871474784	1.45192357067169	0.59221536394274	2.45168170073358	0.0142190377772472	0.040409534043637
ESR1	1.35652018227182	1.47660884823649	0.602344801941531	2.45143453297339	0.0142288067113107	0.0404289343019281
C15orf37	1.1089633914928	1.40871411375663	0.575081947630099	2.44958847962783	0.0143019566543921	0.0406061876827051
GATA3	2.16086524301221	1.5301999063927	0.624722974887926	2.44940552517251	0.0143092242689457	0.0406207061965644
RP1-315G1.3	4.91721754253588	1.39243168922474	0.568760819493741	2.44818496897195	0.0143577926057455	0.0407463134626257
AC006994.2	1.04960551932483	1.40395267142173	0.573487748305364	2.44809531776461	0.014361365729575	0.0407503212350775
ACTA1	1.21020612394488	1.47478384964397	0.60252524709424	2.44767145734774	0.0143782696629802	0.0407921482329594
RP5-973M2.2	2.15609292584803	1.52868260781808	0.624632536732949	2.44733105933552	0.0143918577441485	0.0408184168054071
RP11-61J19.4	4.44834176182388	1.39142727282012	0.568896173567771	2.44583693381859	0.014451634617992	0.0409571574430559
RP11-782C8.2	2.07722766636632	1.52725659667644	0.624458471603665	2.44572964596719	0.0144559353967874	0.0409631900394617
CTD-3236F5.1	14.3830726646855	1.12057967353818	0.458228134734731	2.44546239873918	0.0144666532715635	0.0409812449143975
RNU1-56P	4.98503953430591	1.48029951658025	0.606236747094626	2.44178453990878	0.0146148661549586	0.0413576149385067
SYTL2	3.28739329650409	1.49534642639991	0.613903311909135	2.43580120418252	0.0148588480926108	0.0419598917835362
TFAP2C	1.0729788915427	1.394225246478	0.574032547165012	2.42882612382119	0.0151477949714658	0.0426799817080385
RP1-281H8.3	4.96366328355771	1.37296646547797	0.565552370468304	2.42765575244798	0.0151967600955064	0.0427866075805269
ACAP2-IT1	2.73296130150298	1.51455018846746	0.623942119268749	2.42738892229697	0.0152079430268657	0.0427919113101513
RP4-760C5.3	2.89513978088795	1.49995126526444	0.618173056002889	2.42642614507196	0.0152483535731834	0.0428928179718215
CTC-548K16.2	1.12357412546274	1.43385055879017	0.591005455622681	2.42612068154171	0.0152611945031447	0.0429225363072785
RN7SL472P	1.12898201725835	1.37126425547815	0.565946233187842	2.42295853398324	0.0153946837875389	0.0432592678982877
LINC00908	4.12694338543972	1.40199978647616	0.579081062961447	2.42107690295771	0.0154746031931813	0.0434514691806153
[truncated: 233 more rows]
