# Supplementary material for: Peptidomimetic blockade of MYB in acute myeloid leukemia
Source: Nat Commun. 2018 Jan 9;9:110. doi: 10.1038/s41467-017-02618-6 (PMC5760651; doi:10.1038/s41467-017-02618-6)
Supplement: Supplementary file 4 — Supplementary Data 1 [file 41467_2017_2618_MOESM4_ESM.zip › RNA-seq_Table_DESeq2_AllResults_foldpv_Sorted_MYBMIMvsControl.csv]

	baseMean	log2FoldChange	lfcSE	stat	pvalue	padj
BAG3	1505.27142235803	5.46586421580413	0.130497555782579	41.8848014664027	0	0
HSPA1B	5282.78328942149	5.60026722820625	0.153221285821882	36.5501907790834	1.7707430272884e-292	1.66963360043023e-288
MT2A	5531.95023278452	4.6664497175909	0.131563174458243	35.4692697010895	1.46389791294041e-275	9.20206228074344e-272
GADD45A	1612.09714493904	4.262505301241	0.12428317618453	34.2967200557559	8.78250148956166e-258	4.14051032725384e-254
CDKN1A	4855.54349978001	4.70280914185886	0.139154252633508	33.7956552017473	2.28443962123563e-250	8.61599247545232e-247
MDM2	4055.7070936018	3.12416401176731	0.102620852634289	30.443754184161	1.44909785766793e-203	4.5545145666503e-200
EMP1	781.465702386909	6.51060046467195	0.219477524772579	29.6640873429669	2.23227737492515e-193	6.01375524804835e-190
TNFRSF10D	1478.46498644264	3.90479110471364	0.132225403357797	29.531323070707	1.14093187968893e-191	2.68946167339674e-188
SERPINH1	879.177508562468	3.31950970490439	0.112524482017147	29.5003331310474	2.85076290714482e-191	5.97329854477078e-188
HSPH1	22254.2471102366	2.9439353717657	0.101825485197403	28.9115771563324	8.54019660000181e-184	1.61051027482834e-180
RGS2	575.390704146342	5.55673674396123	0.194317957836075	28.5961050941512	7.51140411934768e-180	1.28772780802417e-176
SERPINE1	711.35016803935	8.00259934159158	0.279951231499278	28.5856907959779	1.0120265691297e-179	1.59039975338732e-176
PPP1R15A	2708.10691690402	4.86894432562829	0.171411031832939	28.4050814790828	1.75004160735828e-177	2.53863727935096e-174
JUN	2295.53732583312	6.65288988903825	0.241822485249354	27.5114610710338	1.28039598334107e-166	1.72469338956043e-163
ZFP36L1	584.803845946183	4.34362711453818	0.160236232241408	27.1076463405242	8.00108005944616e-162	1.00589578507357e-158
CD83	712.117498691053	3.0367504976949	0.112265360441528	27.0497550246281	3.8448906476723e-161	4.53168423961276e-158
RN7SL2	699.881602594733	7.17735775579705	0.271313913330366	26.4540718450274	3.27566339523594e-154	3.63367413572702e-151
RN7SK	956.840120437146	7.65356973410979	0.294490104002457	25.9892255464243	6.55552447471867e-149	6.86800447468026e-146
RN7SL1	585.634446702861	5.58430861292628	0.225746461612976	24.7370814719574	4.27022007470497e-135	4.23830579835718e-132
GDF15	612.552894853928	7.77987465537134	0.321010860371188	24.2355496831957	9.39164647457659e-130	8.85538346087827e-127
MYADM	2588.48560551381	3.32055450998426	0.141926860920598	23.3962372481552	4.66763445956166e-121	4.19153574468637e-118
TNFSF9	565.476949012231	3.62319357990552	0.155211906136475	23.3435286640944	1.60337049609837e-120	1.37438003706469e-117
SAT1	844.560901300903	2.59695244425377	0.115092321587638	22.5640808042637	9.76826665345174e-113	8.00912924133882e-110
DNAJA1	4003.14637526548	2.08772902021013	0.0926159548639983	22.5417858432259	1.61664889584433e-112	1.27028186990968e-109
ATP2B1	1278.93665882715	2.40679039231047	0.106986199913066	22.4962695587482	4.51475642800101e-112	3.40557106876972e-109
HSPA6	452.630425588067	7.94300164106048	0.353577257422403	22.4646848017471	9.19620710112165e-112	6.67007975049816e-109
RPPH1	959.399760777934	5.75001394796843	0.260301816959359	22.0897956654148	3.961836563091e-108	2.76712273728778e-105
DSTN	1043.21794025122	2.47027204977027	0.112933983967432	21.8735934303233	4.63587212760325e-106	3.12225987794079e-103
MT1X	570.506424635459	2.70792872919719	0.125297059625156	21.61206924806	1.38309411308757e-103	8.99392716710532e-101
PTGS2	276.090659107256	5.3861872852894	0.249632388516466	21.5764761828336	2.98789978444859e-103	1.87819380450438e-100
SESN2	1626.33220808211	3.71485741651155	0.172568054434483	21.5269125487066	8.71495905606574e-103	5.30150638320283e-100
NRP2	259.668031018389	4.41554308492618	0.207144119726916	21.3162849650152	8.01761141859894e-101	4.72487862912309e-98
MAP1LC3B	412.646800676055	2.73565645341875	0.129840533096241	21.0693562956262	1.51983322168972e-98	8.68515602867414e-96
PHLDA1	342.628918111491	5.30575059918514	0.252814121573837	20.9867651623074	8.66456806529916e-98	4.80577719339446e-95
IRX3	1034.89668490436	-3.20219140056365	0.153278892543641	-20.8912743785119	6.42810801474288e-97	3.46346459834346e-94
PMAIP1	827.881708738853	2.79619426207264	0.135359979417732	20.657466661127	8.36387129864229e-95	4.38127458193879e-92
RRS1	852.453870386609	-2.95642704184866	0.143376374479223	-20.6200432434361	1.81396288742384e-94	9.24532760298345e-92
RRAD	382.314721119141	8.75541711435635	0.428055407053929	20.4539341638389	5.54202254431822e-93	2.75030160896718e-90
TREM1	333.639922276566	4.42737432156679	0.21659308017704	20.4409776985854	7.22767146065573e-93	3.49485713859092e-90
HMOX1	196.273606020351	4.93358676049896	0.241662880973455	20.4151615698105	1.22625311683878e-92	5.78117031933642e-90
PLK2	532.304530641324	3.68033484502769	0.181177470338428	20.3134243907537	9.78392818172287e-92	4.50012969880317e-89
ERRFI1	171.928454995686	5.74197887763456	0.284833943562673	20.1590400561622	2.24189265840219e-90	1.00660980362258e-87
MYB	2288.97695108708	-2.36317418342376	0.117424280844033	-20.1250896870522	4.44966280986504e-90	1.95143584345197e-87
STK17A	872.996506937674	2.12453688737696	0.106871484103305	19.8793616950553	6.14101116455777e-88	2.63198155775524e-85
BTG2	348.322606195937	4.13745229328964	0.208251479735691	19.8675769244993	7.76622119942178e-88	3.25456443063769e-85
PDGFA	562.437840832335	2.69575654750695	0.136791516879659	19.7070447714862	1.87608122394182e-86	7.69111733067278e-84
CD109	549.783450339553	2.45067341157075	0.124997386936524	19.6057971421054	1.37973386904962e-85	5.53596197926336e-83
ZFAND2A	747.160068466053	4.15903599711691	0.212424834162858	19.5788595693493	2.34205379569252e-85	9.20134384982699e-83
SERTAD1	786.702888487062	4.56870666369518	0.233739159566358	19.5461756265883	4.44629232848888e-85	1.71118736184986e-82
KBTBD11	732.792652696205	-2.88453939996858	0.149384111215079	-19.309546219514	4.46477997210493e-83	1.6839364142791e-80
SPATS2L	709.59518879258	1.93480496899445	0.100479640099164	19.2556916713174	1.26474390666681e-82	4.67657658665152e-80
TAF7	1486.5657007309	2.16774498422993	0.112667381283135	19.2402180608276	1.70489690000443e-82	6.18287418082375e-80
UBC	18978.3682825083	3.639331721865	0.190553725625271	19.098717224883	2.587668324625e-81	9.20721684259968e-79
ARL8B	1553.94923348224	1.75927781668922	0.0921588989825818	19.0896140916541	3.0803650500266e-81	1.07573192802596e-78
SLC30A1	463.30257042918	2.22926879876003	0.116929554916768	19.0650584477709	4.92726749394423e-81	1.68942564365091e-78
IRF2BP2	1391.51512263431	-2.03218285742038	0.106604170229405	-19.0628833097923	5.13646355317645e-81	1.72970410153217e-78
S100A10	2424.49071214451	3.26091243656262	0.172197265250044	18.937074475762	5.64477465819064e-80	1.86752913165192e-77
ANKRD28	540.791606826277	2.41275691653876	0.128409241034354	18.7895894182044	9.18875166827626e-79	2.987611706213e-76
ATF3	182.231908375016	3.95132184227421	0.211796593006845	18.6562105942209	1.12426790879759e-77	3.59346512272966e-75
TRIM27	1063.56690119076	-1.95894769310717	0.105203266406947	-18.6205976298262	2.18759066134983e-77	6.87559744862253e-75
AKAP1	595.865429981409	-2.43052172898014	0.130858555826706	-18.5736554528298	5.25037846935297e-77	1.62314159303374e-74
DNAJB4	216.974154951574	3.10553197653019	0.167432730913821	18.5479383844526	8.47403748755105e-77	2.57747417645545e-74
HLA-B	21100.9794606971	1.80593600467953	0.097554152381154	18.51213875165	1.64824559360298e-76	4.9337484768516e-74
CCNL1	976.630867417827	2.05375931688844	0.110953391684722	18.5101084852302	1.71155618346056e-76	5.04320726682801e-74
RCSD1	370.962893523321	-3.03288687650397	0.164413727709235	-18.4466766781641	5.54520604547662e-76	1.60879224008613e-73
PSMG4	436.437064955603	-2.89022556918245	0.157635616260263	-18.3348512078043	4.36208266959786e-75	1.2463659845951e-72
AC013394.2	914.924845634382	1.92698169420104	0.105208384146251	18.3158567621599	6.18458551340065e-75	1.74073005390611e-72
RNU6ATAC	221.856193921208	8.21688124398573	0.449578658105597	18.2768489914745	1.26528106036173e-74	3.50892209357374e-72
FAM46A	1412.3573222056	2.05361512599192	0.11239723556796	18.2710465752534	1.40725778972252e-74	3.84609672443293e-72
RGS16	1241.94288734093	2.13700080750564	0.117735145537141	18.1509165997632	1.2627603209261e-73	3.40187630457493e-71
IL8	137.578009682286	4.40849798672367	0.242953514874894	18.1454381880163	1.39517981866054e-73	3.70567620004233e-71
TIPARP	248.716849666502	3.05511495472569	0.169534900476824	18.020566539002	1.34360517947591e-72	3.51912589924399e-70
BCL2A1	163.845575806728	3.80145020788582	0.211945224354988	17.9360031321997	6.17393521557372e-72	1.59490507253821e-69
EPS8	303.780160302465	2.5081170105676	0.139957801216814	17.9205231059766	8.15576115632692e-72	2.07839653900018e-69
MT1F	1304.25436578333	2.29531156292954	0.129177426948423	17.7686738089775	1.23577842384841e-70	3.10724126892445e-68
BCL11A	647.299961082116	-2.43254630790722	0.13738514922942	-17.7060353433478	3.76689515374003e-70	9.34685642226703e-68
BLOC1S2	2086.43518107851	2.55452363669989	0.144495784925249	17.6788799619408	6.09959108769593e-70	1.4938453082048e-67
SESN1	978.691571394851	2.52182322446852	0.142775596113008	17.6628450037951	8.1049499264659e-70	1.95952750914479e-67
EIF5	2494.26491178	1.59217247418307	0.0902262015574937	17.6464535434146	1.08350153000484e-69	2.58641415858624e-67
METRNL	400.59171960303	2.99817742908897	0.170242454697064	17.6112206231051	2.02040765981378e-69	4.76260595609603e-67
USP53	277.315747725353	3.22948458709457	0.184439369815063	17.5097355316968	1.2075375889493e-68	2.81132640153159e-66
NEU1	530.284541965454	2.40055592439753	0.137320333106066	17.4814309731054	1.98455638764325e-68	4.56399565343615e-66
CSRNP1	223.89948561275	4.58380784537476	0.262662552945176	17.4513184082677	3.36378106003049e-68	7.64267267831988e-66
PLEKHF1	180.658591445614	3.76184730729424	0.215756527925909	17.4356129265579	4.42786811211766e-68	9.94056391170415e-66
CYP4F3	139.838302202814	5.26882413877001	0.302388453169937	17.4240255655828	5.42243150226215e-68	1.2030142737607e-65
CHORDC1	1103.68800658303	2.15019255252501	0.12346209049995	17.4158119615339	6.25945484366955e-68	1.37256743537117e-65
FOSB	205.511997314791	6.18376302775505	0.355706872023459	17.3844350899896	1.08248679221663e-67	2.34638343995646e-65
BCL2	538.446974455988	-2.45927753868103	0.141979522960063	-17.3213537234718	3.24630273871213e-67	6.95667920984469e-65
FBXO32	243.711295602678	2.90627821946566	0.168006865349579	17.2985682068316	4.82225091848539e-67	1.021775368773e-64
CTB-61M7.2	353.342947386548	3.75860819415123	0.217448381037123	17.2850594528435	6.09584722160038e-67	1.27728318783267e-64
ERLIN1	770.370486368218	-2.23022121911753	0.129517205580627	-17.2194976653443	1.89626839590095e-66	3.92965158350551e-64
CDC42EP3	1627.93993032852	1.70825147080389	0.0993175042066121	17.1999033246967	2.65974881740156e-66	5.45190686940856e-64
AXL	304.040401328842	3.33318995501286	0.193989783791441	17.1822963553399	3.60359598358902e-66	7.30716269446471e-64
CTH	153.628430960728	3.75143253716566	0.220163823673537	17.0392777276995	4.19885013155144e-65	8.42360806178692e-63
ENPP2	132.154184629146	5.94366735218273	0.34926512856362	17.0176375082921	6.07737268049627e-65	1.20639046325051e-62
TRIM14	380.206082096395	-3.16460203926606	0.186204975024454	-16.9952604051018	8.9034104192574e-65	1.74896368423288e-62
TNF	674.907266925393	2.0894288121353	0.12294807044267	16.9944010069649	9.03485564234645e-65	1.75648770828216e-62
RP11-800A3.4	356.859353163886	-4.95157648429541	0.291968737651518	-16.9592694208426	1.64375501675623e-64	3.16305429652948e-62
SQSTM1	443.207135206973	2.35680619919846	0.139162064237989	16.9356944516714	2.45444623986325e-64	4.67534820114558e-62
MIR3648	168.961665888679	7.0518225987258	0.417391040754042	16.8950023124269	4.89694719734659e-64	9.23466302475619e-62
PTGS1	264.493331837778	3.39215322983533	0.200816821048648	16.8917783486553	5.17202965969249e-64	9.56217012965499e-62
RMRP	937.531940891569	7.59521977565399	0.449637926020788	16.8918575060389	5.16509465994631e-64	9.56217012965499e-62
CCR2	416.623396252805	-3.94776494599463	0.233857811618597	-16.8810480123414	6.2033728329928e-64	1.13575927072406e-61
ID3	125.097380901328	4.83966704423725	0.287945802862683	16.807562381957	2.14825280862858e-63	3.89536071779979e-61
RSRC2	2626.41925568826	1.98555079686833	0.118703956074334	16.7269134284367	8.34524030294874e-63	1.49880515840959e-60
LMNA	3373.15622714791	3.63520846782844	0.217566407209305	16.7085007031038	1.13657397749145e-62	2.02202944033338e-60
RP11-386I14.4	130.401702139985	4.49160940332947	0.268839047423441	16.7074293945658	1.15717478989506e-62	2.03943945680758e-60
YDJC	501.591753060685	-2.22351324573494	0.13357284975748	-16.6464461136528	3.21114252293826e-62	5.60701163866386e-60
TFAP4	287.24650397792	-4.13584335215587	0.249269689754145	-16.5918421779842	7.9833626935227e-62	1.381194987839e-59
DUSP14	252.180400171907	2.85447196143141	0.172200895275053	16.57640604523	1.03220107727422e-61	1.7695679922943e-59
MSRB1	337.855040087723	-2.98031204217306	0.180034594201248	-16.5541075891313	1.49542373802984e-61	2.54060368033935e-59
ZBTB43	470.530555935808	1.93500369486349	0.11713282898642	16.5197384166981	2.64542931142729e-61	4.4542416031157e-59
FOS	347.589433509271	4.1207642885473	0.250028636658842	16.4811692916999	5.01063185524437e-61	8.36199075453082e-59
PPP2CB	923.920336615373	1.59276977635151	0.0967711891090207	16.4591320104285	7.21273125241055e-61	1.19313759612244e-58
HSPA1A	156.072839076101	7.72633737057944	0.46998460713146	16.4395540903711	9.96494239588565e-61	1.63407724957923e-58
TRIB1	579.649441784945	3.02467858800306	0.184023089191759	16.4364080686159	1.04958234920315e-60	1.70629516735112e-58
LINC00324	212.089326320564	3.50962243439316	0.214946108529842	16.3279179995292	6.24804327376549e-60	1.00705641074077e-57
ZMAT3	856.476039416817	1.83111053839977	0.112893184067103	16.2198502374721	3.65083840956968e-59	5.83453480742924e-57
DUSP5	185.453933634229	4.3917578153535	0.272316906374933	16.1273784790534	1.63828320704513e-58	2.59619703516445e-56
WDR3	575.252824564108	-2.05180748055711	0.127448685453634	-16.0990870423969	2.58896424486588e-58	4.06855731080674e-56
CHCHD4	389.072390908485	-2.43597229079767	0.152232021472113	-16.0017075726995	1.24318034012986e-57	1.93751197141892e-55
MT1E	2253.95171695055	1.80906667707391	0.113106941926049	15.9943027922787	1.40017035357654e-57	2.16429610883167e-55
TET2	517.536814803047	1.87693604682375	0.117595994634933	15.9608841495881	2.39317017034945e-57	3.6691384611748e-55
RNU11	167.192136436173	5.57810604241544	0.349838664122573	15.9447957429344	3.09650921802789e-57	4.70919119625563e-55
KLF6	527.661277016394	2.0759071609224	0.130343308660432	15.9264574626575	4.15224556610785e-57	6.26424375085294e-55
EIF1	4169.5379882525	1.57430730493447	0.0997139596095297	15.7882337748827	3.74931720520236e-56	5.6114780837862e-54
CPEB4	326.142907713326	3.02798197087263	0.192255119831008	15.7498118829512	6.88859237764778e-56	1.0228746067534e-53
DEDD2	637.070787448678	2.49872069727298	0.158759316758918	15.7390491990299	8.16614764970887e-56	1.20310322170476e-53
ABL2	411.642356688752	2.63892435274232	0.167740050509221	15.7322258144738	9.09566359666264e-56	1.32965910159584e-53
IDS	456.719531637691	2.2224169112471	0.142257292301928	15.6225166055476	5.11463896835187e-55	7.41937397424458e-53
NOP16	1323.22983625024	-2.88582989639916	0.185072262873961	-15.5929897413341	8.12407120262401e-55	1.16949415831361e-52
RNU2-59P	126.333600241108	5.49299529899206	0.35550496862434	15.4512476161662	7.39971741225637e-54	1.05715053757826e-51
KMT2E	1674.43135241583	1.65339978815493	0.107064387354574	15.4430416033599	8.40417114952401e-54	1.19162300404304e-51
SAP18	3248.25671224077	1.26866983943588	0.0821666931024832	15.4401959179922	8.78330630432062e-54	1.2360864946782e-51
CTD-2651B20.6	98.2866509731307	6.74122159787261	0.437344474286655	15.413985986374	1.31823771995655e-53	1.84143162392153e-51
DNAJB1	4128.71781600442	3.34292225828762	0.216921628083912	15.4107374530421	1.38620859498001e-53	1.92214130030389e-51
C16orf72	311.617580666007	2.01689107930353	0.131064627976399	15.3885232838467	1.95441903822131e-53	2.69025067319543e-51
C11orf84	249.059538403674	2.34866895997186	0.1527089161838	15.380038171085	2.22816264075703e-53	3.04483268691276e-51
RRM2B	1064.64466674359	1.78109970368013	0.116292569274522	15.3156793661996	6.00808247507663e-53	8.15110930323705e-51
TRIM65	333.773703870829	-2.63483686021314	0.172076421148576	-15.3120156882978	6.35630915979151e-53	8.56194843823917e-51
E2F7	423.810563498528	2.17080605192566	0.141821647365591	15.3065917104298	6.90908038809063e-53	9.24052751479525e-51
TRIM25	1427.58427162423	2.04872516278373	0.133885772099778	15.3020379286974	7.40995313476573e-53	9.84062649404311e-51
CORO2A	247.771336584335	-3.62796795480709	0.237589723450421	-15.269885844049	1.21385385959261e-52	1.60075916672709e-50
RNA5SP477	96.7585899543813	6.46870241843782	0.426488021239275	15.1673718751614	5.81593468017548e-52	7.61645112491314e-50
DUSP8	98.0933951198373	6.91887328754301	0.456529761010138	15.1553608952766	6.98307830841782e-52	9.08185453380298e-50
CRIP1	1220.11579139815	2.83531586713068	0.187262857239199	15.1408341671782	8.71018412827153e-52	1.12504556363661e-49
STARD4	210.252209269467	2.77662419416621	0.183656486406315	15.1185740754253	1.22159226247305e-51	1.56712835957257e-49
ULBP2	82.7018411430431	4.48018735922726	0.296958887813077	15.0868943247368	1.97523150802268e-51	2.51681863366836e-49
P2RY2	264.238396014003	-4.01341033898667	0.266869127653434	-15.0388708288455	4.08457870266863e-51	5.16959632046476e-49
CD44	479.194977273213	2.55562413938509	0.17077947536581	14.9644688503167	1.25320450761345e-50	1.57552870697163e-48
CXCR3	82.1570289494187	4.78878096768827	0.320442779472392	14.9442623596418	1.69760513528265e-50	2.12009520802385e-48
RNU12	133.229373708632	7.05093383982472	0.472321472196403	14.9282517414173	2.15851341690227e-50	2.6779767115752e-48
DHX33	469.504592626943	-2.05621301392961	0.138657123234053	-14.8294798418594	9.44620764264356e-50	1.16429139689524e-47
SPAG9	1382.17742186986	1.67193216767873	0.113050779539001	14.7892139664719	1.71950125589792e-49	2.105607446995e-47
SNORA20	87.6391115053914	5.06815040217206	0.343331722690193	14.7616723629856	2.58783337976263e-49	3.14847495971379e-47
ADM2	88.5225030841591	3.71368959549307	0.252175839241372	14.7265876329194	4.35129273934321e-49	5.26004349221373e-47
MT-CO1	8682.25453318826	2.59030574860055	0.176554186325226	14.6714490464078	9.8224767909528e-49	1.17982335875024e-46
TUBB3	145.425138513484	3.96976434979265	0.270839161527366	14.657276028347	1.21031928782871e-48	1.44456969176417e-46
MKNK2	986.945986796367	1.47667862441021	0.100927110730236	14.6311393809455	1.77784721078698e-48	2.10859388056736e-46
UBE2H	295.816457581975	2.07012427358228	0.142128845591283	14.5651240954654	4.681336926514e-48	5.51754073501256e-46
C10orf2	343.086516666108	-2.28977223840987	0.157288910005368	-14.557747512725	5.21479244125663e-48	6.10810905945451e-46
BCL3	295.398776541901	2.86607027096836	0.197949756655936	14.4787764298695	1.65008380535403e-47	1.92081977786211e-45
MFSD2A	630.232743753248	2.61531018798951	0.180936365514401	14.4543092846714	2.35480185216682e-47	2.72434682994858e-45
MRPL17	553.025371096567	-2.08918237794738	0.144836863708482	-14.4243828846801	3.63506637436929e-47	4.17988302974732e-45
TUBA1A	810.956679706441	1.62120422698231	0.112729966875869	14.381306691658	6.78022130633262e-47	7.74917656938306e-45
RHOC	122.500069817534	2.87968036359699	0.200479639583136	14.3639542129306	8.71117268871504e-47	9.89610208215592e-45
VEGFA	634.227980686089	1.68303969595501	0.117176233053857	14.3633196945445	8.79131381651e-47	9.92734107495482e-45
PPM1D	281.109421683766	2.22157397867093	0.155030206083874	14.329942756246	1.42237795930997e-46	1.58717180808682e-44
TRAC	332.594195691333	2.74399245824776	0.191484584023106	14.3300959304204	1.41924425332669e-46	1.58717180808682e-44
IL4I1	84.3591168226703	3.41581494301967	0.238895530471607	14.2983627038834	2.24018167597074e-46	2.48502035561507e-44
SLC38A2	1456.44780650825	1.47276193075092	0.103217186971676	14.2685726472575	3.43538138816271e-46	3.78856270280541e-44
RHOB	65.9122666284031	5.82559011115339	0.408662321237957	14.2552660433827	4.15714990614077e-46	4.55787982151179e-44
CTNNAL1	527.349174278498	1.90707913789559	0.133788257413544	14.2544583116943	4.20552839293157e-46	4.58426904242217e-44
MYO10	336.146121423655	2.08360471855016	0.146208496686289	14.2509140424364	4.42451905698302e-46	4.79526324003366e-44
JUND	4316.91328829879	2.30373123467115	0.161736352302502	14.2437442286468	4.90282064067434e-46	5.28327952239067e-44
F3	268.002843826608	2.84505866888773	0.200968899350287	14.1567112030047	1.69754661587001e-45	1.81888261829981e-43
NT5E	69.9756448655314	4.22793049958708	0.298730880563782	14.1529743815165	1.79022191398306e-45	1.90734490699958e-43
PLIN2	580.062564805837	2.82554602310859	0.199772236858468	14.143837339672	2.03858036512061e-45	2.1597499171598e-43
HSPB1	2341.94963150135	2.19560418161503	0.155245897863817	14.1427516721957	2.07028151168273e-45	2.18108205292251e-43
CLK1	670.700855588761	1.77593610552177	0.126281691968894	14.0632903933472	6.38472077247057e-45	6.68905912929166e-43
LYST	2009.17777869885	-1.36811281371687	0.0974599570097677	-14.0376915370459	9.1649659723109e-45	9.54878056938337e-43
FAS	149.133903045667	3.3056181402447	0.236122292507687	13.9996020923653	1.56745867892723e-44	1.61708259007118e-42
UBE2B	1055.91926129195	1.70879217689682	0.122060754624323	13.9995216493304	1.56923382109993e-44	1.61708259007118e-42
RIOK3	810.256774062367	1.67724046506482	0.119879321541615	13.9910740526053	1.7672271058817e-44	1.81121569362593e-42
MBOAT7	1024.93916105229	2.19952456532994	0.157223906373218	13.9897590389894	1.80020825724167e-44	1.83504471973315e-42
CYB5D2	199.766764444256	3.1763532737087	0.227401730663135	13.96802594442	2.44304726084477e-44	2.47693469059198e-42
FILIP1L	199.302575268955	3.47645762743237	0.249163968491224	13.9524893927623	3.03812994476658e-44	3.06379970579722e-42
ZCCHC6	739.633704781955	1.70211631393398	0.122103579348797	13.9399379036364	3.62255251755716e-44	3.63372847745175e-42
SENP6	1111.42673434172	1.73216640963225	0.124360330391989	13.9286089396223	4.24543648056459e-44	4.23600217727445e-42
HIPK2	173.768582778368	2.61689514263918	0.18826475190839	13.900080158991	6.32704676940988e-44	6.27976041987008e-42
ANXA1	604.559291746914	3.82501641890012	0.276930676418156	13.8121802480433	2.15217821094426e-43	2.12490977497313e-41
BBC3	2509.08537419704	3.49095938400299	0.253666131383672	13.7620239838912	4.31281401459124e-43	4.23599201495634e-41
NUMB	466.171231491018	1.63757259221832	0.11904686514218	13.7556968867893	4.70722876414125e-43	4.59942590850651e-41
NR4A2	131.571320428428	2.87501335546258	0.210122362712785	13.6825672353229	1.29054539968748e-42	1.25448995604673e-40
ARRDC3	200.551377950742	2.19004662258308	0.160256849454698	13.6658534723171	1.62388589426246e-42	1.57042257405135e-40
TXNIP	1456.37285330258	2.28961959713058	0.167834507348399	13.6421266002091	2.24905025098575e-42	2.16390763434129e-40
BHLHE40	133.262769646586	3.17045005793991	0.232427271461756	13.6406112673468	2.29627708241953e-42	2.19813163554657e-40
HIVEP1	305.702546186743	1.956749180194	0.143603960742011	13.6260112192126	2.80497839580859e-42	2.67152942364437e-40
TNFRSF12A	180.103145034297	3.57563280253658	0.262918056892629	13.5997992865009	4.01533858051282e-42	3.80508818850808e-40
MARVELD1	842.475540320454	-2.35916654463788	0.173608580993014	-13.5889973360983	4.65412490225068e-42	4.38837437033217e-40
OTUD1	96.5235521270339	3.48107338673125	0.257508203913162	13.5183009078233	1.2196014746777e-41	1.14424102534687e-39
IL1RN	441.265861229794	2.32844803007428	0.172546951980986	13.4945764230646	1.68319744434492e-41	1.57137313888398e-39
PRNP	373.184256954469	2.18934158332835	0.162467199484275	13.475591321067	2.17733946573869e-41	2.02267328300001e-39
RP5-857K21.11	982.266919731098	2.289112352201	0.170019796967466	13.4637988812505	2.55438210298846e-41	2.36130086755669e-39
VTRNA1-1	119.148571343	4.91460078825203	0.36518994833589	13.4576562434072	2.77581990501401e-41	2.55348350091483e-39
COA4	556.770368974236	-1.55125462763821	0.115388217984555	-13.443787023783	3.34851577392766e-41	3.06535487692853e-39
TMEM66	2039.28154248584	1.91542042160184	0.142494528159397	13.4420629784409	3.42746278618579e-41	3.12246827158897e-39
ANKRD10	1139.70461093733	1.7725658934684	0.132473018734635	13.3805805166948	7.85316091011487e-41	7.11994752129549e-39
DOK2	501.22117604353	2.22458177931648	0.166276716301768	13.3787930673299	8.04430002246599e-41	7.25834496763941e-39
IL11	67.0481905191255	6.31995723509247	0.473247843302668	13.354434308643	1.11602727179913e-40	1.00219249007562e-38
HSP90AA1	46466.9255232274	1.68196778886646	0.125966342389785	13.3525174817083	1.14512474828961e-40	1.02344845986945e-38
IL17RA	1616.30128448193	-1.32877108799999	0.0995961481278095	-13.3415911456215	1.32598777550767e-40	1.17950365426998e-38
RYBP	329.574271999541	1.89448830868692	0.142250530941124	13.3179700360558	1.81988721453943e-40	1.61124099022463e-38
GBP2	79.6635126860041	3.979236939617	0.298946026639567	13.3108875349418	2.0009060217421e-40	1.76322830644919e-38
MXD1	412.667573659096	2.01867750039448	0.152007530519092	13.2801150936462	3.01929737946299e-40	2.64827488287968e-38
RNU1-11P	95.2973157061577	6.91044095583818	0.52084859038411	13.2676579785729	3.56550816372124e-40	3.11288671071552e-38
CYP1B1	6581.75088800577	1.49253762062627	0.112510500993625	13.2657628172044	3.65680719305337e-40	3.17788341228574e-38
SIPA1L2	183.973634341885	2.27255086901402	0.1713851143941	13.2599081142385	3.95379916991187e-40	3.42021764890816e-38
TSC22D3	498.739002791676	3.33530146384502	0.251641433513806	13.2541824185008	4.26742182593547e-40	3.67465939696307e-38
PTPN14	110.598503872202	2.64551394885127	0.199933247395267	13.2319860919435	5.73515718883308e-40	4.91607246668246e-38
AQP1	59.4295796318768	5.40531059479542	0.408951613371039	13.217482015143	6.95535772583002e-40	5.93502877799559e-38
PPIL1	557.30878311453	-2.0525008415241	0.155585343969905	-13.1921220158187	9.74042859569663e-40	8.27409920980392e-38
AC007362.1	68.8842367607923	3.90348458832166	0.296168251458883	13.1799562211468	1.14457224141659e-39	9.67907772584487e-38
MAP4K4	2146.77836504409	1.54435026108656	0.117287855161821	13.167179662002	1.35567955330148e-39	1.14131272393569e-37
ARL11	319.006847805013	-2.23551596676847	0.169943262146952	-13.1544842586074	1.60374051091347e-39	1.34414838021361e-37
UBL4A	214.807875514923	-2.93582401175382	0.223377111410658	-13.1429043612108	1.86912430281057e-39	1.55964363284964e-37
PNN	7010.25850677478	1.91190917565087	0.145650642427707	13.1266786317118	2.31593387944588e-39	1.9239595197617e-37
CERKL	350.083786375336	-1.87183352169176	0.1426479297057	-13.1220517925046	2.46178302949473e-39	2.03615370044788e-37
DCTPP1	502.711498374752	-1.94064615519528	0.147958345580345	-13.1161655504013	2.66060024786698e-39	2.19098687660592e-37
IKZF1	1143.83698305891	-1.43604624272311	0.109508737084604	-13.1135312209258	2.75467421058799e-39	2.25859331579427e-37
SNAP23	338.587718260656	1.90591325189327	0.1454319541228	13.1051890445202	3.07495088944767e-39	2.5102780897491e-37
RNU6-11P	88.9462228551801	5.41803414825077	0.413803461743983	13.0932547674115	3.59850837630862e-39	2.9250289207081e-37
DNAJB6	640.167595458488	2.03016378449569	0.155082422440131	13.0908696972375	3.7133150324456e-39	3.00539463012271e-37
RHBDD2	240.721254710128	2.26656240933977	0.173472180663942	13.065855289677	5.16013852939942e-39	4.15854240971856e-37
NQO1	189.213269932163	2.04375652810103	0.156773382289839	13.0363745315042	7.59851840560145e-39	6.09756851458861e-37
ANKRD30BL	88.4079220321958	4.00442396178303	0.307502743896796	13.0224007468597	9.12559718811807e-39	7.29197083786147e-37
FANCE	225.982983664075	-2.66626157512099	0.204998558719175	-13.0062454671862	1.12746909529984e-38	8.97122877601871e-37
RN7SL471P	59.6837118088474	6.87663554318477	0.529290618208258	12.9921734990569	1.35522828958285e-38	1.07381912121653e-36
CD3EAP	257.851670474221	-2.75933686531327	0.212395892605188	-12.9914794088908	1.36757654559577e-38	1.07906939317343e-36
MIEF1	763.260807938372	-1.47952921764211	0.114235445164931	-12.9515774679741	2.30175065298734e-38	1.8086005755848e-36
AC084082.3	60.8726857533105	6.46553948660612	0.500557734895641	12.9166708171118	3.62489167889151e-38	2.82471930911306e-36
ARTN	251.303463161922	1.98007372497996	0.15329440487881	12.9168036272775	3.6186418282055e-38	2.82471930911306e-36
RN7SKP160	54.8631041819153	6.57311514635697	0.509184671069374	12.9090986430371	3.99955294092692e-38	3.10385059094649e-36
KIAA0930	3394.86776186562	-2.83815245236204	0.219915985946702	-12.9056213905699	4.18426474024561e-38	3.23388788817835e-36
GGA2	674.229630743719	-1.74621724773521	0.135524426538977	-12.8848894057707	5.47539369367002e-38	4.21448874592773e-36
MIR3687	54.0764440025653	6.30275381152112	0.490595722171424	12.8471438430497	8.92448426803001e-38	6.84137903766301e-36
PLD6	145.327928676173	-2.88198025617925	0.224541713746991	-12.834943708618	1.04478885057583e-37	7.97677252799962e-36
KLKP1	50.5524806191395	6.15941039129426	0.480505888537559	12.8185950229262	1.29017150803783e-37	9.81050576555539e-36
SLA	569.593037025414	-2.13493469656245	0.166563895805717	-12.8175117796997	1.30831982998182e-37	9.90855235092258e-36
MRPS26	463.624805776823	-2.28733844928835	0.178661315779765	-12.8026508665589	1.58448528936188e-37	1.19520894347145e-35
APOL6	587.889112977796	1.93003718853297	0.150815231388931	12.7973625127801	1.69614636907942e-37	1.27433977004382e-35
STX1A	60.1422138281936	3.66533359540425	0.286438212349966	12.7962451843751	1.72072092678502e-37	1.28767282687746e-35
PKIB	159.76465653773	2.39371814413416	0.18716940463521	12.7890460986371	1.88776723751522e-37	1.40709543735423e-35
MYC	529.622787079194	-3.24018230584943	0.254758446016415	-12.718645275614	4.6586705365298e-37	3.45878775503461e-35
KNOP1	489.268834508732	-1.71402066020225	0.134869479156239	-12.7087364088998	5.28820257485217e-37	3.91078133947303e-35
WHAMM	476.694904228404	1.71334320168367	0.13495817976662	12.6953638871428	6.27376701050486e-37	4.62151165172268e-35
RP11-465B22.3	67.1891010291078	3.86981962370332	0.305037310156025	12.6863812879937	7.03623528380124e-37	5.14299709232263e-35
RXRA	477.19461266965	-1.7640607203508	0.139051500514572	-12.6863839212287	7.03599879084403e-37	5.14299709232263e-35
TRIM38	1152.95160419023	1.48048192070796	0.116739875251086	12.6818871231763	7.4515934566211e-37	5.42556561409115e-35
IFNGR2	536.931641512866	1.92926572733379	0.152402935785549	12.6589800740357	9.9787337494178e-37	7.23765234794311e-35
ZNF561	401.595920482595	2.05806731743726	0.162657434694106	12.652771275458	1.07997029563795e-36	7.80309572227605e-35
C17orf96	209.707356011798	-2.60698034465172	0.206333800699961	-12.6347711126722	1.35788703060312e-36	9.7736769553869e-35
RNY5	96.3364153843869	3.79207105131073	0.300322153259779	12.6266777530414	1.50499233974146e-36	1.07913100923363e-34
POLR1B	243.34689850496	-2.32312126595699	0.184097101004307	-12.6189997196242	1.65915302332464e-36	1.1851631709794e-34
ANKLE1	226.949796873952	-3.21101819165276	0.254522567782396	-12.6158486441093	1.72687324155427e-36	1.22888209770681e-34
NFKBIA	2043.22370112654	1.99059703088809	0.157818018520145	12.6132430856366	1.7849392286879e-36	1.26542796896979e-34
CYTIP	139.768755826885	2.13588470928657	0.169516157883715	12.5998886239018	2.11442871792779e-36	1.49340437313416e-34
SNX10	383.877230347526	-2.04917611698963	0.162717147464976	-12.5934859903484	2.29317817506384e-36	1.61361022482664e-34
KLF10	252.911734510406	2.11353236954209	0.16789337503105	12.5885394176585	2.44149149962863e-36	1.71158537918204e-34
GEMIN4	317.10790263751	-1.95998624401982	0.156493195335615	-12.524418328966	5.48923020429274e-36	3.8339223404649e-34
ELOVL3	140.807594376519	-3.3111042172426	0.264686522826939	-12.5095308286909	6.62141541144654e-36	4.60762552874756e-34
SARS	697.885192324242	1.59641151266333	0.127655767480636	12.5055964502779	6.95756324864586e-36	4.82373999055014e-34
USP12	328.488406737523	1.65087655410571	0.132396255277211	12.4692088205146	1.09911896258422e-35	7.59237560308175e-34
MEX3A	150.940071322017	-2.72698064889407	0.218872068694654	-12.4592446407515	1.24544657290819e-35	8.57176331091336e-34
SOCS3	55.2830167962402	4.28270152803648	0.344152662549967	12.4441911804611	1.50400181444759e-35	1.03136240788555e-33
BAIAP2	81.1167385880964	3.30952551627589	0.265977124514251	12.442895314099	1.52860787729661e-35	1.04443794746592e-33
MT-ND5	22884.81615786	2.10856034408193	0.169515263821314	12.4387638997781	1.60975756186985e-35	1.09591364988237e-33
ANTXR2	377.725378749858	1.51129128116463	0.121662954952578	12.421951133389	1.98656670099982e-35	1.34757823192283e-33
PPFIBP1	349.921757089253	2.25912401037721	0.18212826798155	12.404027312257	2.48512228231478e-35	1.67972888888502e-33
SOD2	917.150477659631	1.703785477763	0.137381843768354	12.4018242223903	2.55441188592045e-35	1.72039640516742e-33
GPBP1	1542.0536528928	1.22620368171089	0.0989671764610991	12.3900036917075	2.9602977471613e-35	1.98666529950063e-33
HSP90AB1	35412.1224794307	1.67628629060575	0.135646814902193	12.3577268792814	4.4249290287342e-35	2.95905360368332e-33
C12orf5	264.479995881876	2.71008164742645	0.219596941449199	12.341162994082	5.4364879477689e-35	3.62266041409986e-33
RELB	937.26850377115	3.24730102533801	0.263323452685716	12.33198559497	6.09266366109536e-35	4.04561448313156e-33
DUSP1	50.117271667903	4.62578574961398	0.375305578189181	12.3253850154134	6.61268912157376e-35	4.37551198086449e-33
CLIC4	389.187899339874	1.90572850157407	0.154666517036606	12.3215324046059	6.93635571872628e-35	4.57362923579511e-33
XXbac-BPG308K3.5	82.9769686695158	4.04931719123148	0.328980387336566	12.3086887459002	8.13338502639608e-35	5.34422908807586e-33
MAML2	72.4741483741407	2.93881506647749	0.238767485330935	12.3082716325644	8.17552296136894e-35	5.35326430574637e-33
NFAT5	157.373713831669	2.1114624052086	0.171714305205584	12.2963686844882	9.47383433256207e-35	6.18192276274933e-33
MSMO1	242.126342986907	1.97647345064915	0.160747510763882	12.2955151296392	9.5744443968436e-35	6.22603008398885e-33
XIRP1	41.6841242296072	6.27331278209074	0.51133701978654	12.268450237985	1.33789606331279e-34	8.67011819998371e-33
PM20D2	873.853114797168	-1.60258271158491	0.130866498273724	-12.2459356116713	1.76628341009019e-34	1.14070453929729e-32
TRNAI6	51.7372102715866	4.783740842101	0.391226353168022	12.2275526772771	2.21512244651709e-34	1.42569211933171e-32
RNA5SP288	45.5656485623241	5.71715957995373	0.467911234218922	12.2184704316777	2.4770132279251e-34	1.58882705619767e-32
CTNNB1	1952.99339117935	1.47598064337082	0.121066488057199	12.1914880579791	3.45062314903042e-34	2.20582546930223e-32
KBTBD8	176.685117716462	2.07103623142112	0.170041812925749	12.1795703996961	3.9937996781795e-34	2.54442818686179e-32
FAM126A	548.993921280575	1.43670882749286	0.117996906866423	12.1758177027409	4.18181938957611e-34	2.65524410938136e-32
EGR1	108.471422022191	4.1557254559726	0.341343364237739	12.1746191412065	4.24370334392288e-34	2.68549522347979e-32
DENND5A	225.604932475507	1.91814779719263	0.158803806472062	12.0787268252924	1.36821847795441e-33	8.62938597232916e-32
PGF	46.0533551284003	4.02971516074376	0.334208504355601	12.0574883889134	1.77101663594973e-33	1.113261057358e-31
CBR1	457.32418478285	-1.94473350085789	0.161418864358698	-12.0477461453105	1.99325868818161e-33	1.24879974557239e-31
POU2F2	1139.17074439857	1.26817095372133	0.10526749888119	12.047127244399	2.00827809962617e-33	1.25404332459438e-31
IFRD1	305.585607965128	1.49331225146614	0.124007224046516	12.0421391813914	2.13350397567345e-33	1.32784217733498e-31
FDXR	518.293317880777	1.88245479199419	0.156534482633954	12.0258154006628	2.60008477497138e-33	1.61290785152666e-31
MIDN	1624.25542908605	1.91292784103611	0.159130743423115	12.021107926014	2.75255749314834e-33	1.70189276084562e-31
PSMG1	672.707513346811	-1.53144757120208	0.127773037387668	-11.9856865150322	4.22330959419925e-33	2.60271804991534e-31
AHR	160.204451190477	2.18528357586958	0.183233125014434	11.926247373107	8.63804057003824e-33	5.30606413908082e-31
RNA5SP452	48.4944849503537	4.70650434899651	0.394699322434248	11.9242777514029	8.84477550150992e-33	5.41541481842448e-31
CDCA7	708.502347796231	-1.79035662701668	0.150267582816865	-11.9144568206613	9.95125787779265e-33	6.07316573007812e-31
GAS7	695.712687417983	1.31263555338692	0.110272338913304	11.9035795043661	1.13377519747076e-32	6.89701053996892e-31
CLDND1	288.91692941449	2.6611055287152	0.22376708249966	11.8923011328945	1.29780882293378e-32	7.86947870832325e-31
CYP4F2	48.1734658146542	4.85329864286791	0.408469263382742	11.8816740399884	1.47385766512685e-32	8.90833584902633e-31
AHNAK	1562.84651411518	1.19641846056788	0.100752521385427	11.8748240154804	1.59970351611619e-32	9.6380859127537e-31
RNA5-8SP6	259.945002456602	2.75468002767794	0.232037184459933	11.8717180355789	1.6602271976105e-32	9.97088041163659e-31
CTB-89H12.4	147.174240527045	2.02914317128312	0.17120672944958	11.852005921769	2.10100502886889e-32	1.25780167728284e-30
RN7SKP118	38.6816137552689	6.38128045411971	0.538677098533117	11.8462070719114	2.25152927012073e-32	1.34364996759293e-30
MT-ND6	5431.04235117424	1.86503678947969	0.157483152416468	11.8427702320027	2.34574591668333e-32	1.39545982639792e-30
BTG3	465.495352048095	1.75006510094963	0.148094849551516	11.8171908493067	3.18145754419442e-32	1.88666435120813e-30
GPC1	85.2470123640571	2.68109146825854	0.227166611364233	11.802313078306	3.79727825534949e-32	2.24479853728466e-30
LYL1	241.741207885694	-2.35557877489984	0.19979942225627	-11.7897176493258	4.41017063613829e-32	2.59896868300925e-30
SMOX	204.051542827728	3.03570298522058	0.258132322914464	11.7602590444533	6.25421136574313e-32	3.67420305094031e-30
CTSL	134.648239559759	2.70966342732709	0.230470882471183	11.7570748993244	6.4945500180952e-32	3.80354733668445e-30
BDH1	290.408324915633	-2.18912110604331	0.186227614204923	-11.7550832371961	6.64951920472942e-32	3.88224870473026e-30
SGK223	518.717682601433	1.86754294640588	0.158909429737135	11.7522474877365	6.8765212690648e-32	4.00239006456864e-30
ST3GAL4	296.918069403386	-2.46535648610982	0.210111776612331	-11.7335473806333	8.57864945101357e-32	4.97772834914504e-30
RGCC	145.320037040268	3.74404128654675	0.319436218563992	11.7207788878102	9.97506223589278e-32	5.77023692160939e-30
NXF1	585.247276721905	1.73431798434731	0.148045699342536	11.714747487089	1.07109888731475e-31	6.17699780335829e-30
ANXA2	672.154296072812	1.91871621070897	0.163937674735337	11.7039369614493	1.21674529367285e-31	6.99554352075687e-30
ALKBH2	155.066170025889	-2.74266221260772	0.23435928618349	-11.7028100625822	1.23301569257304e-31	7.06754101232291e-30
RP11-473M20.16	116.294366943385	2.66524587745699	0.228127689131133	11.6831318793789	1.55460037801881e-31	8.88383452384203e-30
JHDM1D	66.5869290959547	3.19516613787922	0.273866532617742	11.6668733026206	1.88214168437602e-31	1.0723089995155e-29
PATZ1	364.921154902488	-1.95652404370793	0.167711876254616	-11.6659838730656	1.90191627901323e-31	1.08031136113348e-29
HES1	41.9714020276604	4.12684467346359	0.353837596453712	11.6631039630167	1.96737108089112e-31	1.11413464995329e-29
DPH2	242.42598582471	-2.00482768257333	0.171928527463329	-11.6608204127203	2.02085741618427e-31	1.14099787887434e-29
IL7R	155.613399862323	2.64721098834715	0.227222870435767	11.6502840725071	2.28695189640698e-31	1.28738324962516e-29
VGF	45.8908387219255	3.75636505601019	0.322788061825573	11.6372490195751	2.66472415560664e-31	1.49557643233423e-29
RASSF2	533.547211080532	-1.41163549527176	0.121369024761358	-11.630937119643	2.86930137361743e-31	1.60561677458984e-29
GARS	1675.28656970557	1.08305748234011	0.0931219976936268	11.6305224239646	2.88327539020589e-31	1.60866293812138e-29
HPDL	138.359728631999	-3.27158836580255	0.281786211402227	-11.6101790414884	3.65848755608365e-31	2.0351551130568e-29
DENND3	338.522242565171	-1.69763552149255	0.146258359156151	-11.6071008268327	3.79257451686907e-31	2.1035403011505e-29
THRA	353.654034681144	-2.81572415450292	0.242705358468661	-11.6014091006009	4.05348409140181e-31	2.24165991189605e-29
OLIG1	357.714780588292	-2.28696952597573	0.197260175923188	-11.5936707207757	4.43700953394221e-31	2.44658262547024e-29
SNORA28	36.7730961034642	5.68068341125984	0.490003164256261	11.5931565868194	4.46373071351123e-31	2.45414092697944e-29
MBNL2	79.6142504496652	2.76514427141888	0.238634798453871	11.5873472324003	4.77699080258671e-31	2.6187352486971e-29
CRIP2	46.6691446389256	3.87586370083839	0.33465916067008	11.5815257920262	5.11278473378647e-31	2.79469259448537e-29
MMP14	1115.49832616162	1.56406523235444	0.135112640965958	11.5760096255428	5.45255426792148e-31	2.97179966429085e-29
FAM101B	1257.523676258	-1.38504645712777	0.119661176817855	-11.5747353816857	5.53417507173645e-31	3.00759289633447e-29
ANXA5	704.672719680058	2.67235525728036	0.230901880093295	11.5735534773498	5.61096485592789e-31	3.04056250727265e-29
RPP25	282.936406320909	-2.49223524691853	0.215465100292595	-11.5667699480526	6.07260134185215e-31	3.28129272506154e-29
HSPA8	4827.99372534393	1.54193107726571	0.133357980727901	11.5623457167653	6.39379762167226e-31	3.44497815855702e-29
SLC16A10	63.3705002239264	2.91660331854883	0.252782483029739	11.5379961601441	8.48795088164876e-31	4.56027856769608e-29
NIPA1	307.247860075793	2.38551202151683	0.206892463064702	11.530202628845	9.29247448866133e-31	4.9783376109993e-29
BMI1	569.163445888401	1.39991763960597	0.121565760136471	11.5157231611468	1.09933392902629e-30	5.87287230412967e-29
REXO4	501.363159779756	-1.5810847045788	0.137358322191509	-11.5106582502835	1.16585099028283e-30	6.21062654654058e-29
NOV	45.9563444508693	3.78444470051388	0.328831113434467	11.5087792666192	1.19153064042911e-30	6.32954501893299e-29
MS4A3	388.907209431681	-1.76819541052082	0.153814661336706	-11.495623337558	1.38775589886275e-30	7.35120807324546e-29
FAM111A	1088.12680628358	-1.34114938937573	0.117117736419973	-11.4512919253024	2.31666765856366e-30	1.22374562199421e-28
SKIL	437.595957480197	1.54653490925363	0.135163223986549	11.441980027108	2.57930825454064e-30	1.3586758397801e-28
ZFP36L2	1839.7629346018	-1.64765968078573	0.144017083402742	-11.4407238492538	2.6169297868138e-30	1.37465353536866e-28
SERINC1	676.256245876698	1.50575793313816	0.13167683569149	11.43525302101	2.78723013578901e-30	1.46004405279748e-28
HMOX2	191.89028979314	-2.1414321342616	0.187402043627411	-11.4269412051832	3.06723925378705e-30	1.60227140852953e-28
DNAJB5	48.3831689305034	3.7490917499656	0.32832643814501	11.4187933544047	3.36878607984442e-30	1.75493281474326e-28
IVD	545.006454057184	-1.87386151878119	0.164120093400257	-11.4176240090919	3.41441163997391e-30	1.77380095610545e-28
VPS37B	168.170481856011	2.07844510844551	0.182462220065767	11.3910984295617	4.63114405273569e-30	2.3992888611673e-28
C15orf61	288.365297386404	-1.80588732010544	0.158826707420926	-11.3701741314793	5.88700273066303e-30	3.04156431492721e-28
CTD-2651B20.7	35.0421014246093	5.55043404567623	0.489063280507376	11.3491122046987	7.49195205870932e-30	3.86019759352842e-28
RNA5SP500	33.5578355803872	5.9657932768673	0.526298865221167	11.3353717271655	8.76591152088083e-30	4.504293173318e-28
GPR183	251.013335963927	2.17978356244607	0.192342870927819	11.3328014286742	9.02705220501354e-30	4.62587365440612e-28
ARID4B	1651.53303945194	1.48392249106629	0.131210807302432	11.3094532498832	1.17821412994115e-29	6.02134473236592e-28
RGS1	91.4819776658527	3.35795128757149	0.297109228797068	11.3020766846157	1.28151142916096e-29	6.53155203543712e-28
CSF1	33.3244216305993	6.11834446723032	0.542184269560562	11.2846218725401	1.56312296417739e-29	7.94538351979977e-28
CPEB2	235.250599895742	1.78894147284437	0.158701906522556	11.2723376299837	1.79733675462385e-29	9.11133777384315e-28
PAGR1	637.667863291766	-2.01712928250734	0.178954793119781	-11.2717253745598	1.80988054176765e-29	9.15032902323173e-28
PLAUR	2717.48821564279	2.58745517493142	0.22984995841936	11.2571487622835	2.13556783802895e-29	1.07680583661898e-27
RPP40	543.230336614797	-1.46014905074327	0.130004827508373	-11.2314986968406	2.8559274450747e-29	1.43618879357917e-27
SBF2	277.246514960228	1.80891966830984	0.161065978301934	11.230923422691	2.87458439198477e-29	1.44172639532045e-27
PHF15	168.194935239234	-2.12352603854449	0.189241727452952	-11.2212357555889	3.20756603786167e-29	1.60446366954895e-27
MARK3	856.656525548031	1.30460969072208	0.116308793311987	11.216776080056	3.37345338708205e-29	1.68297841199982e-27
TNFRSF10B	732.339564937964	2.56655750434449	0.229344515191519	11.1908388225514	4.521358700198e-29	2.24970402027266e-27
GEMIN5	204.239159601662	-1.87654507995053	0.167711863573128	-11.1891015934737	4.6108164724701e-29	2.28817834310108e-27
CITED4	196.194123348553	-2.07160943164011	0.18528356724658	-11.1807510100621	5.06594511794458e-29	2.50744338672438e-27
LRRFIP2	403.864903681115	1.67029830652692	0.14952656760541	11.1705788026561	5.68094780441239e-29	2.80448465171751e-27
RIT1	141.135920875856	2.0081479717688	0.179797621112177	11.1689351580236	5.78704662066598e-29	2.84940274601877e-27
ATF4	3043.30944498778	1.50231073442934	0.134620417486473	11.159605373979	6.42762488961414e-29	3.15656641063394e-27
C16orf74	136.450727284687	-2.44808569976581	0.219390742206552	-11.1585642819011	6.50333146829003e-29	3.18544999555879e-27
ZNF503	429.298461555443	1.50829552166894	0.135291251866644	11.148507393188	7.28175700006554e-29	3.55749672298539e-27
POP1	587.73410503689	-1.41788746469052	0.127272675435129	-11.1405489029201	7.96270568571563e-29	3.8801215457681e-27
PAPD5	847.832408294766	1.63676960881635	0.147060913301846	11.1298751793881	8.9761109603294e-29	4.36266753839927e-27
PHLDA3	856.311515522133	2.48792771573935	0.223603222859909	11.1265288752036	9.31942650653123e-29	4.51788547712509e-27
NEU4	45.4772760600596	5.98477408176025	0.537988990285071	11.1243430438772	9.55068459821775e-29	4.61812333726129e-27
AC108488.3	170.329838657972	-2.12756593598545	0.191613272965647	-11.1034371630763	1.20710529109154e-28	5.82189042951515e-27
PLK3	120.760219261196	3.80112910938249	0.343489213325133	11.0662255521384	1.829447574281e-28	8.80094958055895e-27
AGPAT5	1802.45343108294	-1.05808471604529	0.0956530871570224	-11.0616891466174	1.9243884372163e-28	9.23412650102415e-27
FLI1	274.749613983441	-1.83741657254514	0.166171089309628	-11.057378152715	2.01913555240293e-28	9.66417722010519e-27
CACYBP	1935.4589404489	1.11075033127124	0.100643637238356	11.0364684917004	2.54853804878218e-28	1.21671722845403e-26
ALAS1	444.630934411898	1.80139542933105	0.163264940964599	11.033571682249	2.63200153624625e-28	1.25339103460939e-26
SIGMAR1	459.196060926919	-1.82100763358863	0.16528411824907	-11.0174386558091	3.14891978909301e-28	1.49577655875859e-26
ARHGAP18	621.250428646294	1.47246287350912	0.133692230277862	11.0138253393544	3.27784192194781e-28	1.55310409457517e-26
PRAM1	348.770176116641	-1.96843252289442	0.178967213949873	-10.9988443103649	3.87060570307198e-28	1.8293704849256e-26
MDS2	32.28879478119	5.15184399124033	0.46881897270022	10.9889835762569	4.31760881315566e-28	2.03553667496223e-26
PLXNB2	444.112355830443	1.98754043332489	0.180925647918528	10.9853990088785	4.49249001323527e-28	2.11270266008955e-26
ALDH1B1	113.074699498279	-2.80701419150709	0.256111718900029	-10.9601161694705	5.94230411544029e-28	2.7875614678849e-26
RPUSD3	336.128828078575	-1.7743082486909	0.162003336448267	-10.9522944872033	6.47854138544371e-28	3.03157154954584e-26
IL24	29.2686486245281	5.41399886547057	0.494647276998623	10.9451706644807	7.00856129694469e-28	3.27147150836096e-26
KIAA1430	838.931817182061	-1.31450825691695	0.120286579441047	-10.9281373119534	8.456647063751e-28	3.93766544020287e-26
MCL1	3057.4728437633	2.39102579436725	0.219056703587792	10.9150998586491	9.76219588993325e-28	4.53437167715176e-26
GNLY	26.9880919943301	5.96196321366671	0.546534603229656	10.9086655784199	1.04783122461277e-27	4.85503715816896e-26
FOSL1	59.3739879760649	2.84823387977943	0.261971534361581	10.8723029268066	1.56207378078985e-27	7.21999690150369e-26
C21orf91	342.607227585907	1.50490793117342	0.138462891973304	10.8686732576954	1.62547330033396e-27	7.49466393586742e-26
DDX3X	1430.9163797965	1.06620794592693	0.0982963531118141	10.8468718540768	2.06367613127965e-27	9.49190353260283e-26
BUB1B	551.973371573467	-1.35456555704159	0.124883667656283	-10.8466189571703	2.06939225077013e-27	9.49503626886207e-26
EXOSC2	317.388860033203	-1.67348360084932	0.154369286456657	-10.8407808266911	2.20580274391153e-27	1.00963660545349e-25
ELOVL5	1291.97617386307	1.15004505368987	0.106305454809582	10.8183070732341	2.81936944135726e-27	1.28735275847737e-25
ZFYVE16	311.011896373229	1.61238122152673	0.149272046989484	10.8016286642088	3.38151506717372e-27	1.54030461683e-25
RFXAP	173.230125326909	-2.0444645010994	0.18941396490126	-10.7936313046674	3.68918235386629e-27	1.67640001998098e-25
SSFA2	333.723572216286	1.69786587905689	0.157568788581605	10.7753946345634	4.49848897977175e-27	2.03924291299364e-25
DUSP3	576.606040433185	-1.56402986001998	0.145266230354447	-10.7666444995769	4.94703483641906e-27	2.23719863177915e-25
SDF2L1	1096.89436096538	-2.18586873060134	0.203162505036855	-10.7592133213991	5.36259833811179e-27	2.4193272598113e-25
HES7	41.7168297018107	4.71846129633307	0.438572506305691	10.7586801007636	5.3937142822634e-27	2.42755761181201e-25
C11orf83	217.690416571318	-1.90514524868693	0.177099136791406	-10.7575072538659	5.46278680374503e-27	2.45279127488152e-25
CSPG4	236.435899550362	2.03229114216702	0.189057688763198	10.7495820744564	5.9530731923467e-27	2.66658086131293e-25
FAM129A	618.143333527638	1.27317014839933	0.118479661261486	10.7458962563155	6.19572194002396e-27	2.76869488969128e-25
MAP2K1	252.502510353746	1.88678659893162	0.175686502116744	10.7395080225221	6.63972607955229e-27	2.96009348482735e-25
TSPYL2	131.445924334591	2.79626413735144	0.260385925639913	10.7389219693018	6.68200521685028e-27	2.97191637687176e-25
HIST1H1C	1686.45638175729	1.15312616211195	0.107476226878643	10.7291276927129	7.4294170170829e-27	3.29656343783881e-25
RNA5SP283	28.7224915897523	5.92284659120812	0.552738647736166	10.7154558767804	8.61318700152451e-27	3.81285165433684e-25
XXYLT1	298.988555103082	-2.20297787600565	0.205594429409825	-10.7151632577277	8.64046807891006e-27	3.81597065648913e-25
MMP19	33.3202381295117	4.83423084779156	0.451336088242285	10.7109335453727	9.04451132907448e-27	3.97579008493442e-25
TYSND1	124.543336161641	-2.62428799357186	0.245010129667724	-10.7109367156813	9.04420157786679e-27	3.97579008493442e-25
POLA2	196.484639400569	-1.78754593531773	0.167059253019775	-10.7000713998532	1.01699822910389e-26	4.46012851266072e-25
EMC3	595.487692758756	1.17955643329587	0.110305061439197	10.6935839380868	1.0907297369509e-26	4.77238547086312e-25
ZNF639	180.712079579668	-2.16072556826387	0.202151385077486	-10.6886508219355	1.15032114467877e-26	5.02147133017412e-25
RNU1-89P	29.3181603484487	5.9188240735327	0.554255138792323	10.6788799223934	1.27804344362029e-26	5.5661300830927e-25
CEP85L	412.848647330728	1.74562492202054	0.163603452277275	10.6698538308474	1.40847775809287e-26	6.12006303274545e-25
ZNF654	190.978881187831	1.79861826364676	0.168738049623631	10.6592334548051	1.57893418138901e-26	6.84495190635261e-25
UNG	595.140692793509	-2.24794174954625	0.210941729843869	-10.6566953405099	1.62260893164351e-26	7.01815578737001e-25
LAIR1	419.051635208697	-1.87457579509985	0.175922323316159	-10.6557016742608	1.64003188485704e-26	7.07728175849749e-25
KANK1	81.801926433938	-3.18931014490567	0.299448761212204	-10.6506039029681	1.73237527593388e-26	7.45870615378106e-25
BRCA1	874.266906909968	-1.55909444379403	0.146470391329054	-10.6444342071254	1.85105373470484e-26	7.95151966493484e-25
PPIL4	1112.74887468765	1.36226694662336	0.128208272276998	10.6254216083666	2.26984178631278e-26	9.72833554688326e-25
KLF5	82.1140653086693	2.99442853969974	0.282163383942556	10.6123923588518	2.60979754695129e-26	1.11599914150584e-24
CCL4	36.3357052320876	5.35837743690897	0.505813955547756	10.5935737401833	3.19169055785045e-26	1.36173983122045e-24
TUBB2A	29.8876972646531	4.90037113775461	0.463046984529062	10.5828810066402	3.57784418081778e-26	1.52304707814586e-24
RNA5-8SP2	127.274258498794	2.87345122120487	0.272079634623891	10.5610668919671	4.51500685979048e-26	1.91765764328669e-24
ZNF697	131.784803983371	2.20561606078971	0.208947695215813	10.5558286178349	4.77408506312969e-26	2.02313923866292e-24
SRC	70.0152530853342	2.45711703394464	0.232799562145438	10.5546462858448	4.83457018498195e-26	2.04417768045717e-24
SELPLG	343.896145372466	-2.94644737111852	0.279203913372774	-10.5530303480547	4.91846777831298e-26	2.07499922513258e-24
PHACTR3	409.241305926195	-1.64207484176456	0.155749144634182	-10.543074542216	5.46814271645422e-26	2.30174632470745e-24
RNU5E-1	27.223733550222	5.61586375591592	0.533083552303167	10.5346783476114	5.97873151618714e-26	2.5110672367986e-24
XAF1	340.765121151726	-2.06626465568043	0.196507426780814	-10.5149443434784	7.37243226723662e-26	3.08954061545663e-24
TMEM170B	306.314599677076	-1.83227697468086	0.174399727749651	-10.5061917144221	8.0894527802997e-26	3.38250333771379e-24
HEATR3	249.723837950767	-1.70437368325829	0.16234244572298	-10.4986325398018	8.76404814123396e-26	3.65646946565022e-24
NFE2	89.5405250733327	-3.0626310558836	0.291808937247782	-10.4953298715558	9.07601413054132e-26	3.77826654467435e-24
SLC35E4	34.5898868331349	4.25467004795599	0.405725106698119	10.4865831019959	9.95640777568164e-26	4.13563739722036e-24
PIGW	416.690704504883	-2.24804772340548	0.214611337992604	-10.4749718464686	1.1257109437732e-25	4.66563889619231e-24
WAC	2156.77773113579	0.919422338153729	0.0877750601307192	10.474756004547	1.12828180273707e-25	4.66603908684553e-24
SAFB2	2182.66463837592	1.18320422762641	0.112981673351562	10.4725323366796	1.155108707302e-25	4.76652954098494e-24
WDR89	246.772443944441	-1.80303882771504	0.172229774656759	-10.4687986227025	1.20158232181448e-25	4.94747585693833e-24
TAB2	540.411723695462	1.28335275877702	0.122599603105608	10.4678377928478	1.21383861045345e-25	4.98705196425514e-24
DNAJC1	656.77354159846	1.15597081222598	0.110481623833381	10.463014319642	1.27726399425805e-25	5.23022763116504e-24
RBM38	797.792798646063	-1.26788304000106	0.121178731918474	-10.4629172126843	1.27857404707131e-25	5.23022763116504e-24
TES	221.616407397148	1.57225768879906	0.150298230810376	10.4609194687241	1.30582272073005e-25	5.3301309237072e-24
SGK1	64.2459889389445	3.49265516422701	0.334172363782547	10.4516577154769	1.43986174054388e-25	5.86455997908778e-24
GALNT6	190.126832738205	-1.99857348697082	0.191384233655461	-10.4427279551603	1.58198088350624e-25	6.42952489249151e-24
GBGT1	130.685410941969	-2.34433848710294	0.224519732237871	-10.4415699401387	1.60140105002676e-25	6.49445612933433e-24
NUFIP2	1046.57182847665	1.04175964578756	0.0997800514418577	10.4405603197609	1.61852528024826e-25	6.54981753968278e-24
CLU	31.8819754845954	4.58069847735656	0.439940136660648	10.4120949548414	2.18362582131185e-25	8.81773356280489e-24
MRTO4	982.780809363742	-1.28662615136591	0.123747079339141	-10.3972243889472	2.55260358941327e-25	1.02856834378537e-23
C18orf25	237.803552081791	1.53243335266848	0.147592566399547	10.3828627013642	2.96741193613436e-25	1.19062668705578e-23
NCOA3	421.586488523392	1.8244484783714	0.175713946775174	10.3830601489236	2.96127939063884e-25	1.19062668705578e-23
RP3-455J7.4	172.503406701441	-3.01671405067976	0.290614524892422	-10.3804655042499	3.04287829305583e-25	1.21831420064643e-23
ST13	2332.19068450775	1.17847114689917	0.113628632708955	10.3712516713783	3.35106273263764e-25	1.33886315703561e-23
DAAM1	354.917394766714	1.79204939239493	0.172810256688014	10.3700406835819	3.39380241426548e-25	1.35307242977206e-23
YWHAZ	1083.62208655865	1.10157653786029	0.106246354038625	10.368134961693	3.46215790107618e-25	1.37741294722563e-23
RRP1B	926.496636957939	-1.25216324289527	0.120830128993208	-10.3630050992137	3.65301223884267e-25	1.44775655792582e-23
ZFP36	286.203166675897	2.04311458561357	0.197155296792203	10.3629708095895	3.65432241792709e-25	1.44775655792582e-23
PANX1	141.369242415956	2.00178679132915	0.19323751976551	10.3592035012573	3.80114076944984e-25	1.50276546394727e-23
SLC7A11	333.185402302763	1.60825410830538	0.15525827511182	10.3585725601234	3.8262947060293e-25	1.50954530473432e-23
PDCD2	1401.92902085826	-1.09988889209463	0.10630822412527	-10.3462258084431	4.35309357751998e-25	1.71379203935014e-23
FAM217B	506.47349233421	-1.71259184960829	0.16559017971225	-10.3423515366932	4.53276071576891e-25	1.78080836620771e-23
GLUL	520.637356628714	-1.74757201142218	0.169038208525165	-10.3383254393755	4.72725542995935e-25	1.85335931181234e-23
POLH	276.691058359069	1.51629934867032	0.146704920045081	10.3357089060433	4.85806654848929e-25	1.90069333965583e-23
RAP2B	308.036713974292	1.41589199820531	0.137085434996647	10.3285370779175	5.2352910230198e-25	2.04403971246599e-23
FAM105B	357.530890818565	1.24087489465029	0.120159189798988	10.3269246133077	5.32402111002255e-25	2.07438822505796e-23
REV3L	1291.8681196187	1.489366101544	0.14423710613019	10.3258179639273	5.3857780428273e-25	2.0941237594152e-23
RPUSD2	209.613700847991	-2.63745917377069	0.255453979723716	-10.3245961430047	5.45478687495885e-25	2.11659199357971e-23
GEMIN6	144.690634408216	-2.35315333856449	0.227969077304607	-10.322247939883	5.58988337139431e-25	2.16455894492308e-23
JMJD6	247.447420356821	1.80858645864556	0.175217219878753	10.3219675548845	5.60623439527131e-25	2.1664419718448e-23
DLX1	141.122732666255	-2.19377587347007	0.212692507951698	-10.3143072344056	6.07176041583018e-25	2.3415390168042e-23
FYB	269.226123227069	-1.6734095747948	0.162370883869731	-10.3060938938865	6.61349371856749e-25	2.54525029683155e-23
LYN	1277.56540930386	0.974239678565945	0.0945507664034498	10.3038792346626	6.76759067123465e-25	2.59925101584813e-23
CCNB1	764.531280335931	-1.51176293938027	0.146766496604839	-10.300463486913	7.01226208391805e-25	2.68774874753103e-23
C17orf62	256.839162608076	-1.60989039124894	0.156454716796898	-10.2898169144931	7.83251596419746e-25	2.99605651222791e-23
MEPCE	376.694377752183	-1.68859258993329	0.164225530186184	-10.2821564224449	8.48085097681114e-25	3.23748760568228e-23
BMF	146.345530977298	1.67087271492042	0.162538558047883	10.2798544233928	8.68586958262922e-25	3.30905310281256e-23
MTND4P12	261.942926114509	2.00890685519894	0.195457745166055	10.2779598398223	8.85828120603423e-25	3.36793280208455e-23
RNVU1-19	32.2533844498053	5.81852940566781	0.566130058079219	10.2777256261734	8.87982933604986e-25	3.36933242694624e-23
CCDC71	331.510391146554	-1.69579022133261	0.165116130158129	-10.2702880676078	9.59178187332924e-25	3.63216511179202e-23
MT1G	2533.31464308469	2.03851784266296	0.19875499154149	10.2564359609425	1.10717967355127e-24	4.18420727130859e-23
CUTC	231.78277098088	-1.64663220921984	0.160685800085411	-10.2475278359668	1.21409021475558e-24	4.57906265397215e-23
UPP1	34.1219614639652	3.85387897476881	0.376127940944545	10.2461916684276	1.23098485955296e-24	4.63351546535924e-23
REEP5	913.660385828462	0.984784600650289	0.0961227383737119	10.2450743425721	1.24529111159167e-24	4.67802784509873e-23
CTTNBP2NL	113.256222914498	2.147734388136	0.209720713402268	10.2409263886891	1.29985718396631e-24	4.87330154577268e-23
AFF4	321.383443913651	1.44214839122409	0.140932711929698	10.232886116202	1.41246021167772e-24	5.28495529202746e-23
TRA2B	3942.3614870654	1.16649466587657	0.114029253960197	10.2297842471525	1.45843933686858e-24	5.44618792369657e-23
HPS4	308.06583223391	-1.68120756957253	0.164360725024854	-10.2287670568398	1.47383767201096e-24	5.49281241477918e-23
FADS3	53.6853239047445	2.72418579183637	0.266400692850991	10.2258960465997	1.51817358798079e-24	5.64688708523504e-23
HSH2D	115.239266895367	-2.72127864013671	0.266214262658462	-10.2221369094261	1.57822762785564e-24	5.85870405631923e-23
RGS19	184.56286082052	-2.6801099919341	0.262226652815484	-10.2205857534244	1.60368863065905e-24	5.94152459665392e-23
MALSU1	284.931172153591	-1.62846583212824	0.159575480910153	-10.2049877765691	1.88344869177684e-24	6.96432851559364e-23
MAP3K8	157.989907084652	1.82255348568333	0.178628271178856	10.203051698678	1.92138549883299e-24	7.0907021011727e-23
CCL5	674.52414654212	1.84855036485797	0.181441332236901	10.1881436939869	2.24000453537291e-24	8.25039170469969e-23
HMGCS1	298.556693654615	2.57910952892038	0.253232859415443	10.1847348518432	2.31991451849617e-24	8.52806003699819e-23
YARS	1186.72946787459	0.989456879849445	0.097249592457942	10.1744064405962	2.57967920810868e-24	9.46451177169523e-23
VTRNA1-3	73.1388279617341	3.31269161177842	0.325622124506139	10.1734230031288	2.60586673963156e-24	9.54202620892661e-23
PPTC7	357.452015489579	1.4867533945841	0.146364676117313	10.1578702869021	3.0568055021883e-24	1.11715577829975e-22
TIMM9	199.317646284282	-1.67691527797931	0.165108579533718	-10.1564393728968	3.10198646768507e-24	1.13147506397689e-22
RP3-496C20.1	78.0507531904029	3.52540790449305	0.347143683960945	10.1554718330686	3.13291066832604e-24	1.14054882979329e-22
FYTTD1	319.323689035097	1.53309134892817	0.150970342930653	10.1549173113582	3.15077157729421e-24	1.14484104825846e-22
ACRC	81.506659036157	2.82533069110548	0.278423591275052	10.1475980471581	3.39619187051233e-24	1.23164204411772e-22
FAM78A	234.800283986061	-1.94985705370997	0.192355913012922	-10.1367149216722	3.79652535999225e-24	1.37418186638644e-22
PYCRL	76.0656853682084	-3.24157619833508	0.320283706093288	-10.1209525700658	4.46053064943871e-24	1.61143078519378e-22
SMEK1	1300.07971602977	1.12829238081785	0.111631407566572	10.1073022853804	5.12767787412846e-24	1.8489053413062e-22
SOCS6	114.662767933818	2.00837443941251	0.198726206008208	10.1062385266368	5.18363916676345e-24	1.86551655356537e-22
ATP2C1	219.252172537222	1.42821485274114	0.141348179376422	10.1042323929598	5.29082727503897e-24	1.900465157194e-22
MT-CYB	26092.9058967088	1.48293123691436	0.146797733940384	10.101867359319	5.42001392803269e-24	1.94316773108062e-22
MIR22HG	36.4975191373796	3.39490897347185	0.336100402772144	10.1008774326682	5.47501036687268e-24	1.95916025613824e-22
CAPZA2	408.563805178238	1.21649237290249	0.120456429338229	10.0990240171134	5.57946921508577e-24	1.99275815261529e-22
RBM39	3540.54744395029	1.23245968866229	0.122133391054958	10.0910953017566	6.04907399399646e-24	2.15639768201863e-22
PMS1	309.886123481444	-1.49836255387694	0.148506760127595	-10.0895242249549	6.14667101128729e-24	2.18705513077086e-22
FAM105A	260.040267348909	-1.4549491128149	0.144237635560403	-10.0871669669433	6.29603928074514e-24	2.23464269690394e-22
SEPT9	359.700311705065	-1.52915116906605	0.151595611862294	-10.0870411107618	6.3041145124239e-24	2.23464269690394e-22
PLCD3	80.1153551865626	2.39406381007008	0.237553519748359	10.0779976344115	6.91203194169214e-24	2.44553655452965e-22
MIR663A	535.805435761547	4.30057682916387	0.427363276155037	10.063047222625	8.04683423805309e-24	2.84170786631471e-22
TMEM192	280.461761128989	-1.47494912970637	0.146604694744001	-10.0607223546416	8.23915679771172e-24	2.90418726899528e-22
KIAA0922	255.876549460357	-1.68191379115104	0.167617529708654	-10.0342356439357	1.07790994314167e-23	3.7923928559264e-22
PMEPA1	174.174178382413	2.11082375040593	0.210407806652959	10.0320600456021	1.10193173294176e-23	3.86968875601781e-22
MB21D2	40.9443927454548	3.08200766953626	0.307282577045598	10.0298809622353	1.12652333943442e-23	3.94869463476844e-22
HMBS	174.290743609481	-2.1312551007738	0.212502776001736	-10.0293047501478	1.13311642365992e-23	3.96443590303874e-22
PPARGC1B	132.949636535729	-2.13146040056945	0.212677121487533	-10.0220483786	1.21948887166938e-23	4.25872613739651e-22
RNF44	325.435911005259	-1.57059164737073	0.156762388643383	-10.0189315878801	1.25856063843851e-23	4.38704926426495e-22
MTMR4	289.797331414978	-2.01528584585753	0.201465731308158	-10.0031197999375	1.47670066326661e-23	5.1379374737789e-22
IER5	1663.2773023679	2.54555849200804	0.254575410345548	9.99923161688247	1.5358409494871e-23	5.33386530855022e-22
RPL23AP79	386.579221595805	1.42325508665626	0.142363517628841	9.99733014722814	1.56561083967986e-23	5.4272590468167e-22
ME1	60.0432334495579	2.92504560370206	0.292786305565931	9.99037710472214	1.67941614477115e-23	5.81108801065951e-22
CCDC71L	140.92667901796	1.69016654160709	0.169244983986712	9.98650891620985	1.74623710380979e-23	6.03123430469691e-22
WT1	217.065499427808	-2.33272997069746	0.233667410158396	-9.98312074891476	1.80692465128038e-23	6.22943054366461e-22
ZBED6	404.24852843521	1.84985692885886	0.185501785490915	9.97217856401416	2.01754064904779e-23	6.94284335031809e-22
PGRMC2	754.436575603651	-1.4673468918403	0.147179868486022	-9.96975270418627	2.06742952795088e-23	7.10156394136571e-22
CBFA2T3	96.7998635883887	-2.76740699484282	0.278181120894928	-9.94822001557791	2.56734014432586e-23	8.80270917121765e-22
NFKB2	50.5553214005931	2.8162525929474	0.283176417046231	9.94522291906681	2.64580983604541e-23	9.05529616844725e-22
FRYL	690.77746638257	1.19517770184045	0.120276122556008	9.93694905058068	2.87497699697547e-23	9.82179641466727e-22
RNU1-27P	29.84592296468	5.67242296356438	0.571373092662915	9.92770404557862	3.15434826251638e-23	1.07567268597711e-21
KIAA0232	395.344067025355	1.16398278633714	0.11734170192227	9.91960034045008	3.42123315582337e-23	1.1645778854245e-21
DEPDC7	98.9481492993303	2.22825331001094	0.224654734424598	9.91856822300272	3.45679118835803e-23	1.17456158973073e-21
DTNBP1	428.463621287113	-1.60309598530201	0.161702894882428	-9.91383602914219	3.62456441259285e-23	1.22935315994021e-21
NRARP	171.772319030183	2.05772977243808	0.20768695327451	9.90784322267117	3.84864372279235e-23	1.30301119074359e-21
TAPT1	457.603026005472	1.80517616419171	0.18221836755502	9.9066641218078	3.89432031307157e-23	1.31611276817032e-21
IL31RA	51.2534246749279	2.65977916665182	0.268618510738937	9.90169724094998	4.0926955060043e-23	1.38068071292002e-21
SNX20	247.561582037548	-1.59783945415403	0.161494824170014	-9.8940598397872	4.41741412839549e-23	1.48756420773718e-21
URI1	1319.5639416812	-1.24070854172644	0.125656181729108	-9.87383608711897	5.405685301336e-23	1.81711966867369e-21
TNFSF10	70.3121890051708	-3.017713186171	0.305639757641987	-9.87343141956621	5.42754523155646e-23	1.82122149424718e-21
LTB4R	410.555798057889	-1.91158719173264	0.193625363084323	-9.87260739648115	5.47232944355379e-23	1.83298736494738e-21
LMNB1	3128.20564596432	-0.928009265989177	0.0940499351755293	-9.86719729532184	5.77558170300547e-23	1.93113332899427e-21
MKI67IP	782.837528816841	-1.48630726657467	0.15066028598283	-9.86528903007699	5.88646717800293e-23	1.96472562907574e-21
MTL5	132.047909145058	-2.09524592979421	0.212391107060771	-9.86503605913548	5.90132415185639e-23	1.96620443207964e-21
MT-TC	227.507061874603	1.94400678467658	0.197078807930268	9.86410870398823	5.95610586461982e-23	1.98095669126985e-21
RCC1	1056.20378996451	-1.40404189721407	0.142392622692954	-9.86035561857481	6.18300122868369e-23	2.05279995018516e-21
ANO6	318.022571409938	1.29383112644928	0.131237410054534	9.85870664402511	6.28537732302371e-23	2.08312206603833e-21
IER3	41.2749988437997	4.17763846191428	0.423769841864133	9.85827222517096	6.31262623159802e-23	2.08848255220132e-21
MPST	286.477180326015	-2.15945123316252	0.21927088123748	-9.84832651273811	6.96947190975956e-23	2.30175658974161e-21
MIR17HG	265.112974211324	-2.00934847963927	0.204209312461607	-9.83965155857937	7.59735027394908e-23	2.50473481584146e-21
THAP4	769.970841713724	1.97114449310087	0.200454107689283	9.83339536327324	8.08460998478115e-23	2.66072556881332e-21
SUGT1	2613.03151719438	1.35387396209318	0.137748534624763	9.82859066908575	8.47971015974839e-23	2.78589502077587e-21
SAPCD2	96.220621867529	-2.73205313342675	0.278376572070519	-9.81423513159238	9.77766539608419e-23	3.20673415720618e-21
RGS14	157.570582104269	-2.19123990132239	0.223372327842166	-9.8098091311951	1.02161614135651e-22	3.34196307983844e-21
SURF6	835.718189563761	-1.25521377148474	0.127956158105871	-9.80971756315294	1.02254358737235e-22	3.34196307983844e-21
TRIM22	481.884267363759	1.57021218636396	0.160180879246509	9.80274420861116	1.09567717941756e-22	3.57478897049418e-21
LPCAT1	224.279886888608	-2.22199651850888	0.226677784865061	-9.80244499844397	1.09892843584654e-22	3.57920422162246e-21
GCLM	327.12644110113	1.26595736516222	0.129367830259049	9.78572000958229	1.29669051464042e-22	4.21603271122225e-21
KPNA4	638.406082873779	1.33593253378474	0.13653331750718	9.78466324686275	1.31030736058191e-22	4.25297352940681e-21
S1PR4	453.635390251736	-2.02847608316009	0.207634480757558	-9.76945676729199	1.52266298049697e-22	4.93374200794018e-21
NXT1	152.442967985317	-2.31054082919019	0.23653662834431	-9.76821579542807	1.54142623557938e-22	4.98597186115881e-21
SLC3A2	863.375184673286	1.68278084936925	0.172293538367477	9.76694114772964	1.56093692148109e-22	5.04043638104289e-21
METTL9	512.383323870661	-1.16563685436329	0.119415498316217	-9.76118569866564	1.65212194777743e-22	5.32576336601482e-21
RP11-259N19.1	57.3180370018657	-3.80530832564536	0.389962113707671	-9.75814878390456	1.70234161366961e-22	5.47828637381937e-21
LDLR	1044.37040565258	2.48111569970056	0.254327493860833	9.75559371122579	1.74576155070284e-22	5.6084448591404e-21
C1orf131	601.895686950481	-1.13844722790018	0.116775391221828	-9.74903373038224	1.86232382292282e-22	5.9727385463739e-21
FNDC3B	601.712190329381	1.02593224411016	0.105251523369999	9.74743368325056	1.89190367948752e-22	6.05730383493644e-21
RP5-1120P11.1	22.5734046127897	4.8281771178029	0.496028519086308	9.73366839208454	2.16636347636469e-22	6.92428515886191e-21
EGR3	20.7794794543402	5.12589140102225	0.526664038270857	9.73275376433821	2.18593639449752e-22	6.97502343949818e-21
HMGCR	671.47187229752	1.45674337803093	0.149729134538381	9.72919119930876	2.26385761461942e-22	7.19929627259577e-21
VMP1	715.782149874542	0.999687800673302	0.102749785977672	9.72934192671251	2.26050585821568e-22	7.19929627259577e-21
PTX3	37.0422573178121	3.50631687115161	0.360436065290712	9.7279856507244	2.29084325029476e-22	7.27284882391558e-21
CCNA2	800.309940158215	-1.31285085041791	0.13496128540569	-9.72761074756749	2.29929999916366e-22	7.28742846793753e-21
NEIL3	249.615688369932	-2.02812278697596	0.208581292795018	-9.7234165144862	2.39604243063005e-22	7.58130338201702e-21
RCCD1	423.47657783325	-1.88400952272957	0.193794615259698	-9.72168148327996	2.43723007453526e-22	7.69870766257722e-21
NAB2	73.1995256192446	3.50554199804975	0.361435016500809	9.69895510398591	3.04601991964351e-22	9.60565947234739e-21
NADK2	393.31100546818	-1.39646805535334	0.144134861383286	-9.688621073009	3.37048340892242e-22	1.06111145451518e-20
TNFRSF1B	1560.76267010552	-2.00919039612673	0.207445799593461	-9.68537516818473	3.479287539856e-22	1.09354007377674e-20
H3F3B	8320.25254982774	1.42595456111413	0.147269054863744	9.68264896134124	3.57335157712949e-22	1.12123567456752e-20
PLEKHO2	249.205943490382	2.04669519857099	0.211964688476322	9.65583094657589	4.64379048195221e-22	1.4546943672534e-20
ENTPD1	136.889005549947	-2.04833450311048	0.212144654285011	-9.65536704195519	4.66485751164346e-22	1.4588703640891e-20
CLTCL1	114.016549578454	-2.32052183210404	0.240411590582769	-9.65228767248278	4.80711669914989e-22	1.50087097206239e-20
SLC2A3	288.350913811694	1.86219797381632	0.19294485258524	9.65145195046668	4.84646011776948e-22	1.51065363472557e-20
TP53INP1	317.475220942595	1.65837884866511	0.172106070857977	9.63579518373649	5.64532005426573e-22	1.75675652777794e-20
TMEM177	133.731074317433	-2.58462021893059	0.269111700485737	-9.6042654937167	7.67028438853156e-22	2.38296907741233e-20
BRI3BP	1176.74664576139	-1.55744865443174	0.16216773814701	-9.60393646866968	7.69481892743521e-22	2.38665946272324e-20
RP11-84C10.2	244.210825545058	-1.79333793691581	0.186814794362012	-9.59954988061948	8.02943021634418e-22	2.48635459802658e-20
SDC4	467.343717207644	2.26109116365668	0.235591736137014	9.59749777616004	8.19087007378723e-22	2.5287106257352e-20
TNFRSF10A	444.530756394133	1.58058210141484	0.164687361388302	9.59747055323885	8.19303315475771e-22	2.5287106257352e-20
SCG2	29.5685694999776	3.6454085186036	0.379856940282001	9.59679324510245	8.24703310525012e-22	2.54121814213737e-20
RPP25L	183.48938384268	-1.77508904465762	0.184980398547134	-9.59609265954367	8.30325943265946e-22	2.55436976151863e-20
RNA5SP204	19.1736321871716	5.23662879960481	0.54588166356539	9.59297435528813	8.55815917957482e-22	2.62849781446941e-20
TRABD	463.989860399991	-1.9842940955154	0.207256966648394	-9.57407670103419	1.02771438597227e-21	3.1513232342545e-20
RP11-320M16.1	34.4386048166477	4.02359659622247	0.420372476097912	9.57150342851015	1.05362219007791e-21	3.22552065917032e-20
GALNT2	231.686318861061	1.4883155263488	0.155559313979441	9.56751150590379	1.09509724366431e-21	3.34705734538438e-20
ZC3H4	651.774702189868	-1.01719853003754	0.106351723489866	-9.56447621776869	1.12771045359246e-21	3.44115918023407e-20
CHD2	2015.0077399316	1.2948307464325	0.135391374422648	9.56361328004882	1.13715662644423e-21	3.46437797439181e-20
NR2F6	304.369094797911	-1.94130345316886	0.203050208476766	-9.56070652540599	1.16955517586612e-21	3.55733411394893e-20
CD1D	53.691911092657	-3.93449197105472	0.411750740260819	-9.55551887669338	1.22966169261702e-21	3.72812864941669e-20
UBE2A	553.002755792718	1.27747040589331	0.133688814384923	9.55555191188366	1.22926942643933e-21	3.72812864941669e-20
FAM98A	509.34164935923	-1.7475696875882	0.182986569007613	-9.55026206057503	1.29368626239863e-21	3.91594470887855e-20
ZNF395	253.594570531177	-1.98210161795527	0.207801075561049	-9.53845697190802	1.44973214552254e-21	4.38125782055514e-20
CEP170B	47.4800438301922	3.17605715112193	0.333018225949325	9.53718716766339	1.46758814358655e-21	4.42812435388082e-20
ECE2	113.235502317971	-2.61069304477263	0.273770980957337	-9.53604737669208	1.48380110254496e-21	4.46989156418416e-20
VKORC1L1	278.061451276916	-1.65036689458941	0.173245082803399	-9.52619761486835	1.63149738374171e-21	4.90698208334948e-20
RNU5F-1	399.669163062187	1.55856272797417	0.163774098060557	9.51653983402112	1.79041353529529e-21	5.37637236442654e-20
RAB11FIP1	877.047751449029	1.17236347972873	0.123314399289647	9.50710936015689	1.96034069887617e-21	5.87728217796612e-20
MFNG	724.198500235404	-1.46189873477602	0.153954876167703	-9.49563126005556	2.18881131813629e-21	6.55184187895463e-20
EHMT2	436.407393000264	-1.40265106511338	0.147747727310525	-9.4935542539033	2.23288193696786e-21	6.67316760179713e-20
TNFAIP2	307.481816256233	1.67700485228883	0.176698603916055	9.4907645851324	2.29345814067894e-21	6.84335974951321e-20
METTL23	217.882009238492	-1.64104839430258	0.173107428023813	-9.47994209744041	2.54424211905862e-21	7.57967107128081e-20
POLR1E	248.816184664096	-1.52756196243868	0.16116595420352	-9.47819264923462	2.58725278904512e-21	7.69564875328279e-20
C16orf87	249.210534864389	1.49442530748629	0.157798119837609	9.47048867897925	2.78537526439294e-21	8.27190657258615e-20
CHST11	826.441112185077	0.99594683553683	0.105208845072742	9.46637932246315	2.8971184456447e-21	8.59022950439745e-20
LRRC8B	196.416514621816	1.48546294661571	0.156925165497289	9.46605945520811	2.90600013713433e-21	8.60303776861526e-20
HILPDA	729.62039224458	-2.18926013564634	0.231293556750371	-9.46528803657573	2.92753092674742e-21	8.65319407783744e-20
GPATCH4	1503.53572071547	-1.17589751405812	0.124356496379227	-9.45585914926548	3.20379996329183e-21	9.45497022030632e-20
ANKRD27	332.083148867048	-1.51467118817684	0.160400898052213	-9.44303433814809	3.62137338261117e-21	1.06706030077002e-19
CARS	1185.34446145157	1.6137800443509	0.171049898980139	9.43455713199972	3.92649420063919e-21	1.1551611175609e-19
SLFN11	267.167104434882	-1.60516125536345	0.170160429448634	-9.4332228742288	3.97678071779735e-21	1.16813287813431e-19
DIMT1	474.988501324305	-1.43783030727734	0.152510568957855	-9.42774207127031	4.19011438225923e-21	1.22888300187628e-19
ARIH1	670.458767242718	1.03769508437834	0.110080905315412	9.42665834192644	4.23361852729668e-21	1.23971394701492e-19
HCG15	17.2967068248815	5.33205965678936	0.565691701441937	9.42573427044809	4.27106619655002e-21	1.2487405633262e-19
EDA2R	137.499072424203	1.73900192949587	0.184581981720532	9.42129840240215	4.45543918878951e-21	1.30062960096273e-19
SNORD46	128.948096887855	4.99805850389791	0.530535267317842	9.4207846523869	4.47729498920106e-21	1.30498962760979e-19
BSDC1	269.578325701908	1.32836860203192	0.14116698055607	9.4099101418714	4.96561243248682e-21	1.44508517363945e-19
SERPINB2	256.065422966593	2.74728733252726	0.292049792840254	9.40691416285299	5.10916334732228e-21	1.48457014489682e-19
PLOD3	202.31991835192	1.50059824999343	0.159620910783814	9.40101295390928	5.40402739571855e-21	1.56783305582247e-19
PRIM1	350.684993420676	-1.60967447064909	0.171270453800771	-9.39843641987152	5.53798893892938e-21	1.60423034424471e-19
UBE2F	149.160243532578	1.65301659087908	0.176065290785901	9.38865680737255	6.07702587413988e-21	1.75767720758481e-19
GTF2B	401.997494504621	1.67691694891672	0.178808847043415	9.37826610173021	6.70665090480301e-21	1.93681504996593e-19
CSRP2BP	181.441537328058	-1.78013637636084	0.189983231512813	-9.36996577111484	7.25560538495355e-21	2.0921438279733e-19
ASCC3	1983.16148982388	1.32811302167644	0.141876481033532	9.36105133142219	7.89471749664508e-21	2.27295545880508e-19
LPXN	346.455481302305	1.2124026229951	0.129663349584172	9.35038796146525	8.73268135661711e-21	2.51037964974216e-19
IL1RAP	288.544757636245	1.41825685635652	0.15171278899919	9.34830125866377	8.90666724106279e-21	2.55649818617903e-19
TSEN2	83.2841126797402	-2.57794027534343	0.275789991755682	-9.34747580552956	8.97643452989805e-21	2.57260793867504e-19
ZCCHC2	436.569307410283	1.17445765867196	0.125660196825029	9.34629809873122	9.07691083200764e-21	2.59745651699545e-19
SOX12	319.303332937916	-2.32654761373577	0.249158908763338	-9.33760556780102	9.85372356902537e-21	2.81547756158607e-19
ZCCHC10	651.752416828368	0.994771817982299	0.106576149978487	9.3339064901772	1.02039072786908e-20	2.91112380425946e-19
YEATS4	492.665014520494	-1.38025068412951	0.147919982743183	-9.3310630418737	1.04814309293261e-20	2.98578284690682e-19
RP11-473I1.10	331.203322113774	1.72759534455966	0.185210993826755	9.32771488811102	1.08177955106876e-20	3.07695305792679e-19
UBIAD1	243.40204579107	-1.55705592482606	0.167120995102152	-9.31693785017447	1.19746322139738e-20	3.40086768510721e-19
FGFRL1	103.787519486078	1.96030141993943	0.210716833491064	9.30301289869449	1.36521144275575e-20	3.87145223872e-19
ZDHHC3	504.932514708949	-1.18134249528176	0.126999092510905	-9.30197587971208	1.37859549200828e-20	3.90353660484866e-19
ADM	21.1263078218749	4.4863358362277	0.482790822873274	9.29250438011184	1.50699930362772e-20	4.26071857088629e-19
MOGS	153.081161228289	-1.97335763513482	0.212497706869983	-9.28648908358443	1.59461585999412e-20	4.50168651014508e-19
RNU6-1279P	19.7540367878929	4.73368682731918	0.509849608653422	9.28447672995463	1.62503686967825e-20	4.58070931067151e-19
MARS	1171.84671678487	1.27140507293101	0.137024988340453	9.27863660730311	1.71660984613192e-20	4.83161619079935e-19
FBXO43	94.3432482073768	-2.35555158643422	0.254020358218948	-9.27308190158481	1.80843468408142e-20	5.08248305102942e-19
TOR3A	400.142649735173	-1.19418218550616	0.128788040325267	-9.27246181004173	1.81898203533205e-20	5.10451833665057e-19
ATP6V1B2	3879.75267225606	1.42984553898102	0.154270855077261	9.26841001992846	1.88941323693128e-20	5.29428749213226e-19
MT-ND4L	2994.82114820241	1.70765136512182	0.184837604375421	9.23865774441346	2.49608672549878e-20	6.98385808152165e-19
FAM216A	1043.696404532	-1.50453163575624	0.16286321126238	-9.23800792145974	2.51128922557655e-20	7.01598403198852e-19
BMP8B	215.827928520752	-1.88315645997383	0.203929042974115	-9.23437109550337	2.59807736430845e-20	7.24771345209006e-19
ZMYM5	270.684157976892	1.77780272545123	0.192690614251091	9.22620301129254	2.80395446757182e-20	7.8104835080457e-19
DIS3L	157.08705144076	-1.99464309950916	0.216203605103482	-9.22576244070703	2.8155063447546e-20	7.83109419607409e-19
MXD4	340.917266087811	1.21876023980299	0.132218246061308	9.21779161431223	3.03281862052355e-20	8.42310656050562e-19
EGR2	21.457009109998	4.27059688254266	0.463486324445475	9.21407311780363	3.13979131370548e-20	8.70738008733205e-19
H1F0	74.452133966321	2.54673493952891	0.276464634001932	9.2117928527202	3.20722557960064e-20	8.8813303935549e-19
ST3GAL1	294.393992072086	-1.65945893733283	0.180438145115505	-9.19682995117551	3.68665231222165e-20	1.01939720386915e-18
DAXX	615.338855678793	-1.08793373679013	0.118530427365208	-9.17851863840886	4.37062306935026e-20	1.20675270632221e-18
RP11-43F13.3	80.349756627775	-2.64581779264207	0.288647003193087	-9.16627494265784	4.89646962026551e-20	1.34996526460478e-18
EXOSC3	366.74420837036	-1.29124383073143	0.140914108357764	-9.16333961006317	5.0315560593426e-20	1.38518371046836e-18
PIM3	4293.72127395899	2.64882838479064	0.289119225814655	9.16171651098952	5.1078273587507e-20	1.4041313167831e-18
NUDCD3	359.951361694699	-1.5873746667152	0.173326899435823	-9.15827071205965	5.27355833168411e-20	1.44758024772779e-18
MAFB	24.9436047256912	4.18261001611068	0.457601082951029	9.14029745982548	6.22807826398701e-20	1.70710901020737e-18
MYO6	38.0606195372242	2.82358921753381	0.309203801006364	9.13180629844748	6.73657665681389e-20	1.84380787509719e-18
FXR1	2112.29286283602	1.1742533701342	0.128611373295913	9.13024517227132	6.83443401120647e-20	1.86788053019321e-18
NUDC	1272.36337428695	1.02334133778037	0.112119259608499	9.1272573628625	7.02565538061412e-20	1.91736337435052e-18
FAM53B	222.534838380784	-2.15167571072825	0.23595671975768	-9.11894229135727	7.58610641310566e-20	2.06732362338651e-18
TOB1	235.153595079395	1.99682399820906	0.219007045521536	9.11762447392453	7.67889720746129e-20	2.08959081584856e-18
ARC	22.6283444222094	4.80707587618009	0.527255770388888	9.11716124535637	7.71178002585339e-20	2.09551509693866e-18
SIK3	208.544071546098	1.59053629630545	0.174546456563658	9.11239521912249	8.05828943118491e-20	2.18652118119835e-18
C9orf40	307.539792218268	-1.46579739386518	0.160939478242655	-9.10775534921981	8.41039623220155e-20	2.27878235843185e-18
DIXDC1	266.89664972271	1.80253175180193	0.197928807480335	9.10697020180356	8.47146499340793e-20	2.29203567927815e-18
URB2	105.651000256038	-2.21845637317271	0.243745110518739	-9.10154205124928	8.90582326662668e-20	2.40610336908375e-18
EZR	1350.00658448615	1.02746437713105	0.112940327833255	9.09740919689907	9.25122517833925e-20	2.49584555669702e-18
SLC12A9	170.772000444436	-1.77177381203046	0.194880481977644	-9.09159190315279	9.75994161012313e-20	2.62697883684282e-18
TNFSF14	143.617636638949	1.73276484376374	0.19059103375213	9.09153389669561	9.76515094191757e-20	2.62697883684282e-18
MGEA5	1361.71578195145	0.990184038808535	0.108917342856635	9.09115126056547	9.79958290426886e-20	2.63248624513821e-18
TMEM223	199.623428046054	-1.70948294686929	0.18813121418984	-9.08665238903036	1.02135298161774e-19	2.73978300531257e-18
SNORD14E	18.2793988497532	4.65488698236184	0.512300990358704	9.08623459638945	1.02528372392545e-19	2.74642052070826e-18
MND1	462.825401110456	-1.36190379031789	0.149946544028564	-9.08259539518601	1.06016104186985e-19	2.83180126452999e-18
MYL6	2743.43334501646	1.17008775931976	0.128826552739152	9.08265985886424	1.05953315182725e-19	2.83180126452999e-18
SETDB2	255.599718661769	-1.53503765460573	0.169097792753091	-9.07781012166804	1.10781211942052e-19	2.9548968809098e-18
PTPN7	816.923372564036	-0.93027893520625	0.102520733707161	-9.0740565499998	1.14666561531441e-19	3.05421188892643e-18
CYTH2	333.943431466504	1.5817359298781	0.174631272905036	9.05757544777356	1.33382276834337e-19	3.54770518553163e-18
ADAM9	288.316520992928	1.47401826755563	0.162818521245222	9.0531363157119	1.38919707588889e-19	3.68978569818489e-18
ZNF587B	138.769926356069	-1.70502405624064	0.188370376475372	-9.05144475550568	1.41089039625972e-19	3.74213376830744e-18
ACVR1	38.2923920567835	2.90671738319807	0.321319799133039	9.04618200011565	1.48054589921901e-19	3.9213672145326e-18
TARS	5378.94875574734	1.10598947043893	0.122370074228519	9.03807141910825	1.59460178435622e-19	4.21753161983024e-18
FBRS	351.937599913233	1.22714548318743	0.135818535909107	9.03518415195301	1.63726525210732e-19	4.32430645997757e-18
ZNF267	231.64751700373	1.36009990558331	0.150715340499043	9.02429640592523	1.80853783832153e-19	4.76998693077867e-18
UBB	984.624626262019	1.98024099397784	0.219567389953265	9.01883013866189	1.90108510823406e-19	5.00707583394942e-18
SPTLC2	441.441607027782	-1.46039136477089	0.162121468593099	-9.00800725187274	2.09834493188609e-19	5.51891056143765e-18
NTSR1	87.1616141648631	-2.40079557353441	0.266533591188388	-9.00747843012967	2.10848512385372e-19	5.537856889364e-18
FGFR1OP2	546.900823753852	0.981450735028576	0.109075238466361	8.99792426611344	2.30025405298573e-19	6.03312808500763e-18
NFIC	718.042998583348	-1.53671275954305	0.170837886186435	-8.99515203475441	2.35905477925211e-19	6.17875764265781e-18
TMPO-AS1	128.106383339249	-2.16355509506039	0.240607017205981	-8.99206980820593	2.42617535052035e-19	6.34574407213768e-18
RP11-750B16.1	73.1589937187564	2.17690229433829	0.242398359754767	8.98068079561531	2.69096479594578e-19	7.02856151273483e-18
SULT1A1	137.5627765774	-2.01294282107595	0.224403523136431	-8.97019259297521	2.95996420352554e-19	7.72047094745291e-18
DDIT4	93.8376222024717	3.25853240096561	0.363362565520487	8.96771629817736	3.02725592354717e-19	7.87420582155207e-18
NANOS1	161.635616587043	-1.85848157335354	0.207238052950951	-8.96785868661585	3.0233459807139e-19	7.87420582155207e-18
RNVU1-13	17.8836568736934	5.17397260545635	0.577594624536816	8.95779217059968	3.31244093381079e-19	8.60413376443579e-18
CASP10	129.86155474996	1.68939174353458	0.188673310831619	8.95405786906594	3.42649079735547e-19	8.88813802703294e-18
IDI1	503.87291098027	1.5329969560061	0.171308397476449	8.94875545267334	3.59512639245556e-19	9.31276009738008e-18
HLA-A	4997.56152833066	1.27298027390562	0.142260984059021	8.94820377017422	3.61313590617159e-19	9.34657296551219e-18
PSAT1	457.288393892883	1.3486315603805	0.150772067926427	8.94483692455949	3.72499342072165e-19	9.62272957917383e-18
TMEM261	561.237078144561	-1.26414403135802	0.141329224212761	-8.94467537340295	3.73044584750017e-19	9.62363170891356e-18
DSE	40.4561092601185	2.6909778311531	0.301307770527542	8.93099380225617	4.22198754964174e-19	1.08768089086262e-17
CTNNA1	358.458113867638	1.19805171482969	0.134179829444581	8.92870202465497	4.31036161331032e-19	1.1089331419346e-17
ATG4B	1039.15436098733	2.08172589445114	0.233357561789141	8.92075610702585	4.63115464560469e-19	1.1893538033095e-17
RAB1A	608.657959952146	1.10684239729939	0.124076419761848	8.92065067177036	4.63556604853368e-19	1.1893538033095e-17
WBP2	209.570327571543	1.30226867303814	0.146041485932508	8.91711464535476	4.78594162555684e-19	1.22626748878738e-17
RNVU1-17	16.9244132341734	5.14062545107227	0.577064954268898	8.90822673088005	5.18552666215363e-19	1.32684751417766e-17
PEA15	1327.12010087796	1.51602542382762	0.170191837242719	8.90774462740857	5.20811932557623e-19	1.33082268620212e-17
GINS1	298.143285333351	-1.3286227980092	0.149353542393723	-8.89582380648669	5.79875185707881e-19	1.47974103546404e-17
CTD-2201E18.3	250.869291934189	2.00559663235098	0.226123042553786	8.86949251036156	7.3480000354608e-19	1.87254844146919e-17
DYRK1A	653.862650744889	1.00581905734124	0.113422154765571	8.86792407903151	7.45221085231568e-19	1.89654240557313e-17
C3AR1	36.5400785394576	3.39835329115449	0.383297162906607	8.86610603998267	7.57483409001422e-19	1.92515123004701e-17
SRA1	242.42915876751	1.25011454211716	0.141019744972624	8.86481919506978	7.662831772211e-19	1.94489477201016e-17
ARHGAP26	392.884838151837	1.41546730068676	0.159684422035606	8.86415395216915	7.70871789322506e-19	1.95391131761342e-17
RPL22L1	2159.31119432147	-1.09965189881881	0.124141053001303	-8.85808418917853	8.14012334703907e-19	2.06048920910688e-17
C4orf46	321.331943255649	-1.3483596434639	0.152247926890609	-8.8563415673483	8.26832648313573e-19	2.09013539971815e-17
PET117	98.415033738412	-2.21907600867609	0.250914368612279	-8.84395748616963	9.23867765212062e-19	2.33230231812169e-17
NOTCH1	214.22438420995	1.35915098560268	0.153703788847501	8.84266416458464	9.34628311309843e-19	2.35631292709639e-17
DNAJA3	325.396359129782	-1.48648749813191	0.16816422493489	-8.83949899990588	9.61487711106144e-19	2.42079242403734e-17
TOMM70A	1263.13466153657	-0.9794642924611	0.110831079527834	-8.83745152202657	9.79267103490136e-19	2.4622692050156e-17
NMRAL1	219.006021062636	-1.67792609008973	0.189888584777013	-8.83637155998675	9.8877542314047e-19	2.48286643536391e-17
DTD2	114.238778758355	-2.05378450162731	0.232551524538309	-8.83152456516782	1.03258513103067e-18	2.58942691502346e-17
RP11-489E7.4	32.12337604389	4.18247189801555	0.47365878839972	8.83013679983905	1.04547776326534e-18	2.61827618322148e-17
FAM45A	196.201451869936	-1.69679248880623	0.192255670687041	-8.82570840559658	1.08769090076161e-18	2.7203813006051e-17
EMILIN1	55.8730475926573	-3.0908485151541	0.350905229145851	-8.80821446485031	1.27154982707858e-18	3.17601147537058e-17
KNSTRN	223.019297306086	-1.76428688865194	0.200312620933814	-8.80766713763325	1.27777201901256e-18	3.18733131409243e-17
TACC2	93.1540153091127	1.86721013183409	0.212101600128715	8.80337597972372	1.32760867060685e-18	3.30727137520528e-17
DSCC1	693.725221294515	-1.07175794024621	0.121748873199019	-8.80302143325992	1.33181113500992e-18	3.31336337520015e-17
TRIP13	195.554937625691	-1.48826787408093	0.169423508251553	-8.78430561047773	1.57333403943186e-18	3.90908212326826e-17
ERLIN2	315.440176233555	-1.45667393324951	0.165986306496863	-8.77586810618644	1.69590497908097e-18	4.20807580204066e-17
KDM6B	111.129052396857	1.94455634921574	0.221671981169554	8.77222434227435	1.75170956062552e-18	4.34083296902444e-17
NLN	491.832899979212	-1.38859414818803	0.158302927821931	-8.77175278621509	1.75906273458251e-18	4.35333399589986e-17
MAFA	17.3544547112311	4.41366989660516	0.503231709812321	8.77065139287672	1.77635617323552e-18	4.39037021164816e-17
LATS2	201.896273004725	1.52065973800263	0.173406062453162	8.76935740590601	1.7968881838527e-18	4.43530332082384e-17
SYK	801.751252661496	-1.25434288273012	0.143127740792832	-8.76379991594847	1.88776762315634e-18	4.64745715894024e-17
TIAM2	102.046746938353	2.24855853605517	0.25657001072706	8.76391800305606	1.88579019773314e-18	4.64745715894024e-17
CSNK1A1	975.631662302854	1.30996491208872	0.149867431308503	8.74082447834947	2.31415313702629e-18	5.68973922529881e-17
FAM20B	327.912976009916	-1.19644385219209	0.136950443588028	-8.7363269577367	2.40812330008526e-18	5.91307150950622e-17
DUSP10	76.4210719939587	2.48770724827912	0.285110923630483	8.72540138624538	2.65238151057229e-18	6.50437067963229e-17
CAB39	488.796761059741	1.29922264152441	0.149027370003279	8.71801362055726	2.83124904286725e-18	6.93398629225853e-17
H6PD	171.322248027226	-1.80679399436398	0.207402154067278	-8.71154883848451	2.99750594480051e-18	7.33164294514241e-17
MTHFD2	2086.5493109346	1.29414019314025	0.148684263365869	8.70394864825573	3.20532122103117e-18	7.82978595676241e-17
PTPRC	1500.51243994867	1.010364070203	0.11615649043636	8.69830059781775	3.36891153218548e-18	8.21874950503931e-17
NMB	176.705588067827	1.51101659753572	0.173945354097379	8.68673156219976	3.73016158023552e-18	9.08829290440329e-17
NLE1	232.554461487908	-1.55697106862894	0.179381097779268	-8.67968302069831	3.9687334508496e-18	9.65708069885443e-17
NAT10	881.391671681189	-0.991295923584396	0.114229023428833	-8.67814408132443	4.0227921730273e-18	9.77600706172021e-17
TRMT2A	172.183420023544	-1.58413079010754	0.18260363938828	-8.67524215516385	4.12671404253963e-18	1.00156465140556e-16
MRPL15	745.326557140427	-1.20048833609581	0.138417047611174	-8.67298036487599	4.20954565095105e-18	1.02035490855572e-16
RNA5SP225	13.8385842939815	4.9556119698919	0.572214738021081	8.66040603398323	4.70086804581272e-18	1.13798420549341e-16
MESDC2	846.852080181751	-1.04156875961251	0.120363513900748	-8.65352568944926	4.99323974334473e-18	1.20721173179481e-16
TSPYL1	437.358869188631	1.08105545110505	0.124930766746816	8.65323634246086	5.00592081443321e-18	1.20872797334931e-16
MAPK12	185.300968196967	-1.67816371666394	0.193954795532044	-8.65234454276066	5.04520562027576e-18	1.21665585149821e-16
ZBTB24	314.045911603723	-1.30807526549662	0.151358871339278	-8.64221075330633	5.51356033540959e-18	1.32790192599175e-16
OGT	659.567687180846	1.12221956763254	0.129906663254346	8.63866055458084	5.68758872402719e-18	1.36806821629725e-16
RAD51D	118.264155447921	-1.8215171979913	0.211086639762617	-8.62923963373395	6.17611731820278e-18	1.4836843361359e-16
SMIM14	183.037587663683	1.29580749890903	0.15017547403143	8.62862266469583	6.209518078387e-18	1.48981032979926e-16
COQ2	630.94358316555	-1.63692654681642	0.189722316575836	-8.62801264690496	6.24271780092078e-18	1.49587258309738e-16
ELL2	46.7705945313946	2.49750851252379	0.289507529493815	8.62674803964691	6.31210212933126e-18	1.5105789588189e-16
CXorf21	853.629675931119	-1.48208486696102	0.171887894496393	-8.62239235231377	6.55695933860483e-18	1.56718807613954e-16
VSIG10	103.241139303659	-1.87729450704705	0.217787271635378	-8.61985410327396	6.70394743978593e-18	1.60029165594282e-16
ANKH	255.383628433624	1.1935612740196	0.138583432104721	8.61258273007471	7.14327132552786e-18	1.70300645583824e-16
SLU7	1411.4421291061	0.882346991466698	0.10255301387576	8.60381336559877	7.71103318278704e-18	1.83604373435604e-16
DBNDD1	17.7503289768356	4.4126065612991	0.512967874905607	8.6021109257789	7.82630958112441e-18	1.8611418169085e-16
CD55	135.091610454286	1.5734163232456	0.182920316608022	8.60164880764586	7.85789316944348e-18	1.86629911069729e-16
ZBTB7A	3215.856305314	0.914050492676048	0.106352528259486	8.59453468229627	8.36028762024707e-18	1.98312332003295e-16
TEX2	268.530245552224	-1.32688955521632	0.154568238136617	-8.58449039215631	9.12399733019113e-18	2.16156208106463e-16
HEXIM1	511.121029589143	1.43576740530781	0.16747899589151	8.57282071501002	1.00980646542045e-17	2.38932626410274e-16
MRM1	102.440038745316	-2.82848838317923	0.330040815401886	-8.57011694064269	1.03380006426556e-17	2.44303278344862e-16
AP000442.4	16.6796013609235	4.43765899284491	0.518265600507148	8.5625188870387	1.10427944115277e-17	2.60632061342415e-16
MIR24-2	379.307698095732	1.77191670618294	0.207010771635222	8.55953867610942	1.13320047545829e-17	2.67123682077405e-16
ZC3HAV1	913.42801409806	0.959705564121551	0.112180047124438	8.55504689757334	1.1782082283168e-17	2.77386401617955e-16
APEX1	1734.14852724795	-1.4511174885932	0.169700870293245	-8.55103150670738	1.21993315026923e-17	2.86851612815176e-16
ULBP1	54.7646735056747	2.92929035285125	0.342942700496896	8.541632023679	1.32339281052277e-17	3.107913028747e-16
RN7SL832P	69.5189941369142	1.96050251044898	0.229559488283189	8.54028088802177	1.33895956593539e-17	3.14055963860815e-16
NMI	1371.02305936765	-0.857376784428777	0.100405056245896	-8.53917936492187	1.35178406596812e-17	3.16670110758096e-16
PAQR7	79.6774523958547	-2.35396328222121	0.275754893737649	-8.53643338950405	1.38428423544342e-17	3.2388129171206e-16
OIP5-AS1	1554.2605823479	-1.0980048184534	0.128670541063393	-8.5334592469961	1.42035501636258e-17	3.3190898263402e-16
PUS7	252.294406261609	-1.22296546546499	0.143755231589413	-8.50727623574746	1.7806694228968e-17	4.15592375952821e-16
LRRC20	46.9071600373719	-3.40278092672894	0.400055644038303	-8.50576907847134	1.80395707813998e-17	4.20507077621307e-16
MT1L	15.8467633542496	4.50186295032433	0.529554245956465	8.50123095924421	1.87590717591203e-17	4.36738981769742e-16
EZH2	760.525980787344	0.919543541589738	0.108227235026142	8.49641535578014	1.95535399769157e-17	4.54674052878763e-16
SOWAHD	89.0232658299875	-2.29894535182691	0.270686183194564	-8.49302806924013	2.01321652228575e-17	4.67552181986017e-16
CD70	13022.5058506868	1.52090556881638	0.179082225021337	8.49277793279133	2.01755579174475e-17	4.67983605420941e-16
PTP4A1	4570.07152192036	1.36516337015138	0.160817549181759	8.48889550361472	2.08610191325062e-17	4.8269582674945e-16
RNA5SP453	12.4640688247865	4.90550696314822	0.577865682804906	8.48900896716577	2.08406644353804e-17	4.8269582674945e-16
SEPHS1	472.186789309061	-1.12798699144816	0.132881801687817	-8.48864913871483	2.09052831115192e-17	4.83127241319888e-16
GPR18	195.832271971658	-1.62689257900528	0.191685418412054	-8.48730483770054	2.11484488301646e-17	4.88148651210825e-16
GTF3C2	186.134003603929	-1.52470014330266	0.179749351889861	-8.48236796000745	2.20656447871585e-17	5.08696735203222e-16
ZADH2	345.68595983756	-1.11398366927519	0.131334241196229	-8.48205052337235	2.21259444645811e-17	5.09464054594713e-16
HSPA4L	111.09914170469	1.64326377411828	0.193757120296193	8.48104973694	2.23171182909155e-17	5.13239288695224e-16
S1PR5	57.6648272650952	-2.98949189429294	0.352582257359775	-8.4788494936728	2.27431653534676e-17	5.22400258508759e-16
ASNS	980.807973414878	1.12138053279331	0.132384188458275	8.47065307309529	2.44021009087801e-17	5.59823380702889e-16
RP11-473I1.9	49.3410575430942	2.4001243539012	0.283470753609186	8.46692056708678	2.5196579572794e-17	5.77347627683777e-16
INTS5	166.240105522132	-1.79594621471591	0.212136968751006	-8.46597472043586	2.54019263770748e-17	5.81346514100579e-16
KLHL28	152.827538733292	1.47629754281912	0.174593289738809	8.45563735598117	2.77567005847233e-17	6.3446770863844e-16
NFYA	529.653827240676	1.07576941319664	0.127233558171184	8.45507607159165	2.78905459441204e-17	6.36755345537799e-16
NFATC1	706.490906244465	2.18684486558326	0.258660501337654	8.45449867403051	2.80288981022244e-17	6.39140218152053e-16
B4GALT2	576.829123394504	-2.27206813279346	0.269151494328918	-8.44159583233399	3.13034122547724e-17	7.12946555918476e-16
TMEM143	95.8525808447882	-2.03242769627999	0.240932099012349	-8.4356866711057	3.29263825740497e-17	7.49005696720662e-16
CUX1	903.811070618789	0.992398905687261	0.117700136565304	8.43158669689939	3.41009512341032e-17	7.74790046232191e-16
GIT1	386.298505213558	-1.58474484014045	0.188375089652508	-8.41270914887844	4.00647559859101e-17	9.09195148474481e-16
TCP1	1770.48934820742	1.16710188256837	0.138735842423226	8.41240347255056	4.01693368157312e-17	9.10472780854638e-16
GFOD1	252.156956804478	-1.45271685922917	0.172849000940798	-8.4045429902527	4.29530936810199e-17	9.7240028887956e-16
AC003092.1	17.9510950998741	3.92200928952992	0.466829746881257	8.40136969790728	4.41300670854425e-17	9.96711617487907e-16
TST	154.638673839856	-1.89134912351448	0.225124088133538	-8.40136272930767	4.41326864249869e-17	9.96711617487907e-16
FBXO30	292.902158229812	1.44097548127517	0.171710849271188	8.39187207675729	4.78461363372734e-17	1.07928521417261e-15
CRYAB	14.0941956458938	4.74678398372525	0.565668690401803	8.3914561018987	4.80157625505932e-17	1.08181750320082e-15
ZNF79	42.1937128764917	2.66665540194692	0.317847861502618	8.38972264699337	4.87290399879377e-17	1.09657784736579e-15
LFNG	156.628284983583	1.82264904415636	0.217291804485577	8.38802479675365	4.94377953205592e-17	1.11120136371288e-15
S100A11	1331.34372507001	1.65992747068367	0.197927717100412	8.3865337053403	5.00686203113717e-17	1.1240405259903e-15
MRPS2	466.061183197176	-1.42113624624058	0.169524312188523	-8.38308221336523	5.15594365471085e-17	1.15613300167107e-15
TMBIM6	3440.13346479917	0.903899617616701	0.107829804914088	8.38265095941583	5.17487599355402e-17	1.15900013641855e-15
NUPR1	48.878009757179	2.37493969715289	0.28361266264377	8.37388456147994	5.57493715923339e-17	1.24711939441071e-15
PDLIM2	373.393784790905	-1.95366748657726	0.233408434458695	-8.37016661847749	5.75368200405804e-17	1.28557980133325e-15
SUV420H1	618.667957371993	1.18887331528721	0.142057240487415	8.36897374050098	5.81221997868118e-17	1.29712241843751e-15
MT-TF	2383.15835231093	1.4938378319816	0.178501598974188	8.36876442881397	5.82255191450363e-17	1.29789224590673e-15
WDFY3	226.232662032319	1.14496034590881	0.136833780451946	8.36752695224195	5.88400676501397e-17	1.31004249792956e-15
PVRL4	20.6346830909071	3.62192900369342	0.433017289013167	8.36439813280361	6.04225651707694e-17	1.34368954479996e-15
RNU4-1	43.9186026359584	3.02725979719667	0.362257348129426	8.3566553248082	6.45214623701351e-17	1.43315163412957e-15
STXBP5	409.243390031528	1.34485611068201	0.161066464561109	8.34969659479778	6.84385423933773e-17	1.51836944994625e-15
RDH14	138.059451884274	-1.78839853517686	0.214241157635203	-8.34759555501485	6.96666622072114e-17	1.54380013619694e-15
TADA1	109.664396612003	-1.87154065513181	0.224494602134557	-8.33668443399835	7.64026062364035e-17	1.69108022113392e-15
5S_rRNA	11.8377927368517	4.83355486140124	0.579950963317971	8.33441992017373	7.78790623742964e-17	1.72173898974734e-15
STIP1	2629.62515649472	1.53877182484842	0.184656489289563	8.33315867083036	7.87135564296621e-17	1.73815017230746e-15
CYCS	5470.29183884285	1.12349599160596	0.134878324943511	8.32970006171488	8.10474268543173e-17	1.78759342177627e-15
SAV1	380.408851318017	1.2378345922081	0.148662431462395	8.32647885569677	8.32824093781287e-17	1.83474261221116e-15
FBXO11	396.86780449335	1.12683080576601	0.135350876005527	8.3252568363133	8.41460973849776e-17	1.85160688971518e-15
RNF6	688.032377413501	1.15020937345158	0.138164651365355	8.32491785768002	8.43872386149844e-17	1.85434122697717e-15
TPT1	20333.3138276842	0.837873025231623	0.100647754908857	8.32480591335959	8.4467022694527e-17	1.85434122697717e-15
CCL2	28.9850485611848	3.38546138723599	0.406785725457286	8.322468502134	8.61500201554097e-17	1.8874017951327e-15
IP6K2	426.811657023106	1.11685603650766	0.13419820114919	8.32243671631661	8.61731331853459e-17	1.8874017951327e-15
C4orf32	152.512435636038	1.42383720231388	0.171101953850256	8.32157184809229	8.68043735310557e-17	1.89902189796827e-15
RNU5B-1	23.0879443227002	3.87308242401119	0.465643341143657	8.31770172960831	8.96853652664411e-17	1.95977591911303e-15
LTBR	383.858688183302	-1.40731264838939	0.169273813868224	-8.31382371690967	9.26667734808956e-17	2.0225810350726e-15
MMACHC	63.8272874222274	-2.74241989247516	0.330039605411307	-8.30936605034859	9.62146955245659e-17	2.09759159329742e-15
RP11-44F14.8	20.6115435409757	3.94250203380027	0.474498732406321	8.30877253097538	9.66970791294437e-17	2.10567380857165e-15
MOSPD1	129.654726941982	1.58320992761757	0.190556359695438	8.30835522964429	9.70376683899549e-17	2.11065323010123e-15
PTPRE	616.045625931903	1.15542033665291	0.139111405338272	8.30571967728537	9.92162235406588e-17	2.15555246950431e-15
NFIL3	199.481283355346	1.49786932522694	0.180386237804061	8.30367850375567	1.00936539982163e-16	2.19040422437702e-15
IL6R	1306.59262942641	-1.50429677336982	0.181214241371911	-8.30120614131264	1.03059692948652e-16	2.23390768922492e-15
C21orf33	601.598651334386	-1.74644974251235	0.210408713350872	-8.30027290552373	1.0387251083196e-16	2.24894122763387e-15
CAMK4	17.0735009853744	4.01466667862782	0.483792142508478	8.29832964589223	1.05585366014529e-16	2.28340462419954e-15
RNU6-31P	13.677788861363	4.53926017228958	0.547029037240965	8.29802416921801	1.05857144878211e-16	2.28665983747227e-15
MAPKAPK3	300.286137320853	-1.69412433919678	0.204192865417897	-8.29668723111175	1.07054740971054e-16	2.30988364443035e-15
RBM5	1079.96494318978	1.26621624218264	0.152627388837104	8.29612726673883	1.07560303875307e-16	2.31813966912062e-15
SLC29A1	592.753548309919	-1.8740728415079	0.225913735281419	-8.29552412638118	1.08107481793672e-16	2.32727270738022e-15
ZNF232	74.7092542242661	-2.28093483505112	0.275178086909992	-8.28894066625728	1.1426152202511e-16	2.45694844053537e-15
C14orf159	166.388765969849	-1.40694635860195	0.169841927845451	-8.28385768137425	1.19248105068934e-16	2.56125371912297e-15
GNB2L1	24166.5694082687	0.655894900453116	0.0791924486227123	8.28229094895048	1.20827945886642e-16	2.59223367864652e-15
MCTP1	401.638259935804	0.984821268489306	0.11893083806748	8.28062161582118	1.22533957120091e-16	2.62584700383031e-15
RGS18	89.1211078359757	-2.38245330301479	0.287785995378081	-8.27855886414771	1.24674866328776e-16	2.66869310922595e-15
ZNF576	217.255473842171	-1.49074845415353	0.18028448318667	-8.26886722475159	1.35237776719107e-16	2.89151246413711e-15
COL27A1	261.192517508398	1.31473048082067	0.159052839970929	8.26599814917466	1.3853070230257e-16	2.95856396831469e-15
SDCCAG3	269.905919571382	-1.60974339920207	0.194894406922156	-8.25956693485323	1.46201930097805e-16	3.11886425088734e-15
LLNLR-246C6.1	37.1268905796647	2.77689922662594	0.336236985370066	8.25875601867431	1.47198458287346e-16	3.13303445415662e-15
LRP12	408.771882724408	1.60008430996303	0.193741162866707	8.25887636002206	1.47050149733416e-16	3.13303445415662e-15
MT-TL1	5791.40108860054	1.78067279069679	0.215636830863044	8.2577395687462	1.48457027735917e-16	3.15626001019607e-15
GADD45B	607.402215143613	1.98702049121191	0.240673690595752	8.25607687443248	1.50538687330478e-16	3.19691279918711e-15
INSIG1	264.799431980728	1.22683387477704	0.148603263746722	8.25576668940489	1.50930205552927e-16	3.19802451271584e-15
RMI2	112.017348520057	-1.80659600398152	0.218825590980857	-8.25587170076262	1.50797547034564e-16	3.19802451271584e-15
HBEGF	207.198455720211	2.00520833554075	0.242935521124247	8.25407633375772	1.53081494996832e-16	3.23996726447839e-15
KANSL2	281.536602225907	1.12270805750745	0.136030585274047	8.25335019507301	1.54014897218526e-16	3.25606830913338e-15
CCDC63	13.6468589170717	4.68754944640933	0.568068447127548	8.25173351928282	1.56113225261258e-16	3.29523768800884e-15
SNAI1	120.209023440807	2.21625123550352	0.268582665710747	8.25165402852295	1.56217122339585e-16	3.29523768800884e-15
ATF7IP	321.208109355379	1.03619642267378	0.125588835891901	8.25070489199913	1.57462954473766e-16	3.31780602845394e-15
PKP4	362.32519697987	-1.27758616904471	0.155030043550049	-8.2408940860051	1.70928490398569e-16	3.59751057135739e-15
ZFAS1	3402.32789046094	1.37285562866475	0.166631970959908	8.23884888809881	1.73875379877191e-16	3.65545363848838e-15
PWP1	831.671642568274	-1.02436569597729	0.124366027801245	-8.23670027971284	1.77025224816071e-16	3.7175297211375e-15
GTPBP3	283.73075688797	-1.91793495233528	0.232910239068599	-8.23465280017333	1.80079133248618e-16	3.777455277867e-15
RNU6-1016P	134.803625912225	2.30472170566282	0.279960730995648	8.23230350008851	1.83647245322119e-16	3.8480219469828e-15
TFB1M	268.757400092835	-1.64536675222974	0.199889911895053	-8.23136463781922	1.85092600279018e-16	3.87400250395308e-15
CLIP2	74.8816229288752	2.43361442832026	0.295734861323084	8.22904143742994	1.88717493179596e-16	3.94549277869272e-15
POLE3	3067.0160309514	-1.03986585020778	0.126412293357905	-8.22598675006758	1.93590417051541e-16	4.04288824447171e-15
ARRB1	142.799666568357	-1.71403584189589	0.208405123165716	-8.22453793774041	1.95944767084821e-16	4.0875292231035e-15
RP11-42O15.3	19.7153204007829	3.8023454579799	0.462699182104074	8.21774838824904	2.07359445110133e-16	4.32086675788606e-15
UACA	292.746974413871	-1.59168448615363	0.19372706097705	-8.21611848198217	2.10195793296378e-16	4.37513495583124e-15
ARFGAP3	334.642062448482	1.15253701056863	0.140298693807099	8.21488054730782	2.12375559350398e-16	4.41563208184102e-15
NFKBIZ	88.6959404971563	1.7169733929784	0.209106152184446	8.21101328221041	2.19329618252988e-16	4.55519597028066e-15
CHMP4B	1826.19062394474	1.32701280589528	0.161699352504177	8.20666740679126	2.27412387949092e-16	4.71786888002637e-15
SAMD8	46.8337240997687	2.57031609444481	0.313357583765373	8.20250163905189	2.35435528900787e-16	4.87894857583631e-15
EDEM1	347.084516594547	1.87664250048997	0.228883516890879	8.19911597821467	2.42161210275669e-16	5.01281679843969e-15
RNA5SP284	15.4042263886678	4.84125380700879	0.59065087392151	8.1964727739523	2.4754331717842e-16	5.11860951244588e-15
TP53BP2	414.247360350368	0.989581293071654	0.120734939229536	8.19631251224059	2.47873407761283e-16	5.11982116490939e-15
SNX3	2146.3745002758	1.22820840227656	0.149878125361118	8.19471420073677	2.51189278511282e-16	5.18263393234766e-15
MAFF	27.8750791378727	3.55167436237344	0.433898014649188	8.18550498610836	2.71164159404197e-16	5.58864887217962e-15
EXOSC4	448.123510397723	-1.76314725904692	0.215469246709213	-8.18282555851868	2.77264394819013e-16	5.70813532477832e-15
ZNF33B	112.818977238552	-1.81100410049475	0.221722877845431	-8.16787206666715	3.13876505978765e-16	6.45483440539536e-15
FXYD5	1565.36046078622	1.0147330537722	0.124271782144884	8.16543414971835	3.20281216773914e-16	6.57937166222491e-15
C12orf65	276.969008203788	-1.29530806942649	0.158659449022063	-8.16407769855777	3.2390037793101e-16	6.64647804899128e-15
ST6GAL1	231.978456372075	-2.04149567129169	0.250175625891308	-8.16025008039209	3.34331649137312e-16	6.853071999382e-15
THEM6	86.0692690101861	-2.03955141559267	0.249996551484118	-8.15831819873017	3.39721570992564e-16	6.95599281843407e-15
UBAC1	349.117220273288	-1.23567425059604	0.151592974235141	-8.15126332094619	3.6014196212929e-16	7.36611401500449e-15
METTL1	150.200490673745	-2.19935120030319	0.269825599657845	-8.15101014541282	3.60896837943705e-16	7.37355641380541e-15
THBS4	103.105574485363	-1.94654202753569	0.239132275604093	-8.14002218068792	3.95205489172844e-16	8.06578475630032e-15
RP11-284N8.3	39.9945829072782	-3.21587982698018	0.395201464791936	-8.1373175797141	4.04131643034013e-16	8.23904272901127e-15
RNA5SP258	11.826658458921	4.75877699541084	0.585131240402612	8.13283698907696	4.19358385096893e-16	8.54023804120649e-15
RNF149	140.25351468657	-1.54458578678829	0.190083339892961	-8.12583463473477	4.44294423129279e-16	9.03830014171731e-15
PTPN18	413.753565405173	-1.3446806996048	0.165493721792583	-8.12526714028539	4.46378181123551e-16	9.07090489184044e-15
CLK3	212.139698630885	1.28952296673433	0.158831716434224	8.1188001721832	4.70814983334367e-16	9.5571894033579e-15
SMIM11	301.817454071524	-1.29189390392323	0.159142587186052	-8.11783901950072	4.7455768981145e-16	9.62280528437024e-15
RAB21	476.657813712533	0.945315349104569	0.116473940208302	8.11611032831862	4.81363105861298e-16	9.75031734729577e-15
IRAK3	1059.7564777319	-1.0416121978763	0.128356525808035	-8.11499213864739	4.85816263928069e-16	9.829960413257e-15
ITGB1	399.457685205031	1.07765802773787	0.1328024589467	8.11474453323478	4.86807822037655e-16	9.83946613932057e-15
TMEM201	126.844472324769	-1.68228461710463	0.207367619456637	-8.11257139139031	4.95596365636971e-16	1.00063771554411e-14
MTND5P11	58.777888991802	2.42526498237331	0.299151270568145	8.10715253780226	5.18197905111593e-16	1.04515252348603e-14
ZSWIM6	158.48657716232	1.85920736146501	0.229530917578091	8.10003018801363	5.49455517213964e-16	1.10701198115608e-14
RP11-134G8.8	42.9336228890767	2.43307271576432	0.300524776538239	8.09608027594603	5.67583759508559e-16	1.14231531876333e-14
PRDM1	78.004593174293	1.93435184879398	0.239278299165619	8.08410898748113	6.26203144239494e-16	1.25894870938895e-14
MAGEF1	54.9734660188639	-2.55684295479765	0.316290233778353	-8.08385046940592	6.27532682131822e-16	1.26027809580851e-14
THNSL1	46.7792875373007	-3.05402343780769	0.378262239944571	-8.07382581527359	6.8129048022179e-16	1.36678466766197e-14
RPL34	29696.9992219094	0.740930040903791	0.0918043510402398	8.07075081418555	6.98671803552384e-16	1.40016502352719e-14
KLHL8	398.668122410528	-1.02367621115215	0.126879428529257	-8.06810231586203	7.1399203154601e-16	1.42934837907587e-14
SPN	4456.55347548684	-0.947883166574679	0.117530775596749	-8.06497840043949	7.32488162583762e-16	1.46482097242891e-14
DCAF4	115.712009993363	-1.89731167119512	0.235392444847349	-8.06020631811493	7.61657870004856e-16	1.52154068988894e-14
BRD1	328.311341031343	1.15256870728942	0.143114496024274	8.05347284382658	8.04772613392314e-16	1.60596845961399e-14
IL21R	40.9109742585964	2.31500284944596	0.287485411892906	8.05259242270125	8.10584846621669e-16	1.6158571921344e-14
HTRA3	12.2765574614893	4.54211831961709	0.564908578350845	8.04044847907433	8.95102600204683e-16	1.78245457599366e-14
RP5-935K16.1	319.76846068222	-1.31308902281863	0.163362995222634	-8.03786084497978	9.14203643096823e-16	1.81857091788184e-14
SBNO2	298.932835621212	1.09781143811076	0.13662845542987	8.03501316513277	9.35688561777912e-16	1.85934825058039e-14
MRPL12	623.84434574439	-1.2252688689483	0.152513237723448	-8.03385258380049	9.44586804674854e-16	1.87505452237457e-14
RP4-728D4.2	83.2860430499825	-2.23195136454635	0.278004101320886	-8.02848358690262	9.86848114061897e-16	1.95688556624388e-14
TBC1D30	67.0741996803451	-2.55254176999872	0.318092807252049	-8.02451898252497	1.01924528864373e-15	2.0190050055928e-14
MRGBP	176.098401267446	-1.55132384249136	0.193451980065299	-8.01916755759084	1.06464195964011e-15	2.10671753146832e-14
HIST1H2BK	366.462352904639	1.46826815781235	0.183105661095887	8.01869340917573	1.06875897178342e-15	2.11264745177062e-14
FAM134A	257.903987620688	-1.14207365945964	0.142488841211969	-8.0151796431601	1.09976154971768e-15	2.17165479629068e-14
MTCH1	1066.86244748743	1.13681503726959	0.141859547582659	8.01366602841584	1.11338789460925e-15	2.19626243896876e-14
POLR1A	317.345941507431	-1.09524461785442	0.136708600950971	-8.01152678204366	1.13293056151255e-15	2.23247696227833e-14
LINC00936	24.4621824547605	3.15847418103681	0.394741129822935	8.00138101254757	1.23031442198906e-15	2.42184440186532e-14
PTPN22	228.525480331302	1.74320432174626	0.21797213285158	7.9973724115148	1.27102368407909e-15	2.49937066051758e-14
RPLP1	36793.1962332571	0.693465040462015	0.0867428722701374	7.99449017900173	1.30111129106589e-15	2.55321089770246e-14
VIT	258.022459374098	-1.17914965473532	0.147494297645312	-7.99454401668388	1.30054290159636e-15	2.55321089770246e-14
USP15	674.420530346415	1.31730553819935	0.164780252249324	7.99431679596031	1.30294343996725e-15	2.55414837743269e-14
MALAT1	126876.973975352	1.5050721133187	0.188301410324054	7.99288816121225	1.31813696519055e-15	2.58124889818934e-14
PCNP	1098.91465704462	0.759164985680717	0.0949837699511744	7.99257584817868	1.32148158680334e-15	2.58511408339599e-14
YPEL5	110.266238785255	1.45870680951671	0.182545695906945	7.99091319173204	1.33942850909062e-15	2.61750702843843e-14
FAM210A	245.629501805293	-1.37479719394897	0.172190115634471	-7.98418183809935	1.41457370677266e-15	2.76149388843881e-14
STX6	213.95997145849	1.11983508105079	0.140352826865474	7.9787141168459	1.47865606989441e-15	2.88360870383339e-14
AL121932.1	14.5324383923244	4.70940564862101	0.590290145855025	7.97812005111405	1.48578849336645e-15	2.89452473222154e-14
SLC6A6	166.849048344967	1.4673417345201	0.184004929029763	7.97446971805168	1.53036460848702e-15	2.97828852289455e-14
PDCD11	1245.51675993248	-1.01277837357519	0.127029134003554	-7.9728038888059	1.55114216491714e-15	3.01561226247499e-14
EWSR1	2303.27194523328	1.02564025716676	0.128647624137463	7.97247725360895	1.5552486815931e-15	3.02048194000851e-14
SLC26A2	632.222208804608	-1.06852709846208	0.134114236287628	-7.96729063252066	1.62190917847376e-15	3.14670404194014e-14
METTL8	241.8263693501	-1.29383189044998	0.162438547730719	-7.96505453000491	1.65150933531339e-15	3.2008389563556e-14
AL357673.1	45.0708437747127	-2.88684691890326	0.362495157335321	-7.9638220276494	1.66805124238195e-15	3.22958011589721e-14
ZBTB1	388.266220141568	1.34838076229394	0.169331554151695	7.96296218415378	1.67968807345551e-15	3.24877514761273e-14
DNAJB2	61.8390808963711	2.11957143221768	0.266190709205179	7.96260485028392	1.68454759496725e-15	3.25483591658733e-14
XPC	570.975023089055	1.46337452135567	0.183864386326615	7.95898841854099	1.7345147224268e-15	3.34795073035053e-14
PPP1R27	1788.96935287012	-1.10697974006772	0.13912575060105	-7.95668476385826	1.76710174315936e-15	3.40736244095084e-14
PPME1	262.754652066733	1.09860308874872	0.138474596613831	7.9336074313503	2.12870252772776e-15	4.10041596199082e-14
RNF8	359.91696949626	-1.05339147546821	0.13284734840068	-7.92933760552808	2.20317852951903e-15	4.23954497037447e-14
ERO1LB	106.116496924006	1.59654592811893	0.201360231734996	7.92880458252597	2.21265404228988e-15	4.25343832105021e-14
FAM136A	306.164228881795	-1.13171254847525	0.142742265810868	-7.9283633480693	2.220528188804e-15	4.26422816542422e-14
TERF2IP	1457.17214430244	1.00367577979182	0.126626861188998	7.92624700926422	2.25868104041928e-15	4.33308311904647e-14
SASH3	90.6747830115134	-2.05777259473175	0.25966686982235	-7.92466361280345	2.28764762050001e-15	4.38419297026313e-14
MPP1	257.732655688125	1.09653456498803	0.138377291226963	7.92423782302199	2.29549921312612e-15	4.39477402651091e-14
UBR2	785.805030885396	1.02258640196751	0.129150221122087	7.91780604851502	2.41738052070991e-15	4.62342412368635e-14
CHST10	134.072694055502	-1.53789943717849	0.194310116783293	-7.91466477730365	2.47920172409467e-15	4.73206337175884e-14
RPS6KA2	104.395044742639	1.66766971690613	0.210704516614276	7.91473169964854	2.47786858206108e-15	4.73206337175884e-14
SDCBP	1326.67881531053	1.82170934608012	0.230246942702173	7.91198060960368	2.53325857102415e-15	4.83035289508325e-14
IL10RA	161.785802391459	1.97142108303478	0.24919772544588	7.9110717383451	2.55182420315938e-15	4.86083846698785e-14
HIST1H2AC	73.0626306045758	1.87657797146271	0.237268890122885	7.90907720978847	2.59303762042104e-15	4.93435958081735e-14
DGKG	79.6171141136371	-1.99077828402186	0.251861246105006	-7.90426599887407	2.69516953367501e-15	5.12353901875436e-14
PPP1R15B	542.220217067516	0.854665130821486	0.108132043254308	7.90390253526848	2.70304407722373e-15	5.13333385783334e-14
BTG1	2734.29777185007	1.41603099985504	0.179169307191445	7.90331235886284	2.71587870484976e-15	5.15251917666568e-14
MTND6P3	61.2015816968313	2.44995874865093	0.310004545526562	7.90297685632166	2.72320164742203e-15	5.15970065917258e-14
PHLDB3	109.611922751902	1.80463619279254	0.228351471988491	7.90288837237491	2.72513620560817e-15	5.15970065917258e-14
SERPINB1	1188.02176648728	-0.851713476748151	0.107777616831472	-7.90250797695723	2.73346836120981e-15	5.1702854920456e-14
ZNF207	1859.65887853997	0.667877483440015	0.08452754766112	7.90129965816123	2.76010204646597e-15	5.21543130182918e-14
RNVU1-18	13.8939294897461	4.56068284795303	0.577411075670187	7.89850254025618	2.82274028556215e-15	5.32845208259571e-14
PGP	379.757902679042	-1.26106936723618	0.159741068800909	-7.89445930656624	2.91576508674702e-15	5.49854980058753e-14
MRPL14	611.630227982136	-1.11215033909651	0.14088319406222	-7.89413064134061	2.92345818158942e-15	5.50754988895238e-14
SIK1	75.4399136163987	2.22671022676711	0.2821414236492	7.89217761067117	2.96958691831326e-15	5.58886927201113e-14
AHSA1	5217.95409966537	1.49699170718877	0.189800638101504	7.88717952775369	3.09092603600426e-15	5.8114340166469e-14
CDK17	130.386103999118	1.46790521768609	0.186192897861542	7.88378737613111	3.17604536619102e-15	5.96552425454485e-14
HOOK3	1483.89882299906	1.21165930163115	0.153726949502504	7.88189257350363	3.22459204733289e-15	6.05068227150286e-14
AC079949.1	27.5356133920564	3.72216843685701	0.472619813961194	7.87560810381646	3.3908954016818e-15	6.35641207603533e-14
FBXW11	304.75584567346	1.29703353049916	0.164804322269496	7.87014267974231	3.54237018890751e-15	6.63376534482798e-14
GAREML	63.1037227097764	-2.36905020072463	0.301082828229238	-7.8684334628373	3.59109461171282e-15	6.71833950274607e-14
POLR3E	195.474786279701	-1.47538621182664	0.187523482849275	-7.86774109252494	3.61101917329799e-15	6.74891967988638e-14
CHP1	361.699235127356	1.19437994486515	0.151970432941296	7.85929158553177	3.86312009559879e-15	7.21294245176257e-14
APOBEC3C	552.922323716795	1.04045255265542	0.132456327045777	7.85506118024726	3.99577058571289e-15	7.45323854652559e-14
CCL3	16.1600645030921	3.96724436069854	0.505685938428773	7.84527324019577	4.32011807563959e-15	8.04382774541244e-14
ZFP62	231.038590808358	-1.30666787701799	0.166555291728971	-7.84524984738568	4.32092348398706e-15	8.04382774541244e-14
KCNK5	84.0535673945475	-2.1048294732248	0.268408293735647	-7.84189431678972	4.43799814282794e-15	8.25362613189835e-14
RPS12	38404.9820482625	0.696872036731653	0.0888699351470343	7.84148244936475	4.45258168079009e-15	8.27258968830932e-14
NIF3L1	215.180261655044	-1.41105476589768	0.180229459379503	-7.82921266454268	4.9093461600695e-15	9.1122490045857e-14
INTS6	235.784544148046	1.28145887897277	0.163755571517492	7.82543682085275	5.05897209031175e-15	9.38073703825949e-14
SQLE	956.723682168692	1.03587005622834	0.132465884488866	7.8199006500833	5.28650432160169e-15	9.79301556942679e-14
TMEM104	111.906493314467	-2.27377299028046	0.291001164556556	-7.81362161813121	5.55677454337163e-15	1.02835774621101e-13
SRPK1	1376.18962086426	-0.962699236160138	0.123221958361447	-7.81272468772371	5.59647539712754e-15	1.03468953959834e-13
ZNF507	255.299169683384	-1.109201051559	0.142191368382419	-7.80076219940329	6.15343717941515e-15	1.13654768197268e-13
SSU72	325.139198050267	-1.21454774261161	0.155741888224384	-7.79846550249705	6.26644782735259e-15	1.15515809509497e-13
ZFAND6	467.863845422497	1.23342632013479	0.158160900777656	7.79855396668958	6.26205729445563e-15	1.15515809509497e-13
NEAT1	1839.15438001521	1.67573262714504	0.215116149367696	7.78989690950968	6.70638900204625e-15	1.23504964649012e-13
MLLT4	34.2133620655262	2.39699091542546	0.307728205308144	7.78931171754383	6.73751996366238e-15	1.23957220950971e-13
ARHGEF7	519.129857192335	1.13165511265035	0.145314362333505	7.78763430178455	6.82754524153895e-15	1.25491080082789e-13
MCAT	118.149414613729	-1.66778269971007	0.214206235120585	-7.78587373411988	6.9233066691794e-15	1.27127280591417e-13
GUCD1	552.707752386529	-1.46830501266661	0.188606568247957	-7.78501526381766	6.97047914851747e-15	1.27868964769205e-13
POFUT1	232.620913814626	-1.294185316757	0.166245427552183	-7.78478744235396	6.98305084054357e-15	1.27975094996084e-13
APBA3	117.069825745073	1.5430069823186	0.198326063937244	7.78015229912923	7.24372907275631e-15	1.32623536751494e-13
EEF2K	120.86260069498	-1.51403311748279	0.194647288996039	-7.77834166246005	7.34813953802837e-15	1.34404670618951e-13
BIRC3	27.9696574395968	2.97544940077187	0.382599663129598	7.77692634759062	7.4307839059696e-15	1.35784615211991e-13
GOT1	371.386077463611	1.12451108594843	0.144607649719086	7.77629045304939	7.46821285313076e-15	1.36336454970319e-13
POGK	271.753566012092	-1.42186175367537	0.182884407241455	-7.77464724916734	7.5657937481952e-15	1.37984273214183e-13
MINA	104.589792452041	-1.73356132300259	0.22321924381486	-7.76618222235546	8.0887160675333e-15	1.47378751305839e-13
BRCC3	296.475857630417	-1.07236294243473	0.138127091213827	-7.76359606946812	8.25545365456077e-15	1.5027156854991e-13
FBXL4	156.908392074531	-1.47721868398237	0.19028739482087	-7.76309269131027	8.28829913314697e-15	1.50723958585232e-13
FAM96B	714.146078924869	0.99008340682357	0.127651522179042	7.75614258194977	8.75515878164914e-15	1.59060485842331e-13
FAM214A	83.5523462775605	1.92703410913507	0.248522548234162	7.75396084913546	8.90697985012834e-15	1.61662970176824e-13
GYPC	775.132240115132	-1.14444480342292	0.147600968547694	-7.75364020089828	8.92951020293243e-15	1.61916060968173e-13
TDP1	359.067530634523	-1.3709659060067	0.177027156329142	-7.74438190408312	9.6047918618204e-15	1.73993434130844e-13
OPA3	436.569083562416	-1.26177761928273	0.162948778220304	-7.74340030691621	9.67926871719115e-15	1.75174327705173e-13
STK17B	466.107973110674	1.10705541680093	0.142973683052707	7.74307126433062	9.70436116696992e-15	1.75460060294074e-13
RB1	586.950289958138	0.926670589503333	0.119709033070503	7.74102476425123	9.86186860071e-15	1.78137086276043e-13
HIST1H4B	26.2445241368385	3.31379625033218	0.428136751878452	7.74004155399619	9.93843270320627e-15	1.79348290829726e-13
MRPL46	294.423415714469	-1.21501782758395	0.157191381053046	-7.72954483537448	1.07931791810111e-14	1.9458678106645e-13
DDX3Y	885.340713489205	0.978344802224769	0.126712218932714	7.7209981047233	1.15422269964344e-14	2.07694004483549e-13
PRKCQ-AS1	60.8707295550557	-2.28136063929231	0.29547188134661	-7.72107528098793	1.15352395307433e-14	2.07694004483549e-13
MPI	111.825000980334	-1.65796125062962	0.21475234682994	-7.7203405462318	1.1601930883189e-14	2.08569316105985e-13
CENPB	548.956274841783	-1.32242483587183	0.171301615559851	-7.71986201968883	1.16455702692829e-14	2.09154442036322e-13
IRGQ	490.710460606514	1.08372114479384	0.140386098992295	7.71957588801807	1.16717412631214e-14	2.09425020685009e-13
UBALD2	623.21104860599	1.41480226815657	0.183443643841347	7.71246274076511	1.23412714240998e-14	2.2122784839893e-13
DUS4L	130.154956662304	-1.64717801587861	0.213593289531068	-7.7117498377168	1.24104218852802e-14	2.22256159461172e-13
VTRNA2-1	70.6523037498549	3.06740519588062	0.397879213726681	7.70938789978543	1.26422612941954e-14	2.26193323990453e-13
NBPF10	209.528713166241	1.19497337037185	0.155009496822654	7.70903328419305	1.26774350579933e-14	2.26607649595865e-13
MPHOSPH9	369.143733248271	-1.14077079527282	0.14806596362147	-7.70447689240179	1.31380348773765e-14	2.34618429656786e-13
ING1	292.09363923356	1.03130339052351	0.133955152856249	7.69887061851383	1.37274073711963e-14	2.44911493099357e-13
IRF1	227.266644694844	1.09383743159226	0.142089076565447	7.69825139294529	1.37940790014567e-14	2.4586837600139e-13
ZMYND19	241.088433441925	-1.26177640253989	0.164081969802313	-7.68991501052849	1.47232797073387e-14	2.6218282221057e-13
SLC19A1	333.058688149822	-1.79489065960819	0.233534975824823	-7.68574665644325	1.52107244317729e-14	2.70607397485259e-13
RNU2-63P	51.8441046306807	2.66075675080373	0.346360619694758	7.68204177815772	1.56572753681787e-14	2.78289254376168e-13
KAZN	102.636221969514	-1.64477074991084	0.214180352486062	-7.67937269137641	1.59869502057249e-14	2.83881268342336e-13
ZNF589	84.2918064630113	-1.94057156268883	0.252812784493623	-7.67592337775059	1.64231277444075e-14	2.91352157106338e-13
HEY1	10.0909445502223	4.53703030079279	0.591368787564407	7.67208279537184	1.69225654868412e-14	2.99930206720724e-13
ZC3H8	419.32192088509	-1.01710086475407	0.132603280034865	-7.67025419346074	1.71655825740798e-14	3.03951695945536e-13
IMPA1	485.765854797814	1.05141727058274	0.137279048385102	7.65897843080363	1.87417868174449e-14	3.31550296250822e-13
HHEX	109.853855988321	-1.8276678143849	0.238646050905121	-7.65848756957443	1.88135445928619e-14	3.32507801248539e-13
REEP4	1022.1064568764	-1.12082232361947	0.146358262901847	-7.65807342473811	1.88742975554277e-14	3.3326919784668e-13
EXOSC7	334.598813517286	-1.33663644668545	0.174558552206286	-7.6572383867269	1.89973808968974e-14	3.35128726804201e-13
GOPC	943.700099260824	-0.95347657639036	0.124557583855951	-7.65490584253014	1.93453931165702e-14	3.40948993824562e-13
MRPS12	1091.83014633542	-1.48260099936518	0.193699234335706	-7.65413969987947	1.9461062979559e-14	3.42667344228314e-13
TMOD3	657.627821632647	0.852974311063992	0.11146969302158	7.65207374258094	1.97763765921537e-14	3.47894505386972e-13
LYRM7	751.390635806055	-1.0254353738768	0.1340354539944	-7.65047861082817	2.00232643750462e-14	3.51909337916702e-13
SNORA73B	20.1396414911555	3.32271972707682	0.434690743175753	7.64387045098264	2.10787494167461e-14	3.70114577747671e-13
LINC00273	17.9424794221	3.50427282178104	0.458557964138674	7.64194081409805	2.13971539012441e-14	3.75355840250848e-13
UTY	121.002181516845	1.41063192247787	0.184867180531537	7.63051569468396	2.33816496827091e-14	4.09787313862944e-13
HIST1H4E	46.4455040111778	2.8564781712091	0.374710916054546	7.62315173864133	2.47555586735903e-14	4.3346362624565e-13
PTPRO	25.5237401958829	2.86408140969262	0.376127100849722	7.61466377515014	2.64378763370983e-14	4.6249116137755e-13
LILRB4	777.268248131458	1.03197349983105	0.135537186727765	7.61395101038833	2.65841594498194e-14	4.64619164879236e-13
NNT-AS1	133.676765170866	-1.64330621134659	0.215850906551151	-7.61315408678708	2.67486575271133e-14	4.67061281153984e-13
CDC7	206.704946139941	-1.43222760070957	0.188161312819349	-7.61170072237233	2.70512375297941e-14	4.7190771261504e-13
SNORA23	33.820474413624	3.29168616086084	0.432566115860123	7.6096717707895	2.74792881379818e-14	4.78931992334621e-13
RNA5SP202	9.59518843155204	4.46542452333373	0.586922967185469	7.60819523684212	2.77949757299787e-14	4.83986751907606e-13
ZNF48	92.5313922975017	-1.77643930021367	0.234035504357097	-7.5904692541997	3.18749016695989e-14	5.54517431444001e-13
FCAR	26.7517838517791	2.71758897787358	0.358315682766447	7.58434282555511	3.3417649294388e-14	5.80820304510202e-13
TRMU	177.357214123877	-1.27388615347647	0.167987179941401	-7.58323435110253	3.37045246907033e-14	5.8526696741923e-13
ZNF451	1206.4470731441	1.0255630471181	0.135613406071109	7.56240165946679	3.95694261667163e-14	6.86476760489361e-13
RP4-561L24.3	16.6913204156469	3.57599466348319	0.47300715782861	7.56012801137973	4.02672870771351e-14	6.97941635754241e-13
CALM1	3720.72958940108	0.745249064179708	0.0985829789023702	7.55961193785543	4.04273653040768e-14	7.00072777689882e-13
XRCC6BP1	348.640912740949	-1.89049922706697	0.250088732442461	-7.5593138827313	4.05201024102441e-14	7.01034946103103e-13
RNU1-28P	11.6391901094039	4.48264050146315	0.593335245453025	7.55498773385787	4.18899330199312e-14	7.24069987983376e-13
CISH	129.367952158791	-1.46053632354598	0.19343682792236	-7.55045633881156	4.33735788865929e-14	7.48397162547868e-13
PPAPDC1A	13.6205960574098	3.84158590050854	0.508789206835485	7.55044692162799	4.33767153815261e-14	7.48397162547868e-13
WDR5	842.393911405753	-1.35050661766339	0.179078805951136	-7.54140955145684	4.64918484616375e-14	8.01410674853346e-13
C5orf30	93.2069165252008	-1.65036366743434	0.218897504648437	-7.53943572853845	4.72009363961144e-14	8.12148958538252e-13
LINC00152	230.901994726952	2.07527332658618	0.275251523599683	7.53955254977768	4.71586743784791e-14	8.12148958538252e-13
SEMA7A	80.2883900144469	2.34970014274798	0.311704367134854	7.53823298770602	4.76382189871082e-14	8.18925737154864e-13
MIR3676	12.8060227331468	4.37057157501473	0.580612533411876	7.52751848006411	5.17136913558791e-14	8.88175584325291e-13
STRAP	1384.3378579835	0.897773842594489	0.119310913446792	7.52465819478336	5.285841960031e-14	9.07010079001497e-13
UBAC2	696.579894385845	-0.948541760503149	0.126064178482343	-7.52427669717457	5.30129714304988e-14	9.08835104760314e-13
TMEM109	842.184478398664	-1.40297775783755	0.186480993821482	-7.52343565468456	5.33552646395247e-14	9.13872461918398e-13
LMO4	1801.32579538837	-1.14832314594247	0.152661912855241	-7.52200155536731	5.39439425539759e-14	9.23116940728565e-13
LIG3	296.633909819395	-1.40923244996483	0.187357123767903	-7.52163793734674	5.40942146829682e-14	9.24849229819959e-13
PIK3CD	641.9224053214	-2.10288300166069	0.279583016765388	-7.52149764313231	5.41523039286403e-14	9.25003756781068e-13
AC114730.3	12.6095330208418	4.39022243847147	0.583743808221429	7.52080343575335	5.44406463951219e-14	9.29000227768968e-13
KLHL36	203.318334138164	-1.37596845810769	0.182957560048258	-7.52069746527425	5.44847943531911e-14	9.29000227768968e-13
RABEPK	324.988029401777	-1.41717459880082	0.18857127276645	-7.51532605157747	5.67692716398257e-14	9.67077619316921e-13
MRPL55	249.423987541466	-1.33562035738733	0.17783638444118	-7.51038861695421	5.89520953230534e-14	1.00335614946042e-12
SIRPB1	107.182345252186	-1.68978857645377	0.225004563822977	-7.51001912024866	5.91187278297377e-14	1.00528491380811e-12
LRRC58	521.254546850686	-1.04167095939511	0.138712562099931	-7.50956469713729	5.9324294767354e-14	1.0078716673178e-12
PDCD1	9.00142348895332	4.44746809474546	0.592251387368836	7.50942621595872	5.93870789531463e-14	1.00803018442703e-12
BST2	1438.72007181775	1.34232365024115	0.178841162817804	7.50567503080179	6.11128533467806e-14	1.03639045720646e-12
HSPA9	2891.44409138307	0.774926516602704	0.103302718394282	7.50151137015577	6.30861565710322e-14	1.06819603398259e-12
VIM	4378.5019624858	1.78348573831482	0.237751206070353	7.50147924712132	6.31016216914097e-14	1.06819603398259e-12
RSAD1	172.819438550521	-1.56080767566652	0.208146811614903	-7.49859036300881	6.45077755880899e-14	1.0910202977939e-12
ZSWIM4	48.8799612708703	2.44247072288865	0.325865494915889	7.49533399821631	6.61297507855048e-14	1.11745057375721e-12
APEX2	210.612970603274	-1.16921850027257	0.156002809308751	-7.49485541608758	6.63714842636587e-14	1.12053128938592e-12
RP11-376O6.2	29.6947704187298	-3.09171870214212	0.412942426980564	-7.48704540908711	7.04413363272321e-14	1.18817774638546e-12
ISG20L2	494.07277499459	-1.36728102590063	0.18263689036948	-7.48633544479745	7.08232439742074e-14	1.19355204188168e-12
PDDC1	362.184899867352	-1.07747670977285	0.143978352777107	-7.48360214567046	7.23126498658328e-14	1.21756424211596e-12
CBX1	596.981739842649	-1.07000570802613	0.143010821744483	-7.48199118761731	7.32048558926127e-14	1.23148721893210e-12
SFPQ	8728.41783664402	0.586813361358635	0.078458472523298	7.47928607945283	7.47274434625248e-14	1.25598050696639e-12
HELZ	814.007195209752	0.972541473626526	0.130077899402777	7.47660807940263	7.62654239422097e-14	1.28068865957452e-12
PHIP	5104.01104920706	0.957109149655834	0.128050052780491	7.4744924259934	7.75024101134678e-14	1.3003028913877e-12
AC104135.3	99.808516990927	-1.74394307963981	0.233367637920024	-7.4729431003517	7.84207629712639e-14	1.31454110943297e-12
ZNF550	145.205712815002	-1.57830816926913	0.211271638225539	-7.47051607364466	7.98809121969827e-14	1.33782792381057e-12
SLC35B4	141.007889590242	-1.38899198173887	0.18595409309335	-7.46954239421655	8.04741798613058e-14	1.34656795370409e-12
PLAC8	2886.7335390452	-0.916215877943118	0.122768323578389	-7.46296643334143	8.45959042765098e-14	1.41428152734612e-12
LRRC37A13P	311.646103201025	1.89026912680433	0.253445309427291	7.45829201209429	8.76512436848158e-14	1.46406302339084e-12
LUZP1	611.661937836795	1.03187995147258	0.138366309000529	7.45759541413103	8.81157508983268e-14	1.47051931897402e-12
PSRC1	80.114916281898	-1.97033318736927	0.264229801258471	-7.45689236408983	8.85870136269774e-14	1.47707683729225e-12
BCAT2	120.413256505362	-1.89369686014156	0.254127365653197	-7.4517628405508	9.21011800978861e-14	1.53431453558828e-12
DNAJB14	435.209453573909	0.942637651017665	0.126501894047564	7.45156946553887	9.22363046539563e-14	1.53520938496408e-12
MORF4L2	1970.42046459429	1.08623721309337	0.145825054444958	7.44890661778133	9.41169567267042e-14	1.56513013223297e-12
TAPSAR1	157.315986416761	-1.69048771887695	0.227098706795743	-7.44384564196314	9.77957634952e-14	1.62487445638104e-12
XRCC2	126.415328285631	-1.46630291334784	0.197037946490282	-7.44172855770278	9.93762612119951e-14	1.64968092776039e-12
AP3M2	313.522092726243	-1.39876249268787	0.188073635464789	-7.43731299302578	1.02753893491641e-13	1.70425059231782e-12
ZNF318	576.791858148871	-1.03998944356194	0.139843589691599	-7.43680454610369	1.03149994640876e-13	1.70931687077122e-12
DRAM1	216.290426242684	1.03639177386719	0.139386708496522	7.43537016582217	1.04275542306928e-13	1.72645142829153e-12
MICA	113.038500278404	1.413735444229	0.190304119032968	7.42882209493363	1.09568994897143e-13	1.81250184716695e-12
AP4E1	276.224944745951	1.00429286962005	0.135202395709414	7.42807007487167	1.10193580518235e-13	1.82123623261426e-12
MEF2C	2343.8178178217	0.811655949527377	0.109303564119764	7.42570433145294	1.12181339656685e-13	1.8524655895322e-12
HLA-E	1035.37351194261	1.12313355044811	0.151292021465227	7.42361387977256	1.13967089413658e-13	1.88030741221588e-12
TDRD7	163.838822681144	-1.93478404915495	0.260694156366003	-7.42166251873556	1.15659216763624e-13	1.90655726374861e-12
CCDC85B	146.408472154248	-1.57615555449464	0.212475823061984	-7.41804658892808	1.1886029416785e-13	1.95761347372692e-12
RAB3D	218.892849334334	-2.2463416362848	0.302850812976347	-7.41732080626853	1.19513221495539e-13	1.96664950345801e-12
ST8SIA4	281.643416621509	-1.10593243128413	0.14927394707332	-7.4087438093998	1.27501337778757e-13	2.09626872522388e-12
ARHGAP30	813.863730785372	-1.28881562573312	0.174006898688811	-7.40669269692578	1.29488041143079e-13	2.12707794414301e-12
AEBP2	289.639196316677	1.30916835281369	0.176787826233334	7.40530827663314	1.30846151037052e-13	2.14751672433135e-12
NOB1	413.454714852438	-0.993456615765713	0.134250125658923	-7.40004235295612	1.36141069513284e-13	2.23247677294044e-12
hsa-mir-6723	54.0309281021823	2.46775116930472	0.333662883044564	7.39594151674079	1.40409797919456e-13	2.30047608094274e-12
SMIM10	155.680475369797	-1.30257542510811	0.176123579850886	-7.39580370902595	1.40555508640796e-13	2.3008643940522e-12
IQGAP1	1455.19834848687	0.976124747050135	0.13207663816275	7.3905935268228	1.46174838308741e-13	2.3907763233532e-12
SKP2	215.324716091566	-1.34835816059346	0.182469032978401	-7.38951776410778	1.47362279864227e-13	2.40810907597885e-12
RTN4	2571.84843816967	0.943803704124414	0.127800653456177	7.38496774938671	1.52490346267965e-13	2.48975147179333e-12
COL4A3BP	476.707092262787	1.08848869276278	0.147429687201821	7.38310386070831	1.54641297372514e-13	2.52214925982662e-12
RP11-299H22.6	22.4594986014559	2.87580181517836	0.389515798868757	7.38301712929321	1.54742109111221e-13	2.52214925982662e-12
CCDC137	429.512016346212	-1.06267803104159	0.143977630842842	-7.38085510103685	1.57276102736767e-13	2.56123725855782e-12
ARHGEF10	63.4559095866215	-2.17998262041076	0.29550648779854	-7.37710578421192	1.61767476100703e-13	2.63210618145561e-12
COASY	232.04796429338	-1.15735645728418	0.156983203750813	-7.37248590697197	1.67475303676832e-13	2.72233992330937e-12
GPD1L	152.519615135066	-1.88279860850828	0.255385273106152	-7.37238520298582	1.67601901100975e-13	2.72233992330937e-12
FYN	325.685993006696	0.932276352530876	0.12653189633703	7.36791575499402	1.73316247985546e-13	2.81273477152447e-12
RNA5SP329	9.32955336815394	4.33094470245517	0.587843586485489	7.3675120423587	1.73841737062926e-13	2.81883704001089e-12
BRD3	1087.26398440179	-1.06084773888443	0.144021659886453	-7.36589023984868	1.75968563517336e-13	2.85087213987107e-12
HLX	303.313476888249	1.14593741780989	0.155615258592658	7.36391423420452	1.78594462745405e-13	2.89093079695524e-12
AC006129.1	13.693081074516	3.94328411142996	0.535591185171226	7.3624888172297	1.80512553512589e-13	2.91947318536913e-12
CCDC174	621.247883041441	1.11209256544824	0.151113102730336	7.35933910001697	1.84822981796691e-13	2.98662535623136e-12
ENAH	65.5619114597926	2.77368811190775	0.376926530221636	7.35869695952896	1.85714088880163e-13	2.99845572611482e-12
VAV3	269.095316371492	1.40957162468746	0.191563231379928	7.35825771226341	1.86326068108229e-13	3.00576303882377e-12
ANKS6	82.7775596545023	-1.72824065967642	0.234879949723374	-7.35797441080784	1.86721827131206e-13	3.00957283422247e-12
RNA5SP161	9.72320448553129	4.39261003706256	0.597234048911179	7.35492232077317	1.91038179618023e-13	3.0765140830373e-12
DBI	4522.13425797116	1.20601711854492	0.163999117071542	7.35380250869772	1.92646306629427e-13	3.099764548138e-12
TAF9	933.301428591972	-0.79129441044887	0.107607335265582	-7.35353596941975	1.93031030515867e-13	3.10330705325509e-12
COQ10B	182.409303643221	1.28218255131925	0.174440271853341	7.35026687184502	1.97811506465147e-13	3.17745263110711e-12
ARRDC4	40.1394822986457	2.19413720782004	0.298542246654506	7.34950323583266	1.98944838358387e-13	3.19293766958507e-12
NTHL1	185.429635516149	-1.43684192436744	0.195555925108802	-7.34747322827483	2.01988735751446e-13	3.23903365544283e-12
FAM129B	260.211066333878	1.22038902384755	0.166118767904207	7.34648492307199	2.03487165058723e-13	3.26028968451775e-12
RNU4-2	103.528699097034	2.75634632487947	0.375222765245058	7.34589310720339	2.04389674875004e-13	3.27196985466284e-12
TECR	49.7558356422068	1.96584034468649	0.26765211204357	7.3447593208847	2.06129677740845e-13	3.29702583785992e-12
RP11-51J9.5	63.741347017267	1.96902165385657	0.268236961514985	7.34060527205373	2.12630051237108e-13	3.39811653070287e-12
DHODH	84.4955787021021	-1.85321001232443	0.252769437874596	-7.33162216091901	2.27383419208036e-13	3.63081839070714e-12
RASGEF1B	14.0247408880438	3.63882788210337	0.496529131367512	7.32852848347793	2.32693511257617e-13	3.71246551209488e-12
REEP3	690.522648083644	1.03048487721256	0.140618074052492	7.3282533853215	2.33171554432404e-13	3.71694773752009e-12
GRK5	69.4382235328144	-1.8766450372038	0.256237778550492	-7.32384212749491	2.40970156333252e-13	3.83801960146323e-12
BAG1	1009.5099149099	-0.843973872618635	0.115266696477009	-7.32192297006596	2.44442464943647e-13	3.8900388218627e-12
TRAF3IP3	366.463098654775	-1.21506468086173	0.165979419097256	-7.32057436681207	2.46911832695415e-13	3.92602305309455e-12
ARHGEF18	349.416660525562	-1.0297496208622	0.14078568056517	-7.3143065170291	2.58713983909801e-13	4.1102176146344e-12
MARS2	69.0271179737145	-2.23409154254502	0.305585003093178	-7.31086774524665	2.65422680680808e-13	4.2132499261605e-12
CLEC2B	347.733771476662	1.27908338028431	0.175039894719474	7.30738202473343	2.72397300225085e-13	4.32032656656405e-12
LGR4	86.9704872908595	-1.73002620199733	0.236907259140494	-7.3025461873727	2.82372328426637e-13	4.47477089871389e-12
USP10	396.20142209128	-1.09260643929819	0.149693879266275	-7.29893863833047	2.90046549816998e-13	4.5925254714097e-12
GBE1	498.843416312946	1.07521440002156	0.147399496428637	7.29455952071128	2.99637741926158e-13	4.74040984668078e-12
NPRL2	150.004178070725	-1.38541523989214	0.189996174954876	-7.29180595462602	3.05827437212512e-13	4.82945610634719e-12
SNORD63	50.113795099956	1.92299790379771	0.263720468408648	7.29180376252758	3.05832414474772e-13	4.82945610634719e-12
ZNF24	1027.44743283325	0.717387782430607	0.0983839613179394	7.29171475533785	3.06034576682834e-13	4.82945610634719e-12
KCNN4	640.430557581818	1.36137932733477	0.186758827145904	7.28950458802786	3.11096841139843e-13	4.90523765068157e-12
KRI1	319.963630408823	-1.03399807272964	0.141877065508118	-7.28798603936783	3.14622564759933e-13	4.95254785162172e-12
ZNF430	364.187704972528	1.08771558797122	0.149245766938125	7.28808334257261	3.14395476924884e-13	4.95254785162172e-12
HNRNPU	11357.6351019767	0.639214327887777	0.0877643858895764	7.28329972811551	3.25752374432306e-13	5.12346812097116e-12
CBFB	572.923514368032	0.840798442559478	0.115511436079439	7.2789194827536	3.36504436363519e-13	5.2881672174527e-12
NR3C1	976.500717015329	1.02987490324808	0.141508981456677	7.27780592190453	3.39292963332346e-13	5.32754929435585e-12
RN7SKP292	15.3727806339346	3.46352915660194	0.475982814730993	7.27658446778039	3.42377773419247e-13	5.37151418564074e-12
BZW1	321.780089483871	1.12079900678095	0.154119790028143	7.27225884862862	3.5352532957217e-13	5.53719324341527e-12
CECR5	633.137690350057	-1.52131130913799	0.209192310410357	-7.27230989587405	3.53391720073236e-13	5.53719324341527e-12
ZNF525	181.731322851839	-1.37137541313093	0.18866238381925	-7.26893928386272	3.62321195796656e-13	5.6702515438451e-12
SLC35B2	198.884546561748	-1.40551161987843	0.193388480799596	-7.26781457751319	3.65349803077912e-13	5.71290761728297e-12
B4GALT7	166.110073349178	-1.51752440015251	0.208871695215711	-7.26534248015412	3.72094308217068e-13	5.813549680495e-12
CDCA3	373.10438712377	-1.4607154093609	0.20110029003209	-7.26361662197407	3.76875209287522e-13	5.88337143770206e-12
MAN1A1	13.8135353921148	3.68014708418242	0.506861016883018	7.26066310408674	3.85197252786995e-13	6.00831248391824e-12
ATG4C	135.393806896377	-1.40188475620012	0.193226060718719	-7.25515363189471	4.01206187889955e-13	6.25284817456923e-12
ZNF22	702.775200263577	-0.833064005778312	0.114842691812455	-7.25395750161235	4.04767169310615e-13	6.30313730706819e-12
UMPS	282.341826069459	-1.4079014626596	0.194121049509621	-7.25269859304887	4.0854856970768e-13	6.35677304253089e-12
HN1L	461.33550845224	-0.990999846418472	0.13680312689156	-7.24398534548125	4.35688517123118e-13	6.76797498832208e-12
MYLIP	667.510433893522	1.21504970841896	0.167732256233569	7.24398357061975	4.35694221859317e-13	6.76797498832208e-12
RRP12	587.227320336283	1.07959104755954	0.149085530114875	7.24142072491998	4.44008671215899e-13	6.89145310435344e-12
MTND6P4	2925.73604496062	1.54680093711204	0.213614172546213	7.24109696784	4.45070033599305e-13	6.90224563619712e-12
RP11-16E23.4	38.4827675616064	2.15173204004385	0.2971830097554	7.2404275123765	4.47272595485688e-13	6.93070386661389e-12
LACTB	296.188238919324	1.01299706259274	0.139927484215994	7.23944311775852	4.5053078516593e-13	6.97545939791388e-12
YTHDC1	1516.64011794682	0.924961689608164	0.127780675074709	7.23866648119814	4.53117764914276e-13	7.00975784311191e-12
ARHGEF3	735.82564709958	1.10579888381845	0.152921468103261	7.23115529515944	4.7890232993494e-13	7.40257388353532e-12
CCT3	3099.59285079674	0.651202629975149	0.0900737718246254	7.22965872066562	4.84209297671755e-13	7.47847578664534e-12
EIF2AK1	831.992812742468	-0.809772671086263	0.112109996483376	-7.22301932465353	5.08457852012866e-13	7.84656151657825e-12
FAM86DP	95.1620020959046	-1.7536259903733	0.24281360626303	-7.22210759669568	5.11879445718899e-13	7.89290481387326e-12
EIF4A2	1196.3413883129	0.870973171204336	0.120619313782409	7.22084336158244	5.1666138612797e-13	7.96013106176574e-12
AKAP8L	131.310073776444	1.79703836831633	0.248961539217795	7.21813647988515	5.27048077593239e-13	8.11352869163534e-12
TDRD3	199.870024957907	-1.29952593751974	0.180052375872471	-7.21748841814883	5.29565040723542e-13	8.14562605054205e-12
MT-ND4	32989.6861844992	1.57624144407069	0.218444073581435	7.21576657232166	5.36309873799053e-13	8.24041826849886e-12
SAMD10	84.7272359775819	-1.86266442399075	0.258140768284879	-7.21569257102062	5.36601635047014e-13	8.24041826849886e-12
NR1D2	48.7068036401942	-2.34766482865041	0.325528533978686	-7.21185574719579	5.51944294611208e-13	8.4691338549863e-12
NFIA	67.4821504397935	-1.92547110354671	0.267003304898046	-7.21141299835948	5.5374223608707e-13	8.48981389278858e-12
RNA5SP221	12.1835572889653	3.87570975488554	0.537530244165273	7.21021709374531	5.58627429540855e-13	8.55775472484276e-12
CHAF1B	247.324755310753	-1.13638876763268	0.157642098071719	-7.2086630508792	5.65038855153366e-13	8.64894702149527e-12
MEF2A	329.996018720662	1.10984217497839	0.154044120707236	7.20470323620896	5.81703998271862e-13	8.89681589571028e-12
NREP	165.600474200441	-1.28397455436251	0.178227917493514	-7.20411578847762	5.84217066176673e-13	8.92801088651515e-12
XYLT2	124.80023887016	-1.63187979225832	0.226732296978882	-7.19738570112188	6.13779611779215e-13	9.37219102747566e-12
ANKRA2	113.768859518718	1.71185905755104	0.237916208844888	7.19521829076853	6.23609146151338e-13	9.51458032210512e-12
TJP2	159.647007260005	1.14311333471836	0.158997667513372	7.18949751022115	6.50302059449519e-13	9.91382072522153e-12
STRA13	261.437348105639	-1.44851248216265	0.201539962671295	-7.18722214177011	6.61227829199598e-13	1.00722410363861e-11
RNA5SP150	8.24031645325234	4.29348947947597	0.597515449289206	7.18557065693185	6.69270519964913e-13	1.01865241852287e-11
TBRG1	365.034439505365	0.905308377768319	0.12602196760059	7.18373466947902	6.78324481364055e-13	1.03160024754543e-11
MCM3	2960.30825076703	-0.839427921132606	0.1169078331178	-7.18025386961689	6.95820906234985e-13	1.0573562167429e-11
SLC5A3	390.261233894647	0.955478823331635	0.133080498053115	7.17970579694015	6.98615894236643e-13	1.06074867419602e-11
NRIP3	1024.82433351132	1.23196812564064	0.171686571480645	7.1756813303219	7.19479656560822e-13	1.09067100992154e-11
SAYSD1	130.473420017779	-1.84065776730069	0.256512404493689	-7.17570665221367	7.19346489165881e-13	1.09067100992154e-11
DDI2	316.954930451364	-1.14161070065785	0.159098459463201	-7.17549814441735	7.20443749117774e-13	1.09125527878418e-11
ZDHHC14	209.542380988413	-1.4831692269908	0.206704278340992	-7.1753194413522	7.21385470758215e-13	1.09180475181047e-11
DPYSL2	1481.97673275403	0.881776423790251	0.122917510829258	7.17372502779614	7.29841303382033e-13	1.10371670402393e-11
RARG	48.525967564106	1.93894999228125	0.270763837712215	7.16103748810835	8.00687474794688e-13	1.20988496792293e-11
PIGU	214.254619017342	-1.23100958204753	0.171918701754245	-7.16041692664265	8.04320598778838e-13	1.21440174954134e-11
CCDC26	66.0178544195251	-1.98833999492151	0.277689757827387	-7.1602928767631	8.05048796331943e-13	1.21452881609822e-11
ISCU	1283.90796429018	0.952118862028624	0.133006628101439	7.15843169336255	8.16052318017991e-13	1.23014505301225e-11
NACC2	466.09035403066	-0.98296054965951	0.137329697004111	-7.15766925219447	8.20602456939068e-13	1.23601606493266e-11
RNA5SP303	7.9155769429697	4.26993573870648	0.596728113000757	7.15557997969012	8.33198930154487e-13	1.25398766359564e-11
CD93	1155.23693251681	-0.859182601490568	0.120187239631801	-7.14870067839744	8.76031127904197e-13	1.31739992105401e-11
NCALD	217.641380213309	-1.09955529716554	0.153818447416268	-7.14839679918166	8.77972180590292e-13	1.31926688299376e-11
SELRC1	68.3128970033231	-1.98801640161822	0.278172819371967	-7.14669537486295	8.88918398568683e-13	1.33465152549429e-11
CAST	551.401559864474	1.1774394607557	0.164836222967912	7.14308687469082	9.1257907733259e-13	1.36908641530135e-11
CDCA7L	383.448056130056	-1.24439799915939	0.174304425108078	-7.13922207303569	9.38605899587874e-13	1.40701351784007e-11
MAD2L1	566.689600649741	-1.25969588460713	0.176512844898635	-7.1365677966979	9.56901203809838e-13	1.43329967445956e-11
MS4A6A	177.987508617218	-1.30307890860948	0.182605387255606	-7.13603759556922	9.60597470864845e-13	1.43769421472772e-11
RPL12	11287.7262161245	0.590859521917859	0.0828260599790163	7.13373933358114	9.76782346863587e-13	1.46075824719695e-11
TMC8	142.551452216442	-1.5583587206473	0.218538794005875	-7.13081047113951	9.97796350364794e-13	1.49100186808077e-11
INTS10	607.792828572188	-0.888133617434774	0.124563122296277	-7.12998840316738	1.00377384130019e-12	1.49874640532376e-11
PRDM2	635.469837666149	0.736313709108223	0.103295845705652	7.128202533976	1.01688076376388e-12	1.5171153040395e-11
SLC9A3R1	203.387198575753	-1.35740923506262	0.19043310373652	-7.12801087851152	1.01829730939953e-12	1.51802772020999e-11
ZBTB14	83.1577804250112	-1.61455741512347	0.226532364406786	-7.12727039843279	1.02378849296184e-12	1.52500816747823e-11
TIMP1	357.047769988744	1.34677415926835	0.189232095796268	7.11704932295588	1.10262037222436e-12	1.64113772528863e-11
FRMD4B	240.360455349236	-1.27416961098555	0.179041119956935	-7.11663114759353	1.10596939384809e-12	1.64482419788543e-11
IMPDH1	275.260117946959	-1.17954143797405	0.165802403077714	-7.11413957867175	1.12613141650849e-12	1.67348985441428e-11
DUSP23	312.132732461477	-0.990693639992105	0.139373561552432	-7.10818916412211	1.17575342336896e-12	1.74585496518834e-11
AL161626.1	88.3294923978486	3.72162224248719	0.523636592486325	7.10726159303771	1.183679559448e-12	1.7562414738057e-11
MT-TI	804.474056772343	1.11915565875992	0.157502472328956	7.10563867481697	1.19767377882005e-12	1.7756078711469e-11
MTND2P28	53.2581934110755	2.22033831786194	0.312637060129787	7.1019677479701	1.2299293791064e-12	1.82199593332196e-11
PLAU	274.509553225994	1.59732061353903	0.224966621142474	7.10025605321879	1.24525957769595e-12	1.84325785841367e-11
NFKB1	555.256221955832	1.08376682904323	0.152669657797582	7.09877027745844	1.25871830476537e-12	1.8617184150012e-11
MITF	102.604018165208	1.69487015884321	0.238777709708818	7.09810878456811	1.26475618341148e-12	1.86918276698854e-11
C9orf47	71.5697431405715	1.96036704303769	0.276214410667736	7.09726562889527	1.27249342864181e-12	1.87914495515483e-11
KIF2A	638.321336066754	-0.797506435531689	0.112387657619995	-7.09603218378497	1.28389591233329e-12	1.89449993073406e-11
DCAF16	536.943031952269	-0.99896732447384	0.140781765782922	-7.09585732866992	1.28552043864443e-12	1.89541395089575e-11
SLC7A2	463.621313532599	0.895545656832966	0.126212191144416	7.09555589450352	1.28832570965442e-12	1.8980661119268e-11
NQO2	137.45780058065	1.30642000570666	0.184228551094905	7.09130044144818	1.32857557343321e-12	1.95583748351316e-11
CCDC51	117.767637733211	-1.65215165864029	0.23299349460988	-7.09097763182885	1.33167870261364e-12	1.95887651902402e-11
FGD4	215.883440955347	-1.07616156388632	0.151814295430911	-7.08867080555051	1.35406187928413e-12	1.99024933121903e-11
PHLDA2	282.280909856488	2.09967896826735	0.296282460305529	7.08674744398348	1.37300614916838e-12	2.01652258263374e-11
FKBP4	290.148364208453	1.91665851713544	0.270529665861123	7.08483674437154	1.39208312037545e-12	2.04294968747395e-11
C1orf63	1118.34830171293	1.15072041589308	0.162454303633976	7.08334830258333	1.40712413316459e-12	2.06341733306515e-11
NGLY1	216.099742232591	-1.1304581163295	0.159693272045119	-7.0789338952871	1.45267654677285e-12	2.12856055315015e-11
SREBF2	1024.86155464375	0.85449141867968	0.12071537527689	7.07856324614572	1.45656647227484e-12	2.13260330234153e-11
TMCC1-AS1	51.8804538977147	-2.24753213868208	0.317614057331591	-7.07629932240575	1.48054893709793e-12	2.16603505475507e-11
RNU2-3P	11.3275697293847	4.06605402454904	0.575153661020932	7.06950907229131	1.5548276814056e-12	2.27294111751526e-11
FDXACB1	62.8585975102513	-1.93447960749901	0.273787084767258	-7.06563499568826	1.59883167903749e-12	2.33545838910062e-11
REPIN1	98.9410269006661	-1.87974845199488	0.266205981561949	-7.06125550209486	1.65004873207072e-12	2.40840704252242e-11
RASD1	10.0735368639369	3.86959272455573	0.548086394796757	7.06018752023696	1.66278060729633e-12	2.42511343328648e-11
TUBA4A	650.134589626057	-1.41739522645069	0.200798168100405	-7.05880556510827	1.67939861963739e-12	2.44745743192596e-11
RTN3	1373.19189676854	0.831389583638274	0.11780110139666	7.05757054714468	1.69438750669012e-12	2.46739456379631e-11
DDIT3	58.0272300067519	2.06232710129022	0.292269222279913	7.05625821700471	1.71045852037491e-12	2.48887552293442e-11
C1orf52	280.802274229673	0.943749964153427	0.133831279501501	7.05178914577175	1.76631725459145e-12	2.56817353794029e-11
CDC42EP4	56.036780653919	1.84957997516556	0.262359921326	7.0497809490777	1.79199668269913e-12	2.60350334686751e-11
CCDC112	288.403253311103	-1.49814548888226	0.212542070186127	-7.04870093516216	1.80595823273895e-12	2.62176754064597e-11
PIK3AP1	357.894057904699	-1.3367602056204	0.189686422485803	-7.04721080245185	1.82539678813924e-12	2.64794866390229e-11
BLM	639.057548329227	-0.801446992344097	0.113786843961144	-7.04340646461531	1.87595948931467e-12	2.71920400072990e-11
NSMCE4A	393.082400223166	-1.07449241401713	0.15276045358546	-7.03383885552559	2.009271692111e-12	2.91020319276722e-11
SLC37A4	157.93209122918	-1.44103488633423	0.204894115092477	-7.03307113376014	2.02036296393385e-12	2.92402185524671e-11
RNU6-39P	8.04629807290569	4.21826655570455	0.599918683401873	7.03139720834269	2.04475479098982e-12	2.95705412948513e-11
TARBP1	141.422476347486	-1.53767421897459	0.218721891074995	-7.03027123356096	2.06132433867164e-12	2.97873213629654e-11
CDC6	1246.39740189052	0.807064472258957	0.114955235858625	7.02068475812188	2.20783492487658e-12	3.18800543746727e-11
COQ3	161.15882525985	-1.28460396844507	0.182999508069186	-7.01971268665602	2.22324945625772e-12	3.20780705785065e-11
MIIP	248.869118115029	-1.67571917771521	0.238759848975814	-7.01842954292099	2.2437585118966e-12	3.23492339582157e-11
ZNF692	322.49200609188	-1.34813749992004	0.192126827851057	-7.01691437369255	2.26821514950517e-12	3.26768535442082e-11
SUB1	4415.06685004964	0.641360367819227	0.091452726884582	7.01302617940148	2.33217790689918e-12	3.3572680128477e-11
RBM12B	379.275576176626	-0.99216265198955	0.141498564029825	-7.01182134809807	2.35235461179216e-12	3.38373022648181e-11
ZNF485	46.4046614893354	-2.37871480478174	0.339273946612612	-7.01119207216284	2.36296073987518e-12	3.39639585614072e-11
TNFAIP8	1076.89861583831	0.916819175295554	0.130856963880028	7.00626965589778	2.44755984637808e-12	3.51531481972566e-11
CREBRF	162.441092169047	1.52255390400478	0.217334800888127	7.00556881724854	2.45984388789003e-12	3.5302691048577e-11
MYO5A	277.040866851163	1.10309437092838	0.157543030578729	7.00186080511593	2.52584968895881e-12	3.62224132580877e-11
NOLC1	1351.54180801671	-0.77698085286012	0.110981978757085	-7.00096413455339	2.54207019643676e-12	3.64273250489395e-11
IL6ST	81.7173780670703	1.54419592889335	0.220725244461102	6.99600959855536	2.63355502454237e-12	3.77096284379803e-11
LILRA2	44.7282995711303	-2.42922905287944	0.347279666245106	-6.99502242427553	2.65216505852963e-12	3.79472903442729e-11
CCNG2	131.462053889472	1.33149283333889	0.190355031458799	6.99478665278718	2.65662882500114e-12	3.79823399407669e-11
ZBTB37	125.235596968337	-1.32184938324357	0.189139266466106	-6.98876234396544	2.7732172046511e-12	3.96191894282655e-11
HCG11	222.843735070177	-1.11240167585541	0.15921298240197	-6.98687794847595	2.81070549835066e-12	4.01243635790285e-11
Z95704.4	41.1831121671481	-2.31596006877502	0.331491122117976	-6.98649198801401	2.81844491481313e-12	4.02044131645583e-11
CD84	45.1119636359448	-2.22532867810447	0.318538701475304	-6.98605434064344	2.82724606132669e-12	4.02994756043074e-11
GRSF1	744.123009230569	-0.951400975046129	0.136194063541507	-6.98562734899365	2.83585889303535e-12	4.03917122393207e-11
TIGD5	63.8096598784711	-2.0953584490427	0.300142615068622	-6.98120941127815	2.92649706801707e-12	4.16512314782384e-11
ASB1	343.396633635405	-1.17038558730357	0.16766442196781	-6.98052439251705	2.94080294302944e-12	4.18232744341245e-11
LIMS1	550.443729008723	0.846146763856712	0.121236474472099	6.97930855826264	2.96636339139635e-12	4.21549968613055e-11
SPDL1	632.655125495784	-0.785244812647336	0.112523921036221	-6.97847004811155	2.98411816856943e-12	4.23753768244596e-11
MEF2D	795.673788798746	-1.16740713180125	0.167524314167421	-6.9685832626932	3.20148487043399e-12	4.54278417506728e-11
SFXN2	49.9896255805054	-2.25221285499895	0.323437535346042	-6.96336265544855	3.32245066604161e-12	4.71088531279795e-11
RP11-141O15.1	64.0189412635627	-2.15042076759318	0.30904832066628	-6.95820240329108	3.44641837834349e-12	4.88298706076646e-11
ZBTB17	136.227099478767	1.22490920276515	0.176082392682452	6.95645478292745	3.48942182597512e-12	4.94020396353145e-11
BYSL	451.322482141302	-1.37828183534499	0.198136405484825	-6.95622711016905	3.49506272938713e-12	4.94447809083139e-11
EBAG9	509.717581936374	-1.45677090585388	0.209529833133565	-6.95257035271567	3.58689852090226e-12	5.06679642750373e-11
HIST1H2AG	53.1617911474919	2.39612905702496	0.344637074461363	6.95261547461163	3.58575104116638e-12	5.06679642750373e-11
E2F1	368.925206754774	-1.36232790156323	0.196117819266711	-6.94647690177774	3.74521217027745e-12	5.28646789723743e-11
YWHAG	2261.66867396016	0.884003637900384	0.127276767481038	6.94552238712448	3.77062422717404e-12	5.31835689424444e-11
SPC24	396.997428281543	-1.18432923781561	0.17056710148717	-6.94347988263546	3.82557109681256e-12	5.39182509295152e-11
RN7SL660P	7.37866031430912	4.16425294584604	0.599761258309806	6.94318428899753	3.83358782270331e-12	5.39908880959963e-11
TTC7A	341.726149997479	-0.965556076966738	0.139100291786948	-6.94143818508752	3.88128060499e-12	5.46217833200757e-11
ZC3H11A	433.779887035348	1.08965222640918	0.157112536037898	6.93548875149174	4.048191091429e-12	5.69282532454646e-11
MYO1F	1532.1665120682	-1.21595683924079	0.1753374580596	-6.9349519075808	4.06359377764573e-12	5.71022738143392e-11
SEPW1	763.171328585587	1.55507996593146	0.224264320171719	6.93413898715915	4.08702685818879e-12	5.73887956006881e-11
PACSIN2	362.745322527425	0.903722634713133	0.130339421707728	6.93360936294187	4.10236491675793e-12	5.75613077382597e-11
FAM178A	371.737013836417	-1.11078384674163	0.160242047230476	-6.93191247827727	4.15188817576775e-12	5.82128678205414e-11
RNU1-60P	74.365697783887	2.80298106883759	0.404575520579321	6.92820234112025	4.26221838036347e-12	5.97153894627744e-11
HSPA12A	7.84043069795965	4.08386527082036	0.589950026700341	6.92239187387091	4.44080733058229e-12	6.2171302628152e-11
TMCO3	134.569107245045	1.34831163682699	0.194813251250447	6.9210468393325	4.48318211869625e-12	6.27179884231261e-11
SNRNP25	378.539396909101	-1.08021195536836	0.156152920805036	-6.91765450046914	4.59182487212199e-12	6.4190239761658e-11
BTN2A3P	51.1629377702806	1.912467329809	0.276745460905373	6.91056439933054	4.82729231563593e-12	6.74319099913055e-11
AGTRAP	213.030292488378	-1.78238243133942	0.258144545401654	-6.90459071512112	5.03483753152719e-12	7.02790275126127e-11
RFT1	623.84061269612	-1.54617022647188	0.223957411445085	-6.90385826704827	5.06087951706375e-12	7.05902854532458e-11
C10orf54	103.706700759348	-1.43560420456188	0.207961116236345	-6.90323378977411	5.08318686878424e-12	7.08490302819905e-11
TNFRSF8	35.1021563320924	-2.67786066446942	0.388047113691499	-6.90086479189315	5.16869106841943e-12	7.19875747180603e-11
RAB13	499.968901292503	1.06557250706688	0.154419767254991	6.90049289678902	5.18224128231644e-12	7.21230303335228e-11
UBE3D	89.0783118305153	-1.55154401048944	0.224922327087214	-6.89813248236502	5.26905980502972e-12	7.32772343681788e-11
MAP2K3	1049.93106824034	1.93038997703896	0.279869130635962	6.8974737322849	5.29354272411671e-12	7.35634699273345e-11
DDX26B	149.155586453905	1.35644414322131	0.196715191618612	6.89547224116358	5.3686156638106e-12	7.45518072077617e-11
LGALS3	266.880459516495	1.43180843250074	0.207802865012408	6.89022469644604	5.57043308142973e-12	7.72974444809433e-11
ADAM17	59.728310633188	1.63955593869485	0.237986691813545	6.88927572462491	5.60771566730787e-12	7.77575750397734e-11
SLC43A1	709.542620807746	-1.77036181312836	0.257036395437159	-6.88759196967955	5.67446879832854e-12	7.86253729602349e-11
TBCA	3581.43041740554	0.653800150988383	0.0949468344733785	6.88596049162332	5.73989205970158e-12	7.94734834521677e-11
EAF1	241.360019818833	1.4123850433855	0.205135280453669	6.88513960281199	5.77308919979758e-12	7.98744799191363e-11
TRAPPC6B	282.170042861865	1.39184281505	0.202177075141853	6.88427614294768	5.80821100240407e-12	8.03014978616832e-11
LRRC14	190.668942811139	-1.2213115886635	0.177423850806962	-6.88358179077231	5.83660607684364e-12	8.06349578000860e-11
C22orf29	187.074427825535	-1.28780100053851	0.187109922957902	-6.88259061935619	5.87737524126864e-12	8.11387571741172e-11
FOXRED2	266.576655059616	-1.0596676018188	0.153968541395307	-6.88236435973082	5.88672087740446e-12	8.12083264858035e-11
CASP2	177.022568668655	-1.61858018866775	0.235286609001785	-6.87918532862816	6.01958068795653e-12	8.29804478168744e-11
CBX2	137.446525903579	-1.76313743225499	0.25636045446643	-6.87757179992779	6.08813405140069e-12	8.38641577365334e-11
GTSE1	427.600723127719	-1.01529538628946	0.147629423900726	-6.87732404193487	6.09872799082202e-12	8.38875364339327e-11
RNF144A	70.7197365313121	-1.89069832374372	0.274916746703549	-6.87734867524281	6.09767388135931e-12	8.38875364339327e-11
STOX2	267.793576447199	-1.2955076993805	0.188411052930466	-6.87596443643152	6.15718607098437e-12	8.46298942613873e-11
SEPT6	500.477704312815	0.87195298422268	0.126819870914535	6.87552335398841	6.17626872216189e-12	8.48303536507859e-11
ARL4A	218.77659679209	1.02824142937581	0.149618108466188	6.87243970610802	6.31130592586475e-12	8.66219848252965e-11
RP11-347P5.1	53.723029167248	1.89180840721606	0.27546388642483	6.86771842134851	6.52368238631e-12	8.94717108662065e-11
ZNF512	234.6522834348	-1.23432991236971	0.179779541419183	-6.86579742403326	6.61208479009677e-12	9.06182376247419e-11
ARHGAP1	155.607063172053	-1.44863224243371	0.21099592590803	-6.86568821743576	6.61714548468935e-12	9.06217353306259e-11
RP11-796E2.4	15.0698271649627	3.4974163590701	0.509547370674558	6.8637707902213	6.70662104721879e-12	9.17804497158577e-11
ADPRHL2	298.155491999856	-1.48230814505594	0.216148578857681	-6.85782045336483	6.99190564742754e-12	9.55873714006727e-11
VPS18	231.9061294146	-1.10488323145474	0.161114340523366	-6.8577584581585	6.99493968251820e-12	9.55873714006727e-11
AKIRIN2	197.227092186408	1.31855165837074	0.192406668596526	6.85294157415992	7.23466399226201e-12	9.87916680420544e-11
NUDT19	218.222176871826	-1.56066427524519	0.227748838471448	-6.85256744104468	7.25361703032863e-12	9.89788060477115e-11
ANKLE2	576.944931324199	0.78943188938165	0.115252150315837	6.84960659925469	7.40533502213557e-12	1.00975999889684e-10
HEATR1	303.552515370457	-0.917475401344825	0.133959727408309	-6.84888973048115	7.44253350799359e-12	1.01409896599525e-10
AP1S1	688.272712061599	0.846434149102648	0.123589184319116	6.84877203264887	7.44865834953583e-12	1.01420071592452e-10
TMEM41B	141.142793565823	1.13185814181898	0.165310426032098	6.84686482871452	7.5485979841359e-12	1.0270668166294e-10
HMCN1	19.4286750420376	3.28748621500089	0.480188277695261	6.84624420816705	7.58140166380295e-12	1.03078639204035e-10
EDEM3	587.964593327686	-0.854181530215589	0.12479051141246	-6.84492370892155	7.65166380417905e-12	1.03958988486462e-10
USP47	1271.80209581364	0.667086816574605	0.0974707100639148	6.84397206234749	7.70269496817472e-12	1.04576977472886e-10
FRY	1029.59163523421	1.00057950131364	0.146257521417333	6.84121740623901	7.85229802699714e-12	1.06531392944685e-10
ABTB2	78.5163256792786	1.38373148587012	0.202323140603571	6.8392151374389	7.96282272716696e-12	1.07953207037322e-10
BET1L	164.080700625307	-1.41631549441302	0.207180191731325	-6.83615302494612	8.13480490884589e-12	1.10205568226304e-10
B4GALT5	1159.4897851633	-0.903321944060501	0.132187986451066	-6.8336160366199	8.28004619877651e-12	1.1209268572615e-10
ADAM10	532.533303010928	0.890389106863392	0.130328800210215	6.83186759509205	8.38161943294747e-12	1.1338635528445e-10
RPA2	798.875888519319	-0.778993614745769	0.114056909785929	-6.82986779326078	8.49929233225721e-12	1.14895809893696e-10
PNPLA2	216.41019614763	1.0683496823598	0.156488279637808	6.82702682164119	8.66924923737272e-12	1.17109385471615e-10
DNAAF2	97.2617286824458	-1.72764581977926	0.253136652367933	-6.82495325595178	8.79539493980414e-12	1.18728387813047e-10
DHRS2	15.4880695458454	3.56711869383871	0.522918000908119	6.82156416043036	9.00545320475243e-12	1.21476993229772e-10
MRPS23	335.133207856755	-1.0688600080408	0.156705201927813	-6.82083297102788	9.0514132799295e-12	1.22009686656834e-10
TTC28-AS1	147.487732532059	-1.30888312602523	0.191926108674328	-6.81972419003303	9.12154627337209e-12	1.22867228302322e-10
RALGAPA2	307.342869020825	-0.993722810452289	0.145730210548157	-6.81892111947449	9.17267454223679e-12	1.23467734844755e-10
ANKRD10-IT1	84.0372075404508	1.85877296593106	0.272605312041117	6.8185500569068	9.19639334096309e-12	1.23698705865822e-10
KBTBD6	247.128636791111	-1.16917450706808	0.171476856352215	-6.81826417826664	9.21470804459335e-12	1.23856710124691e-10
SNORA31	96.2975821215024	1.97848471254991	0.290249850598064	6.81648830644775	9.32928168823101e-12	1.25307403188504e-10
TMEM53	62.6171494404553	-1.90037478748028	0.278875652778044	-6.81441627675105	9.46472749102565e-12	1.27036178666023e-10
TICAM1	211.425236081372	1.2066348239453	0.177233730771834	6.80815564108781	9.88578836334586e-12	1.32593312201975e-10
RNY1	110.278016126637	2.40471075540317	0.353322879150602	6.80598652763206	1.00359104412401e-11	1.34511157854233e-10
TSR1	842.275855007478	-1.06833985590541	0.156987144547465	-6.80526968615827	1.0086011553544e-11	1.35086651901089e-10
RIPK2	145.549803884762	1.21916975384318	0.179158176407502	6.80499086500039	1.01055648944535e-11	1.35252478906746e-10
WARS	288.590325320796	1.16556626466471	0.171288463934162	6.8046979807859	1.01261444512574e-11	1.3543179578852e-10
ZC3H7B	345.813162079058	-1.40279409418623	0.206181549140283	-6.80368393794437	1.01977139904084e-11	1.36292339072375e-10
C12orf52	102.157928166492	-1.67082956682805	0.245588665861166	-6.80336594919485	1.02202590250742e-11	1.36496915506267e-10
MT-TT	161.144664398624	1.87993430443183	0.276424694869011	6.80089130720634	1.03973848067728e-11	1.38700922573749e-10
RP11-325P15.2	12.692782839483	3.33083348690241	0.489766862139901	6.80085515044699	1.03999949368586e-11	1.38700922573749e-10
SKA3	618.513256841823	-0.814163782756654	0.119733518506624	-6.79979835981863	1.04765680863625e-11	1.39623407047791e-10
AGPAT4	117.915129855829	1.7296197770767	0.254383117886375	6.79927108153958	1.05149799842471e-11	1.39980150314261e-10
BCL10	174.344956966075	1.24010244757867	0.182388734533493	6.79922721515972	1.05181818323951e-11	1.39980150314261e-10
KCNS1	49.9406822600788	-2.24414342498079	0.330395457075205	-6.79229504196839	1.10363547101242e-11	1.46772621384713e-10
ARHGAP11A	1276.37309763155	-0.691823837981252	0.101863799533882	-6.79165553559722	1.1085398210906e-11	1.47320958041766e-10
PIDD	151.601825708367	1.17865610526626	0.173582521913631	6.79017733048446	1.11995797306824e-11	1.48733573634653e-10
OAF	428.052710646371	-1.03777642223361	0.152871245865688	-6.78856521615186	1.13254183227743e-11	1.50298901288443e-10
GART	788.443589285187	-0.808970207745685	0.119175406169957	-6.78806335756898	1.13648743927852e-11	1.50716456609806e-10
TYW3	1208.79976584702	0.627504184630423	0.0924469370976029	6.78772282058325	1.13917240257026e-11	1.50966360981517e-10
KIFC3	231.749558812035	1.69112955637814	0.249155417916344	6.78744845494772	1.14134015696534e-11	1.51147420505985e-10
PAPD7	92.6390064107389	1.31978588586032	0.194490400506962	6.78586646137875	1.15391848638548e-11	1.52705928535139e-10
FXN	122.905994933549	-1.43371875733581	0.211308259400618	-6.78496316898638	1.16116130265051e-11	1.53556660907316e-10
P2RX5	78.8307145925071	-1.79965601403472	0.265279517501262	-6.78399912283525	1.16894038276122e-11	1.54477068942615e-10
IGF2BP2	902.269476939921	0.796261511989564	0.117379308873026	6.78366161493517	1.17167584734012e-11	1.54730133957563e-10
DEPDC1B	236.256355960696	-1.161426831416	0.171225443869063	-6.78302713178631	1.17683524804986e-11	1.55302722937189e-10
CTSZ	987.082968062424	1.08336087240383	0.159746896094987	6.78173347267826	1.18742388295444e-11	1.56590486606677e-10
LAMP5	782.2355163897	-0.738252138025428	0.108929578905134	-6.77733399362876	1.22413678499078e-11	1.61319157871112e-10
RP5-874C20.3	83.4468486283643	1.53557348964429	0.226623459236777	6.77588055012397	1.23650810804817e-11	1.62835683670199e-10
RNU1-59P	40.2093332065836	3.0766840962976	0.454169863483399	6.77430262038966	1.25007768132658e-11	1.64507780282322e-10
ARMC1	1434.80119508627	-0.984065435807694	0.14529545021041	-6.77285788634549	1.26262966985271e-11	1.66043726039626e-10
EMP3	814.077619522216	1.55182466592346	0.22917213873507	6.77143685305226	1.2750961409063e-11	1.67566292858613e-10
ZSCAN5A	81.5399432369708	-1.7337126722878	0.256186874972497	-6.76737507522164	1.31139795434232e-11	1.72216870633617e-10
RNVU1-20	16.1170834506717	3.62788108567867	0.536202054622781	6.76588434229498	1.3249736065001e-11	1.73878582264293e-10
CAPN2	392.919190310586	1.31944457334499	0.195267268255326	6.75712107376707	1.40760562784826e-11	1.84594067663161e-10
S100A2	9.82652183735483	3.65383442646117	0.540863760891617	6.75555415367042	1.42290347689546e-11	1.86470561273764e-10
PRRC1	346.879629161163	-1.07953236693716	0.159841725548578	-6.75375821445996	1.44063756567669e-11	1.8866349453841e-10
RP11-611O2.1	14.8493088434435	3.17140971326342	0.469635691875955	6.75291458490996	1.4490425754269e-11	1.89632511362945e-10
ARID5B	54.7019595718947	1.67105100298443	0.247462123195548	6.75275464950224	1.45064140490791e-11	1.89710094408831e-10
FAM171A2	47.6111703570766	-2.04424736604428	0.302783799453076	-6.7515084021564	1.46315911435587e-11	1.9121451544368e-10
RP5-1073O3.2	22.2902698389744	2.67111242245735	0.39592816293328	6.74645724281926	1.51498683992682e-11	1.97850566671329e-10
CD33	351.023622241551	-1.40180691220505	0.207819031733677	-6.7453250095087	1.52684854995725e-11	1.99261660588885e-10
C10orf91	62.6254503224322	-1.96067583578438	0.290848062287422	-6.74123740197657	1.57043362448708e-11	2.04808003392651e-10
TBC1D12	104.284839765539	1.36712904906923	0.20280427357137	6.74112544570276	1.57164436758615e-11	2.04824253517206e-10
SLC25A22	64.3829702437524	-1.93599540619336	0.287209013449219	-6.74071953015381	1.57604178242987e-11	2.05255496775293e-10
QDPR	688.22595912891	1.2138734269178	0.180155122690454	6.73793455767285	1.60653891041379e-11	2.0908289007994e-10
ATP5E	5343.0715150062	0.59266115837061	0.0880017785062504	6.73464978129408	1.6432525046289e-11	2.1371348780891e-10
CDKN1C	12.9735558643687	3.3172764396403	0.49260109021065	6.73420442131329	1.64829307108183e-11	2.14221300719925e-10
FAM212A	53.0567094977482	-2.35197217553879	0.349275050852196	-6.7338682502521	1.65210786656774e-11	2.14569215893488e-10
GNA15	623.469072146163	1.3930151525133	0.207183268187985	6.72358904604868	1.77302044887975e-11	2.30114381451992e-10
DEF6	272.48087395412	-1.09420233052977	0.162822367519581	-6.72022122757905	1.81448863000928e-11	2.3533443318236e-10
SEMA3A	170.770032272764	1.28330380455946	0.190968309257866	6.719983067068	1.81745680690044e-11	2.35557391508786e-10
EHD2	35.7588608958395	2.26897437910195	0.337707526208189	6.71875573688925	1.83282847505879e-11	2.37386534221556e-10
SNORD83A	12.47850349746	4.01866477265425	0.598227641739285	6.71761799734027	1.84719172852012e-11	2.39082646646756e-10
STEAP3	55.4628709586463	-2.15495290300692	0.320954754578861	-6.71419529470603	1.89106896444944e-11	2.44593817089078e-10
TSPAN14	160.608212499087	-1.21315840775563	0.180723518494964	-6.7127865695545	1.9094230686945e-11	2.46798493690479e-10
ANKRD11	3125.81447101761	0.856297165408836	0.127651341958138	6.70809372054743	1.97183281567008e-11	2.54690570122646e-10
PWP2	339.600100516987	-1.16932302477844	0.174365924604207	-6.70614414733088	1.99834329031427e-11	2.57938109300113e-10
S100PBP	215.32862526977	-1.26909625131907	0.189272773991395	-6.70511782839283	2.01243915798501e-11	2.59579874427369e-10
NAE1	1125.81285961551	-0.888796143643258	0.132556977934239	-6.70501212002723	2.01389651610836e-11	2.59590297339518e-10
IKBKE	138.61951660396	-1.82667373848006	0.272551410673602	-6.70212542274317	2.05409606724672e-11	2.64591145055592e-10
SDHAF1	80.7498742673489	-1.64946803037639	0.246202801803006	-6.69963143512955	2.08945860729633e-11	2.6896252843955e-10
FDX1	299.292149948409	0.93979775878992	0.140314261717471	6.69780639035998	2.11571311617515e-11	2.71970810803211e-10
ZNF438	239.45189962573	-1.11156749295224	0.16595881900872	-6.69785130788278	2.11506308715434e-11	2.71970810803211e-10
C17orf67	71.6958868040577	1.65766153551977	0.247515668339401	6.69719839007015	2.12453112680147e-11	2.7287044999736e-10
MROH8	15.526935237959	3.30898954176282	0.494091091204412	6.69712447900391	2.12560553105378e-11	2.7287044999736e-10
TACC1	2112.85350252734	0.792925449542781	0.118457935695417	6.69373009826523	2.17552513364248e-11	2.79088795715849e-10
NUP62	1509.15737424799	-0.696479332311432	0.104068027304875	-6.69253900884507	2.19331253736493e-11	2.81179387013106e-10
TSHZ3	82.666019569956	1.57171169965749	0.234945195334655	6.68969500490848	2.23636196424922e-11	2.86503491316656e-10
SLAIN2	428.90763086283	0.87035399244238	0.130119277534037	6.6888935209059	2.24864263701647e-11	2.87881214180967e-10
SLC45A4	280.763900609285	-1.25511321913537	0.187658743539867	-6.68827465994801	2.25817023030865e-11	2.88904845340303e-10
UBAP1	112.221348731106	1.22464924806579	0.183262952469197	6.68247036056911	2.34947491704824e-11	3.00382359225056e-10
RASSF7	49.9131760247488	-2.03137477080801	0.304000792822941	-6.68213642452945	2.35483644905129e-11	3.00863860136919e-10
ILF3-AS1	160.454102984806	-1.33558120341053	0.19999334136953	-6.6781283529973	2.42013042079091e-11	3.08996746616622e-10
PTMS	107.213625139195	1.20846804521716	0.180974198341005	6.67757092610557	2.42935049798778e-11	3.09964084513217e-10
LUC7L	998.222542696276	0.919428820130778	0.137703742867369	6.67686150707131	2.44113433063333e-11	3.11257006133086e-10
ZBTB44	685.917011235394	-0.824133725437785	0.123493889253275	-6.67347777627731	2.49811428132368e-11	3.18150296408638e-10
ZCCHC14	123.961087975314	1.35603615901451	0.203198640618458	6.67345093888058	2.49857137014102e-11	3.18150296408638e-10
RPGRIP1L	72.5461424553752	-1.57535229162157	0.23606877539979	-6.6732768404193	2.50153856689457e-11	3.18313186872454e-10
UQCRB	3684.63350331357	0.644250858242889	0.0965985075615446	6.66936658242288	2.56909809144915e-11	3.26689492977397e-10
E2F2	275.973717405086	-1.35554228474982	0.203313767350713	-6.6672429634907	2.60653399538421e-11	3.31226536960616e-10
TBC1D22A	269.966648625978	-0.989218699174106	0.148404722157996	-6.66568209413819	2.63438950279428e-11	3.34540856859896e-10
SNX27	269.038923106534	-1.21906043641571	0.182891674729733	-6.66547801159987	2.63805306244787e-11	3.34780650414818e-10
SETD6	83.9604878700889	-1.49605252618026	0.224489140647973	-6.66425343275848	2.66014089332725e-11	3.37356670923774e-10
COX18	177.150899523498	-1.26497226777935	0.189859307126431	-6.66268241955072	2.68874263171063e-11	3.40754761752682e-10
DTX3L	155.641908315891	-1.65527285735605	0.248454457501482	-6.66227876932405	2.69613992807745e-11	3.41462772086532e-10
RNA5SP36	6.81877489489141	3.99797925384859	0.600185939955601	6.66123444035418	2.71537087221586e-11	3.43667543008367e-10
ADNP	328.149076883357	-0.994077368449219	0.149255399893171	-6.66024391184991	2.73373513656925e-11	3.45527997355382e-10
MAK16	498.256247434095	-1.05484026132072	0.158377181775733	-6.66030453057565	2.7326077897798e-11	3.45527997355382e-10
UTP3	695.957562387786	0.722776327643349	0.108562553971188	6.65769458440683	2.78156021999962e-11	3.51117879825393e-10
ZDHHC9	122.557897092918	-1.63597647531339	0.245727416914776	-6.65768800182679	2.78168476221835e-11	3.51117879825393e-10
RNF19B	78.2508059254051	1.99491363276698	0.299757247908269	6.65509723847432	2.83112813290818e-11	3.56998625348062e-10
TSEN54	255.820253542785	-1.15303540948479	0.173257242902412	-6.65504881740639	2.83206036441139e-11	3.56998625348062e-10
NUFIP1	109.527411838353	-1.36237670537241	0.204719640738075	-6.65484122803573	2.83606040612792e-11	3.57264042343089e-10
MNT	109.186797067084	-1.49374314027752	0.224484486261571	-6.65410409936748	2.85030887731684e-11	3.58766303154299e-10
TPX2	1175.31441038188	-0.79284183597513	0.119152170397574	-6.65402764657718	2.8517906905732e-11	3.58766303154299e-10
TEAD4	72.0997249616565	-1.87653602043907	0.282041715537493	-6.65339883095988	2.8640070776055e-11	3.60062969796564e-10
ABHD10	124.048943032169	-1.51603403146923	0.228045584831233	-6.6479429215487	2.97217512950541e-11	3.73412915337862e-10
MLLT11	55.1110954593115	1.59550647156931	0.240018073891236	6.64744302669603	2.98228362980366e-11	3.7443345333447e-10
RP11-229P13.20	35.8694199294066	-2.4410634542318	0.367326368810719	-6.64548930188474	3.02211413220318e-11	3.79181825050483e-10
KMT2C	656.204056817931	0.900340397684428	0.135496730572245	6.6447389090645	3.03755034911963e-11	3.8086518938629e-10
CASZ1	15.0624299789832	3.05315199408117	0.459502552699511	6.64447232369951	3.04305279187897e-11	3.81168348143394e-10
CTU1	187.261034232601	-1.19264565850339	0.179495665231579	-6.64442596407373	3.04401067082379e-11	3.81168348143394e-10
AGPAT2	500.658658202819	-1.35689660749805	0.204271078089128	-6.64262714130295	3.08140654539153e-11	3.85594987611105e-10
COPB1	996.066027408989	0.818333174019195	0.123317443149941	6.63598881971781	3.22334275075089e-11	4.03088843459285e-10
APLP2	4278.54869226794	0.607943181012114	0.0916249739492682	6.63512528089476	3.24227034557887e-11	4.05187105214886e-10
SCLY	52.4794627386849	-1.9146336841457	0.288645880354897	-6.63315783960476	3.28580112878221e-11	4.10355216467383e-10
TFRC	1395.95644779932	-0.74257264440703	0.112015781040932	-6.62917883093353	3.37559430500655e-11	4.21290254161572e-10
S100A6	2846.50763405948	1.03658687476437	0.156402661516034	6.62768053124277	3.41002469462485e-11	4.25305857746267e-10
RBM12	597.967505497446	-0.863039007833639	0.130262805770777	-6.62536786864796	3.46384453858109e-11	4.31732850684482e-10
AEN	1093.50128007019	1.27349197874445	0.19230342857697	6.62230511524515	3.53640141874945e-11	4.40485191246877e-10
ZNF296	66.065579314401	-1.90353469236125	0.287518751519397	-6.62055842376192	3.57844447302612e-11	4.45427761533508e-10
CD53	387.402583247228	1.28309052823629	0.193930339864635	6.61624441607177	3.68439015351555e-11	4.58010741694109e-10
POP5	269.438497930371	-1.00544841111382	0.151964808768212	-6.61632399806067	3.68240822801843e-11	4.58010741694109e-10
TANGO6	134.842378585712	-1.22649326991729	0.185392368776282	-6.61566211173091	3.69892377130286e-11	4.59514522261062e-10
FBXO22	431.837013290551	0.823004307951777	0.124438781443637	6.61372844063524	3.74758948985664e-11	4.65253736666995e-10
ZNF526	141.190211590172	-1.34125459533704	0.202830094562558	-6.61270014309125	3.77372381220334e-11	4.68190024016648e-10
CCDC50	147.513342588233	1.14672141007037	0.173475425206506	6.61028159294211	3.83589661064146e-11	4.75590652751326e-10
DROSHA	596.215001490728	-0.783560876311514	0.118558804444592	-6.60904839570737	3.86798267748856e-11	4.78991423911592e-10
ZNF766	272.320383095006	-1.06781382541696	0.161568863965952	-6.60903220587091	3.86840565604706e-11	4.78991423911592e-10
DOPEY2	121.770990229289	-1.28468053659184	0.194443633276607	-6.60695603627358	3.92302476691169e-11	4.85435702456829e-10
JMJD4	172.762225339146	-1.59764641176235	0.241881552372552	-6.60507755176639	3.97309303002928e-11	4.91308776133063e-10
RFX2	175.443520018432	0.98980735797198	0.149891068569008	6.60351125268204	4.01531802385503e-11	4.96204897076397e-10
NAGLU	69.7895321128177	-1.90858869417381	0.289170700173131	-6.60021465878496	4.10562877313537e-11	5.07033054379744e-10
GAS6	1776.89829918875	0.938457722837096	0.142212657332447	6.59897466540748	4.14011046744408e-11	5.10956827192804e-10
MMP9	92.72709645719	1.8508843526741	0.2805221426732	6.59799734536578	4.16748728216255e-11	5.13999183564561e-10
HIST1H3B	8.49184572962081	3.79239019304146	0.574905762300893	6.59654232349928	4.20857399235733e-11	5.1872737482271e-10
SFMBT2	423.506747582721	-0.923586057585482	0.140023796871414	-6.59592210910851	4.22620775782875e-11	5.20560587179193e-10
ELOVL6	123.233358989717	-1.3896381459232	0.210700685236494	-6.59531858837314	4.24343628458747e-11	5.22341523856073e-10
ABHD5	59.2716078052804	2.23552868227908	0.338981386168647	6.5948419986898	4.25708989072291e-11	5.23680372858791e-10
METTL13	274.183863159766	-1.01308261879102	0.153623927851929	-6.59456266322964	4.26511241835386e-11	5.24325228065953e-10
CD38	340.411975753245	-1.18384949381037	0.17952490395048	-6.59434689984248	4.27131927702758e-11	5.24746181929551e-10
AL662890.3	39.3454716867627	3.93732575365319	0.597274749501412	6.59215169725484	4.33497309956956e-11	5.32219548904185e-10
DDX6	350.690696757662	1.08994908830763	0.16534956440847	6.5917868741104	4.34564135762207e-11	5.33182203786838e-10
OPTN	71.1426987496922	1.56864932073925	0.237992713941763	6.59116531240992	4.36387642853943e-11	5.35071402401798e-10
TSPAN3	282.683306572444	-0.994167838255323	0.150867234603389	-6.58968689171554	4.40755094790062e-11	5.40075346169654e-10
CTC-503J8.6	381.682118579231	-1.02370121853268	0.155358232441501	-6.58929496329172	4.41920056778843e-11	5.41151196801001e-10
PUS1	380.558115542569	-1.14103313522635	0.173248826071839	-6.58609446942636	4.51546578468919e-11	5.51864249952487e-10
RNASEH2B	1973.92473990147	-1.15664867360206	0.17561872870404	-6.58613510152036	4.51423088016672e-11	5.51864249952487e-10
RP11-631M6.2	39.2529190820189	2.14994636955721	0.32643561736045	6.58612680485548	4.51448300839895e-11	5.51864249952487e-10
DDX19A	436.829786517874	-0.855392461184435	0.129907043554096	-6.58465036061137	4.55957090240754e-11	5.56893705165813e-10
MSH6	735.161523419274	-0.912851326932235	0.13873765757984	-6.57969395516798	4.71417592200281e-11	5.75404074673974e-10
SNORA74A	12.8663372023872	3.33077218757077	0.50634784349084	6.57803174317464	4.76716472278306e-11	5.81495422653576e-10
RHNO1	303.906823432753	-1.2181083116601	0.185190052298281	-6.57761200746424	4.78063714290904e-11	5.8276183090484e-10
TMEM87B	233.289787420291	0.977106187701814	0.148572477729211	6.5766298215925	4.81230847422959e-11	5.86243625368357e-10
CA2	1305.69160001035	-1.47124039116132	0.223935601007987	-6.56992628478419	5.03401771239858e-11	6.12856720596594e-10
CCT6A	6845.11417881462	0.638644871773647	0.0972177982074105	6.56921760777921	5.05803208125091e-11	6.14986260401223e-10
HDHD1	53.6098776780795	-2.11485358055923	0.321929339800684	-6.56930984255303	5.05490026321939e-11	6.14986260401223e-10
METAP1D	61.2188040310419	-1.78707812979149	0.272073888896369	-6.56835588685313	5.08738354731595e-11	6.18156436438687e-10
MORC3	328.326586457167	0.903575415113609	0.137588917196022	6.56721074289939	5.12664677858788e-11	6.22526110435352e-10
UHRF1BP1L	464.602957725886	1.51554167752968	0.230849896123571	6.56505245607053	5.20145483053979e-11	6.31203572679018e-10
CHIC2	86.8912984069767	1.53473109134361	0.233783890901659	6.56474270072438	5.21227846622353e-11	6.32110272128895e-10
SLC36A1	351.637042848989	-1.44896272665391	0.22072331966807	-6.5646109746487	5.2168879829146e-11	6.32262683687683e-10
WDR49	66.9670064294503	1.50143996773131	0.228758813295609	6.56341911422271	5.25877667362436e-11	6.36930061086758e-10
LINC00854	33.2210195467642	2.2020101893021	0.335510192289359	6.56316928638337	5.26759865207414e-11	6.37589058926921e-10
CAD	651.740656517729	-1.08866950684022	0.165945147085393	-6.5604178607284	5.36572046371319e-11	6.49049111640175e-10
N6AMT2	453.628706868252	-1.36294014714521	0.207807224302829	-6.55867548261487	5.42877970545596e-11	6.56255946701849e-10
WDR77	170.250631508363	-1.12942335240449	0.172263605450964	-6.55636661875152	5.51345877039548e-11	6.6606537791235e-10
DHTKD1	248.805605949246	-1.04578037001402	0.159590035242395	-6.55291772086913	5.64236087104962e-11	6.81201288772431e-10
CTC-297N7.8	169.928285337355	-1.41817907249211	0.216522473328939	-6.54980081599947	5.76138758891802e-11	6.95126341342393e-10
CDKN2AIP	435.309369585099	0.878556418968455	0.134190237631899	6.54709637953284	5.86665053575662e-11	7.07374014087585e-10
PAPOLA	2233.7672206637	0.561805289593816	0.085824551173077	6.54597410548479	5.91088225019792e-11	7.12251868844935e-10
RNU6-1141P	6.58339484388305	3.93602508627043	0.601510727338144	6.54356590395065	6.00689949314443e-11	7.23359582641876e-10
NCBP2-AS2	320.58064557815	-1.16276011030157	0.177712440912389	-6.54293027731695	6.03249594249072e-11	7.2597835662725e-10
PYROXD1	54.2615748858304	1.72971328435019	0.264370898399839	6.54275222734289	6.03968505610638e-11	7.26379979515652e-10
SNORD12B	9.06757587929417	3.68123366089469	0.56308602910652	6.53760432794952	6.25120379439789e-11	7.51339714179448e-10
PWWP2B	105.807927083466	-1.70055904096363	0.26012797099396	-6.53739401597499	6.25999747876091e-11	7.5191740416862e-10
SPPL2A	171.975963620891	1.00065352623086	0.153097132105602	6.53606969946793	6.31564917247597e-11	7.58119109449725e-10
ZBTB9	93.1822801069128	-1.61050402150995	0.2464824606105	-6.53394978904775	6.40574286295775e-11	7.68444649552528e-10
EPAS1	22.5538554847845	2.46150324693461	0.376804064850119	6.53258145692701	6.46456161050836e-11	7.75007646859292e-10
MARC1	31.0523659714092	-2.72261011171279	0.416852675008794	-6.53134854335614	6.518011472362e-11	7.80919061917424e-10
FUT4	455.700202794962	-0.942217029624868	0.144322103845433	-6.52857049973418	6.64003566563926e-11	7.95033603699208e-10
TMEM217	15.8512344104545	3.03897097597348	0.465774520162559	6.52455392989908	6.82042071380082e-11	8.16113539472436e-10
HYAL2	35.6758327820432	-2.40682268466339	0.369149670763778	-6.51991014832445	7.03495201140051e-11	8.41250000196517e-10
ATF6	482.816007927917	0.876129406138814	0.134442907760904	6.51673948987284	7.18520524655492e-11	8.58673007221373e-10
NCEH1	90.4679513803792	1.45121303617794	0.222834008875845	6.51252940921827	7.38957402002082e-11	8.82536965608312e-10
UCK2	309.905516633163	-1.0629380495934	0.163228478009237	-6.51196447186898	7.41742657417974e-11	8.8530272364482e-10
TCEANC2	131.820702393979	-1.40019066032516	0.215049140427295	-6.51102653813464	7.46389547799814e-11	8.90285521341486e-10
MFHAS1	665.291316932631	-1.13407320085719	0.174192070703562	-6.51047545549382	7.49133091297039e-11	8.92993162811603e-10
RASSF5	310.381390088076	-1.71330606560463	0.263289698994042	-6.5073038259784	7.65115684990557e-11	9.11468830546553e-10
CLN6	541.056234697821	-0.796903164229461	0.122479936768036	-6.50639758035398	7.69743399196723e-11	9.1640284230125e-10
ANAPC5	1329.29224571052	-0.670783709198152	0.103112951425497	-6.50532934927012	7.75233441267269e-11	9.22356607912818e-10
PON2	76.9309116993473	-1.62430991149306	0.249772264957404	-6.50316363896553	7.86481604130989e-11	9.35149438253606e-10
FLAD1	166.193425268737	-1.07637852466171	0.165528777434024	-6.50266703679807	7.89083238925154e-11	9.37651652151894e-10
NCDN	100.194210426717	-1.52519601362503	0.234575921773112	-6.5019291072007	7.92964707380385e-11	9.41670557416832e-10
FTL	11942.9567510372	1.33018345821668	0.204762331035974	6.49623127206433	8.23570215804287e-11	9.77400071091079e-10
ZNFX1	336.488207643526	1.09073983566082	0.167915292982341	6.49577424597965	8.26074540715251e-11	9.79755577912466e-10
ADCK3	352.605414557535	-1.41428252410946	0.217756577213632	-6.49478671187032	8.31511297801734e-11	9.85583912881528e-10
SF3B1	2355.33339494958	0.635033079091299	0.0978129334405317	6.49232219865266	8.4523246339008e-11	1.0010064346562e-09
TEF	28.7599571425543	-2.5570093804384	0.393855080310304	-6.49225948392955	8.45584500162970e-11	1.0010064346562e-09
CDK20	32.1549984985149	-2.44085395015731	0.376059222280979	-6.49061053562883	8.54892159874935e-11	1.011389984374e-09
ZNF480	517.998864510336	-0.986736079702914	0.152065444395547	-6.48889090894478	8.64705470074683e-11	1.02235835452466e-09
PLEKHJ1	618.094921297281	-1.14062714240122	0.175887659516139	-6.48497538450989	8.87462731321341e-11	1.04860727990337e-09
KIF20A	132.510623390452	-1.41946987361007	0.218941898272936	-6.48331765097119	8.97273077649484e-11	1.05953510947489e-09
BOD1	128.097206758474	-1.26284658102521	0.19482029241805	-6.48211007873537	9.04486074166127e-11	1.06738412932571e-09
OXNAD1	132.873120861221	-1.27386145805273	0.196581718392776	-6.48006065094782	9.16857551725972e-11	1.08130704880853e-09
ZNF566	131.293583774452	-1.25619288653798	0.193873198812134	-6.47945613026813	9.20538264423142e-11	1.08496941190573e-09
TWSG1	77.4947852844289	1.39880207988227	0.21592063720022	6.47831582020195	9.2752057765613e-11	1.09251611826604e-09
KDM3A	430.789307915021	1.025877855701	0.158490900722187	6.47278708762737	9.62114810651354e-11	1.13255687261319e-09
PGAP1	79.4882874553508	1.41793134533329	0.219065534573885	6.47263545172169	9.63081180199581e-11	1.13298720500335e-09
MICALL1	128.770762434091	1.10412242345446	0.170616078248493	6.47138555046596	9.71082982696593e-11	1.14168845933244e-09
CUX2	39.0036737736573	-2.08774816578949	0.322621332765612	-6.47120309091978	9.72256502657855e-11	1.14235595807613e-09
HIST1H3D	18.1955837669424	3.07781823432193	0.47568750222836	6.47025246596532	9.78393075768127e-11	1.1486596387413e-09
INHBA	173.157427689632	1.28741236823639	0.198976175730737	6.470183495629	9.78839770631702e-11	1.1486596387413e-09
COL9A3	30.0985120549124	-2.58728749972364	0.39999579742531	-6.46828670795411	9.91202992140921e-11	1.16244440458915e-09
DHRS9	52.3414340761922	1.57575333672558	0.243663344947069	6.46692811784178	1.0001519525813e-10	1.17221041154619e-09
DNMT3A	159.197255083101	1.05916984769366	0.163894845163081	6.46249640517827	1.02989593268562e-10	1.20632158376308e-09
ABCB9	39.4456202575546	2.17488720470245	0.336711715384801	6.45919671139731	1.05260214611434e-10	1.23215215837519e-09
SFXN4	888.614569619615	-1.30381658249719	0.201892647649114	-6.45796960750744	1.06117045813855e-10	1.24141144538317e-09
UTP15	145.249722595482	-1.1389211477756	0.176409690742197	-6.456114417433	1.07425402224814e-10	1.25593814950746e-09
LSM11	94.6085668308083	-1.58011279416949	0.244876438842123	-6.45269427161271	1.09878887972621e-10	1.28382656095891e-09
RP11-145M9.4	295.551897643413	-0.99592428887171	0.154453065523439	-6.44807071647649	1.1328290908617e-10	1.32277962820248e-09
DIP2A	232.201897066816	1.04164308874928	0.161564316927292	6.44723481372461	1.13909237500262e-10	1.32927004998758e-09
ITM2B	821.921715738588	1.25598390339009	0.194851657251559	6.44584665640578	1.14956847327224e-10	1.34066557012788e-09
RASA3	844.943846573787	0.880689203828807	0.136631924335706	6.44570592202847	1.1506358058428e-10	1.34108096579626e-09
PCYOX1L	55.029791553679	-2.23886249052883	0.347366826923783	-6.44523977823614	1.15417797284814e-10	1.34437851834282e-09
HIBCH	254.234594350628	1.05363028291663	0.163622917101607	6.43938087390499	1.19961825351057e-10	1.39644450769768e-09
MTFR2	180.881859367979	-1.10494128707551	0.17160808443618	-6.4387484465304	1.20462653837775e-10	1.4014094547025e-09
MANEAL	50.688085945618	-1.88136456393847	0.29220906367252	-6.43841960373591	1.20723876289691e-10	1.40358252717077e-09
FOXRED1	167.353293953201	-1.16648449475026	0.181178756300672	-6.43830721971863	1.20813277527441e-10	1.40375649267559e-09
NOTCH2NL	55.5053780506521	1.60489490419531	0.249390585441395	6.43526659739308	1.23256797016234e-10	1.43126642742127e-09
LINC00938	118.531351008864	1.30713924081212	0.203155793480469	6.43417161981051	1.24148524584379e-10	1.44073407791521e-09
RNA5SP123	23.1383566490909	-2.85060710045837	0.443146350829615	-6.4326538966681	1.25394962456683e-10	1.45430393727437e-09
C20orf194	223.786505256499	1.03446838858425	0.160818925443175	6.43250404598546	1.25518689485703e-10	1.4548441587716e-09
GCA	109.062510791056	-1.46038403661576	0.227059558673687	-6.43172234257055	1.26166054852349e-10	1.46144930123194e-09
PIP5K1C	146.834308763614	1.14958135141009	0.178765189210494	6.43067789924396	1.27036102642929e-10	1.47062420112974e-09
NEDD4	180.854755993915	1.06357767888528	0.165402772443426	6.4302288478814	1.27411973944959e-10	1.47407055500248e-09
DDB2	385.483693310191	0.997186455072576	0.155239513450148	6.42353504536589	1.33145473306317e-10	1.53851552427116e-09
NUP210	1008.50329261396	-0.786053373572072	0.122369560807124	-6.42360214735945	1.33086765571335e-10	1.53851552427116e-09
AFG3L2	423.017023113278	-0.882828206230554	0.1374727243905	-6.42184266111456	1.34634543016493e-10	1.55476926650644e-09
SNORA42	36.9776174688696	2.42286769039321	0.377481290807084	6.41851066370186	1.37613969564941e-10	1.58820332806344e-09
PPP1CB	604.560962152757	1.04487653440653	0.162811895707472	6.41769159351777	1.38356181132714e-10	1.59579257724815e-09
RBFA	174.807563212504	-1.32944671572158	0.207200108106941	-6.41624528031338	1.39676342169583e-10	1.61003451138997e-09
EPS8L1	84.1321519870908	-1.4976885964015	0.233515580819339	-6.41365595882956	1.42070630027211e-10	1.63663282898788e-09
C3orf17	291.883113330732	-0.906536799908362	0.141368779451915	-6.41256721196147	1.43089306017579e-10	1.64736149748443e-09
ATP11C	348.379075728314	0.94844854526443	0.147947937448012	6.41069123114818	1.44861321078449e-10	1.66674484008383e-09
NOC3L	819.28332136067	-0.920281642674581	0.143566637330817	-6.41013580720707	1.45390065899841e-10	1.67180845288976e-09
STEAP1	17.6475571613253	2.66820601958873	0.416447783995109	6.40706019369783	1.48352260783814e-10	1.704830550799e-09
RASGRP2	741.519179439164	-1.6951974350844	0.264604131526497	-6.40654182270259	1.48857290133747e-10	1.70959243443495e-09
ATP10A	81.0078979344456	1.61055752296978	0.251419510208367	6.40585737214673	1.49526698999494e-10	1.71623523416461e-09
NDC1	770.348399057923	-1.04524889669928	0.163196575048618	-6.40484579034757	1.50521439872221e-10	1.72660177196493e-09
MED13L	942.096812612224	0.628228596812422	0.0981089183645115	6.40337909422584	1.51975212978658e-10	1.74221797346598e-09
KLHL25	30.8594946636748	2.0571634670496	0.321383357839097	6.40096450818569	1.54398464331695e-10	1.76892238175401e-09
PPP2CA	804.571015590096	0.61887709206327	0.0968168647815024	6.39224471335609	1.63468002793599e-10	1.87169374419047e-09
AP2A2	508.553616206646	0.911577931534545	0.142611236981865	6.39204841656669	1.63678050239884e-10	1.87296157246585e-09
CD300LF	100.491995620155	-1.59776159744542	0.24999338533693	-6.39121549273003	1.64572258159023e-10	1.88205193715152e-09
RASSF1	302.946083080434	-1.33507246370977	0.209079086341314	-6.385490232774	1.70849248764171e-10	1.9526515958756e-09
RNA5SP67	6.41027890167083	3.85501172210294	0.604228073054076	6.38006059966355	1.77017922472008e-10	2.02192851724841e-09
CCT5	1018.33126989843	0.676563669845444	0.106060692919737	6.37902366296476	1.78220501264802e-10	2.03443233223465e-09
DGKE	295.155570455797	0.958965467060717	0.150337467506632	6.37875230283769	1.78536524417126e-10	2.03680688291479e-09
EFCAB4B	191.68998114734	-1.33705663182537	0.209784975598168	-6.37346229401306	1.8480772925343e-10	2.107076274644e-09
UBE2G2	1050.72628763666	-1.02373590625303	0.160635030756882	-6.37305512645268	1.85299241207632e-10	2.11140368017736e-09
PKM	2988.18361416803	0.975051800121075	0.153023580298004	6.3719055469897	1.8669385850033e-10	2.12601013502368e-09
MYO1C	92.155584725339	1.45574350619484	0.228829429989761	6.361697034599	1.99536727749355e-10	2.2708893252247e-09
ZFP41	96.9761867833169	-1.39867822748763	0.219865009686557	-6.36153169384072	1.99751679678067e-10	2.27196452072918e-09
RNU6-4P	9.28495099115536	3.61679213244109	0.56902929463256	6.35607369700812	2.06975756234090e-10	2.35271176073687e-09
TBC1D24	259.686995124401	-1.21957294126052	0.191916493256757	-6.35470626085744	2.08825272680931e-10	2.37230541699819e-09
KCTD12	121.944565970505	-1.31839217743068	0.207500107321161	-6.3536939544331	2.1020485112539e-10	2.3853741698001e-09
SLC35C2	229.848870444749	-1.37528585143071	0.216455124977943	-6.35367654875743	2.10228649390591e-10	2.3853741698001e-09
ARMCX3	148.613572339783	1.21999387436995	0.192050030689333	6.35247945543657	2.11871730443391e-10	2.40257191383131e-09
IRAK2	28.3029705103146	2.76538248732179	0.435343415494274	6.35218631751228	2.12275987641562e-10	2.40570948013497e-09
MID1IP1	434.014530273089	-1.07807170419288	0.169754331617729	-6.35077581773052	2.1423172241516e-10	2.42641550829134e-09
PRR7	61.0750542013596	-2.10245927749151	0.331096094231977	-6.34999721868797	2.15318820609065e-10	2.43726429714631e-09
TIMM8A	128.627845148353	-1.21788243525206	0.191944852076371	-6.34496013869383	2.22483044819331e-10	2.51684778596458e-09
CX3CR1	33.0684367358396	-2.49959786811901	0.393990841347619	-6.34430450101151	2.23432514761383e-10	2.52607335933463e-09
SLC33A1	120.167422850447	-1.22884053825209	0.193848016006201	-6.33919584821944	2.30967487543486e-10	2.60969735176456e-09
SAMD13	58.6328003410924	-1.9495171132685	0.307549047370351	-6.33888197650923	2.31438437488784e-10	2.613452727044e-09
MED22	95.5347133368735	-1.51055614803149	0.238333508577664	-6.33799316363968	2.32777154629708e-10	2.62699675763437e-09
ANKRD39	133.102374173376	-1.24028080285745	0.195713081689294	-6.33724016888388	2.3391722032674e-10	2.63828405557515e-09
ZNF326	1399.13472123877	0.916559857599583	0.144633058293344	6.33713943696484	2.34070145681184e-10	2.63843084713435e-09
RBM43	58.5964613645514	-1.78926480135414	0.282385650815095	-6.33624547206808	2.35431597149246e-10	2.65219179154151e-09
RNA5SP248	487.921798587662	3.96222081428137	0.625426939095508	6.33522569400598	2.36994099346248e-10	2.66819983610241e-09
ZFAND5	449.547708141041	0.755819812365934	0.11939150006092	6.33059984990784	2.44209921412288e-10	2.74779874581917e-09
PIP4K2B	183.146029974117	-1.14040205894938	0.180158211135203	-6.33000323306688	2.45156062179606e-10	2.75187679796608e-09
RNU6-36P	6.23035640192033	3.82855899795698	0.604824814869453	6.33002962813844	2.4511412814457e-10	2.75187679796608e-09
RP11-395G23.3	93.5293914945633	-1.58510020374229	0.250409057197294	-6.33004341569566	2.45092226541483e-10	2.75187679796608e-09
SBDS	244.402763423207	0.978730263579086	0.154613611530729	6.33016882465465	2.44893101528678e-10	2.75187679796608e-09
BATF3	73.2447033049761	-1.53130112362484	0.242035838016292	-6.32675365836427	2.50372573849482e-10	2.80876026035308e-09
MGA	241.609895092117	-1.29009590150685	0.203950885000516	-6.32552244871892	2.52377210354853e-10	2.82956565569074e-09
TPCN1	399.901640415072	-1.11448734961088	0.176207266652565	-6.32486599890546	2.53452430220081e-10	2.8399322216817e-09
ST3GAL6	168.831060210627	-1.09354867990364	0.172952263357786	-6.32283532272382	2.56806942623427e-10	2.87581076246591e-09
MAFG-AS1	80.9285697875533	-1.42385947029905	0.225206550450391	-6.32246028124614	2.57431206854356e-10	2.88109062246851e-09
STON1	39.1982316331644	-2.139765956911	0.338564086261524	-6.32012089805099	2.61358746994796e-10	2.92331153667133e-09
RP11-309G3.3	22.8350514095091	2.24342986375665	0.354989169772504	6.31971354279443	2.62048603483095e-10	2.92929019827161e-09
GLOD4	293.092028646699	-0.984970660769692	0.155876389079087	-6.31892146455837	2.6339508315586e-10	2.94259743966422e-09
XK	119.52384487696	-1.29127750862025	0.204396999490517	-6.31749737931038	2.65832947286592e-10	2.96807443453555e-09
DPM1	635.381372856601	0.756596908363824	0.119772652500902	6.31694207789318	2.66789516832388e-10	2.97699213516282e-09
MPC2	399.417539550009	0.846958903523026	0.134083386921198	6.31665803624718	2.67280109410151e-10	2.98070272220971e-09
HCAR2	7.34685482195857	3.74262975909437	0.592647643635787	6.31510105420146	2.69984997552057e-10	3.00731074060053e-09
RP11-144L1.8	84.0111986455396	1.92365674758169	0.304609876036257	6.3151489787965	2.69901342540222e-10	3.00731074060053e-09
AKNA	382.625461330272	-0.843165942354013	0.133525930626861	-6.31462322258772	2.70820464960321e-10	3.0148360851368e-09
EXTL2	222.951412920216	-1.18233846125209	0.187262090400424	-6.31381642020487	2.72236857313716e-10	3.02881572579472e-09
PSD4	214.659992728817	-0.997894161464263	0.158086275807124	-6.31233898306112	2.74849368533276e-10	3.05607865082578e-09
AIM1	784.767930019487	-0.922834190974944	0.146249377760427	-6.31000422091813	2.79027858081064e-10	3.10071146004284e-09
C2orf43	246.420875691183	-0.981999967611147	0.155630428300769	-6.30981986191897	2.79360432779947e-10	3.10257894073276e-09
NAT6	46.4938791046595	-2.32327177535441	0.36833667542679	-6.30746795078835	2.8363728682344e-10	3.14822363444169e-09
FAM53C	297.683764576789	1.15140500535621	0.182550216808775	6.30733299299409	2.83884632349928e-10	3.14911552756173e-09
CTB-133G6.2	19.0223514476376	-3.05344783768848	0.484139072082356	-6.3069642872556	2.84561456566682e-10	3.15476775304791e-09
RPS6	42091.8543648534	0.605782005448948	0.0960567477316357	6.30650131046898	2.85413563858635e-10	3.16235545666636e-09
ST6GALNAC4	279.206972182822	1.39979142795281	0.22199738351975	6.30544110817538	2.87374260003998e-10	3.18221009697909e-09
POLR2H	425.856814857358	-0.818583913640405	0.129881486799158	-6.30254498784899	2.92797513282956e-10	3.24036121214201e-09
RNASEL	110.854792544549	-1.26190527988205	0.200282986323169	-6.30061146504922	2.96473714959808e-10	3.27912100686924e-09
SLC35C1	59.1051655898611	-1.79693284113741	0.285231645777082	-6.29990699749272	2.97824288157589e-10	3.2921280340421e-09
RP11-217B1.2	11.4383951650623	3.4692883182853	0.550724076512111	6.29950362849081	2.98600311819449e-10	3.29877251335159e-09
ARPP19	780.021642905393	0.66958153328895	0.106304132839088	6.29873472842764	3.00085037383904e-10	3.31323397832885e-09
RNU5D-1	7.33614700101526	3.717687367404	0.590274859571066	6.29823091246937	3.01061799377346e-10	3.32207338365008e-09
DCP1B	102.359732810555	1.18946741480487	0.188969539788721	6.29449283802438	3.08406515618822e-10	3.40112869680686e-09
OAZ1	16641.4064247929	1.00557666431505	0.159767460920286	6.29400166043051	3.09384512436389e-10	3.40992000907389e-09
MBLAC2	97.723383951145	-1.80980606674301	0.2876526937451	-6.29163608092871	3.14137255028209e-10	3.45935254462356e-09
SIMC1	231.599344658978	-1.14427300896908	0.181873507235581	-6.29158708358168	3.14236446544711e-10	3.45935254462356e-09
P2RY6	109.28057072153	-1.31559742259286	0.209155077630913	-6.29005729860612	3.17348813490055e-10	3.49157755238942e-09
ZCCHC8	347.069357865131	0.826742675564773	0.131460868433669	6.28888798176411	3.19748080594803e-10	3.51592379233632e-09
CEBPB	284.190685636186	1.39044006091457	0.221101833344079	6.28868625775149	3.20163776219011e-10	3.51844317712011e-09
RAD54B	76.1023341916251	-1.51340031821455	0.240709855507211	-6.28723869666901	3.23162305473217e-10	3.54932717333368e-09
PLEKHM2	1015.76157892172	1.3420785555489	0.213464606300019	6.28712449717611	3.23400025861931e-10	3.54987059819807e-09
HIST1H1E	1185.61709753892	1.05172999406378	0.167306011464674	6.28626541782005	3.25193787601531e-10	3.56748368038957e-09
RNU6-671P	8.72899577098136	3.483400417429	0.554244547095982	6.28495207698589	3.2795484227583e-10	3.5956816369986e-09
DOCK7	63.4941754069298	1.44139758953086	0.229453149362398	6.2818819159214	3.34498884464322e-10	3.66529922325868e-09
RP11-246K15.1	60.1216472225961	-1.7660225034199	0.281274039694262	-6.27865445861809	3.41515644171767e-10	3.74001278617375e-09
POLDIP2	384.804332464504	-0.916171384586315	0.14592361825839	-6.27843111019924	3.42006503597512e-10	3.74321453560179e-09
DKC1	4080.61254916816	-0.988814294685395	0.157540974208069	-6.27655312946992	3.46161134492285e-10	3.78648879017141e-09
HIST1H4J	38.6534543803642	1.93024710427273	0.307554134489134	6.2761214622557	3.47123048262399e-10	3.79480953283033e-09
MRPL34	467.886588251201	-1.45250687820748	0.231458092781801	-6.27546378158734	3.48593622389985e-10	3.80867817556798e-09
FUT7	28.3232724366064	-2.52583843442198	0.402579133018135	-6.27414147247468	3.51568737741705e-10	3.8389596157111e-09
VAMP8	2480.50398517145	-1.03041180678796	0.16424389846131	-6.2736687112349	3.52638426252115e-10	3.84841171427222e-09
SOD1	3447.1187117965	0.603696981803294	0.096264261605588	6.27124720778257	3.5816743215003e-10	3.90649013041369e-09
TGIF2	285.760820552233	-1.99088390781719	0.317497891871972	-6.27054213204035	3.5979317565296e-10	3.92195358755116e-09
LBR	939.577092247412	-0.636566393439009	0.101534419043612	-6.26946408355956	3.62292847090008e-10	3.94691999446758e-09
MNDA	592.310532229909	-1.2163994843204	0.194310120266268	-6.26009331193627	3.84747184467192e-10	4.18912379023228e-09
FARSA	1528.00924617403	-1.63446805541025	0.261181292276009	-6.25798287912212	3.89988621375664e-10	4.24374230923385e-09
FAM208B	425.394600960492	-1.12705749470154	0.180187526036346	-6.25491408586296	3.97734803195381e-10	4.32553801537399e-09
PALM	11.5001000178132	3.13344468671659	0.500987059227252	6.25454216631817	3.98683738184654e-10	4.33335904016496e-09
RAD54L2	478.042555533634	1.01635259061326	0.162587999960664	6.25109227531645	4.07591957912837e-10	4.42763199442413e-09
AC005831.1	26.6280733696192	-2.50221697142945	0.400519140839622	-6.2474341830055	4.17250010504605e-10	4.52993707432115e-09
PANK2	573.671239331627	0.823028153727595	0.131748991971834	6.24694080318692	4.18569603173187e-10	4.54164877827385e-09
FGL2	39.2608826184777	-2.07703232419305	0.332709095309047	-6.24278792938839	4.29839519337226e-10	4.66124994575124e-09
ZNF215	82.2934946312317	-1.40420865394413	0.225009820270539	-6.24065497343978	4.35742439246408e-10	4.72254650534986e-09
TUBG1	394.088300325012	-0.836936485529602	0.134184817329117	-6.23719212194355	4.45494730884206e-10	4.82546791212771e-09
TRMT61A	137.577082525216	-1.33706315131894	0.214420327049803	-6.23571081023671	4.49731252199718e-10	4.86856024912875e-09
SLC52A2	559.283580275311	-0.963896116215196	0.154598603977494	-6.23483066092575	4.52267057906436e-10	4.89320262650578e-09
C10orf25	66.3037241626713	-1.74308008897737	0.279750693566517	-6.23083384264395	4.63958993653435e-10	5.01682265041083e-09
ELAC2	618.171814755462	-0.8084069410914	0.129790079655535	-6.22857265545197	4.70703789589627e-10	5.08683785907231e-09
C1orf109	58.6802340851996	-1.76531158483733	0.283670022326582	-6.22311645890087	4.87375329073482e-10	5.26398851985551e-09
DGCR2	189.866071376225	-1.28007339771468	0.205762457416441	-6.22112222893973	4.93611423918281e-10	5.32541784853831e-09
NFAM1	79.8035936923645	-1.65212298298031	0.265566933494403	-6.22111706921197	4.93627659308779e-10	5.32541784853831e-09
WDR92	164.648555722815	-1.40131100374102	0.225265913383777	-6.22069705394647	4.94951011696996e-10	5.33664161153914e-09
L3HYPDH	59.6514542358657	-1.78883062094566	0.287624920163772	-6.21931722719684	4.99322882449341e-10	5.38070338127409e-09
TRIM9	201.537183845647	0.960534403434752	0.154460139159423	6.21865556163558	5.01432663636715e-10	5.40035246765344e-09
PTRH2	200.561771535999	-1.04284006055891	0.167754169167172	-6.21647775275076	5.084384303814e-10	5.47267803660527e-09
HCG18	250.244925130502	-1.35638701641369	0.218229237238124	-6.21542298172289	5.11865756682813e-10	5.50328645354874e-09
SETD4	96.8300353415652	-1.28595946897083	0.206896781864589	-6.21546385294902	5.11732532626113e-10	5.50328645354874e-09
KLHL5	120.692732352272	1.14191935266984	0.183826687720681	6.21193455003092	5.23362271323738e-10	5.62368416673678e-09
CXCL11	14.0571814814466	2.95145123621439	0.475328249247549	6.20929061314276	5.32243146963761e-10	5.7158549347623e-09
RN7SKP79	12.3141515764702	3.43244171362982	0.553117117899984	6.20563277206418	5.44772550687249e-10	5.8470806834719e-09
STK24	711.98549340427	0.76872275904749	0.123882525759032	6.20525578032497	5.46080124501993e-10	5.85778099423128e-09
ORC2	207.061623475503	-1.08386811448485	0.174695846820843	-6.20431529546549	5.49355506005603e-10	5.88956573749498e-09
SNORD3A	9.70329759465788	3.31981330577122	0.535237028784218	6.20251052755472	5.55694662395915e-10	5.95414201333078e-09
ARMC6	353.574596581755	-1.02636858261972	0.165503163183508	-6.20150432703026	5.59259823990685e-10	5.98893910324607e-09
EBI3	16.5470337371446	2.98372563262917	0.481356987687202	6.1985713492292	5.69779753727455e-10	6.0967346594033e-09
POLR3D	356.878623829065	-0.871407193468194	0.140583149444873	-6.1985180792233	5.69972595425179e-10	6.0967346594033e-09
CAMK1D	102.043843777946	1.12841225462796	0.182073477170014	6.19756524765159	5.73432699067549e-10	6.12950855673895e-09
DUSP4	31.0386843003017	1.96446058817271	0.316976523086191	6.1974955401935	5.73686637111266e-10	6.12950855673895e-09
BRIP1	338.56120035864	-0.936420561987349	0.151158508208886	-6.19495768437531	5.8300691050445e-10	6.22556303414095e-09
ID2	468.457197069332	0.804997885876409	0.129961761611654	6.19411337530088	5.86140263668809e-10	6.25547996166746e-09
FOXO3	493.565379485215	0.812643121011908	0.131199135139755	6.19396705737632	5.86684938641619e-10	6.25775145526224e-09
AC074389.9	37.2208975731852	-2.18418542633013	0.352743291857527	-6.19199706060554	5.94066602265318e-10	6.33290445761411e-09
TRAF1	14.0858149888384	3.00174361752437	0.485336219537609	6.18487451932641	6.21518879927607e-10	6.62180962580498e-09
LUCAT1	7.41902505580599	3.55333543506172	0.574706324929349	6.18287163534967	6.2945897874639e-10	6.70261853258014e-09
GPATCH2	282.047942887884	0.891367263733109	0.14418077705011	6.18228922031203	6.31786380864594e-10	6.72360472367072e-09
MFSD3	146.474913765669	-1.82909272477278	0.295973531125829	-6.17991993343204	6.41341196733876e-10	6.82143953074306e-09
SLC26A6	253.847442711991	1.2165504533971	0.196942178414935	6.17719608459884	6.52500151943391e-10	6.93621638407468e-09
ATP6V1A	337.776868650413	0.875635870131214	0.141762072249081	6.17679931055673	6.54141365802937e-10	6.94583213756294e-09
CIDECP	67.6746479325534	1.31294477410231	0.212557773465596	6.17688430159823	6.53789470743793e-10	6.94583213756294e-09
GPRC5A	5.87256934939975	3.77501272848262	0.611480949719904	6.17355737772667	6.67703025329238e-10	7.08584336052829e-09
NRM	282.050540068066	-0.844197889823599	0.136782643384964	-6.17182026119843	6.75082202140412e-10	7.16012382900107e-09
GABARAPL2	636.273368607502	0.994029780275925	0.161085111559071	6.17083584358079	6.79299210481999e-10	7.20080073708237e-09
RNU6-37P	23.9871762054697	3.2136836649233	0.521058846897825	6.1676021509975	6.93333222477257e-10	7.34543702779557e-09
SLC29A2	87.4388125081396	-1.84909745405089	0.300122938845321	-6.1611333714278	7.22261266540899e-10	7.64761536464249e-09
ITGA4	297.801772110894	-1.16458795919115	0.189080406990744	-6.1592207131655	7.31037817969968e-10	7.7362015551502e-09
NOP2	286.891752464471	-0.952627152593277	0.154693902532314	-6.15814286794066	7.36029432743056e-10	7.78465678220333e-09
PHACTR2	558.657993706038	1.17975005328635	0.191707836279184	6.1538958249379	7.56023550014634e-10	7.99164355727353e-09
ZNF281	838.08292012331	0.791875562716102	0.128684051809664	6.1536418194802	7.57235995884754e-10	7.99997558005305e-09
WDR1	965.890976949844	0.643395676627419	0.104587625413116	6.15173806734819	7.6638376489133e-10	8.09208568774956e-09
MSTO1	64.4600255239449	-1.95638724131041	0.318027086068955	-6.15163716239635	7.66871622338767e-10	8.09270568218493e-09
SCO1	311.415743180468	-1.01275284757305	0.164641417071526	-6.1512641568985	7.68677668417546e-10	8.10722789206828e-09
VCAN	52.1646017760486	2.03426242329818	0.330714861290942	6.15110677324103	7.69440944429849e-10	8.11074193966355e-09
MLH3	222.661679749051	-1.11186572736287	0.18081781801371	-6.14909382038096	7.7926875912361e-10	8.20974874835365e-09
MLEC	1580.1802156877	-0.7366362549282	0.119840961323076	-6.1467819249407	7.90707207679828e-10	8.32560386511792e-09
ITGB5	31.2517447643284	2.18941396347374	0.356213563077514	6.14635204947914	7.92852063142732e-10	8.34352913322860e-09
PCID2	454.615629270122	-0.754038317031563	0.122682532123221	-6.14625655324929	7.93329309573837e-10	8.34389521469237e-09
RP11-47A8.5	45.4083172650971	1.69180700083223	0.275294256562581	6.14544967975984	7.9737289519156e-10	8.38174919594338e-09
RCN2	372.59504976904	-1.01068337246008	0.164506146183467	-6.14374232153551	8.05995577604158e-10	8.46766830220569e-09
CXCR4	896.899323231219	-0.690011762859049	0.112341490894515	-6.14209191425941	8.14417055932708e-10	8.55137908729343e-09
KCNA3	29.3388512282217	-2.47199652514013	0.402531539071246	-6.14112506772444	8.1939035287015e-10	8.59881094848374e-09
SLC2A5	125.521016559453	-1.28847424895562	0.209878883335961	-6.1391323818562	8.29734010983822e-10	8.70251611742654e-09
FNBP1	560.188047185698	-0.694686340271725	0.113179277609267	-6.1379287352409	8.3604349426541e-10	8.76381779591834e-09
N6AMT1	51.1070777247852	-1.73736756173233	0.283146376963352	-6.13593428376164	8.4660151097876e-10	8.8695618300208e-09
TMSB10	2297.2137518863	0.800741131870922	0.130528134902204	6.13462478775829	8.53604184055545e-10	8.93796096775095e-09
SH3YL1	111.173527549679	-1.17757003669924	0.191964641125026	-6.1343069733988	8.55312231677416e-10	8.95087572972959e-09
AC008738.2	6.27048984642682	3.75839508119666	0.612822657865909	6.13292448142318	8.62781104583707e-10	9.02402998904024e-09
IFFO2	50.5253306976543	1.60581502265763	0.261861131671337	6.13231529402039	8.66092376466787e-10	9.05364192650259e-09
SLC11A2	109.029918688677	-1.27695874243728	0.208257130077639	-6.13164476991122	8.69751376861256e-10	9.08685399714658e-09
WHAMMP3	110.862376326523	1.31206102365415	0.214121300598496	6.12765297047408	8.91848407650915e-10	9.31255662872699e-09
NFIX	111.000734356084	-1.27550386129318	0.208245901419601	-6.12498902786627	9.06898558326397e-10	9.45923286112787e-09
TXLNG2P	435.749155970076	-0.882419427421799	0.144067790376682	-6.12502923182629	9.06669592774223e-10	9.45923286112787e-09
AURKA	521.725999601431	-1.01764932651823	0.166174394555787	-6.12398395816989	9.12640890949705e-10	9.51386507547238e-09
GSPT1	2077.97451423479	-0.720453759918468	0.117648153593878	-6.12379997399263	9.13695892895654e-10	9.51960063437914e-09
PYGO2	265.02214531883	-1.36196108444807	0.222516754891605	-6.12071250594823	9.31578518276978e-10	9.70055643162189e-09
FLOT1	298.876398091032	1.09273736234236	0.178569050309591	6.11941072905883	9.3922029496208e-10	9.77473306975436e-09
MAP1A	12.8752482313404	3.07581379023545	0.503034401906988	6.11451975963301	9.68481699968411e-10	1.00692892134862e-08
NAGPA	183.005457520007	-1.31154776448152	0.214497896714378	-6.1145017483689	9.68591082472374e-10	1.00692892134862e-08
TMEM97	361.791832800929	-0.888445660241294	0.145313818171589	-6.11397918945466	9.71769835834558e-10	1.00967689058777e-08
MED19	287.071293551606	0.885527234330895	0.144966844920903	6.10848111383027	1.00583759389753e-09	1.04449809172465e-08
GATM	82.5041319159634	-1.42855663489044	0.233875828662644	-6.10818417217058	1.00771031252656e-09	1.04586687251656e-08
TMEM5	138.015382503287	-1.14852825179608	0.188168383403662	-6.10372598744306	1.03623878105418e-09	1.07488398972056e-08
CHCHD1	560.513648019078	-0.776062727559361	0.127154784155944	-6.10329161195844	1.03906014091346e-09	1.07721803943629e-08
EMC2	590.297214225945	-0.91736465262743	0.15033706515659	-6.10205242248086	1.04715016288627e-09	1.08500866877524e-08
CERS6	277.348383572385	0.934315431570094	0.15313283422658	6.10133963946395	1.05183134092104e-09	1.08926059456831e-08
HDAC9	121.558453175299	1.18266644388182	0.193858014005326	6.1006837914337	1.05615662135888e-09	1.09313949317155e-08
COA3	211.433724593866	-1.04413881239912	0.171232996174717	-6.097766410241	1.07560765610105e-09	1.11266095330519e-08
MB21D1	719.279362813988	1.01354661778227	0.166241733594639	6.09682416001315	1.0819642108254e-09	1.11862286665271e-08
STK38	409.433981398477	-0.809183785821136	0.132743746735804	-6.09583355690292	1.08868645375864e-09	1.12495611753318e-08
ZC3H12D	118.462037227574	-1.17286935640065	0.19240819800018	-6.09573484181559	1.08935856226261e-09	1.12503416030385e-08
NFE2L2	1004.34905144889	1.25227884772699	0.205500487841627	6.09379987794519	1.1026148792472e-09	1.13810133513101e-08
CDC73	457.017972347254	1.1422255546827	0.187461445329195	6.09312252275059	1.10729245975599e-09	1.14230422352727e-08
ITGAM	18.1107433908335	2.39730098054633	0.393453809086026	6.09296676048237	1.10837083301369e-09	1.14279153466223e-08
PARL	507.892664021293	-0.908987315362924	0.149203596348775	-6.09226143073719	1.11326680151756e-09	1.14721231382613e-08
VCL	262.957290116745	1.01240550578152	0.166202896780751	6.09138303477975	1.11939357815132e-09	1.15289590916317e-08
PPP1R9B	218.933405402486	-1.23479534133978	0.202799016309825	-6.08876395856543	1.13785731923122e-09	1.17127256146628e-08
URB1	184.620693965774	-1.07540025089169	0.176647946119835	-6.08781632910783	1.1446107164869e-09	1.17751869493111e-08
ZNF367	359.481418845958	-1.10855317870473	0.182096086474015	-6.08773752456742	1.14517408341482e-09	1.17751869493111e-08
ASH1L	985.556108826658	0.631231646420779	0.103703082682444	6.08691304147357	1.15108447633374e-09	1.18295101115541e-08
THAP11	316.554017234259	-1.29974352478799	0.213624845700856	-6.0842338845176	1.17049635635621e-09	1.2022451137345e-08
RP11-203B9.4	90.6813991166168	1.69047564372001	0.277859471981322	6.08392304090192	1.17276913674385e-09	1.20392380951091e-08
SBDSP1	153.5018206194	1.11971922635671	0.184055520797714	6.08359489301784	1.17517310823033e-09	1.20573528155645e-08
TMED5	450.798719385921	0.869389249150133	0.142945551265823	6.08196086867653	1.18721547515028e-09	1.21742846277237e-08
PFKP	517.4559383724	0.682438823407778	0.112240168404518	6.0801657116928	1.20058404502332e-09	1.23046814788314e-08
GRAMD1B	95.118341301503	-1.47606821751813	0.242893823202606	-6.07701010283365	1.22444051328474e-09	1.25423678433045e-08
TEX15	180.086948554276	-1.33796828456238	0.22019889490581	-6.07618074166402	1.23078680081722e-09	1.26005306676499e-08
PRMT6	136.306982867991	-1.44057353065051	0.237090670878218	-6.07604476934677	1.23183031854853e-09	1.2604371213884e-08
POC1A	307.028052604837	-1.56834547821486	0.258147460529147	-6.07538604098635	1.23689794352922e-09	1.26493608563308e-08
SRBD1	201.265091786285	-0.972988763447756	0.160186162177292	-6.07411245904539	1.24675335844657e-09	1.27432383921872e-08
PXN-AS1	59.975930629924	-1.80258388499491	0.296837585440774	-6.07262682829822	1.25834643183124e-09	1.28547654450019e-08
RPL23	28391.6585486629	0.620974727187538	0.102289756711282	6.07074204839757	1.27320556766903e-09	1.29995184597198e-08
CEACAM4	54.5417436546336	-1.73230719504621	0.28546628821523	-6.06834245079098	1.2923710828998e-09	1.31880594595911e-08
LIAS	133.191631391081	-1.19848640781054	0.197585483491871	-6.06566022275542	1.31412688344862e-09	1.3402814909721e-08
CREB5	7.18099529487814	3.51873496750235	0.58084393692023	6.05796969519816	1.37850357644629e-09	1.40517948349319e-08
VTRNA1-2	5.88497098021195	3.71321509964735	0.613053676382348	6.0569167802062	1.387553255963e-09	1.41364015672341e-08
OGFR	251.308524655602	-1.79471945134372	0.296375329441671	-6.05556290641572	1.39927477805585e-09	1.4248122983033e-08
C17orf70	267.457384055244	-1.45373481406878	0.240126418352344	-6.05403946822574	1.41257976564104e-09	1.43706157269786e-08
UTP14A	471.16913218774	-0.970488307188063	0.160305009259264	-6.0540111108972	1.41282859040293e-09	1.43706157269786e-08
CCT4	621.743306773653	1.02825991975467	0.169860664832441	6.05354936511638	1.41688625026439e-09	1.44041190875935e-08
LINC00926	800.805054801077	-0.976330177347583	0.161289288773517	-6.05328589872172	1.41920658769787e-09	1.44199341760811e-08
SUPT6H	556.012576437813	0.875029817150884	0.144571788429991	6.05256272093929	1.42559463553579e-09	1.44770401922099e-08
TMEM30A	2576.32420974771	0.742740724737354	0.12273915758687	6.05137544806492	1.43614299821762e-09	1.45763103661937e-08
CBX8	86.8701787918326	-1.60078814754583	0.264601908395513	-6.04979819402153	1.45027388740517e-09	1.47039058971434e-08
CSNK1D	484.360479258632	0.786423915034038	0.129990528128882	6.04985552681439	1.44975786781511e-09	1.47039058971434e-08
CACNA2D3	20.5145131936238	-2.85392492390449	0.47222897618652	-6.04351928369863	1.50788344008313e-09	1.52797774922556e-08
MTR	618.264373436716	-0.93951962608563	0.155480118585756	-6.04269944370688	1.51556823736653e-09	1.53494016220505e-08
PCBP2	2898.80443504437	0.611496261019414	0.101198985528776	6.04251374481944	1.51731418681986e-09	1.53588357139285e-08
RP5-1028K7.2	15.5351352315833	-3.27322443169199	0.541785239435023	-6.04155335628067	1.52637513515506e-09	1.54422651817351e-08
SON	5195.36753704874	0.676470840817707	0.111989918747925	6.04046193068824	1.53673639976884e-09	1.55387533655982e-08
HMX2	16.4341672493749	-3.12889191136552	0.518077687559791	-6.03942610634899	1.54663320271073e-09	1.56304442318965e-08
SPECC1L	134.075256042612	-1.0814621241328	0.179101972377796	-6.03824798674788	1.55796507947743e-09	1.57365321203993e-08
SHOX2	93.2211719321314	1.16017502532887	0.192158794657892	6.03758483911379	1.56437918909505e-09	1.57928601434445e-08
RP13-582O9.5	121.256098106495	-1.22227358295175	0.202510020597803	-6.03562025890692	1.58353246188035e-09	1.5977664615377e-08
NKD2	233.787638309688	-0.942390268181906	0.156206311421234	-6.03298458050525	1.60958779556134e-09	1.62318752132063e-08
STX7	265.015787015468	-0.874814965611351	0.145030754334745	-6.03192729448401	1.62015673101921e-09	1.63297250847463e-08
SLC35A1	280.86644348949	-0.856099327144492	0.141980266561136	-6.02970643653398	1.64257775985617e-09	1.6546865061628e-08
RP11-295D4.1	17.0128001284663	-3.04266875369799	0.505227325749099	-6.02237566858966	1.71875391196644e-09	1.73049980095372e-08
STK40	116.908265307238	1.26709964930173	0.210405737387375	6.02217251789525	1.72091319163551e-09	1.73174925121998e-08
DUS2	52.1318060979676	-1.74615159492426	0.290009595445584	-6.02101317455168	1.73328648040709e-09	1.74327021053423e-08
NOL6	357.665415787222	-0.817342560679876	0.135779903951534	-6.01961363127508	1.74833886733436e-09	1.75747198082044e-08
ATAD2B	606.268133715311	0.853369474667447	0.141788872727735	6.01859270230675	1.75939944819906e-09	1.76670685804781e-08
UBXN8	345.612633549969	-1.09005732637902	0.181113235174048	-6.01865084752912	1.75876768529648e-09	1.76670685804781e-08
GRAMD1A	165.04543039776	-1.46951559896639	0.244217566062188	-6.01723955676551	1.77416433447009e-09	1.78058493983166e-08
COPRS	886.999279732336	-1.25460474929665	0.208524734310691	-6.01657522041177	1.78145737957972e-09	1.78695336511246e-08
CSTB	710.362063250777	0.877210035446571	0.145850263133534	6.01445631019147	1.8049143574632e-09	1.80952019952371e-08
ZNF584	83.2699233464806	-1.63592758659329	0.272174288352283	-6.01058827597947	1.84851320237265e-09	1.85224558822229e-08
FNIP1	299.59735427412	0.836958550298861	0.13927942729904	6.00920442113729	1.86435929891789e-09	1.86713158040327e-08
CAMKK2	302.971921151263	-0.889286808538172	0.148025761211498	-6.00764894745293	1.88232855913114e-09	1.88412696221311e-08
ZNF131	664.448556598544	0.636866122955011	0.106021466485603	6.00695447880353	1.89040563568211e-09	1.8912079298511e-08
FN1	79.8654515147894	-1.47088348704455	0.244868066648419	-6.0068407742053	1.89173129975135e-09	1.89153069197831e-08
PALB2	154.83160195878	-1.18837646653431	0.197871706141814	-6.00579279223787	1.9039922792149e-09	1.90278147331397e-08
CMPK1	916.799001515441	0.606446209982078	0.101006939754655	6.00400538275023	1.92508314369677e-09	1.92283993240644e-08
OXLD1	101.634270606586	-1.68637843144299	0.28091011629007	-6.00326700125536	1.93386209413288e-09	1.93058609693794e-08
DENND4A	427.5603378332	0.903947374978016	0.150662296799356	5.99982473506191	1.97530618874663e-09	1.97032020086309e-08
SHMT2	1024.12467366509	0.573316600402464	0.0955561432570928	5.99978798704716	1.97575326112637e-09	1.97032020086309e-08
USP36	495.671573478516	-1.04540553907229	0.174278507267001	-5.99847655035674	1.99177275342655e-09	1.98524580254323e-08
NIP7	261.5866944475	-1.05943010610845	0.176689101569606	-5.99601275176045	2.02221148705584e-09	2.01452003290539e-08
TUBGCP5	262.392198920256	-0.886112514206636	0.147859804799695	-5.99292360359227	2.06101688608169e-09	2.05209379291069e-08
ABHD3	224.12795381896	1.48426648207552	0.247746420897199	5.99107134101205	2.08463161273254e-09	2.07451097376835e-08
RNVU1-6	8.47808514589408	3.54161829648191	0.591184127744945	5.99071952420528	2.08914666131872e-09	2.07790758117872e-08
SNUPN	211.158083402986	-1.34841569739415	0.225104669978644	-5.99017202762644	2.09619192488805e-09	2.08381588400311e-08
TCEB1	1797.23407029267	0.555336802835625	0.0927162448292862	5.98963864270107	2.10307785356124e-09	2.08955965028755e-08
HSP90AB3P	123.226237057581	1.62496893721704	0.271372022450234	5.98797518824934	2.12469465385714e-09	2.10881535697042e-08
MTAP	206.196078116584	-1.00818805572493	0.168366929376408	-5.98804087868699	2.12383690808278e-09	2.10881535697042e-08
PTCD2	69.7938143824558	-1.93188257742813	0.322788350117653	-5.98498234748554	2.16413331142086e-09	2.14682935227641e-08
BRAT1	174.412875625232	-1.07873033820593	0.180252122166333	-5.98456387221063	2.16970435659117e-09	2.15122422484733e-08
IMPACT	348.75393637323	-0.846914305183725	0.141640449954515	-5.97932515362452	2.24063915375352e-09	2.22009577804393e-08
SLC7A1	1046.61487700941	0.589150167426917	0.0985322718674301	5.97926096964036	2.24152209216016e-09	2.22009577804393e-08
ZHX3	163.867533830696	-1.0224473100469	0.171077982841885	-5.97649851291426	2.27984634120551e-09	2.25686836233352e-08
INPP5D	892.486712527839	-1.11523221976297	0.186709518705745	-5.97308711143205	2.32805506199676e-09	2.30338207550551e-08
CTD-2228K2.5	92.8587249996908	-1.46978268562429	0.246100151087683	-5.97229493410844	2.33939109422522e-09	2.31338422941265e-08
RPL38	20245.2788271481	0.72307886585458	0.121088490692582	5.971491276494	2.35094634369626e-09	2.32359256548344e-08
MLK4	50.9741943096228	-1.71048355527423	0.286522768039563	-5.96979977185635	2.37544928291007e-09	2.34658054358921e-08
CNN1	7.16237086521677	3.48523636000765	0.583889946815001	5.9689953201265	2.38718958531511e-09	2.35694351831792e-08
ZDHHC20	46.1271413431735	1.68291910893009	0.282061776346498	5.9664912088716	2.42409792656524e-09	2.39213180006109e-08
GTF3C3	575.709855212128	0.766571336076633	0.128511258440321	5.96501306873916	2.44614462748858e-09	2.41262528165166e-08
RNA5SP103	5.39440485077496	3.65948140412827	0.613608536248278	5.9638697768174	2.46333083848926e-09	2.42830595672924e-08
MCU	323.192879083019	0.805210103097309	0.135079897784119	5.9609913562725	2.50712230645992e-09	2.4701835138569e-08
CCT2	5037.47809708294	0.537676896745706	0.0902340351692861	5.95869281183073	2.54263532402227e-09	2.50386511438182e-08
NR2C2AP	262.707839104515	-1.23256447322522	0.206856590329652	-5.95854582762375	2.54492285322239e-09	2.50480976858392e-08
TMEM194B	110.751391903306	-1.30826005616731	0.219610747314087	-5.95717683295452	2.56632514513438e-09	2.52455709895379e-08
TIMELESS	721.132539293193	-0.870330688358817	0.146203752886131	-5.95286147706935	2.63494311511752e-09	2.59070684384183e-08
SYF2	1121.47817487212	0.665875422400665	0.111891022473283	5.95110677945287	2.66335245366093e-09	2.61727465196133e-08
ENO1	11868.992215309	0.514700718661645	0.0865159190887174	5.9492024598831	2.69452177895084e-09	2.64652560976328e-08
KMT2E-AS1	7.03652839519151	3.4728203019402	0.584222923016137	5.94434104709766	2.77571163154674e-09	2.72485007536223e-08
CEP55	413.174556545344	-1.08160327757274	0.181971960635115	-5.94379086644858	2.78504883009792e-09	2.73259369604509e-08
BUB1	510.582165316839	-1.05256883124511	0.177103048417719	-5.94325642979618	2.79414811785372e-09	2.73751707382669e-08
LANCL1	279.986579225394	-1.10388771617446	0.185738358835881	-5.94324038983167	2.79442166036503e-09	2.73751707382669e-08
TAB1	150.866723364266	-1.28640561457342	0.216443602197133	-5.94337555610348	2.79211737621488e-09	2.73751707382669e-08
FGFR1	99.3568897894945	1.14938421541918	0.193458691308573	5.941238450672	2.82876787595735e-09	2.7697250573626e-08
RRP1	329.994523979708	-1.21105897003535	0.204009005087535	-5.93630153490389	2.91523424749193e-09	2.85290541978219e-08
CHST12	107.998814305933	-1.19237948741347	0.200865955929939	-5.93619502067024	2.91712784040981e-09	2.85327784307303e-08
MUM1	623.119055384351	0.810773338140992	0.136585608890237	5.93600852043311	2.92044629652861e-09	2.85504283358924e-08
QRSL1	437.763635187052	-0.8179632852554	0.13781838624757	-5.93508099700176	2.93700468282024e-09	2.86974271029141e-08
NEK2	155.67417765804	-1.16738232670508	0.196756627148242	-5.93312837094702	2.9721628126378e-09	2.90259173074695e-08
SWI5	68.1523189648767	-1.49389576082173	0.251824730381274	-5.9322837695881	2.98749699250619e-09	2.91605684703322e-08
ARVCF	15.5754948375288	2.48843453777342	0.41950558052495	5.93182702041653	2.9958215782933e-09	2.92266959769556e-08
JRK	293.299993516619	-0.764850707306362	0.128961244197227	-5.93085707312683	3.0135745520382e-09	2.93846891945896e-08
KIF1B	101.136382374282	1.12689271075373	0.190012653222023	5.93061931216232	3.01794190610542e-09	2.94120663903545e-08
KIAA2013	512.788391411317	-1.3963826285048	0.235488519796121	-5.92972697655813	3.03438796516324e-09	2.95570703755415e-08
RP11-342K6.1	96.1308739166281	-1.54081896619607	0.259909499046934	-5.92829031584502	3.06104963985777e-09	2.98013805412689e-08
C4orf27	350.59684970314	-0.808036873652926	0.136333976779946	-5.92689286073686	3.0872025127302e-09	3.00404876083933e-08
PFAS	315.877533483763	-0.966164060665688	0.163026486432531	-5.92642387018223	3.09602816451301e-09	3.01108298743611e-08
KDM6A	105.22757160381	1.38864990805413	0.234395998658594	5.92437548422806	3.13486433044182e-09	3.04728203832329e-08
FBXW7	800.751932443572	0.826541819049289	0.139532285930366	5.9236599869207	3.14854118153661e-09	3.05899997946508e-08
ERC1	599.685149532385	0.924320065030743	0.156087933313832	5.92179065611877	3.18454850459107e-09	3.09239009781558e-08
SLC25A10	133.057590059292	-1.28918929276019	0.217733698920599	-5.92094516903571	3.20096577956938e-09	3.10673251009363e-08
RMI1	303.693943109329	-0.90516490203914	0.152880757550515	-5.92072486127011	3.20525712858406e-09	3.10929727010485e-08
TMEM129	190.375884813155	-1.74609411281624	0.294924272689617	-5.92048289851632	3.20997674694901e-09	3.11227462693905e-08
TCF7L2	52.9607144406329	1.67780347486772	0.28360108796627	5.91606854155394	3.29727849944462e-09	3.19527635881432e-08
ZMYM2	451.815231092753	0.69881372169819	0.11814833836709	5.91471476752352	3.32451189878337e-09	3.22001260335166e-08
CSE1L	1011.69946021058	-0.819754474570847	0.138629006376638	-5.91329690659165	3.3532692710116e-09	3.24619876348752e-08
CCDC117	749.851813507015	0.840134496574934	0.142086762092726	5.91282737533749	3.36284567774223e-09	3.25379906571898e-08
MMP25	55.0649518907033	-1.60347556925283	0.271209663614999	-5.912309863446	3.37343152821524e-09	3.26236778251708e-08
ISCA2	101.943447916542	-1.30036230772035	0.220001097690146	-5.9107082708824	3.40639852202264e-09	3.29256090867775e-08
SLC41A1	137.827469615277	1.26596716212161	0.214185980495124	5.91059769269273	3.40868618956158e-09	3.29308422964919e-08
MSX2	34.8449284989286	1.9070643512164	0.322700469639009	5.90970429435616	3.42722396373561e-09	3.30929797788664e-08
NABP1	148.209493806182	0.982226644126757	0.166253846200856	5.90799350855379	3.4629966177992e-09	3.34212846563241e-08
SHF	10.5137976380855	3.23274341757429	0.547423567263948	5.90537859692763	3.51837804999351e-09	3.39384006479681e-08
MT-RNR2	193747.680257832	1.05455078617222	0.178634887027672	5.90338653170735	3.5611458400309e-09	3.43333784515862e-08
CHAC1	57.2243973675485	1.97122725287719	0.333919907019714	5.9032936085503	3.56315311910215e-09	3.43351770669537e-08
ETV5	218.918216143838	1.2793963378392	0.216744173996828	5.90279459072302	3.57395150378446e-09	3.44216432371641e-08
SH2D2A	20.4701737559938	2.60606058386651	0.441817492450614	5.89850023685472	3.66820440655871e-09	3.53113826946831e-08
RP11-315I20.1	94.7994549625676	2.11441237128544	0.358572673319266	5.89674709930505	3.70737410361223e-09	3.56702351254691e-08
CCNK	211.079326421847	0.933278147500435	0.158294375601626	5.89583896429259	3.72782399695343e-09	3.58487021593819e-08
EPG5	300.276202648113	0.904834082695497	0.153494212857169	5.8949068232134	3.74892865601977e-09	3.60332806295723e-08
PPM1G	2211.88233243831	-0.624420521609309	0.105963614387962	-5.89278239720224	3.79746342063934e-09	3.648118450658e-08
RP11-1020A11.2	42.4933279438485	1.53354794888986	0.260262408015065	5.89231445519049	3.80823596186216e-09	3.65660457071266e-08
NCF4	813.187435661816	-1.04824706813907	0.177922430924954	-5.8915959201412	3.82483536019027e-09	3.67067405712306e-08
GINS2	470.093194897985	-0.948834889316341	0.161102732580992	-5.88962629072308	3.870699142367e-09	3.71279981824807e-08
PREB	327.718401942341	-1.33501397542703	0.226720865005823	-5.88835957110847	3.90047769559544e-09	3.73946153449613e-08
CDC42	1546.01342614473	0.962788568654211	0.163578191162102	5.88580031246408	3.96132370118872e-09	3.79586597342565e-08
DNAJC7	1008.60281947141	0.838554036035761	0.142522578637831	5.88365748115351	4.01297895040356e-09	3.84341071847183e-08
RNY4	13.7130481112014	3.25737905301632	0.553769703883134	5.88219079190319	4.04871239053605e-09	3.87566590155984e-08
HIST1H3A	14.3441483357601	3.31942055290344	0.564408635437783	5.88123629669262	4.07213322522228e-09	3.89610798382759e-08
HSPD1	8650.4404986872	0.683839498673671	0.116291472697358	5.88039245537225	4.09294868162305e-09	3.91370883039809e-08
RNA5SP469	5.81755550632889	3.62225073872213	0.615995256154926	5.880322457891	4.09467998853295e-09	3.91370883039809e-08
DCN	7.39747960961305	3.37596832373209	0.574177428650705	5.87966045907707	4.11108905157599e-09	3.92740209395239e-08
IL1B	19.3686363110274	2.45483749090441	0.417669668216335	5.87746173043362	4.16604985551357e-09	3.97789205950759e-08
STAT3	300.358307740669	0.971496358828946	0.16530435934105	5.87701596437991	4.17727936983426e-09	3.98659586823555e-08
C1orf162	111.054656264397	-1.70283019929935	0.289842805962572	-5.8750128147712	4.22810639897545e-09	4.03306173352955e-08
DTYMK	540.485855496095	-0.893553790367387	0.152117669535816	-5.87409597513587	4.25157018674414e-09	4.05339285043584e-08
MAPRE1	472.662977804969	1.17998046316658	0.200886140479792	5.87387691529314	4.25719510176166e-09	4.05670466038512e-08
ZNF556	70.1407653141821	-1.40876887889468	0.239889303292481	-5.87257897521618	4.29067188090244e-09	4.0865399156595e-08
SCO2	100.003078527191	-1.52431330960895	0.25969849071821	-5.86955012866414	4.36979219541558e-09	4.15979511464649e-08
MTIF2	1141.64648084713	-0.804401057363336	0.137115327582357	-5.86660201705153	4.44816625718283e-09	4.23226636114803e-08
RP11-498E2.9	10.3342702124758	3.03017910936509	0.516566112745899	5.86600443698801	4.46421854205642e-09	4.24539754241553e-08
GAPT	29.1582140226018	-2.33309669361477	0.397866988721348	-5.8640117419965	4.51815507582756e-09	4.29452461794133e-08
RRBP1	795.843466827791	0.695948751332192	0.118691013236982	5.86353366065418	4.53118938785438e-09	4.3047440542145e-08
GAR1	894.43752311181	-0.899364466953043	0.153416662509282	-5.86223459853084	4.56679182992365e-09	4.33638269530213e-08
NLRC3	63.7586075201874	-1.60227149839328	0.273458065199606	-5.859295088714	4.64836064764038e-09	4.41161475053862e-08
C11orf48	310.781120563892	-0.893783227514427	0.152569681382359	-5.85819685416063	4.67919803777505e-09	4.43703458349737e-08
RBM48	134.945230663985	1.38643091367905	0.236666064355901	5.85817369909916	4.67985034816856e-09	4.43703458349737e-08
CIC	391.367723492927	1.19371977624654	0.203814059508132	5.85690594224639	4.71570019952493e-09	4.46877760616287e-08
PIF1	115.91196659368	-1.5644587544129	0.26712649968774	-5.85662132450989	4.72378532646523e-09	4.47419104402217e-08
ZFAND3	494.995651543334	1.1902993612114	0.203298311583062	5.85493972843489	4.77183037138156e-09	4.51742857146152e-08
NLRP1	17.4903678190344	2.29828800642786	0.392664722010487	5.85305447013515	4.82625970516698e-09	4.56666359859703e-08
CDK6	4280.35348253347	0.567253172283799	0.0969568151255181	5.85057555314132	4.89874873948619e-09	4.63292897338167e-08
RAB18	427.567489046553	0.711918511035733	0.121695945606723	5.84997723207966	4.91640305517153e-09	4.64729467741477e-08
CILP2	99.6146952599674	-1.90378296554384	0.325498326249786	-5.84882566825515	4.95055599004578e-09	4.67723371043503e-08
EEPD1	95.9682769874571	1.11166309516537	0.190157528628179	5.84601147893037	5.0349931582212e-09	4.75462698937083e-08
PDLIM1	594.244670127678	0.900748816792091	0.154114439737921	5.84467502411751	5.0755814049237e-09	4.79055626296552e-08
SPTY2D1	185.687617292297	0.897717843286727	0.153610741011575	5.84410853938321	5.09288150233299e-09	4.8044802086541e-08
[truncated: 53,766 more rows]
