# Supplementary material for: Peptidomimetic blockade of MYB in acute myeloid leukemia
Source: Nat Commun. 2018 Jan 9;9:110. doi: 10.1038/s41467-017-02618-6 (PMC5760651; doi:10.1038/s41467-017-02618-6)
Supplement: Supplementary file 4 — Supplementary Data 1 [file 41467_2017_2618_MOESM4_ESM.zip › RNA-seq_Table_DESeq2_SignificantDownregulatedGenes_MYBMIMvsControl.csv]

	baseMean	log2FoldChange	lfcSE	stat	pvalue	padj
IRX3	1034.89668490436	-3.20219140056365	0.153278892543641	-20.8912743785119	6.42810801474288e-97	3.46346459834346e-94
RRS1	852.453870386609	-2.95642704184866	0.143376374479223	-20.6200432434361	1.81396288742384e-94	9.24532760298345e-92
MYB	2288.97695108708	-2.36317418342376	0.117424280844033	-20.1250896870522	4.44966280986504e-90	1.95143584345197e-87
KBTBD11	732.792652696205	-2.88453939996858	0.149384111215079	-19.309546219514	4.46477997210493e-83	1.6839364142791e-80
IRF2BP2	1391.51512263431	-2.03218285742038	0.106604170229405	-19.0628833097923	5.13646355317645e-81	1.72970410153217e-78
TRIM27	1063.56690119076	-1.95894769310717	0.105203266406947	-18.6205976298262	2.18759066134983e-77	6.87559744862253e-75
AKAP1	595.865429981409	-2.43052172898014	0.130858555826706	-18.5736554528298	5.25037846935297e-77	1.62314159303374e-74
RCSD1	370.962893523321	-3.03288687650397	0.164413727709235	-18.4466766781641	5.54520604547662e-76	1.60879224008613e-73
PSMG4	436.437064955603	-2.89022556918245	0.157635616260263	-18.3348512078043	4.36208266959786e-75	1.2463659845951e-72
BCL11A	647.299961082116	-2.43254630790722	0.13738514922942	-17.7060353433478	3.76689515374003e-70	9.34685642226703e-68
BCL2	538.446974455988	-2.45927753868103	0.141979522960063	-17.3213537234718	3.24630273871213e-67	6.95667920984469e-65
ERLIN1	770.370486368218	-2.23022121911753	0.129517205580627	-17.2194976653443	1.89626839590095e-66	3.92965158350551e-64
TRIM14	380.206082096395	-3.16460203926606	0.186204975024454	-16.9952604051018	8.9034104192574e-65	1.74896368423288e-62
RP11-800A3.4	356.859353163886	-4.95157648429541	0.291968737651518	-16.9592694208426	1.64375501675623e-64	3.16305429652948e-62
CCR2	416.623396252805	-3.94776494599463	0.233857811618597	-16.8810480123414	6.2033728329928e-64	1.13575927072406e-61
YDJC	501.591753060685	-2.22351324573494	0.13357284975748	-16.6464461136528	3.21114252293826e-62	5.60701163866386e-60
TFAP4	287.24650397792	-4.13584335215587	0.249269689754145	-16.5918421779842	7.9833626935227e-62	1.381194987839e-59
MSRB1	337.855040087723	-2.98031204217306	0.180034594201248	-16.5541075891313	1.49542373802984e-61	2.54060368033935e-59
WDR3	575.252824564108	-2.05180748055711	0.127448685453634	-16.0990870423969	2.58896424486588e-58	4.06855731080674e-56
CHCHD4	389.072390908485	-2.43597229079767	0.152232021472113	-16.0017075726995	1.24318034012986e-57	1.93751197141892e-55
NOP16	1323.22983625024	-2.88582989639916	0.185072262873961	-15.5929897413341	8.12407120262401e-55	1.16949415831361e-52
TRIM65	333.773703870829	-2.63483686021314	0.172076421148576	-15.3120156882978	6.35630915979151e-53	8.56194843823917e-51
CORO2A	247.771336584335	-3.62796795480709	0.237589723450421	-15.269885844049	1.21385385959261e-52	1.60075916672709e-50
P2RY2	264.238396014003	-4.01341033898667	0.266869127653434	-15.0388708288455	4.08457870266863e-51	5.16959632046476e-49
DHX33	469.504592626943	-2.05621301392961	0.138657123234053	-14.8294798418594	9.44620764264356e-50	1.16429139689524e-47
C10orf2	343.086516666108	-2.28977223840987	0.157288910005368	-14.557747512725	5.21479244125663e-48	6.10810905945451e-46
MRPL17	553.025371096567	-2.08918237794738	0.144836863708482	-14.4243828846801	3.63506637436929e-47	4.17988302974732e-45
LYST	2009.17777869885	-1.36811281371687	0.0974599570097677	-14.0376915370459	9.1649659723109e-45	9.54878056938337e-43
MARVELD1	842.475540320454	-2.35916654463788	0.173608580993014	-13.5889973360983	4.65412490225068e-42	4.38837437033217e-40
COA4	556.770368974236	-1.55125462763821	0.115388217984555	-13.443787023783	3.34851577392766e-41	3.06535487692853e-39
IL17RA	1616.30128448193	-1.32877108799999	0.0995961481278095	-13.3415911456215	1.32598777550767e-40	1.17950365426998e-38
PPIL1	557.30878311453	-2.0525008415241	0.155585343969905	-13.1921220158187	9.74042859569663e-40	8.27409920980392e-38
ARL11	319.006847805013	-2.23551596676847	0.169943262146952	-13.1544842586074	1.60374051091347e-39	1.34414838021361e-37
UBL4A	214.807875514923	-2.93582401175382	0.223377111410658	-13.1429043612108	1.86912430281057e-39	1.55964363284964e-37
CERKL	350.083786375336	-1.87183352169176	0.1426479297057	-13.1220517925046	2.46178302949473e-39	2.03615370044788e-37
DCTPP1	502.711498374752	-1.94064615519528	0.147958345580345	-13.1161655504013	2.66060024786698e-39	2.19098687660592e-37
IKZF1	1143.83698305891	-1.43604624272311	0.109508737084604	-13.1135312209258	2.75467421058799e-39	2.25859331579427e-37
FANCE	225.982983664075	-2.66626157512099	0.204998558719175	-13.0062454671862	1.12746909529984e-38	8.97122877601871e-37
CD3EAP	257.851670474221	-2.75933686531327	0.212395892605188	-12.9914794088908	1.36757654559577e-38	1.07906939317343e-36
MIEF1	763.260807938372	-1.47952921764211	0.114235445164931	-12.9515774679741	2.30175065298734e-38	1.8086005755848e-36
KIAA0930	3394.86776186562	-2.83815245236204	0.219915985946702	-12.9056213905699	4.18426474024561e-38	3.23388788817835e-36
GGA2	674.229630743719	-1.74621724773521	0.135524426538977	-12.8848894057707	5.47539369367002e-38	4.21448874592773e-36
PLD6	145.327928676173	-2.88198025617925	0.224541713746991	-12.834943708618	1.04478885057583e-37	7.97677252799962e-36
SLA	569.593037025414	-2.13493469656245	0.166563895805717	-12.8175117796997	1.30831982998182e-37	9.90855235092258e-36
MRPS26	463.624805776823	-2.28733844928835	0.178661315779765	-12.8026508665589	1.58448528936188e-37	1.19520894347145e-35
MYC	529.622787079194	-3.24018230584943	0.254758446016415	-12.718645275614	4.6586705365298e-37	3.45878775503461e-35
KNOP1	489.268834508732	-1.71402066020225	0.134869479156239	-12.7087364088998	5.28820257485217e-37	3.91078133947303e-35
RXRA	477.19461266965	-1.7640607203508	0.139051500514572	-12.6863839212287	7.03599879084403e-37	5.14299709232263e-35
C17orf96	209.707356011798	-2.60698034465172	0.206333800699961	-12.6347711126722	1.35788703060312e-36	9.7736769553869e-35
POLR1B	243.34689850496	-2.32312126595699	0.184097101004307	-12.6189997196242	1.65915302332464e-36	1.1851631709794e-34
ANKLE1	226.949796873952	-3.21101819165276	0.254522567782396	-12.6158486441093	1.72687324155427e-36	1.22888209770681e-34
SNX10	383.877230347526	-2.04917611698963	0.162717147464976	-12.5934859903484	2.29317817506384e-36	1.61361022482664e-34
GEMIN4	317.10790263751	-1.95998624401982	0.156493195335615	-12.524418328966	5.48923020429274e-36	3.8339223404649e-34
ELOVL3	140.807594376519	-3.3111042172426	0.264686522826939	-12.5095308286909	6.62141541144654e-36	4.60762552874756e-34
MEX3A	150.940071322017	-2.72698064889407	0.218872068694654	-12.4592446407515	1.24544657290819e-35	8.57176331091336e-34
PM20D2	873.853114797168	-1.60258271158491	0.130866498273724	-12.2459356116713	1.76628341009019e-34	1.14070453929729e-32
CBR1	457.32418478285	-1.94473350085789	0.161418864358698	-12.0477461453105	1.99325868818161e-33	1.24879974557239e-31
PSMG1	672.707513346811	-1.53144757120208	0.127773037387668	-11.9856865150322	4.22330959419925e-33	2.60271804991534e-31
CDCA7	708.502347796231	-1.79035662701668	0.150267582816865	-11.9144568206613	9.95125787779265e-33	6.07316573007812e-31
LYL1	241.741207885694	-2.35557877489984	0.19979942225627	-11.7897176493258	4.41017063613829e-32	2.59896868300925e-30
BDH1	290.408324915633	-2.18912110604331	0.186227614204923	-11.7550832371961	6.64951920472942e-32	3.88224870473026e-30
ST3GAL4	296.918069403386	-2.46535648610982	0.210111776612331	-11.7335473806333	8.57864945101357e-32	4.97772834914504e-30
ALKBH2	155.066170025889	-2.74266221260772	0.23435928618349	-11.7028100625822	1.23301569257304e-31	7.06754101232291e-30
PATZ1	364.921154902488	-1.95652404370793	0.167711876254616	-11.6659838730656	1.90191627901323e-31	1.08031136113348e-29
DPH2	242.42598582471	-2.00482768257333	0.171928527463329	-11.6608204127203	2.02085741618427e-31	1.14099787887434e-29
RASSF2	533.547211080532	-1.41163549527176	0.121369024761358	-11.630937119643	2.86930137361743e-31	1.60561677458984e-29
HPDL	138.359728631999	-3.27158836580255	0.281786211402227	-11.6101790414884	3.65848755608365e-31	2.0351551130568e-29
DENND3	338.522242565171	-1.69763552149255	0.146258359156151	-11.6071008268327	3.79257451686907e-31	2.1035403011505e-29
THRA	353.654034681144	-2.81572415450292	0.242705358468661	-11.6014091006009	4.05348409140181e-31	2.24165991189605e-29
OLIG1	357.714780588292	-2.28696952597573	0.197260175923188	-11.5936707207757	4.43700953394221e-31	2.44658262547024e-29
FAM101B	1257.523676258	-1.38504645712777	0.119661176817855	-11.5747353816857	5.53417507173645e-31	3.00759289633447e-29
RPP25	282.936406320909	-2.49223524691853	0.215465100292595	-11.5667699480526	6.07260134185215e-31	3.28129272506154e-29
REXO4	501.363159779756	-1.5810847045788	0.137358322191509	-11.5106582502835	1.16585099028283e-30	6.21062654654058e-29
MS4A3	388.907209431681	-1.76819541052082	0.153814661336706	-11.495623337558	1.38775589886275e-30	7.35120807324546e-29
FAM111A	1088.12680628358	-1.34114938937573	0.117117736419973	-11.4512919253024	2.31666765856366e-30	1.22374562199421e-28
ZFP36L2	1839.7629346018	-1.64765968078573	0.144017083402742	-11.4407238492538	2.6169297868138e-30	1.37465353536866e-28
HMOX2	191.89028979314	-2.1414321342616	0.187402043627411	-11.4269412051832	3.06723925378705e-30	1.60227140852953e-28
IVD	545.006454057184	-1.87386151878119	0.164120093400257	-11.4176240090919	3.41441163997391e-30	1.77380095610545e-28
C15orf61	288.365297386404	-1.80588732010544	0.158826707420926	-11.3701741314793	5.88700273066303e-30	3.04156431492721e-28
PAGR1	637.667863291766	-2.01712928250734	0.178954793119781	-11.2717253745598	1.80988054176765e-29	9.15032902323173e-28
RPP40	543.230336614797	-1.46014905074327	0.130004827508373	-11.2314986968406	2.8559274450747e-29	1.43618879357917e-27
PHF15	168.194935239234	-2.12352603854449	0.189241727452952	-11.2212357555889	3.20756603786167e-29	1.60446366954895e-27
GEMIN5	204.239159601662	-1.87654507995053	0.167711863573128	-11.1891015934737	4.6108164724701e-29	2.28817834310108e-27
CITED4	196.194123348553	-2.07160943164011	0.18528356724658	-11.1807510100621	5.06594511794458e-29	2.50744338672438e-27
C16orf74	136.450727284687	-2.44808569976581	0.219390742206552	-11.1585642819011	6.50333146829003e-29	3.18544999555879e-27
POP1	587.73410503689	-1.41788746469052	0.127272675435129	-11.1405489029201	7.96270568571563e-29	3.8801215457681e-27
AC108488.3	170.329838657972	-2.12756593598545	0.191613272965647	-11.1034371630763	1.20710529109154e-28	5.82189042951515e-27
AGPAT5	1802.45343108294	-1.05808471604529	0.0956530871570224	-11.0616891466174	1.9243884372163e-28	9.23412650102415e-27
FLI1	274.749613983441	-1.83741657254514	0.166171089309628	-11.057378152715	2.01913555240293e-28	9.66417722010519e-27
SIGMAR1	459.196060926919	-1.82100763358863	0.16528411824907	-11.0174386558091	3.14891978909301e-28	1.49577655875859e-26
PRAM1	348.770176116641	-1.96843252289442	0.178967213949873	-10.9988443103649	3.87060570307198e-28	1.8293704849256e-26
ALDH1B1	113.074699498279	-2.80701419150709	0.256111718900029	-10.9601161694705	5.94230411544029e-28	2.7875614678849e-26
RPUSD3	336.128828078575	-1.7743082486909	0.162003336448267	-10.9522944872033	6.47854138544371e-28	3.03157154954584e-26
KIAA1430	838.931817182061	-1.31450825691695	0.120286579441047	-10.9281373119534	8.456647063751e-28	3.93766544020287e-26
BUB1B	551.973371573467	-1.35456555704159	0.124883667656283	-10.8466189571703	2.06939225077013e-27	9.49503626886207e-26
EXOSC2	317.388860033203	-1.67348360084932	0.154369286456657	-10.8407808266911	2.20580274391153e-27	1.00963660545349e-25
RFXAP	173.230125326909	-2.0444645010994	0.18941396490126	-10.7936313046674	3.68918235386629e-27	1.67640001998098e-25
DUSP3	576.606040433185	-1.56402986001998	0.145266230354447	-10.7666444995769	4.94703483641906e-27	2.23719863177915e-25
SDF2L1	1096.89436096538	-2.18586873060134	0.203162505036855	-10.7592133213991	5.36259833811179e-27	2.4193272598113e-25
C11orf83	217.690416571318	-1.90514524868693	0.177099136791406	-10.7575072538659	5.46278680374503e-27	2.45279127488152e-25
XXYLT1	298.988555103082	-2.20297787600565	0.205594429409825	-10.7151632577277	8.64046807891006e-27	3.81597065648913e-25
TYSND1	124.543336161641	-2.62428799357186	0.245010129667724	-10.7109367156813	9.04420157786679e-27	3.97579008493442e-25
POLA2	196.484639400569	-1.78754593531773	0.167059253019775	-10.7000713998532	1.01699822910389e-26	4.46012851266072e-25
ZNF639	180.712079579668	-2.16072556826387	0.202151385077486	-10.6886508219355	1.15032114467877e-26	5.02147133017412e-25
UNG	595.140692793509	-2.24794174954625	0.210941729843869	-10.6566953405099	1.62260893164351e-26	7.01815578737001e-25
LAIR1	419.051635208697	-1.87457579509985	0.175922323316159	-10.6557016742608	1.64003188485704e-26	7.07728175849749e-25
KANK1	81.801926433938	-3.18931014490567	0.299448761212204	-10.6506039029681	1.73237527593388e-26	7.45870615378106e-25
BRCA1	874.266906909968	-1.55909444379403	0.146470391329054	-10.6444342071254	1.85105373470484e-26	7.95151966493484e-25
SELPLG	343.896145372466	-2.94644737111852	0.279203913372774	-10.5530303480547	4.91846777831298e-26	2.07499922513258e-24
PHACTR3	409.241305926195	-1.64207484176456	0.155749144634182	-10.543074542216	5.46814271645422e-26	2.30174632470745e-24
XAF1	340.765121151726	-2.06626465568043	0.196507426780814	-10.5149443434784	7.37243226723662e-26	3.08954061545663e-24
TMEM170B	306.314599677076	-1.83227697468086	0.174399727749651	-10.5061917144221	8.0894527802997e-26	3.38250333771379e-24
HEATR3	249.723837950767	-1.70437368325829	0.16234244572298	-10.4986325398018	8.76404814123396e-26	3.65646946565022e-24
NFE2	89.5405250733327	-3.0626310558836	0.291808937247782	-10.4953298715558	9.07601413054132e-26	3.77826654467435e-24
PIGW	416.690704504883	-2.24804772340548	0.214611337992604	-10.4749718464686	1.1257109437732e-25	4.66563889619231e-24
WDR89	246.772443944441	-1.80303882771504	0.172229774656759	-10.4687986227025	1.20158232181448e-25	4.94747585693833e-24
RBM38	797.792798646063	-1.26788304000106	0.121178731918474	-10.4629172126843	1.27857404707131e-25	5.23022763116504e-24
GALNT6	190.126832738205	-1.99857348697082	0.191384233655461	-10.4427279551603	1.58198088350624e-25	6.42952489249151e-24
GBGT1	130.685410941969	-2.34433848710294	0.224519732237871	-10.4415699401387	1.60140105002676e-25	6.49445612933433e-24
MRTO4	982.780809363742	-1.28662615136591	0.123747079339141	-10.3972243889472	2.55260358941327e-25	1.02856834378537e-23
RP3-455J7.4	172.503406701441	-3.01671405067976	0.290614524892422	-10.3804655042499	3.04287829305583e-25	1.21831420064643e-23
RRP1B	926.496636957939	-1.25216324289527	0.120830128993208	-10.3630050992137	3.65301223884267e-25	1.44775655792582e-23
PDCD2	1401.92902085826	-1.09988889209463	0.10630822412527	-10.3462258084431	4.35309357751998e-25	1.71379203935014e-23
FAM217B	506.47349233421	-1.71259184960829	0.16559017971225	-10.3423515366932	4.53276071576891e-25	1.78080836620771e-23
GLUL	520.637356628714	-1.74757201142218	0.169038208525165	-10.3383254393755	4.72725542995935e-25	1.85335931181234e-23
RPUSD2	209.613700847991	-2.63745917377069	0.255453979723716	-10.3245961430047	5.45478687495885e-25	2.11659199357971e-23
GEMIN6	144.690634408216	-2.35315333856449	0.227969077304607	-10.322247939883	5.58988337139431e-25	2.16455894492308e-23
DLX1	141.122732666255	-2.19377587347007	0.212692507951698	-10.3143072344056	6.07176041583018e-25	2.3415390168042e-23
FYB	269.226123227069	-1.6734095747948	0.162370883869731	-10.3060938938865	6.61349371856749e-25	2.54525029683155e-23
CCNB1	764.531280335931	-1.51176293938027	0.146766496604839	-10.300463486913	7.01226208391805e-25	2.68774874753103e-23
C17orf62	256.839162608076	-1.60989039124894	0.156454716796898	-10.2898169144931	7.83251596419746e-25	2.99605651222791e-23
MEPCE	376.694377752183	-1.68859258993329	0.164225530186184	-10.2821564224449	8.48085097681114e-25	3.23748760568228e-23
CCDC71	331.510391146554	-1.69579022133261	0.165116130158129	-10.2702880676078	9.59178187332924e-25	3.63216511179202e-23
CUTC	231.78277098088	-1.64663220921984	0.160685800085411	-10.2475278359668	1.21409021475558e-24	4.57906265397215e-23
HPS4	308.06583223391	-1.68120756957253	0.164360725024854	-10.2287670568398	1.47383767201096e-24	5.49281241477918e-23
HSH2D	115.239266895367	-2.72127864013671	0.266214262658462	-10.2221369094261	1.57822762785564e-24	5.85870405631923e-23
RGS19	184.56286082052	-2.6801099919341	0.262226652815484	-10.2205857534244	1.60368863065905e-24	5.94152459665392e-23
MALSU1	284.931172153591	-1.62846583212824	0.159575480910153	-10.2049877765691	1.88344869177684e-24	6.96432851559364e-23
TIMM9	199.317646284282	-1.67691527797931	0.165108579533718	-10.1564393728968	3.10198646768507e-24	1.13147506397689e-22
FAM78A	234.800283986061	-1.94985705370997	0.192355913012922	-10.1367149216722	3.79652535999225e-24	1.37418186638644e-22
PYCRL	76.0656853682084	-3.24157619833508	0.320283706093288	-10.1209525700658	4.46053064943871e-24	1.61143078519378e-22
PMS1	309.886123481444	-1.49836255387694	0.148506760127595	-10.0895242249549	6.14667101128729e-24	2.18705513077086e-22
FAM105A	260.040267348909	-1.4549491128149	0.144237635560403	-10.0871669669433	6.29603928074514e-24	2.23464269690394e-22
SEPT9	359.700311705065	-1.52915116906605	0.151595611862294	-10.0870411107618	6.3041145124239e-24	2.23464269690394e-22
TMEM192	280.461761128989	-1.47494912970637	0.146604694744001	-10.0607223546416	8.23915679771172e-24	2.90418726899528e-22
KIAA0922	255.876549460357	-1.68191379115104	0.167617529708654	-10.0342356439357	1.07790994314167e-23	3.7923928559264e-22
HMBS	174.290743609481	-2.1312551007738	0.212502776001736	-10.0293047501478	1.13311642365992e-23	3.96443590303874e-22
PPARGC1B	132.949636535729	-2.13146040056945	0.212677121487533	-10.0220483786	1.21948887166938e-23	4.25872613739651e-22
RNF44	325.435911005259	-1.57059164737073	0.156762388643383	-10.0189315878801	1.25856063843851e-23	4.38704926426495e-22
MTMR4	289.797331414978	-2.01528584585753	0.201465731308158	-10.0031197999375	1.47670066326661e-23	5.1379374737789e-22
WT1	217.065499427808	-2.33272997069746	0.233667410158396	-9.98312074891476	1.80692465128038e-23	6.22943054366461e-22
PGRMC2	754.436575603651	-1.4673468918403	0.147179868486022	-9.96975270418627	2.06742952795088e-23	7.10156394136571e-22
CBFA2T3	96.7998635883887	-2.76740699484282	0.278181120894928	-9.94822001557791	2.56734014432586e-23	8.80270917121765e-22
DTNBP1	428.463621287113	-1.60309598530201	0.161702894882428	-9.91383602914219	3.62456441259285e-23	1.22935315994021e-21
SNX20	247.561582037548	-1.59783945415403	0.161494824170014	-9.8940598397872	4.41741412839549e-23	1.48756420773718e-21
URI1	1319.5639416812	-1.24070854172644	0.125656181729108	-9.87383608711897	5.405685301336e-23	1.81711966867369e-21
TNFSF10	70.3121890051708	-3.017713186171	0.305639757641987	-9.87343141956621	5.42754523155646e-23	1.82122149424718e-21
LTB4R	410.555798057889	-1.91158719173264	0.193625363084323	-9.87260739648115	5.47232944355379e-23	1.83298736494738e-21
MKI67IP	782.837528816841	-1.48630726657467	0.15066028598283	-9.86528903007699	5.88646717800293e-23	1.96472562907574e-21
MTL5	132.047909145058	-2.09524592979421	0.212391107060771	-9.86503605913548	5.90132415185639e-23	1.96620443207964e-21
RCC1	1056.20378996451	-1.40404189721407	0.142392622692954	-9.86035561857481	6.18300122868369e-23	2.05279995018516e-21
MPST	286.477180326015	-2.15945123316252	0.21927088123748	-9.84832651273811	6.96947190975956e-23	2.30175658974161e-21
MIR17HG	265.112974211324	-2.00934847963927	0.204209312461607	-9.83965155857937	7.59735027394908e-23	2.50473481584146e-21
SAPCD2	96.220621867529	-2.73205313342675	0.278376572070519	-9.81423513159238	9.77766539608419e-23	3.20673415720618e-21
RGS14	157.570582104269	-2.19123990132239	0.223372327842166	-9.8098091311951	1.02161614135651e-22	3.34196307983844e-21
SURF6	835.718189563761	-1.25521377148474	0.127956158105871	-9.80971756315294	1.02254358737235e-22	3.34196307983844e-21
LPCAT1	224.279886888608	-2.22199651850888	0.226677784865061	-9.80244499844397	1.09892843584654e-22	3.57920422162246e-21
S1PR4	453.635390251736	-2.02847608316009	0.207634480757558	-9.76945676729199	1.52266298049697e-22	4.93374200794018e-21
NXT1	152.442967985317	-2.31054082919019	0.23653662834431	-9.76821579542807	1.54142623557938e-22	4.98597186115881e-21
METTL9	512.383323870661	-1.16563685436329	0.119415498316217	-9.76118569866564	1.65212194777743e-22	5.32576336601482e-21
RP11-259N19.1	57.3180370018657	-3.80530832564536	0.389962113707671	-9.75814878390456	1.70234161366961e-22	5.47828637381937e-21
C1orf131	601.895686950481	-1.13844722790018	0.116775391221828	-9.74903373038224	1.86232382292282e-22	5.9727385463739e-21
CCNA2	800.309940158215	-1.31285085041791	0.13496128540569	-9.72761074756749	2.29929999916366e-22	7.28742846793753e-21
NEIL3	249.615688369932	-2.02812278697596	0.208581292795018	-9.7234165144862	2.39604243063005e-22	7.58130338201702e-21
RCCD1	423.47657783325	-1.88400952272957	0.193794615259698	-9.72168148327996	2.43723007453526e-22	7.69870766257722e-21
NADK2	393.31100546818	-1.39646805535334	0.144134861383286	-9.688621073009	3.37048340892242e-22	1.06111145451518e-20
TNFRSF1B	1560.76267010552	-2.00919039612673	0.207445799593461	-9.68537516818473	3.479287539856e-22	1.09354007377674e-20
ENTPD1	136.889005549947	-2.04833450311048	0.212144654285011	-9.65536704195519	4.66485751164346e-22	1.4588703640891e-20
CLTCL1	114.016549578454	-2.32052183210404	0.240411590582769	-9.65228767248278	4.80711669914989e-22	1.50087097206239e-20
TMEM177	133.731074317433	-2.58462021893059	0.269111700485737	-9.6042654937167	7.67028438853156e-22	2.38296907741233e-20
BRI3BP	1176.74664576139	-1.55744865443174	0.16216773814701	-9.60393646866968	7.69481892743521e-22	2.38665946272324e-20
RP11-84C10.2	244.210825545058	-1.79333793691581	0.186814794362012	-9.59954988061948	8.02943021634418e-22	2.48635459802658e-20
RPP25L	183.48938384268	-1.77508904465762	0.184980398547134	-9.59609265954367	8.30325943265946e-22	2.55436976151863e-20
TRABD	463.989860399991	-1.9842940955154	0.207256966648394	-9.57407670103419	1.02771438597227e-21	3.1513232342545e-20
ZC3H4	651.774702189868	-1.01719853003754	0.106351723489866	-9.56447621776869	1.12771045359246e-21	3.44115918023407e-20
NR2F6	304.369094797911	-1.94130345316886	0.203050208476766	-9.56070652540599	1.16955517586612e-21	3.55733411394893e-20
CD1D	53.691911092657	-3.93449197105472	0.411750740260819	-9.55551887669338	1.22966169261702e-21	3.72812864941669e-20
FAM98A	509.34164935923	-1.7475696875882	0.182986569007613	-9.55026206057503	1.29368626239863e-21	3.91594470887855e-20
ZNF395	253.594570531177	-1.98210161795527	0.207801075561049	-9.53845697190802	1.44973214552254e-21	4.38125782055514e-20
ECE2	113.235502317971	-2.61069304477263	0.273770980957337	-9.53604737669208	1.48380110254496e-21	4.46989156418416e-20
VKORC1L1	278.061451276916	-1.65036689458941	0.173245082803399	-9.52619761486835	1.63149738374171e-21	4.90698208334948e-20
MFNG	724.198500235404	-1.46189873477602	0.153954876167703	-9.49563126005556	2.18881131813629e-21	6.55184187895463e-20
EHMT2	436.407393000264	-1.40265106511338	0.147747727310525	-9.4935542539033	2.23288193696786e-21	6.67316760179713e-20
METTL23	217.882009238492	-1.64104839430258	0.173107428023813	-9.47994209744041	2.54424211905862e-21	7.57967107128081e-20
POLR1E	248.816184664096	-1.52756196243868	0.16116595420352	-9.47819264923462	2.58725278904512e-21	7.69564875328279e-20
HILPDA	729.62039224458	-2.18926013564634	0.231293556750371	-9.46528803657573	2.92753092674742e-21	8.65319407783744e-20
GPATCH4	1503.53572071547	-1.17589751405812	0.124356496379227	-9.45585914926548	3.20379996329183e-21	9.45497022030632e-20
ANKRD27	332.083148867048	-1.51467118817684	0.160400898052213	-9.44303433814809	3.62137338261117e-21	1.06706030077002e-19
SLFN11	267.167104434882	-1.60516125536345	0.170160429448634	-9.4332228742288	3.97678071779735e-21	1.16813287813431e-19
DIMT1	474.988501324305	-1.43783030727734	0.152510568957855	-9.42774207127031	4.19011438225923e-21	1.22888300187628e-19
PRIM1	350.684993420676	-1.60967447064909	0.171270453800771	-9.39843641987152	5.53798893892938e-21	1.60423034424471e-19
CSRP2BP	181.441537328058	-1.78013637636084	0.189983231512813	-9.36996577111484	7.25560538495355e-21	2.0921438279733e-19
TSEN2	83.2841126797402	-2.57794027534343	0.275789991755682	-9.34747580552956	8.97643452989805e-21	2.57260793867504e-19
SOX12	319.303332937916	-2.32654761373577	0.249158908763338	-9.33760556780102	9.85372356902537e-21	2.81547756158607e-19
YEATS4	492.665014520494	-1.38025068412951	0.147919982743183	-9.3310630418737	1.04814309293261e-20	2.98578284690682e-19
UBIAD1	243.40204579107	-1.55705592482606	0.167120995102152	-9.31693785017447	1.19746322139738e-20	3.40086768510721e-19
ZDHHC3	504.932514708949	-1.18134249528176	0.126999092510905	-9.30197587971208	1.37859549200828e-20	3.90353660484866e-19
MOGS	153.081161228289	-1.97335763513482	0.212497706869983	-9.28648908358443	1.59461585999412e-20	4.50168651014508e-19
FBXO43	94.3432482073768	-2.35555158643422	0.254020358218948	-9.27308190158481	1.80843468408142e-20	5.08248305102942e-19
TOR3A	400.142649735173	-1.19418218550616	0.128788040325267	-9.27246181004173	1.81898203533205e-20	5.10451833665057e-19
FAM216A	1043.696404532	-1.50453163575624	0.16286321126238	-9.23800792145974	2.51128922557655e-20	7.01598403198852e-19
BMP8B	215.827928520752	-1.88315645997383	0.203929042974115	-9.23437109550337	2.59807736430845e-20	7.24771345209006e-19
DIS3L	157.08705144076	-1.99464309950916	0.216203605103482	-9.22576244070703	2.8155063447546e-20	7.83109419607409e-19
ST3GAL1	294.393992072086	-1.65945893733283	0.180438145115505	-9.19682995117551	3.68665231222165e-20	1.01939720386915e-18
DAXX	615.338855678793	-1.08793373679013	0.118530427365208	-9.17851863840886	4.37062306935026e-20	1.20675270632221e-18
RP11-43F13.3	80.349756627775	-2.64581779264207	0.288647003193087	-9.16627494265784	4.89646962026551e-20	1.34996526460478e-18
EXOSC3	366.74420837036	-1.29124383073143	0.140914108357764	-9.16333961006317	5.0315560593426e-20	1.38518371046836e-18
NUDCD3	359.951361694699	-1.5873746667152	0.173326899435823	-9.15827071205965	5.27355833168411e-20	1.44758024772779e-18
FAM53B	222.534838380784	-2.15167571072825	0.23595671975768	-9.11894229135727	7.58610641310566e-20	2.06732362338651e-18
C9orf40	307.539792218268	-1.46579739386518	0.160939478242655	-9.10775534921981	8.41039623220155e-20	2.27878235843185e-18
URB2	105.651000256038	-2.21845637317271	0.243745110518739	-9.10154205124928	8.90582326662668e-20	2.40610336908375e-18
SLC12A9	170.772000444436	-1.77177381203046	0.194880481977644	-9.09159190315279	9.75994161012313e-20	2.62697883684282e-18
TMEM223	199.623428046054	-1.70948294686929	0.18813121418984	-9.08665238903036	1.02135298161774e-19	2.73978300531257e-18
MND1	462.825401110456	-1.36190379031789	0.149946544028564	-9.08259539518601	1.06016104186985e-19	2.83180126452999e-18
SETDB2	255.599718661769	-1.53503765460573	0.169097792753091	-9.07781012166804	1.10781211942052e-19	2.9548968809098e-18
ZNF587B	138.769926356069	-1.70502405624064	0.188370376475372	-9.05144475550568	1.41089039625972e-19	3.74213376830744e-18
SPTLC2	441.441607027782	-1.46039136477089	0.162121468593099	-9.00800725187274	2.09834493188609e-19	5.51891056143765e-18
NTSR1	87.1616141648631	-2.40079557353441	0.266533591188388	-9.00747843012967	2.10848512385372e-19	5.537856889364e-18
NFIC	718.042998583348	-1.53671275954305	0.170837886186435	-8.99515203475441	2.35905477925211e-19	6.17875764265781e-18
TMPO-AS1	128.106383339249	-2.16355509506039	0.240607017205981	-8.99206980820593	2.42617535052035e-19	6.34574407213768e-18
SULT1A1	137.5627765774	-2.01294282107595	0.224403523136431	-8.97019259297521	2.95996420352554e-19	7.72047094745291e-18
NANOS1	161.635616587043	-1.85848157335354	0.207238052950951	-8.96785868661585	3.0233459807139e-19	7.87420582155207e-18
TMEM261	561.237078144561	-1.26414403135802	0.141329224212761	-8.94467537340295	3.73044584750017e-19	9.62363170891356e-18
GINS1	298.143285333351	-1.3286227980092	0.149353542393723	-8.89582380648669	5.79875185707881e-19	1.47974103546404e-17
RPL22L1	2159.31119432147	-1.09965189881881	0.124141053001303	-8.85808418917853	8.14012334703907e-19	2.06048920910688e-17
C4orf46	321.331943255649	-1.3483596434639	0.152247926890609	-8.8563415673483	8.26832648313573e-19	2.09013539971815e-17
PET117	98.415033738412	-2.21907600867609	0.250914368612279	-8.84395748616963	9.23867765212062e-19	2.33230231812169e-17
DNAJA3	325.396359129782	-1.48648749813191	0.16816422493489	-8.83949899990588	9.61487711106144e-19	2.42079242403734e-17
NMRAL1	219.006021062636	-1.67792609008973	0.189888584777013	-8.83637155998675	9.8877542314047e-19	2.48286643536391e-17
DTD2	114.238778758355	-2.05378450162731	0.232551524538309	-8.83152456516782	1.03258513103067e-18	2.58942691502346e-17
FAM45A	196.201451869936	-1.69679248880623	0.192255670687041	-8.82570840559658	1.08769090076161e-18	2.7203813006051e-17
EMILIN1	55.8730475926573	-3.0908485151541	0.350905229145851	-8.80821446485031	1.27154982707858e-18	3.17601147537058e-17
KNSTRN	223.019297306086	-1.76428688865194	0.200312620933814	-8.80766713763325	1.27777201901256e-18	3.18733131409243e-17
DSCC1	693.725221294515	-1.07175794024621	0.121748873199019	-8.80302143325992	1.33181113500992e-18	3.31336337520015e-17
TRIP13	195.554937625691	-1.48826787408093	0.169423508251553	-8.78430561047773	1.57333403943186e-18	3.90908212326826e-17
ERLIN2	315.440176233555	-1.45667393324951	0.165986306496863	-8.77586810618644	1.69590497908097e-18	4.20807580204066e-17
NLN	491.832899979212	-1.38859414818803	0.158302927821931	-8.77175278621509	1.75906273458251e-18	4.35333399589986e-17
SYK	801.751252661496	-1.25434288273012	0.143127740792832	-8.76379991594847	1.88776762315634e-18	4.64745715894024e-17
FAM20B	327.912976009916	-1.19644385219209	0.136950443588028	-8.7363269577367	2.40812330008526e-18	5.91307150950622e-17
H6PD	171.322248027226	-1.80679399436398	0.207402154067278	-8.71154883848451	2.99750594480051e-18	7.33164294514241e-17
NLE1	232.554461487908	-1.55697106862894	0.179381097779268	-8.67968302069831	3.9687334508496e-18	9.65708069885443e-17
TRMT2A	172.183420023544	-1.58413079010754	0.18260363938828	-8.67524215516385	4.12671404253963e-18	1.00156465140556e-16
MRPL15	745.326557140427	-1.20048833609581	0.138417047611174	-8.67298036487599	4.20954565095105e-18	1.02035490855572e-16
MESDC2	846.852080181751	-1.04156875961251	0.120363513900748	-8.65352568944926	4.99323974334473e-18	1.20721173179481e-16
MAPK12	185.300968196967	-1.67816371666394	0.193954795532044	-8.65234454276066	5.04520562027576e-18	1.21665585149821e-16
ZBTB24	314.045911603723	-1.30807526549662	0.151358871339278	-8.64221075330633	5.51356033540959e-18	1.32790192599175e-16
RAD51D	118.264155447921	-1.8215171979913	0.211086639762617	-8.62923963373395	6.17611731820278e-18	1.4836843361359e-16
COQ2	630.94358316555	-1.63692654681642	0.189722316575836	-8.62801264690496	6.24271780092078e-18	1.49587258309738e-16
CXorf21	853.629675931119	-1.48208486696102	0.171887894496393	-8.62239235231377	6.55695933860483e-18	1.56718807613954e-16
VSIG10	103.241139303659	-1.87729450704705	0.217787271635378	-8.61985410327396	6.70394743978593e-18	1.60029165594282e-16
TEX2	268.530245552224	-1.32688955521632	0.154568238136617	-8.58449039215631	9.12399733019113e-18	2.16156208106463e-16
MRM1	102.440038745316	-2.82848838317923	0.330040815401886	-8.57011694064269	1.03380006426556e-17	2.44303278344862e-16
APEX1	1734.14852724795	-1.4511174885932	0.169700870293245	-8.55103150670738	1.21993315026923e-17	2.86851612815176e-16
PAQR7	79.6774523958547	-2.35396328222121	0.275754893737649	-8.53643338950405	1.38428423544342e-17	3.2388129171206e-16
OIP5-AS1	1554.2605823479	-1.0980048184534	0.128670541063393	-8.5334592469961	1.42035501636258e-17	3.3190898263402e-16
PUS7	252.294406261609	-1.22296546546499	0.143755231589413	-8.50727623574746	1.7806694228968e-17	4.15592375952821e-16
LRRC20	46.9071600373719	-3.40278092672894	0.400055644038303	-8.50576907847134	1.80395707813998e-17	4.20507077621307e-16
SOWAHD	89.0232658299875	-2.29894535182691	0.270686183194564	-8.49302806924013	2.01321652228575e-17	4.67552181986017e-16
SEPHS1	472.186789309061	-1.12798699144816	0.132881801687817	-8.48864913871483	2.09052831115192e-17	4.83127241319888e-16
GPR18	195.832271971658	-1.62689257900528	0.191685418412054	-8.48730483770054	2.11484488301646e-17	4.88148651210825e-16
GTF3C2	186.134003603929	-1.52470014330266	0.179749351889861	-8.48236796000745	2.20656447871585e-17	5.08696735203222e-16
ZADH2	345.68595983756	-1.11398366927519	0.131334241196229	-8.48205052337235	2.21259444645811e-17	5.09464054594713e-16
S1PR5	57.6648272650952	-2.98949189429294	0.352582257359775	-8.4788494936728	2.27431653534676e-17	5.22400258508759e-16
INTS5	166.240105522132	-1.79594621471591	0.212136968751006	-8.46597472043586	2.54019263770748e-17	5.81346514100579e-16
B4GALT2	576.829123394504	-2.27206813279346	0.269151494328918	-8.44159583233399	3.13034122547724e-17	7.12946555918476e-16
TMEM143	95.8525808447882	-2.03242769627999	0.240932099012349	-8.4356866711057	3.29263825740497e-17	7.49005696720662e-16
GIT1	386.298505213558	-1.58474484014045	0.188375089652508	-8.41270914887844	4.00647559859101e-17	9.09195148474481e-16
GFOD1	252.156956804478	-1.45271685922917	0.172849000940798	-8.4045429902527	4.29530936810199e-17	9.7240028887956e-16
TST	154.638673839856	-1.89134912351448	0.225124088133538	-8.40136272930767	4.41326864249869e-17	9.96711617487907e-16
MRPS2	466.061183197176	-1.42113624624058	0.169524312188523	-8.38308221336523	5.15594365471085e-17	1.15613300167107e-15
PDLIM2	373.393784790905	-1.95366748657726	0.233408434458695	-8.37016661847749	5.75368200405804e-17	1.28557980133325e-15
RDH14	138.059451884274	-1.78839853517686	0.214241157635203	-8.34759555501485	6.96666622072114e-17	1.54380013619694e-15
TADA1	109.664396612003	-1.87154065513181	0.224494602134557	-8.33668443399835	7.64026062364035e-17	1.69108022113392e-15
LTBR	383.858688183302	-1.40731264838939	0.169273813868224	-8.31382371690967	9.26667734808956e-17	2.0225810350726e-15
MMACHC	63.8272874222274	-2.74241989247516	0.330039605411307	-8.30936605034859	9.62146955245659e-17	2.09759159329742e-15
IL6R	1306.59262942641	-1.50429677336982	0.181214241371911	-8.30120614131264	1.03059692948652e-16	2.23390768922492e-15
C21orf33	601.598651334386	-1.74644974251235	0.210408713350872	-8.30027290552373	1.0387251083196e-16	2.24894122763387e-15
MAPKAPK3	300.286137320853	-1.69412433919678	0.204192865417897	-8.29668723111175	1.07054740971054e-16	2.30988364443035e-15
SLC29A1	592.753548309919	-1.8740728415079	0.225913735281419	-8.29552412638118	1.08107481793672e-16	2.32727270738022e-15
ZNF232	74.7092542242661	-2.28093483505112	0.275178086909992	-8.28894066625728	1.1426152202511e-16	2.45694844053537e-15
C14orf159	166.388765969849	-1.40694635860195	0.169841927845451	-8.28385768137425	1.19248105068934e-16	2.56125371912297e-15
RGS18	89.1211078359757	-2.38245330301479	0.287785995378081	-8.27855886414771	1.24674866328776e-16	2.66869310922595e-15
ZNF576	217.255473842171	-1.49074845415353	0.18028448318667	-8.26886722475159	1.35237776719107e-16	2.89151246413711e-15
SDCCAG3	269.905919571382	-1.60974339920207	0.194894406922156	-8.25956693485323	1.46201930097805e-16	3.11886425088734e-15
RMI2	112.017348520057	-1.80659600398152	0.218825590980857	-8.25587170076262	1.50797547034564e-16	3.19802451271584e-15
PKP4	362.32519697987	-1.27758616904471	0.155030043550049	-8.2408940860051	1.70928490398569e-16	3.59751057135739e-15
PWP1	831.671642568274	-1.02436569597729	0.124366027801245	-8.23670027971284	1.77025224816071e-16	3.7175297211375e-15
GTPBP3	283.73075688797	-1.91793495233528	0.232910239068599	-8.23465280017333	1.80079133248618e-16	3.777455277867e-15
TFB1M	268.757400092835	-1.64536675222974	0.199889911895053	-8.23136463781922	1.85092600279018e-16	3.87400250395308e-15
POLE3	3067.0160309514	-1.03986585020778	0.126412293357905	-8.22598675006758	1.93590417051541e-16	4.04288824447171e-15
ARRB1	142.799666568357	-1.71403584189589	0.208405123165716	-8.22453793774041	1.95944767084821e-16	4.0875292231035e-15
UACA	292.746974413871	-1.59168448615363	0.19372706097705	-8.21611848198217	2.10195793296378e-16	4.37513495583124e-15
EXOSC4	448.123510397723	-1.76314725904692	0.215469246709213	-8.18282555851868	2.77264394819013e-16	5.70813532477832e-15
ZNF33B	112.818977238552	-1.81100410049475	0.221722877845431	-8.16787206666715	3.13876505978765e-16	6.45483440539536e-15
C12orf65	276.969008203788	-1.29530806942649	0.158659449022063	-8.16407769855777	3.2390037793101e-16	6.64647804899128e-15
ST6GAL1	231.978456372075	-2.04149567129169	0.250175625891308	-8.16025008039209	3.34331649137312e-16	6.853071999382e-15
THEM6	86.0692690101861	-2.03955141559267	0.249996551484118	-8.15831819873017	3.39721570992564e-16	6.95599281843407e-15
UBAC1	349.117220273288	-1.23567425059604	0.151592974235141	-8.15126332094619	3.6014196212929e-16	7.36611401500449e-15
METTL1	150.200490673745	-2.19935120030319	0.269825599657845	-8.15101014541282	3.60896837943705e-16	7.37355641380541e-15
THBS4	103.105574485363	-1.94654202753569	0.239132275604093	-8.14002218068792	3.95205489172844e-16	8.06578475630032e-15
RP11-284N8.3	39.9945829072782	-3.21587982698018	0.395201464791936	-8.1373175797141	4.04131643034013e-16	8.23904272901127e-15
RNF149	140.25351468657	-1.54458578678829	0.190083339892961	-8.12583463473477	4.44294423129279e-16	9.03830014171731e-15
PTPN18	413.753565405173	-1.3446806996048	0.165493721792583	-8.12526714028539	4.46378181123551e-16	9.07090489184044e-15
SMIM11	301.817454071524	-1.29189390392323	0.159142587186052	-8.11783901950072	4.7455768981145e-16	9.62280528437024e-15
IRAK3	1059.7564777319	-1.0416121978763	0.128356525808035	-8.11499213864739	4.85816263928069e-16	9.829960413257e-15
TMEM201	126.844472324769	-1.68228461710463	0.207367619456637	-8.11257139139031	4.95596365636971e-16	1.00063771554411e-14
MAGEF1	54.9734660188639	-2.55684295479765	0.316290233778353	-8.08385046940592	6.27532682131822e-16	1.26027809580851e-14
THNSL1	46.7792875373007	-3.05402343780769	0.378262239944571	-8.07382581527359	6.8129048022179e-16	1.36678466766197e-14
KLHL8	398.668122410528	-1.02367621115215	0.126879428529257	-8.06810231586203	7.1399203154601e-16	1.42934837907587e-14
DCAF4	115.712009993363	-1.89731167119512	0.235392444847349	-8.06020631811493	7.61657870004856e-16	1.52154068988894e-14
RP5-935K16.1	319.76846068222	-1.31308902281863	0.163362995222634	-8.03786084497978	9.14203643096823e-16	1.81857091788184e-14
MRPL12	623.84434574439	-1.2252688689483	0.152513237723448	-8.03385258380049	9.44586804674854e-16	1.87505452237457e-14
RP4-728D4.2	83.2860430499825	-2.23195136454635	0.278004101320886	-8.02848358690262	9.86848114061897e-16	1.95688556624388e-14
TBC1D30	67.0741996803451	-2.55254176999872	0.318092807252049	-8.02451898252497	1.01924528864373e-15	2.0190050055928e-14
MRGBP	176.098401267446	-1.55132384249136	0.193451980065299	-8.01916755759084	1.06464195964011e-15	2.10671753146832e-14
FAM134A	257.903987620688	-1.14207365945964	0.142488841211969	-8.0151796431601	1.09976154971768e-15	2.17165479629068e-14
POLR1A	317.345941507431	-1.09524461785442	0.136708600950971	-8.01152678204366	1.13293056151255e-15	2.23247696227833e-14
VIT	258.022459374098	-1.17914965473532	0.147494297645312	-7.99454401668388	1.30054290159636e-15	2.55321089770246e-14
FAM210A	245.629501805293	-1.37479719394897	0.172190115634471	-7.98418183809935	1.41457370677266e-15	2.76149388843881e-14
PDCD11	1245.51675993248	-1.01277837357519	0.127029134003554	-7.9728038888059	1.55114216491714e-15	3.01561226247499e-14
SLC26A2	632.222208804608	-1.06852709846208	0.134114236287628	-7.96729063252066	1.62190917847376e-15	3.14670404194014e-14
METTL8	241.8263693501	-1.29383189044998	0.162438547730719	-7.96505453000491	1.65150933531339e-15	3.2008389563556e-14
AL357673.1	45.0708437747127	-2.88684691890326	0.362495157335321	-7.9638220276494	1.66805124238195e-15	3.22958011589721e-14
PPP1R27	1788.96935287012	-1.10697974006772	0.13912575060105	-7.95668476385826	1.76710174315936e-15	3.40736244095084e-14
RNF8	359.91696949626	-1.05339147546821	0.13284734840068	-7.92933760552808	2.20317852951903e-15	4.23954497037447e-14
FAM136A	306.164228881795	-1.13171254847525	0.142742265810868	-7.9283633480693	2.220528188804e-15	4.26422816542422e-14
SASH3	90.6747830115134	-2.05777259473175	0.25966686982235	-7.92466361280345	2.28764762050001e-15	4.38419297026313e-14
CHST10	134.072694055502	-1.53789943717849	0.194310116783293	-7.91466477730365	2.47920172409467e-15	4.73206337175884e-14
DGKG	79.6171141136371	-1.99077828402186	0.251861246105006	-7.90426599887407	2.69516953367501e-15	5.12353901875436e-14
PGP	379.757902679042	-1.26106936723618	0.159741068800909	-7.89445930656624	2.91576508674702e-15	5.49854980058753e-14
MRPL14	611.630227982136	-1.11215033909651	0.14088319406222	-7.89413064134061	2.92345818158942e-15	5.50754988895238e-14
GAREML	63.1037227097764	-2.36905020072463	0.301082828229238	-7.8684334628373	3.59109461171282e-15	6.71833950274607e-14
POLR3E	195.474786279701	-1.47538621182664	0.187523482849275	-7.86774109252494	3.61101917329799e-15	6.74891967988638e-14
ZFP62	231.038590808358	-1.30666787701799	0.166555291728971	-7.84524984738568	4.32092348398706e-15	8.04382774541244e-14
KCNK5	84.0535673945475	-2.1048294732248	0.268408293735647	-7.84189431678972	4.43799814282794e-15	8.25362613189835e-14
NIF3L1	215.180261655044	-1.41105476589768	0.180229459379503	-7.82921266454268	4.9093461600695e-15	9.1122490045857e-14
TMEM104	111.906493314467	-2.27377299028046	0.291001164556556	-7.81362161813121	5.55677454337163e-15	1.02835774621101e-13
ZNF507	255.299169683384	-1.109201051559	0.142191368382419	-7.80076219940329	6.15343717941515e-15	1.13654768197268e-13
SSU72	325.139198050267	-1.21454774261161	0.155741888224384	-7.79846550249705	6.26644782735259e-15	1.15515809509497e-13
MCAT	118.149414613729	-1.66778269971007	0.214206235120585	-7.78587373411988	6.9233066691794e-15	1.27127280591417e-13
GUCD1	552.707752386529	-1.46830501266661	0.188606568247957	-7.78501526381766	6.97047914851747e-15	1.27868964769205e-13
POFUT1	232.620913814626	-1.294185316757	0.166245427552183	-7.78478744235396	6.98305084054357e-15	1.27975094996084e-13
EEF2K	120.86260069498	-1.51403311748279	0.194647288996039	-7.77834166246005	7.34813953802837e-15	1.34404670618951e-13
POGK	271.753566012092	-1.42186175367537	0.182884407241455	-7.77464724916734	7.5657937481952e-15	1.37984273214183e-13
MINA	104.589792452041	-1.73356132300259	0.22321924381486	-7.76618222235546	8.0887160675333e-15	1.47378751305839e-13
BRCC3	296.475857630417	-1.07236294243473	0.138127091213827	-7.76359606946812	8.25545365456077e-15	1.5027156854991e-13
FBXL4	156.908392074531	-1.47721868398237	0.19028739482087	-7.76309269131027	8.28829913314697e-15	1.50723958585232e-13
GYPC	775.132240115132	-1.14444480342292	0.147600968547694	-7.75364020089828	8.92951020293243e-15	1.61916060968173e-13
TDP1	359.067530634523	-1.3709659060067	0.177027156329142	-7.74438190408312	9.6047918618204e-15	1.73993434130844e-13
OPA3	436.569083562416	-1.26177761928273	0.162948778220304	-7.74340030691621	9.67926871719115e-15	1.75174327705173e-13
MRPL46	294.423415714469	-1.21501782758395	0.157191381053046	-7.72954483537448	1.07931791810111e-14	1.9458678106645e-13
PRKCQ-AS1	60.8707295550557	-2.28136063929231	0.29547188134661	-7.72107528098793	1.15352395307433e-14	2.07694004483549e-13
MPI	111.825000980334	-1.65796125062962	0.21475234682994	-7.7203405462318	1.1601930883189e-14	2.08569316105985e-13
CENPB	548.956274841783	-1.32242483587183	0.171301615559851	-7.71986201968883	1.16455702692829e-14	2.09154442036322e-13
DUS4L	130.154956662304	-1.64717801587861	0.213593289531068	-7.7117498377168	1.24104218852802e-14	2.22256159461172e-13
MPHOSPH9	369.143733248271	-1.14077079527282	0.14806596362147	-7.70447689240179	1.31380348773765e-14	2.34618429656786e-13
ZMYND19	241.088433441925	-1.26177640253989	0.164081969802313	-7.68991501052849	1.47232797073387e-14	2.6218282221057e-13
SLC19A1	333.058688149822	-1.79489065960819	0.233534975824823	-7.68574665644325	1.52107244317729e-14	2.70607397485259e-13
KAZN	102.636221969514	-1.64477074991084	0.214180352486062	-7.67937269137641	1.59869502057249e-14	2.83881268342336e-13
ZNF589	84.2918064630113	-1.94057156268883	0.252812784493623	-7.67592337775059	1.64231277444075e-14	2.91352157106338e-13
ZC3H8	419.32192088509	-1.01710086475407	0.132603280034865	-7.67025419346074	1.71655825740798e-14	3.03951695945536e-13
HHEX	109.853855988321	-1.8276678143849	0.238646050905121	-7.65848756957443	1.88135445928619e-14	3.32507801248539e-13
REEP4	1022.1064568764	-1.12082232361947	0.146358262901847	-7.65807342473811	1.88742975554277e-14	3.3326919784668e-13
EXOSC7	334.598813517286	-1.33663644668545	0.174558552206286	-7.6572383867269	1.89973808968974e-14	3.35128726804201e-13
MRPS12	1091.83014633542	-1.48260099936518	0.193699234335706	-7.65413969987947	1.9461062979559e-14	3.42667344228314e-13
LYRM7	751.390635806055	-1.0254353738768	0.1340354539944	-7.65047861082817	2.00232643750462e-14	3.51909337916702e-13
NNT-AS1	133.676765170866	-1.64330621134659	0.215850906551151	-7.61315408678708	2.67486575271133e-14	4.67061281153984e-13
CDC7	206.704946139941	-1.43222760070957	0.188161312819349	-7.61170072237233	2.70512375297941e-14	4.7190771261504e-13
ZNF48	92.5313922975017	-1.77643930021367	0.234035504357097	-7.5904692541997	3.18749016695989e-14	5.54517431444001e-13
TRMU	177.357214123877	-1.27388615347647	0.167987179941401	-7.58323435110253	3.37045246907033e-14	5.8526696741923e-13
XRCC6BP1	348.640912740949	-1.89049922706697	0.250088732442461	-7.5593138827313	4.05201024102441e-14	7.01034946103103e-13
CISH	129.367952158791	-1.46053632354598	0.19343682792236	-7.55045633881156	4.33735788865929e-14	7.48397162547868e-13
WDR5	842.393911405753	-1.35050661766339	0.179078805951136	-7.54140955145684	4.64918484616375e-14	8.01410674853346e-13
C5orf30	93.2069165252008	-1.65036366743434	0.218897504648437	-7.53943572853845	4.72009363961144e-14	8.12148958538252e-13
TMEM109	842.184478398664	-1.40297775783755	0.186480993821482	-7.52343565468456	5.33552646395247e-14	9.13872461918398e-13
LMO4	1801.32579538837	-1.14832314594247	0.152661912855241	-7.52200155536731	5.39439425539759e-14	9.23116940728565e-13
LIG3	296.633909819395	-1.40923244996483	0.187357123767903	-7.52163793734674	5.40942146829682e-14	9.24849229819959e-13
PIK3CD	641.9224053214	-2.10288300166069	0.279583016765388	-7.52149764313231	5.41523039286403e-14	9.25003756781068e-13
KLHL36	203.318334138164	-1.37596845810769	0.182957560048258	-7.52069746527425	5.44847943531911e-14	9.29000227768968e-13
RABEPK	324.988029401777	-1.41717459880082	0.18857127276645	-7.51532605157747	5.67692716398257e-14	9.67077619316921e-13
MRPL55	249.423987541466	-1.33562035738733	0.17783638444118	-7.51038861695421	5.89520953230534e-14	1.00335614946042e-12
SIRPB1	107.182345252186	-1.68978857645377	0.225004563822977	-7.51001912024866	5.91187278297377e-14	1.00528491380811e-12
LRRC58	521.254546850686	-1.04167095939511	0.138712562099931	-7.50956469713729	5.9324294767354e-14	1.0078716673178e-12
RSAD1	172.819438550521	-1.56080767566652	0.208146811614903	-7.49859036300881	6.45077755880899e-14	1.0910202977939e-12
APEX2	210.612970603274	-1.16921850027257	0.156002809308751	-7.49485541608758	6.63714842636587e-14	1.12053128938592e-12
RP11-376O6.2	29.6947704187298	-3.09171870214212	0.412942426980564	-7.48704540908711	7.04413363272321e-14	1.18817774638546e-12
ISG20L2	494.07277499459	-1.36728102590063	0.18263689036948	-7.48633544479745	7.08232439742074e-14	1.19355204188168e-12
PDDC1	362.184899867352	-1.07747670977285	0.143978352777107	-7.48360214567046	7.23126498658328e-14	1.21756424211596e-12
CBX1	596.981739842649	-1.07000570802613	0.143010821744483	-7.48199118761731	7.32048558926127e-14	1.23148721893210e-12
AC104135.3	99.808516990927	-1.74394307963981	0.233367637920024	-7.4729431003517	7.84207629712639e-14	1.31454110943297e-12
ZNF550	145.205712815002	-1.57830816926913	0.211271638225539	-7.47051607364466	7.98809121969827e-14	1.33782792381057e-12
SLC35B4	141.007889590242	-1.38899198173887	0.18595409309335	-7.46954239421655	8.04741798613058e-14	1.34656795370409e-12
PSRC1	80.114916281898	-1.97033318736927	0.264229801258471	-7.45689236408983	8.85870136269774e-14	1.47707683729225e-12
BCAT2	120.413256505362	-1.89369686014156	0.254127365653197	-7.4517628405508	9.21011800978861e-14	1.53431453558828e-12
TAPSAR1	157.315986416761	-1.69048771887695	0.227098706795743	-7.44384564196314	9.77957634952e-14	1.62487445638104e-12
XRCC2	126.415328285631	-1.46630291334784	0.197037946490282	-7.44172855770278	9.93762612119951e-14	1.64968092776039e-12
AP3M2	313.522092726243	-1.39876249268787	0.188073635464789	-7.43731299302578	1.02753893491641e-13	1.70425059231782e-12
ZNF318	576.791858148871	-1.03998944356194	0.139843589691599	-7.43680454610369	1.03149994640876e-13	1.70931687077122e-12
TDRD7	163.838822681144	-1.93478404915495	0.260694156366003	-7.42166251873556	1.15659216763624e-13	1.90655726374861e-12
CCDC85B	146.408472154248	-1.57615555449464	0.212475823061984	-7.41804658892808	1.1886029416785e-13	1.95761347372692e-12
RAB3D	218.892849334334	-2.2463416362848	0.302850812976347	-7.41732080626853	1.19513221495539e-13	1.96664950345801e-12
ST8SIA4	281.643416621509	-1.10593243128413	0.14927394707332	-7.4087438093998	1.27501337778757e-13	2.09626872522388e-12
ARHGAP30	813.863730785372	-1.28881562573312	0.174006898688811	-7.40669269692578	1.29488041143079e-13	2.12707794414301e-12
SMIM10	155.680475369797	-1.30257542510811	0.176123579850886	-7.39580370902595	1.40555508640796e-13	2.3008643940522e-12
SKP2	215.324716091566	-1.34835816059346	0.182469032978401	-7.38951776410778	1.47362279864227e-13	2.40810907597885e-12
CCDC137	429.512016346212	-1.06267803104159	0.143977630842842	-7.38085510103685	1.57276102736767e-13	2.56123725855782e-12
ARHGEF10	63.4559095866215	-2.17998262041076	0.29550648779854	-7.37710578421192	1.61767476100703e-13	2.63210618145561e-12
COASY	232.04796429338	-1.15735645728418	0.156983203750813	-7.37248590697197	1.67475303676832e-13	2.72233992330937e-12
GPD1L	152.519615135066	-1.88279860850828	0.255385273106152	-7.37238520298582	1.67601901100975e-13	2.72233992330937e-12
BRD3	1087.26398440179	-1.06084773888443	0.144021659886453	-7.36589023984868	1.75968563517336e-13	2.85087213987107e-12
ANKS6	82.7775596545023	-1.72824065967642	0.234879949723374	-7.35797441080784	1.86721827131206e-13	3.00957283422247e-12
NTHL1	185.429635516149	-1.43684192436744	0.195555925108802	-7.34747322827483	2.01988735751446e-13	3.23903365544283e-12
DHODH	84.4955787021021	-1.85321001232443	0.252769437874596	-7.33162216091901	2.27383419208036e-13	3.63081839070714e-12
GRK5	69.4382235328144	-1.8766450372038	0.256237778550492	-7.32384212749491	2.40970156333252e-13	3.83801960146323e-12
TRAF3IP3	366.463098654775	-1.21506468086173	0.165979419097256	-7.32057436681207	2.46911832695415e-13	3.92602305309455e-12
ARHGEF18	349.416660525562	-1.0297496208622	0.14078568056517	-7.3143065170291	2.58713983909801e-13	4.1102176146344e-12
MARS2	69.0271179737145	-2.23409154254502	0.305585003093178	-7.31086774524665	2.65422680680808e-13	4.2132499261605e-12
LGR4	86.9704872908595	-1.73002620199733	0.236907259140494	-7.3025461873727	2.82372328426637e-13	4.47477089871389e-12
USP10	396.20142209128	-1.09260643929819	0.149693879266275	-7.29893863833047	2.90046549816998e-13	4.5925254714097e-12
NPRL2	150.004178070725	-1.38541523989214	0.189996174954876	-7.29180595462602	3.05827437212512e-13	4.82945610634719e-12
KRI1	319.963630408823	-1.03399807272964	0.141877065508118	-7.28798603936783	3.14622564759933e-13	4.95254785162172e-12
CECR5	633.137690350057	-1.52131130913799	0.209192310410357	-7.27230989587405	3.53391720073236e-13	5.53719324341527e-12
ZNF525	181.731322851839	-1.37137541313093	0.18866238381925	-7.26893928386272	3.62321195796656e-13	5.6702515438451e-12
SLC35B2	198.884546561748	-1.40551161987843	0.193388480799596	-7.26781457751319	3.65349803077912e-13	5.71290761728297e-12
B4GALT7	166.110073349178	-1.51752440015251	0.208871695215711	-7.26534248015412	3.72094308217068e-13	5.813549680495e-12
CDCA3	373.10438712377	-1.4607154093609	0.20110029003209	-7.26361662197407	3.76875209287522e-13	5.88337143770206e-12
ATG4C	135.393806896377	-1.40188475620012	0.193226060718719	-7.25515363189471	4.01206187889955e-13	6.25284817456923e-12
UMPS	282.341826069459	-1.4079014626596	0.194121049509621	-7.25269859304887	4.0854856970768e-13	6.35677304253089e-12
FAM86DP	95.1620020959046	-1.7536259903733	0.24281360626303	-7.22210759669568	5.11879445718899e-13	7.89290481387326e-12
TDRD3	199.870024957907	-1.29952593751974	0.180052375872471	-7.21748841814883	5.29565040723542e-13	8.14562605054205e-12
SAMD10	84.7272359775819	-1.86266442399075	0.258140768284879	-7.21569257102062	5.36601635047014e-13	8.24041826849886e-12
NR1D2	48.7068036401942	-2.34766482865041	0.325528533978686	-7.21185574719579	5.51944294611208e-13	8.4691338549863e-12
NFIA	67.4821504397935	-1.92547110354671	0.267003304898046	-7.21141299835948	5.5374223608707e-13	8.48981389278858e-12
CHAF1B	247.324755310753	-1.13638876763268	0.157642098071719	-7.2086630508792	5.65038855153366e-13	8.64894702149527e-12
NREP	165.600474200441	-1.28397455436251	0.178227917493514	-7.20411578847762	5.84217066176673e-13	8.92801088651515e-12
XYLT2	124.80023887016	-1.63187979225832	0.226732296978882	-7.19738570112188	6.13779611779215e-13	9.37219102747566e-12
STRA13	261.437348105639	-1.44851248216265	0.201539962671295	-7.18722214177011	6.61227829199598e-13	1.00722410363861e-11
SAYSD1	130.473420017779	-1.84065776730069	0.256512404493689	-7.17570665221367	7.19346489165881e-13	1.09067100992154e-11
DDI2	316.954930451364	-1.14161070065785	0.159098459463201	-7.17549814441735	7.20443749117774e-13	1.09125527878418e-11
ZDHHC14	209.542380988413	-1.4831692269908	0.206704278340992	-7.1753194413522	7.21385470758215e-13	1.09180475181047e-11
PIGU	214.254619017342	-1.23100958204753	0.171918701754245	-7.16041692664265	8.04320598778838e-13	1.21440174954134e-11
CCDC26	66.0178544195251	-1.98833999492151	0.277689757827387	-7.1602928767631	8.05048796331943e-13	1.21452881609822e-11
NCALD	217.641380213309	-1.09955529716554	0.153818447416268	-7.14839679918166	8.77972180590292e-13	1.31926688299376e-11
SELRC1	68.3128970033231	-1.98801640161822	0.278172819371967	-7.14669537486295	8.88918398568683e-13	1.33465152549429e-11
CDCA7L	383.448056130056	-1.24439799915939	0.174304425108078	-7.13922207303569	9.38605899587874e-13	1.40701351784007e-11
MAD2L1	566.689600649741	-1.25969588460713	0.176512844898635	-7.1365677966979	9.56901203809838e-13	1.43329967445956e-11
MS4A6A	177.987508617218	-1.30307890860948	0.182605387255606	-7.13603759556922	9.60597470864845e-13	1.43769421472772e-11
TMC8	142.551452216442	-1.5583587206473	0.218538794005875	-7.13081047113951	9.97796350364794e-13	1.49100186808077e-11
SLC9A3R1	203.387198575753	-1.35740923506262	0.19043310373652	-7.12801087851152	1.01829730939953e-12	1.51802772020999e-11
ZBTB14	83.1577804250112	-1.61455741512347	0.226532364406786	-7.12727039843279	1.02378849296184e-12	1.52500816747823e-11
FRMD4B	240.360455349236	-1.27416961098555	0.179041119956935	-7.11663114759353	1.10596939384809e-12	1.64482419788543e-11
IMPDH1	275.260117946959	-1.17954143797405	0.165802403077714	-7.11413957867175	1.12613141650849e-12	1.67348985441428e-11
CCDC51	117.767637733211	-1.65215165864029	0.23299349460988	-7.09097763182885	1.33167870261364e-12	1.95887651902402e-11
FGD4	215.883440955347	-1.07616156388632	0.151814295430911	-7.08867080555051	1.35406187928413e-12	1.99024933121903e-11
NGLY1	216.099742232591	-1.1304581163295	0.159693272045119	-7.0789338952871	1.45267654677285e-12	2.12856055315015e-11
TMCC1-AS1	51.8804538977147	-2.24753213868208	0.317614057331591	-7.07629932240575	1.48054893709793e-12	2.16603505475507e-11
FDXACB1	62.8585975102513	-1.93447960749901	0.273787084767258	-7.06563499568826	1.59883167903749e-12	2.33545838910062e-11
REPIN1	98.9410269006661	-1.87974845199488	0.266205981561949	-7.06125550209486	1.65004873207072e-12	2.40840704252242e-11
TUBA4A	650.134589626057	-1.41739522645069	0.200798168100405	-7.05880556510827	1.67939861963739e-12	2.44745743192596e-11
CCDC112	288.403253311103	-1.49814548888226	0.212542070186127	-7.04870093516216	1.80595823273895e-12	2.62176754064597e-11
PIK3AP1	357.894057904699	-1.3367602056204	0.189686422485803	-7.04721080245185	1.82539678813924e-12	2.64794866390229e-11
NSMCE4A	393.082400223166	-1.07449241401713	0.15276045358546	-7.03383885552559	2.009271692111e-12	2.91020319276722e-11
SLC37A4	157.93209122918	-1.44103488633423	0.204894115092477	-7.03307113376014	2.02036296393385e-12	2.92402185524671e-11
TARBP1	141.422476347486	-1.53767421897459	0.218721891074995	-7.03027123356096	2.06132433867164e-12	2.97873213629654e-11
COQ3	161.15882525985	-1.28460396844507	0.182999508069186	-7.01971268665602	2.22324945625772e-12	3.20780705785065e-11
MIIP	248.869118115029	-1.67571917771521	0.238759848975814	-7.01842954292099	2.2437585118966e-12	3.23492339582157e-11
ZNF692	322.49200609188	-1.34813749992004	0.192126827851057	-7.01691437369255	2.26821514950517e-12	3.26768535442082e-11
ZNF485	46.4046614893354	-2.37871480478174	0.339273946612612	-7.01119207216284	2.36296073987518e-12	3.39639585614072e-11
LILRA2	44.7282995711303	-2.42922905287944	0.347279666245106	-6.99502242427553	2.65216505852963e-12	3.79472903442729e-11
ZBTB37	125.235596968337	-1.32184938324357	0.189139266466106	-6.98876234396544	2.7732172046511e-12	3.96191894282655e-11
HCG11	222.843735070177	-1.11240167585541	0.15921298240197	-6.98687794847595	2.81070549835066e-12	4.01243635790285e-11
Z95704.4	41.1831121671481	-2.31596006877502	0.331491122117976	-6.98649198801401	2.81844491481313e-12	4.02044131645583e-11
CD84	45.1119636359448	-2.22532867810447	0.318538701475304	-6.98605434064344	2.82724606132669e-12	4.02994756043074e-11
TIGD5	63.8096598784711	-2.0953584490427	0.300142615068622	-6.98120941127815	2.92649706801707e-12	4.16512314782384e-11
ASB1	343.396633635405	-1.17038558730357	0.16766442196781	-6.98052439251705	2.94080294302944e-12	4.18232744341245e-11
MEF2D	795.673788798746	-1.16740713180125	0.167524314167421	-6.9685832626932	3.20148487043399e-12	4.54278417506728e-11
SFXN2	49.9896255805054	-2.25221285499895	0.323437535346042	-6.96336265544855	3.32245066604161e-12	4.71088531279795e-11
RP11-141O15.1	64.0189412635627	-2.15042076759318	0.30904832066628	-6.95820240329108	3.44641837834349e-12	4.88298706076646e-11
BYSL	451.322482141302	-1.37828183534499	0.198136405484825	-6.95622711016905	3.49506272938713e-12	4.94447809083139e-11
EBAG9	509.717581936374	-1.45677090585388	0.209529833133565	-6.95257035271567	3.58689852090226e-12	5.06679642750373e-11
E2F1	368.925206754774	-1.36232790156323	0.196117819266711	-6.94647690177774	3.74521217027745e-12	5.28646789723743e-11
SPC24	396.997428281543	-1.18432923781561	0.17056710148717	-6.94347988263546	3.82557109681256e-12	5.39182509295152e-11
MYO1F	1532.1665120682	-1.21595683924079	0.1753374580596	-6.9349519075808	4.06359377764573e-12	5.71022738143392e-11
FAM178A	371.737013836417	-1.11078384674163	0.160242047230476	-6.93191247827727	4.15188817576775e-12	5.82128678205414e-11
SNRNP25	378.539396909101	-1.08021195536836	0.156152920805036	-6.91765450046914	4.59182487212199e-12	6.4190239761658e-11
AGTRAP	213.030292488378	-1.78238243133942	0.258144545401654	-6.90459071512112	5.03483753152719e-12	7.02790275126127e-11
RFT1	623.84061269612	-1.54617022647188	0.223957411445085	-6.90385826704827	5.06087951706375e-12	7.05902854532458e-11
C10orf54	103.706700759348	-1.43560420456188	0.207961116236345	-6.90323378977411	5.08318686878424e-12	7.08490302819905e-11
TNFRSF8	35.1021563320924	-2.67786066446942	0.388047113691499	-6.90086479189315	5.16869106841943e-12	7.19875747180603e-11
UBE3D	89.0783118305153	-1.55154401048944	0.224922327087214	-6.89813248236502	5.26905980502972e-12	7.32772343681788e-11
SLC43A1	709.542620807746	-1.77036181312836	0.257036395437159	-6.88759196967955	5.67446879832854e-12	7.86253729602349e-11
LRRC14	190.668942811139	-1.2213115886635	0.177423850806962	-6.88358179077231	5.83660607684364e-12	8.06349578000860e-11
C22orf29	187.074427825535	-1.28780100053851	0.187109922957902	-6.88259061935619	5.87737524126864e-12	8.11387571741172e-11
FOXRED2	266.576655059616	-1.0596676018188	0.153968541395307	-6.88236435973082	5.88672087740446e-12	8.12083264858035e-11
CASP2	177.022568668655	-1.61858018866775	0.235286609001785	-6.87918532862816	6.01958068795653e-12	8.29804478168744e-11
CBX2	137.446525903579	-1.76313743225499	0.25636045446643	-6.87757179992779	6.08813405140069e-12	8.38641577365334e-11
GTSE1	427.600723127719	-1.01529538628946	0.147629423900726	-6.87732404193487	6.09872799082202e-12	8.38875364339327e-11
RNF144A	70.7197365313121	-1.89069832374372	0.274916746703549	-6.87734867524281	6.09767388135931e-12	8.38875364339327e-11
STOX2	267.793576447199	-1.2955076993805	0.188411052930466	-6.87596443643152	6.15718607098437e-12	8.46298942613873e-11
ZNF512	234.6522834348	-1.23432991236971	0.179779541419183	-6.86579742403326	6.61208479009677e-12	9.06182376247419e-11
ARHGAP1	155.607063172053	-1.44863224243371	0.21099592590803	-6.86568821743576	6.61714548468935e-12	9.06217353306259e-11
ADPRHL2	298.155491999856	-1.48230814505594	0.216148578857681	-6.85782045336483	6.99190564742754e-12	9.55873714006727e-11
VPS18	231.9061294146	-1.10488323145474	0.161114340523366	-6.8577584581585	6.99493968251820e-12	9.55873714006727e-11
NUDT19	218.222176871826	-1.56066427524519	0.227748838471448	-6.85256744104468	7.25361703032863e-12	9.89788060477115e-11
BET1L	164.080700625307	-1.41631549441302	0.207180191731325	-6.83615302494612	8.13480490884589e-12	1.10205568226304e-10
DNAAF2	97.2617286824458	-1.72764581977926	0.253136652367933	-6.82495325595178	8.79539493980414e-12	1.18728387813047e-10
MRPS23	335.133207856755	-1.0688600080408	0.156705201927813	-6.82083297102788	9.0514132799295e-12	1.22009686656834e-10
TTC28-AS1	147.487732532059	-1.30888312602523	0.191926108674328	-6.81972419003303	9.12154627337209e-12	1.22867228302322e-10
KBTBD6	247.128636791111	-1.16917450706808	0.171476856352215	-6.81826417826664	9.21470804459335e-12	1.23856710124691e-10
TMEM53	62.6171494404553	-1.90037478748028	0.278875652778044	-6.81441627675105	9.46472749102565e-12	1.27036178666023e-10
TSR1	842.275855007478	-1.06833985590541	0.156987144547465	-6.80526968615827	1.0086011553544e-11	1.35086651901089e-10
ZC3H7B	345.813162079058	-1.40279409418623	0.206181549140283	-6.80368393794437	1.01977139904084e-11	1.36292339072375e-10
C12orf52	102.157928166492	-1.67082956682805	0.245588665861166	-6.80336594919485	1.02202590250742e-11	1.36496915506267e-10
KCNS1	49.9406822600788	-2.24414342498079	0.330395457075205	-6.79229504196839	1.10363547101242e-11	1.46772621384713e-10
OAF	428.052710646371	-1.03777642223361	0.152871245865688	-6.78856521615186	1.13254183227743e-11	1.50298901288443e-10
FXN	122.905994933549	-1.43371875733581	0.211308259400618	-6.78496316898638	1.16116130265051e-11	1.53556660907316e-10
P2RX5	78.8307145925071	-1.79965601403472	0.265279517501262	-6.78399912283525	1.16894038276122e-11	1.54477068942615e-10
DEPDC1B	236.256355960696	-1.161426831416	0.171225443869063	-6.78302713178631	1.17683524804986e-11	1.55302722937189e-10
ZSCAN5A	81.5399432369708	-1.7337126722878	0.256186874972497	-6.76737507522164	1.31139795434232e-11	1.72216870633617e-10
PRRC1	346.879629161163	-1.07953236693716	0.159841725548578	-6.75375821445996	1.44063756567669e-11	1.8866349453841e-10
FAM171A2	47.6111703570766	-2.04424736604428	0.302783799453076	-6.7515084021564	1.46315911435587e-11	1.9121451544368e-10
CD33	351.023622241551	-1.40180691220505	0.207819031733677	-6.7453250095087	1.52684854995725e-11	1.99261660588885e-10
C10orf91	62.6254503224322	-1.96067583578438	0.290848062287422	-6.74123740197657	1.57043362448708e-11	2.04808003392651e-10
SLC25A22	64.3829702437524	-1.93599540619336	0.287209013449219	-6.74071953015381	1.57604178242987e-11	2.05255496775293e-10
FAM212A	53.0567094977482	-2.35197217553879	0.349275050852196	-6.7338682502521	1.65210786656774e-11	2.14569215893488e-10
DEF6	272.48087395412	-1.09420233052977	0.162822367519581	-6.72022122757905	1.81448863000928e-11	2.3533443318236e-10
STEAP3	55.4628709586463	-2.15495290300692	0.320954754578861	-6.71419529470603	1.89106896444944e-11	2.44593817089078e-10
TSPAN14	160.608212499087	-1.21315840775563	0.180723518494964	-6.7127865695545	1.9094230686945e-11	2.46798493690479e-10
PWP2	339.600100516987	-1.16932302477844	0.174365924604207	-6.70614414733088	1.99834329031427e-11	2.57938109300113e-10
S100PBP	215.32862526977	-1.26909625131907	0.189272773991395	-6.70511782839283	2.01243915798501e-11	2.59579874427369e-10
IKBKE	138.61951660396	-1.82667373848006	0.272551410673602	-6.70212542274317	2.05409606724672e-11	2.64591145055592e-10
SDHAF1	80.7498742673489	-1.64946803037639	0.246202801803006	-6.69963143512955	2.08945860729633e-11	2.6896252843955e-10
ZNF438	239.45189962573	-1.11156749295224	0.16595881900872	-6.69785130788278	2.11506308715434e-11	2.71970810803211e-10
SLC45A4	280.763900609285	-1.25511321913537	0.187658743539867	-6.68827465994801	2.25817023030865e-11	2.88904845340303e-10
RASSF7	49.9131760247488	-2.03137477080801	0.304000792822941	-6.68213642452945	2.35483644905129e-11	3.00863860136919e-10
ILF3-AS1	160.454102984806	-1.33558120341053	0.19999334136953	-6.6781283529973	2.42013042079091e-11	3.08996746616622e-10
RPGRIP1L	72.5461424553752	-1.57535229162157	0.23606877539979	-6.6732768404193	2.50153856689457e-11	3.18313186872454e-10
E2F2	275.973717405086	-1.35554228474982	0.203313767350713	-6.6672429634907	2.60653399538421e-11	3.31226536960616e-10
SNX27	269.038923106534	-1.21906043641571	0.182891674729733	-6.66547801159987	2.63805306244787e-11	3.34780650414818e-10
SETD6	83.9604878700889	-1.49605252618026	0.224489140647973	-6.66425343275848	2.66014089332725e-11	3.37356670923774e-10
COX18	177.150899523498	-1.26497226777935	0.189859307126431	-6.66268241955072	2.68874263171063e-11	3.40754761752682e-10
DTX3L	155.641908315891	-1.65527285735605	0.248454457501482	-6.66227876932405	2.69613992807745e-11	3.41462772086532e-10
MAK16	498.256247434095	-1.05484026132072	0.158377181775733	-6.66030453057565	2.7326077897798e-11	3.45527997355382e-10
ZDHHC9	122.557897092918	-1.63597647531339	0.245727416914776	-6.65768800182679	2.78168476221835e-11	3.51117879825393e-10
TSEN54	255.820253542785	-1.15303540948479	0.173257242902412	-6.65504881740639	2.83206036441139e-11	3.56998625348062e-10
NUFIP1	109.527411838353	-1.36237670537241	0.204719640738075	-6.65484122803573	2.83606040612792e-11	3.57264042343089e-10
MNT	109.186797067084	-1.49374314027752	0.224484486261571	-6.65410409936748	2.85030887731684e-11	3.58766303154299e-10
TEAD4	72.0997249616565	-1.87653602043907	0.282041715537493	-6.65339883095988	2.8640070776055e-11	3.60062969796564e-10
ABHD10	124.048943032169	-1.51603403146923	0.228045584831233	-6.6479429215487	2.97217512950541e-11	3.73412915337862e-10
RP11-229P13.20	35.8694199294066	-2.4410634542318	0.367326368810719	-6.64548930188474	3.02211413220318e-11	3.79181825050483e-10
CTU1	187.261034232601	-1.19264565850339	0.179495665231579	-6.64442596407373	3.04401067082379e-11	3.81168348143394e-10
AGPAT2	500.658658202819	-1.35689660749805	0.204271078089128	-6.64262714130295	3.08140654539153e-11	3.85594987611105e-10
SCLY	52.4794627386849	-1.9146336841457	0.288645880354897	-6.63315783960476	3.28580112878221e-11	4.10355216467383e-10
ZNF296	66.065579314401	-1.90353469236125	0.287518751519397	-6.62055842376192	3.57844447302612e-11	4.45427761533508e-10
POP5	269.438497930371	-1.00544841111382	0.151964808768212	-6.61632399806067	3.68240822801843e-11	4.58010741694109e-10
TANGO6	134.842378585712	-1.22649326991729	0.185392368776282	-6.61566211173091	3.69892377130286e-11	4.59514522261062e-10
ZNF526	141.190211590172	-1.34125459533704	0.202830094562558	-6.61270014309125	3.77372381220334e-11	4.68190024016648e-10
ZNF766	272.320383095006	-1.06781382541696	0.161568863965952	-6.60903220587091	3.86840565604706e-11	4.78991423911592e-10
DOPEY2	121.770990229289	-1.28468053659184	0.194443633276607	-6.60695603627358	3.92302476691169e-11	4.85435702456829e-10
JMJD4	172.762225339146	-1.59764641176235	0.241881552372552	-6.60507755176639	3.97309303002928e-11	4.91308776133063e-10
NAGLU	69.7895321128177	-1.90858869417381	0.289170700173131	-6.60021465878496	4.10562877313537e-11	5.07033054379744e-10
ELOVL6	123.233358989717	-1.3896381459232	0.210700685236494	-6.59531858837314	4.24343628458747e-11	5.22341523856073e-10
METTL13	274.183863159766	-1.01308261879102	0.153623927851929	-6.59456266322964	4.26511241835386e-11	5.24325228065953e-10
CD38	340.411975753245	-1.18384949381037	0.17952490395048	-6.59434689984248	4.27131927702758e-11	5.24746181929551e-10
CTC-503J8.6	381.682118579231	-1.02370121853268	0.155358232441501	-6.58929496329172	4.41920056778843e-11	5.41151196801001e-10
PUS1	380.558115542569	-1.14103313522635	0.173248826071839	-6.58609446942636	4.51546578468919e-11	5.51864249952487e-10
RNASEH2B	1973.92473990147	-1.15664867360206	0.17561872870404	-6.58613510152036	4.51423088016672e-11	5.51864249952487e-10
RHNO1	303.906823432753	-1.2181083116601	0.185190052298281	-6.57761200746424	4.78063714290904e-11	5.8276183090484e-10
CA2	1305.69160001035	-1.47124039116132	0.223935601007987	-6.56992628478419	5.03401771239858e-11	6.12856720596594e-10
HDHD1	53.6098776780795	-2.11485358055923	0.321929339800684	-6.56930984255303	5.05490026321939e-11	6.14986260401223e-10
METAP1D	61.2188040310419	-1.78707812979149	0.272073888896369	-6.56835588685313	5.08738354731595e-11	6.18156436438687e-10
SLC36A1	351.637042848989	-1.44896272665391	0.22072331966807	-6.5646109746487	5.2168879829146e-11	6.32262683687683e-10
CAD	651.740656517729	-1.08866950684022	0.165945147085393	-6.5604178607284	5.36572046371319e-11	6.49049111640175e-10
N6AMT2	453.628706868252	-1.36294014714521	0.207807224302829	-6.55867548261487	5.42877970545596e-11	6.56255946701849e-10
WDR77	170.250631508363	-1.12942335240449	0.172263605450964	-6.55636661875152	5.51345877039548e-11	6.6606537791235e-10
DHTKD1	248.805605949246	-1.04578037001402	0.159590035242395	-6.55291772086913	5.64236087104962e-11	6.81201288772431e-10
CTC-297N7.8	169.928285337355	-1.41817907249211	0.216522473328939	-6.54980081599947	5.76138758891802e-11	6.95126341342393e-10
NCBP2-AS2	320.58064557815	-1.16276011030157	0.177712440912389	-6.54293027731695	6.03249594249072e-11	7.2597835662725e-10
PWWP2B	105.807927083466	-1.70055904096363	0.26012797099396	-6.53739401597499	6.25999747876091e-11	7.5191740416862e-10
ZBTB9	93.1822801069128	-1.61050402150995	0.2464824606105	-6.53394978904775	6.40574286295775e-11	7.68444649552528e-10
MARC1	31.0523659714092	-2.72261011171279	0.416852675008794	-6.53134854335614	6.518011472362e-11	7.80919061917424e-10
HYAL2	35.6758327820432	-2.40682268466339	0.369149670763778	-6.51991014832445	7.03495201140051e-11	8.41250000196517e-10
UCK2	309.905516633163	-1.0629380495934	0.163228478009237	-6.51196447186898	7.41742657417974e-11	8.8530272364482e-10
TCEANC2	131.820702393979	-1.40019066032516	0.215049140427295	-6.51102653813464	7.46389547799814e-11	8.90285521341486e-10
MFHAS1	665.291316932631	-1.13407320085719	0.174192070703562	-6.51047545549382	7.49133091297039e-11	8.92993162811603e-10
RASSF5	310.381390088076	-1.71330606560463	0.263289698994042	-6.5073038259784	7.65115684990557e-11	9.11468830546553e-10
PON2	76.9309116993473	-1.62430991149306	0.249772264957404	-6.50316363896553	7.86481604130989e-11	9.35149438253606e-10
FLAD1	166.193425268737	-1.07637852466171	0.165528777434024	-6.50266703679807	7.89083238925154e-11	9.37651652151894e-10
NCDN	100.194210426717	-1.52519601362503	0.234575921773112	-6.5019291072007	7.92964707380385e-11	9.41670557416832e-10
ADCK3	352.605414557535	-1.41428252410946	0.217756577213632	-6.49478671187032	8.31511297801734e-11	9.85583912881528e-10
TEF	28.7599571425543	-2.5570093804384	0.393855080310304	-6.49225948392955	8.45584500162970e-11	1.0010064346562e-09
CDK20	32.1549984985149	-2.44085395015731	0.376059222280979	-6.49061053562883	8.54892159874935e-11	1.011389984374e-09
PLEKHJ1	618.094921297281	-1.14062714240122	0.175887659516139	-6.48497538450989	8.87462731321341e-11	1.04860727990337e-09
KIF20A	132.510623390452	-1.41946987361007	0.218941898272936	-6.48331765097119	8.97273077649484e-11	1.05953510947489e-09
BOD1	128.097206758474	-1.26284658102521	0.19482029241805	-6.48211007873537	9.04486074166127e-11	1.06738412932571e-09
OXNAD1	132.873120861221	-1.27386145805273	0.196581718392776	-6.48006065094782	9.16857551725972e-11	1.08130704880853e-09
ZNF566	131.293583774452	-1.25619288653798	0.193873198812134	-6.47945613026813	9.20538264423142e-11	1.08496941190573e-09
CUX2	39.0036737736573	-2.08774816578949	0.322621332765612	-6.47120309091978	9.72256502657855e-11	1.14235595807613e-09
COL9A3	30.0985120549124	-2.58728749972364	0.39999579742531	-6.46828670795411	9.91202992140921e-11	1.16244440458915e-09
SFXN4	888.614569619615	-1.30381658249719	0.201892647649114	-6.45796960750744	1.06117045813855e-10	1.24141144538317e-09
UTP15	145.249722595482	-1.1389211477756	0.176409690742197	-6.456114417433	1.07425402224814e-10	1.25593814950746e-09
LSM11	94.6085668308083	-1.58011279416949	0.244876438842123	-6.45269427161271	1.09878887972621e-10	1.28382656095891e-09
PCYOX1L	55.029791553679	-2.23886249052883	0.347366826923783	-6.44523977823614	1.15417797284814e-10	1.34437851834282e-09
MTFR2	180.881859367979	-1.10494128707551	0.17160808443618	-6.4387484465304	1.20462653837775e-10	1.4014094547025e-09
MANEAL	50.688085945618	-1.88136456393847	0.29220906367252	-6.43841960373591	1.20723876289691e-10	1.40358252717077e-09
FOXRED1	167.353293953201	-1.16648449475026	0.181178756300672	-6.43830721971863	1.20813277527441e-10	1.40375649267559e-09
RNA5SP123	23.1383566490909	-2.85060710045837	0.443146350829615	-6.4326538966681	1.25394962456683e-10	1.45430393727437e-09
GCA	109.062510791056	-1.46038403661576	0.227059558673687	-6.43172234257055	1.26166054852349e-10	1.46144930123194e-09
RBFA	174.807563212504	-1.32944671572158	0.207200108106941	-6.41624528031338	1.39676342169583e-10	1.61003451138997e-09
EPS8L1	84.1321519870908	-1.4976885964015	0.233515580819339	-6.41365595882956	1.42070630027211e-10	1.63663282898788e-09
RASGRP2	741.519179439164	-1.6951974350844	0.264604131526497	-6.40654182270259	1.48857290133747e-10	1.70959243443495e-09
NDC1	770.348399057923	-1.04524889669928	0.163196575048618	-6.40484579034757	1.50521439872221e-10	1.72660177196493e-09
CD300LF	100.491995620155	-1.59776159744542	0.24999338533693	-6.39121549273003	1.64572258159023e-10	1.88205193715152e-09
RASSF1	302.946083080434	-1.33507246370977	0.209079086341314	-6.385490232774	1.70849248764171e-10	1.9526515958756e-09
EFCAB4B	191.68998114734	-1.33705663182537	0.209784975598168	-6.37346229401306	1.8480772925343e-10	2.107076274644e-09
UBE2G2	1050.72628763666	-1.02373590625303	0.160635030756882	-6.37305512645268	1.85299241207632e-10	2.11140368017736e-09
ZFP41	96.9761867833169	-1.39867822748763	0.219865009686557	-6.36153169384072	1.99751679678067e-10	2.27196452072918e-09
TBC1D24	259.686995124401	-1.21957294126052	0.191916493256757	-6.35470626085744	2.08825272680931e-10	2.37230541699819e-09
KCTD12	121.944565970505	-1.31839217743068	0.207500107321161	-6.3536939544331	2.1020485112539e-10	2.3853741698001e-09
SLC35C2	229.848870444749	-1.37528585143071	0.216455124977943	-6.35367654875743	2.10228649390591e-10	2.3853741698001e-09
MID1IP1	434.014530273089	-1.07807170419288	0.169754331617729	-6.35077581773052	2.1423172241516e-10	2.42641550829134e-09
PRR7	61.0750542013596	-2.10245927749151	0.331096094231977	-6.34999721868797	2.15318820609065e-10	2.43726429714631e-09
TIMM8A	128.627845148353	-1.21788243525206	0.191944852076371	-6.34496013869383	2.22483044819331e-10	2.51684778596458e-09
CX3CR1	33.0684367358396	-2.49959786811901	0.393990841347619	-6.34430450101151	2.23432514761383e-10	2.52607335933463e-09
SLC33A1	120.167422850447	-1.22884053825209	0.193848016006201	-6.33919584821944	2.30967487543486e-10	2.60969735176456e-09
SAMD13	58.6328003410924	-1.9495171132685	0.307549047370351	-6.33888197650923	2.31438437488784e-10	2.613452727044e-09
MED22	95.5347133368735	-1.51055614803149	0.238333508577664	-6.33799316363968	2.32777154629708e-10	2.62699675763437e-09
ANKRD39	133.102374173376	-1.24028080285745	0.195713081689294	-6.33724016888388	2.3391722032674e-10	2.63828405557515e-09
RBM43	58.5964613645514	-1.78926480135414	0.282385650815095	-6.33624547206808	2.35431597149246e-10	2.65219179154151e-09
PIP4K2B	183.146029974117	-1.14040205894938	0.180158211135203	-6.33000323306688	2.45156062179606e-10	2.75187679796608e-09
RP11-395G23.3	93.5293914945633	-1.58510020374229	0.250409057197294	-6.33004341569566	2.45092226541483e-10	2.75187679796608e-09
BATF3	73.2447033049761	-1.53130112362484	0.242035838016292	-6.32675365836427	2.50372573849482e-10	2.80876026035308e-09
MGA	241.609895092117	-1.29009590150685	0.203950885000516	-6.32552244871892	2.52377210354853e-10	2.82956565569074e-09
TPCN1	399.901640415072	-1.11448734961088	0.176207266652565	-6.32486599890546	2.53452430220081e-10	2.8399322216817e-09
ST3GAL6	168.831060210627	-1.09354867990364	0.172952263357786	-6.32283532272382	2.56806942623427e-10	2.87581076246591e-09
MAFG-AS1	80.9285697875533	-1.42385947029905	0.225206550450391	-6.32246028124614	2.57431206854356e-10	2.88109062246851e-09
STON1	39.1982316331644	-2.139765956911	0.338564086261524	-6.32012089805099	2.61358746994796e-10	2.92331153667133e-09
XK	119.52384487696	-1.29127750862025	0.204396999490517	-6.31749737931038	2.65832947286592e-10	2.96807443453555e-09
EXTL2	222.951412920216	-1.18233846125209	0.187262090400424	-6.31381642020487	2.72236857313716e-10	3.02881572579472e-09
NAT6	46.4938791046595	-2.32327177535441	0.36833667542679	-6.30746795078835	2.8363728682344e-10	3.14822363444169e-09
CTB-133G6.2	19.0223514476376	-3.05344783768848	0.484139072082356	-6.3069642872556	2.84561456566682e-10	3.15476775304791e-09
RNASEL	110.854792544549	-1.26190527988205	0.200282986323169	-6.30061146504922	2.96473714959808e-10	3.27912100686924e-09
SLC35C1	59.1051655898611	-1.79693284113741	0.285231645777082	-6.29990699749272	2.97824288157589e-10	3.2921280340421e-09
MBLAC2	97.723383951145	-1.80980606674301	0.2876526937451	-6.29163608092871	3.14137255028209e-10	3.45935254462356e-09
SIMC1	231.599344658978	-1.14427300896908	0.181873507235581	-6.29158708358168	3.14236446544711e-10	3.45935254462356e-09
P2RY6	109.28057072153	-1.31559742259286	0.209155077630913	-6.29005729860612	3.17348813490055e-10	3.49157755238942e-09
RAD54B	76.1023341916251	-1.51340031821455	0.240709855507211	-6.28723869666901	3.23162305473217e-10	3.54932717333368e-09
RP11-246K15.1	60.1216472225961	-1.7660225034199	0.281274039694262	-6.27865445861809	3.41515644171767e-10	3.74001278617375e-09
MRPL34	467.886588251201	-1.45250687820748	0.231458092781801	-6.27546378158734	3.48593622389985e-10	3.80867817556798e-09
FUT7	28.3232724366064	-2.52583843442198	0.402579133018135	-6.27414147247468	3.51568737741705e-10	3.8389596157111e-09
VAMP8	2480.50398517145	-1.03041180678796	0.16424389846131	-6.2736687112349	3.52638426252115e-10	3.84841171427222e-09
TGIF2	285.760820552233	-1.99088390781719	0.317497891871972	-6.27054213204035	3.5979317565296e-10	3.92195358755116e-09
MNDA	592.310532229909	-1.2163994843204	0.194310120266268	-6.26009331193627	3.84747184467192e-10	4.18912379023228e-09
FARSA	1528.00924617403	-1.63446805541025	0.261181292276009	-6.25798287912212	3.89988621375664e-10	4.24374230923385e-09
FAM208B	425.394600960492	-1.12705749470154	0.180187526036346	-6.25491408586296	3.97734803195381e-10	4.32553801537399e-09
AC005831.1	26.6280733696192	-2.50221697142945	0.400519140839622	-6.2474341830055	4.17250010504605e-10	4.52993707432115e-09
FGL2	39.2608826184777	-2.07703232419305	0.332709095309047	-6.24278792938839	4.29839519337226e-10	4.66124994575124e-09
ZNF215	82.2934946312317	-1.40420865394413	0.225009820270539	-6.24065497343978	4.35742439246408e-10	4.72254650534986e-09
TRMT61A	137.577082525216	-1.33706315131894	0.214420327049803	-6.23571081023671	4.49731252199718e-10	4.86856024912875e-09
C10orf25	66.3037241626713	-1.74308008897737	0.279750693566517	-6.23083384264395	4.63958993653435e-10	5.01682265041083e-09
C1orf109	58.6802340851996	-1.76531158483733	0.283670022326582	-6.22311645890087	4.87375329073482e-10	5.26398851985551e-09
DGCR2	189.866071376225	-1.28007339771468	0.205762457416441	-6.22112222893973	4.93611423918281e-10	5.32541784853831e-09
NFAM1	79.8035936923645	-1.65212298298031	0.265566933494403	-6.22111706921197	4.93627659308779e-10	5.32541784853831e-09
WDR92	164.648555722815	-1.40131100374102	0.225265913383777	-6.22069705394647	4.94951011696996e-10	5.33664161153914e-09
L3HYPDH	59.6514542358657	-1.78883062094566	0.287624920163772	-6.21931722719684	4.99322882449341e-10	5.38070338127409e-09
PTRH2	200.561771535999	-1.04284006055891	0.167754169167172	-6.21647775275076	5.084384303814e-10	5.47267803660527e-09
HCG18	250.244925130502	-1.35638701641369	0.218229237238124	-6.21542298172289	5.11865756682813e-10	5.50328645354874e-09
SETD4	96.8300353415652	-1.28595946897083	0.206896781864589	-6.21546385294902	5.11732532626113e-10	5.50328645354874e-09
ORC2	207.061623475503	-1.08386811448485	0.174695846820843	-6.20431529546549	5.49355506005603e-10	5.88956573749498e-09
ARMC6	353.574596581755	-1.02636858261972	0.165503163183508	-6.20150432703026	5.59259823990685e-10	5.98893910324607e-09
AC074389.9	37.2208975731852	-2.18418542633013	0.352743291857527	-6.19199706060554	5.94066602265318e-10	6.33290445761411e-09
MFSD3	146.474913765669	-1.82909272477278	0.295973531125829	-6.17991993343204	6.41341196733876e-10	6.82143953074306e-09
SLC29A2	87.4388125081396	-1.84909745405089	0.300122938845321	-6.1611333714278	7.22261266540899e-10	7.64761536464249e-09
ITGA4	297.801772110894	-1.16458795919115	0.189080406990744	-6.1592207131655	7.31037817969968e-10	7.7362015551502e-09
MSTO1	64.4600255239449	-1.95638724131041	0.318027086068955	-6.15163716239635	7.66871622338767e-10	8.09270568218493e-09
SCO1	311.415743180468	-1.01275284757305	0.164641417071526	-6.1512641568985	7.68677668417546e-10	8.10722789206828e-09
MLH3	222.661679749051	-1.11186572736287	0.18081781801371	-6.14909382038096	7.7926875912361e-10	8.20974874835365e-09
RCN2	372.59504976904	-1.01068337246008	0.164506146183467	-6.14374232153551	8.05995577604158e-10	8.46766830220569e-09
KCNA3	29.3388512282217	-2.47199652514013	0.402531539071246	-6.14112506772444	8.1939035287015e-10	8.59881094848374e-09
SLC2A5	125.521016559453	-1.28847424895562	0.209878883335961	-6.1391323818562	8.29734010983822e-10	8.70251611742654e-09
N6AMT1	51.1070777247852	-1.73736756173233	0.283146376963352	-6.13593428376164	8.4660151097876e-10	8.8695618300208e-09
SH3YL1	111.173527549679	-1.17757003669924	0.191964641125026	-6.1343069733988	8.55312231677416e-10	8.95087572972959e-09
SLC11A2	109.029918688677	-1.27695874243728	0.208257130077639	-6.13164476991122	8.69751376861256e-10	9.08685399714658e-09
NFIX	111.000734356084	-1.27550386129318	0.208245901419601	-6.12498902786627	9.06898558326397e-10	9.45923286112787e-09
AURKA	521.725999601431	-1.01764932651823	0.166174394555787	-6.12398395816989	9.12640890949705e-10	9.51386507547238e-09
PYGO2	265.02214531883	-1.36196108444807	0.222516754891605	-6.12071250594823	9.31578518276978e-10	9.70055643162189e-09
NAGPA	183.005457520007	-1.31154776448152	0.214497896714378	-6.1145017483689	9.68591082472374e-10	1.00692892134862e-08
GATM	82.5041319159634	-1.42855663489044	0.233875828662644	-6.10818417217058	1.00771031252656e-09	1.04586687251656e-08
TMEM5	138.015382503287	-1.14852825179608	0.188168383403662	-6.10372598744306	1.03623878105418e-09	1.07488398972056e-08
COA3	211.433724593866	-1.04413881239912	0.171232996174717	-6.097766410241	1.07560765610105e-09	1.11266095330519e-08
ZC3H12D	118.462037227574	-1.17286935640065	0.19240819800018	-6.09573484181559	1.08935856226261e-09	1.12503416030385e-08
PPP1R9B	218.933405402486	-1.23479534133978	0.202799016309825	-6.08876395856543	1.13785731923122e-09	1.17127256146628e-08
URB1	184.620693965774	-1.07540025089169	0.176647946119835	-6.08781632910783	1.1446107164869e-09	1.17751869493111e-08
ZNF367	359.481418845958	-1.10855317870473	0.182096086474015	-6.08773752456742	1.14517408341482e-09	1.17751869493111e-08
THAP11	316.554017234259	-1.29974352478799	0.213624845700856	-6.0842338845176	1.17049635635621e-09	1.2022451137345e-08
GRAMD1B	95.118341301503	-1.47606821751813	0.242893823202606	-6.07701010283365	1.22444051328474e-09	1.25423678433045e-08
TEX15	180.086948554276	-1.33796828456238	0.22019889490581	-6.07618074166402	1.23078680081722e-09	1.26005306676499e-08
PRMT6	136.306982867991	-1.44057353065051	0.237090670878218	-6.07604476934677	1.23183031854853e-09	1.2604371213884e-08
POC1A	307.028052604837	-1.56834547821486	0.258147460529147	-6.07538604098635	1.23689794352922e-09	1.26493608563308e-08
PXN-AS1	59.975930629924	-1.80258388499491	0.296837585440774	-6.07262682829822	1.25834643183124e-09	1.28547654450019e-08
CEACAM4	54.5417436546336	-1.73230719504621	0.28546628821523	-6.06834245079098	1.2923710828998e-09	1.31880594595911e-08
LIAS	133.191631391081	-1.19848640781054	0.197585483491871	-6.06566022275542	1.31412688344862e-09	1.3402814909721e-08
OGFR	251.308524655602	-1.79471945134372	0.296375329441671	-6.05556290641572	1.39927477805585e-09	1.4248122983033e-08
C17orf70	267.457384055244	-1.45373481406878	0.240126418352344	-6.05403946822574	1.41257976564104e-09	1.43706157269786e-08
CBX8	86.8701787918326	-1.60078814754583	0.264601908395513	-6.04979819402153	1.45027388740517e-09	1.47039058971434e-08
CACNA2D3	20.5145131936238	-2.85392492390449	0.47222897618652	-6.04351928369863	1.50788344008313e-09	1.52797774922556e-08
RP5-1028K7.2	15.5351352315833	-3.27322443169199	0.541785239435023	-6.04155335628067	1.52637513515506e-09	1.54422651817351e-08
HMX2	16.4341672493749	-3.12889191136552	0.518077687559791	-6.03942610634899	1.54663320271073e-09	1.56304442318965e-08
SPECC1L	134.075256042612	-1.0814621241328	0.179101972377796	-6.03824798674788	1.55796507947743e-09	1.57365321203993e-08
RP13-582O9.5	121.256098106495	-1.22227358295175	0.202510020597803	-6.03562025890692	1.58353246188035e-09	1.5977664615377e-08
RP11-295D4.1	17.0128001284663	-3.04266875369799	0.505227325749099	-6.02237566858966	1.71875391196644e-09	1.73049980095372e-08
DUS2	52.1318060979676	-1.74615159492426	0.290009595445584	-6.02101317455168	1.73328648040709e-09	1.74327021053423e-08
UBXN8	345.612633549969	-1.09005732637902	0.181113235174048	-6.01865084752912	1.75876768529648e-09	1.76670685804781e-08
GRAMD1A	165.04543039776	-1.46951559896639	0.244217566062188	-6.01723955676551	1.77416433447009e-09	1.78058493983166e-08
COPRS	886.999279732336	-1.25460474929665	0.208524734310691	-6.01657522041177	1.78145737957972e-09	1.78695336511246e-08
ZNF584	83.2699233464806	-1.63592758659329	0.272174288352283	-6.01058827597947	1.84851320237265e-09	1.85224558822229e-08
FN1	79.8654515147894	-1.47088348704455	0.244868066648419	-6.0068407742053	1.89173129975135e-09	1.89153069197831e-08
PALB2	154.83160195878	-1.18837646653431	0.197871706141814	-6.00579279223787	1.9039922792149e-09	1.90278147331397e-08
OXLD1	101.634270606586	-1.68637843144299	0.28091011629007	-6.00326700125536	1.93386209413288e-09	1.93058609693794e-08
USP36	495.671573478516	-1.04540553907229	0.174278507267001	-5.99847655035674	1.99177275342655e-09	1.98524580254323e-08
NIP7	261.5866944475	-1.05943010610845	0.176689101569606	-5.99601275176045	2.02221148705584e-09	2.01452003290539e-08
SNUPN	211.158083402986	-1.34841569739415	0.225104669978644	-5.99017202762644	2.09619192488805e-09	2.08381588400311e-08
MTAP	206.196078116584	-1.00818805572493	0.168366929376408	-5.98804087868699	2.12383690808278e-09	2.10881535697042e-08
PTCD2	69.7938143824558	-1.93188257742813	0.322788350117653	-5.98498234748554	2.16413331142086e-09	2.14682935227641e-08
BRAT1	174.412875625232	-1.07873033820593	0.180252122166333	-5.98456387221063	2.16970435659117e-09	2.15122422484733e-08
ZHX3	163.867533830696	-1.0224473100469	0.171077982841885	-5.97649851291426	2.27984634120551e-09	2.25686836233352e-08
INPP5D	892.486712527839	-1.11523221976297	0.186709518705745	-5.97308711143205	2.32805506199676e-09	2.30338207550551e-08
CTD-2228K2.5	92.8587249996908	-1.46978268562429	0.246100151087683	-5.97229493410844	2.33939109422522e-09	2.31338422941265e-08
MLK4	50.9741943096228	-1.71048355527423	0.286522768039563	-5.96979977185635	2.37544928291007e-09	2.34658054358921e-08
NR2C2AP	262.707839104515	-1.23256447322522	0.206856590329652	-5.95854582762375	2.54492285322239e-09	2.50480976858392e-08
TMEM194B	110.751391903306	-1.30826005616731	0.219610747314087	-5.95717683295452	2.56632514513438e-09	2.52455709895379e-08
CEP55	413.174556545344	-1.08160327757274	0.181971960635115	-5.94379086644858	2.78504883009792e-09	2.73259369604509e-08
BUB1	510.582165316839	-1.05256883124511	0.177103048417719	-5.94325642979618	2.79414811785372e-09	2.73751707382669e-08
LANCL1	279.986579225394	-1.10388771617446	0.185738358835881	-5.94324038983167	2.79442166036503e-09	2.73751707382669e-08
TAB1	150.866723364266	-1.28640561457342	0.216443602197133	-5.94337555610348	2.79211737621488e-09	2.73751707382669e-08
RRP1	329.994523979708	-1.21105897003535	0.204009005087535	-5.93630153490389	2.91523424749193e-09	2.85290541978219e-08
CHST12	107.998814305933	-1.19237948741347	0.200865955929939	-5.93619502067024	2.91712784040981e-09	2.85327784307303e-08
NEK2	155.67417765804	-1.16738232670508	0.196756627148242	-5.93312837094702	2.9721628126378e-09	2.90259173074695e-08
SWI5	68.1523189648767	-1.49389576082173	0.251824730381274	-5.9322837695881	2.98749699250619e-09	2.91605684703322e-08
KIAA2013	512.788391411317	-1.3963826285048	0.235488519796121	-5.92972697655813	3.03438796516324e-09	2.95570703755415e-08
RP11-342K6.1	96.1308739166281	-1.54081896619607	0.259909499046934	-5.92829031584502	3.06104963985777e-09	2.98013805412689e-08
SLC25A10	133.057590059292	-1.28918929276019	0.217733698920599	-5.92094516903571	3.20096577956938e-09	3.10673251009363e-08
TMEM129	190.375884813155	-1.74609411281624	0.294924272689617	-5.92048289851632	3.20997674694901e-09	3.11227462693905e-08
MMP25	55.0649518907033	-1.60347556925283	0.271209663614999	-5.912309863446	3.37343152821524e-09	3.26236778251708e-08
ISCA2	101.943447916542	-1.30036230772035	0.220001097690146	-5.9107082708824	3.40639852202264e-09	3.29256090867775e-08
NCF4	813.187435661816	-1.04824706813907	0.177922430924954	-5.8915959201412	3.82483536019027e-09	3.67067405712306e-08
PREB	327.718401942341	-1.33501397542703	0.226720865005823	-5.88835957110847	3.90047769559544e-09	3.73946153449613e-08
C1orf162	111.054656264397	-1.70283019929935	0.289842805962572	-5.8750128147712	4.22810639897545e-09	4.03306173352955e-08
ZNF556	70.1407653141821	-1.40876887889468	0.239889303292481	-5.87257897521618	4.29067188090244e-09	4.0865399156595e-08
SCO2	100.003078527191	-1.52431330960895	0.25969849071821	-5.86955012866414	4.36979219541558e-09	4.15979511464649e-08
GAPT	29.1582140226018	-2.33309669361477	0.397866988721348	-5.8640117419965	4.51815507582756e-09	4.29452461794133e-08
NLRC3	63.7586075201874	-1.60227149839328	0.273458065199606	-5.859295088714	4.64836064764038e-09	4.41161475053862e-08
PIF1	115.91196659368	-1.5644587544129	0.26712649968774	-5.85662132450989	4.72378532646523e-09	4.47419104402217e-08
CILP2	99.6146952599674	-1.90378296554384	0.325498326249786	-5.84882566825515	4.95055599004578e-09	4.67723371043503e-08
ORAI1	110.484984045013	-1.35363820514597	0.231693155524892	-5.84237459272095	5.14619250583892e-09	4.85234491375552e-08
SLC39A14	249.052869731072	-1.00876021710382	0.173268688796757	-5.82194177210565	5.81678164823563e-09	5.4573566329566e-08
NEXN	230.494768857398	-1.0782457623192	0.185276034313602	-5.81967207099294	5.89631950449830e-09	5.52922890183137e-08
SLC22A15	178.532109279236	-1.1388829809479	0.195728430583146	-5.81868958717321	5.9310761795511e-09	5.55905738538642e-08
SIRPB2	22.0228757315268	-2.67591415218353	0.45990062868171	-5.81846160953063	5.93916963563995e-09	5.56111524274569e-08
NRROS	113.691800459514	-1.61264846740977	0.277216963146778	-5.81727917766679	5.98131992961028e-09	5.59780303883825e-08
MLYCD	125.964352772123	-1.23301594333542	0.212071175317188	-5.81416093672911	6.0938766111929e-09	5.70031374672003e-08
TLE3	333.427851572431	-1.01130711445637	0.174150863622132	-5.80707493159882	6.35736897053003e-09	5.93207640011159e-08
MTFR1L	103.547376123107	-1.12320998221424	0.193531150460749	-5.80376843490139	6.48408114236023e-09	6.04134398135519e-08
TMTC4	229.309468631427	-1.24482078321543	0.214677269996538	-5.79856816343669	6.6883516817691e-09	6.2101888732054e-08
TRGV4	14.5960134548314	-2.97603451375952	0.51365761651128	-5.79380976373427	6.88073953434828e-09	6.37939951517895e-08
FANCF	43.4280724326272	-1.78501189411249	0.308205193480038	-5.79163470270367	6.97046208966375e-09	6.45940904603828e-08
CNDP2	273.1887788419	-1.06526993541971	0.184519725463626	-5.77320355719749	7.77783849149814e-09	7.17585510140273e-08
C2orf69	348.37810790273	-1.01685882093482	0.176390733599499	-5.76480861655485	8.17505555074933e-09	7.53495589325664e-08
SWSAP1	92.3336259654684	-1.38306705050015	0.240190338194119	-5.75821267790701	8.50092097258813e-09	7.83147863708192e-08
ACRV1	79.8756954996502	-1.4434222946012	0.250917670618955	-5.75257330837089	8.78951330402164e-09	8.08944079488727e-08
C19orf12	180.044633426766	-1.1335448495885	0.197496918828582	-5.73955713492607	9.49244548620522e-09	8.72786625932999e-08
ASB13	26.1113403647046	-2.44054221160231	0.425262460331052	-5.7389081784986	9.52888630705994e-09	8.75710224066941e-08
GPAM	139.193277054766	-1.03965201345271	0.18137296688868	-5.73212221913318	9.91817611100409e-09	9.0971286527877e-08
C12orf29	150.294898567089	-1.23466363185021	0.215512608798358	-5.72896239683779	1.01046788543383e-08	9.25918531754672e-08
PHF7	77.1531350064352	-1.54690920353656	0.270072271045342	-5.72776019377735	1.01765281344169e-08	9.32049381053103e-08
TMEM42	77.3604910429806	-1.3439105241784	0.234860687389237	-5.72216039694682	1.0517793756865e-08	9.61437492326514e-08
ABCB10	298.77785147639	-1.26065386527335	0.220400480052135	-5.71983266540594	1.06629013078772e-08	9.73757834692243e-08
THAP7	103.421497779899	-1.6984143048881	0.297046100801009	-5.71767917608813	1.07988782645379e-08	9.83793460447611e-08
C9orf41	157.064922885684	-1.08689855961072	0.190275791464867	-5.71222724258863	1.11507050328527e-08	1.01486484319274e-07
TMEM9	115.271364699432	-1.07018763202798	0.187387463897746	-5.71109512753727	1.12251475344452e-08	1.0211472851161e-07
RBCK1	268.025480639476	-1.14320712374852	0.200228322934498	-5.70951754973499	1.13296874698742e-08	1.02916785311603e-07
STARD7	2749.5161160384	-1.25840482436963	0.220402141450393	-5.70958528845719	1.13251793125624e-08	1.02916785311603e-07
IMPA2	162.978294298376	-1.37950880144321	0.241698094170903	-5.70757004177191	1.14600466975965e-08	1.04050823602925e-07
TMEM120B	96.4505213796639	-1.78859211048002	0.31343129133884	-5.70648866244318	1.15330585209749e-08	1.0466333858929e-07
GPR125	48.0202007993827	-1.68486976567244	0.295473913693045	-5.70226232364723	1.18227696037922e-08	1.0718932172515e-07
WWC1	70.4563880097281	-1.45558188681081	0.25537233854137	-5.69984163173181	1.19918778067614e-08	1.08565929755116e-07
NSUN5	1142.2866071879	-1.15217615141921	0.202327856615201	-5.69459969919261	1.23661708695866e-08	1.11739937833572e-07
CDC20	318.400665268202	-1.04140695484195	0.182920259549176	-5.69322915574576	1.24658896000458e-08	1.12587043140644e-07
ARV1	111.846490875522	-1.17066846716455	0.20581930101558	-5.68784589874756	1.28651833189883e-08	1.15915731977775e-07
GDF11	153.757901462136	-1.04383680629212	0.18415048188622	-5.66839030558209	1.44145308188712e-08	1.29319325491091e-07
RHOBTB2	54.7349889487018	-1.64518861830336	0.290829917852595	-5.65687543582505	1.54153556917979e-08	1.38101082012316e-07
INPP4A	135.299269552944	-1.06416548261826	0.18853033849803	-5.64453175598251	1.65631408951016e-08	1.48032090521244e-07
LRRC45	58.6483966490712	-1.74285772986633	0.309106842204527	-5.63836671306398	1.71670620594581e-08	1.53066882419508e-07
CTA-204B4.2	303.206465151292	-1.38330052954076	0.245419071985051	-5.63648341733205	1.73557739835725e-08	1.54603299849887e-07
GID4	66.014790362629	-1.48744639595359	0.264270608200678	-5.6284972668019	1.81786382514201e-08	1.61780443674035e-07
RHOG	369.25609169683	-1.35223413231024	0.240381673217446	-5.62536284156332	1.85118445918938e-08	1.64512896000911e-07
ANKRD22	12.7876767941329	-2.99437327579615	0.532563933098153	-5.6225611418644	1.88146942571463e-08	1.67046847599465e-07
ZNF768	142.516792058986	-1.01496402092422	0.180846177045725	-5.61230564839418	1.99648388191262e-08	1.76593306965799e-07
ZNRF3	74.3462214471238	-1.46102700934046	0.260423753217552	-5.61019104935465	2.02103374482023e-08	1.78513603558875e-07
DSN1	590.555474747994	-1.00296338306821	0.178931683069479	-5.60528669860415	2.07910524335278e-08	1.83213862986667e-07
PHOSPHO2	33.4723688556592	-2.01905403187751	0.360413869300219	-5.60204310615936	2.1183985442581e-08	1.86419482493302e-07
EMG1	829.33097012729	-1.14610033270611	0.204647110926245	-5.60037387050711	2.13889988899889e-08	1.88043702129329e-07
TAMM41	239.771521991789	-1.01877113904415	0.181958235734254	-5.5989284295548	2.15680811150454e-08	1.89353293141307e-07
DPM2	176.690972131413	-1.04250135899572	0.186349691268968	-5.59432833988986	2.21477472895438e-08	1.94261496923822e-07
PDK1	107.199464321484	-1.11975762731462	0.200165557269958	-5.59415736946408	2.21695805229369e-08	1.94362598559528e-07
USP46	71.5465743280881	-1.31801266006821	0.235614619215976	-5.59393413046267	2.21981200001625e-08	1.945223731241e-07
ATR	133.541385066491	-1.03059261521739	0.184264859813386	-5.59299595300545	2.23184495042814e-08	1.95485982699368e-07
COLGALT2	87.2817037798365	-1.27657635265323	0.228249660625651	-5.59289485537034	2.2331453891842e-08	1.95509079615764e-07
C9orf139	19.7724923335991	-2.53290285008967	0.453023052201827	-5.59111250029994	2.25619332918867e-08	1.97435238059582e-07
FAM58A	81.196878083338	-1.25195541291818	0.224105308151898	-5.58646032636409	2.31744459359274e-08	2.02513300027673e-07
CHST4	14.1015589657272	-2.93862647670239	0.526207434931152	-5.58454001526389	2.34319563724243e-08	2.04668750936164e-07
MAVS	76.2904394619176	-1.43552324657521	0.257260545182462	-5.58003655615776	2.40468040213351e-08	2.0955389567206e-07
LMO2	255.626096479524	-1.08912782359491	0.195319613265449	-5.57613137455239	2.45926230907595e-08	2.14112505191848e-07
ZNF37BP	199.606270350977	-1.06171149598405	0.190430172098563	-5.57533233459731	2.47057757755577e-08	2.14998393897308e-07
POLR3H	48.6601820448666	-1.90437737967555	0.342469932914726	-5.56071408508067	2.68673047130624e-08	2.32627930339271e-07
FAM220A	156.099539668114	-1.31537924725942	0.236848143069504	-5.5536819086372	2.79714286905563e-08	2.41743905704175e-07
DNAJC5	1000.26472627297	-1.21265606141542	0.21840297508926	-5.55237885802527	2.8180800469025e-08	2.4333037328062e-07
POP7	1419.86798978843	-1.28806054038495	0.232209416996589	-5.54697805560515	2.90649204268049e-08	2.50276835346432e-07
MRVI1	22.3569336074124	-2.43574705654217	0.439443466990639	-5.54279956241573	2.97673540234661e-08	2.5620847201028e-07
FAM189B	98.3586173869782	-1.3945697983257	0.251677996955323	-5.54108748160954	3.00598990492665e-08	2.58573498291871e-07
AD000090.2	37.9094091864155	-1.81533859667296	0.327849917447832	-5.53710249740056	3.07516602579287e-08	2.64198090726205e-07
ZMYM3	202.580306964769	-1.00540146193618	0.181691821897372	-5.53355374742224	3.13806762925465e-08	2.69479414173426e-07
LOXL3	20.8119298222272	-2.51153380489401	0.453955858179631	-5.53255070870831	3.15607158072399e-08	2.70655742925389e-07
PRRT4	44.1383933811123	-1.77343534391027	0.320752801206616	-5.52897850693406	3.22100800474719e-08	2.75973507285427e-07
SNORA12	142.643433161232	-2.04960340997558	0.370952675894578	-5.52524228335277	3.29031232750576e-08	2.81400044771445e-07
ZNF275	76.6971412610911	-1.39192606155977	0.252127896002323	-5.52071422333586	3.37624497304078e-08	2.8835700951813e-07
CTD-2587H19.1	35.3890320208482	-2.21288747060623	0.400932185545531	-5.5193560167669	3.40244244519475e-08	2.9033149154517e-07
POLM	95.6318335788955	-1.15327329863185	0.209047502826796	-5.51680016760299	3.4522760231684e-08	2.9431745589923e-07
NF2	204.315708900209	-1.143293650619	0.207372200294789	-5.51324453805167	3.52278226531087e-08	2.99921570922042e-07
LTB4R2	23.1597058193488	-2.34105527802326	0.42466295988441	-5.51273715668652	3.53295654876197e-08	3.0065205142849e-07
ATP2A3	181.868121109343	-1.39997207353538	0.254435836025239	-5.50225980508699	3.74953865760073e-08	3.1836470060799e-07
TERT	73.2873801768942	-1.39413874052122	0.25358870608292	-5.49763734377567	3.84913501441549e-08	3.26087098391048e-07
TTLL12	512.913045148002	-1.52486221521616	0.277530499811625	-5.49439508901243	3.92051903627064e-08	3.31390174746713e-07
SLAMF8	78.8805260534213	-1.34840594061088	0.245457158971194	-5.49344719161001	3.94163008897109e-08	3.32876221306837e-07
PAK1IP1	714.005962432671	-1.13499233184653	0.206794250081972	-5.4885101079775	4.05338079260894e-08	3.41548949897316e-07
DPH5	137.271329004017	-1.19964347871365	0.218979249447171	-5.47834318430737	4.29326836448789e-08	3.61278245504296e-07
RHOU	88.8379942260094	-1.2324726209881	0.224986574214854	-5.47798296537965	4.30201536559524e-08	3.6185283570203e-07
ABCC5	194.692939216289	-1.10739705668026	0.202168996878802	-5.47758100290786	4.31179640058086e-08	3.62513849853562e-07
TRHDE-AS1	69.6152885572595	-1.52168219468915	0.277884251978867	-5.47595692758031	4.35153536004447e-08	3.65366223596254e-07
CNOT11	983.199515922019	-1.03448770943544	0.188920341331426	-5.47578784870298	4.35569284484851e-08	3.65552539689155e-07
RAB40C	52.0514205630459	-1.62762556098314	0.297389575780977	-5.47304173896753	4.42375865917146e-08	3.70934819006916e-07
NME6	74.1187606564252	-1.33079388574305	0.243245222011379	-5.47099702406816	4.47510813577793e-08	3.74740627107017e-07
TRAPPC4	264.505670317167	-1.07040864057721	0.195649494828934	-5.47105241193246	4.47370958170575e-08	3.74740627107017e-07
TAF5	227.439148521118	-1.01121326023661	0.184931499831523	-5.46804228137363	4.55033353026989e-08	3.80532992079067e-07
DOK1	255.484768644655	-1.28314422037596	0.235013794664467	-5.459867673759	4.76489589705993e-08	3.96541954222224e-07
PPP1R3E	156.691145480369	-1.06580604694394	0.195276439200925	-5.45793466587796	4.81704829497276e-08	4.00352123167018e-07
C16orf59	76.2703271386743	-2.03949513877426	0.374352103240065	-5.44806646235501	5.09203320670628e-08	4.22012399099329e-07
DDX28	246.213130648921	-1.0468293504013	0.192358569058838	-5.44207287215315	5.26641219602783e-08	4.35778855606374e-07
VASH1	97.4494893100912	-1.40820455244725	0.25878263626876	-5.44165007649412	5.27892928914205e-08	4.36623019888775e-07
RP11-1055B8.7	52.0408100368682	-1.49485567073495	0.275059085899926	-5.43467112109439	5.48975911134951e-08	4.53246808968522e-07
MLKL	129.96485265664	-1.11429138482552	0.205186795373477	-5.43061936708603	5.61588009035811e-08	4.63070689741903e-07
RP11-795F19.5	21.8798267992128	-2.26807716965505	0.417729792809065	-5.42953174204583	5.65021034373416e-08	4.65494393456264e-07
SLC16A9	40.9590320877602	-1.6847947614013	0.310567119069083	-5.42489741493379	5.79878340422544e-08	4.77317579384039e-07
AUNIP	82.7248934190448	-1.22505296207291	0.226098649514638	-5.41822326096469	6.0194220530331e-08	4.93969804508696e-07
GINS3	177.241098494458	-1.20938195307369	0.223356617269531	-5.41457856882873	6.14332239394905e-08	5.03261397502568e-07
DEPTOR	52.225747386727	-1.77428709087873	0.327751633224815	-5.41351105842299	6.18007757980737e-08	5.06052553191521e-07
SH3PXD2A	102.436112889644	-1.10608779439624	0.204478869555659	-5.40930119967806	6.3271141342057e-08	5.17418553091288e-07
ZNF69	56.3026875815625	-1.77650218339658	0.328600440874927	-5.40626841116368	6.43513392547444e-08	5.25568451999121e-07
MEN1	770.997233541574	-1.42795879284413	0.264640599527733	-5.39584173929628	6.82030445168106e-08	5.55582295247523e-07
CTD-3195I5.1	90.5673582911846	-1.16533643992783	0.216396823912889	-5.38518273446071	7.23710849085332e-08	5.8877218257339e-07
BLOC1S3	83.4606810035806	-1.24552069528749	0.231293503296564	-5.3850223959403	7.24356285591846e-08	5.8904157760222e-07
BIVM	198.585075773578	-1.22742815194073	0.227949647478903	-5.38464597561761	7.25873742700343e-08	5.89768506671395e-07
CEBPA-AS1	31.8947105365195	-2.07460547917062	0.385650068473381	-5.37950242659899	7.46919880913229e-08	6.06084987704892e-07
C17orf97	41.0275508079859	-1.73800924484806	0.323803531234661	-5.36748082462548	7.98439939101865e-08	6.4511484025634e-07
LRFN1	39.8758103212477	-1.8960973016677	0.35420609710139	-5.3530905232412	8.64645653768891e-08	6.95626610015945e-07
FAM86A	29.3477200413447	-2.33845937938267	0.437384733847627	-5.34645861736302	8.9691775645618e-08	7.18830218922679e-07
C17orf58	107.526957324202	-1.19377821908509	0.223313590607547	-5.34574817339734	9.00443279902724e-08	7.21042860824016e-07
NAA40	83.0677487239025	-1.41568963598921	0.26499304732461	-5.3423652064917	9.17415868281576e-08	7.33077476442964e-07
TAF4B	126.815722257721	-1.20359723449179	0.225335019163382	-5.34136788396439	9.22478342209841e-08	7.3649858498701e-07
MYPOP	160.089639371763	-1.22412710376324	0.229270804231686	-5.33921930385092	9.33476732981366e-08	7.44334216937108e-07
PDE7B	33.6368220437725	-1.95310416546661	0.366013459934745	-5.33615393765797	9.49388085808829e-08	7.56381940100671e-07
PLA2G12A	58.5164786632852	-1.61733448674841	0.303279040749708	-5.33282643848499	9.66957247784187e-08	7.69079703868165e-07
XYLB	71.5916395702037	-1.58308620751635	0.296910909506755	-5.33185597708841	9.72140280455439e-08	7.72550417565473e-07
METTL21B	35.0307374397081	-1.9654218773846	0.369112895867564	-5.32471744929168	1.01110082168085e-07	8.01485468484971e-07
ZNF250	78.4305114139642	-1.2354875443126	0.232524533350023	-5.31336425672038	1.07619610276479e-07	8.50939459368485e-07
PRKAG2-AS1	42.1816647667443	-1.71756662513181	0.323300057918207	-5.31260846716688	1.08067062952987e-07	8.54119309793555e-07
RP11-475N22.4	45.6180874781057	-1.55931569656317	0.29375539196681	-5.30821131868569	1.10706249547128e-07	8.7314866330395e-07
NUDT8	175.833664966634	-1.58562178840158	0.299078702344873	-5.30168740191059	1.14737184750393e-07	9.03429574122302e-07
SCARNA22	295.511075050748	-1.38529123578558	0.261561100492758	-5.29624333731511	1.18209291704923e-07	9.28477658135519e-07
TBC1D2B	91.4569890794169	-1.14980796116831	0.217099061186288	-5.29623645024281	1.18213747862095e-07	9.28477658135519e-07
PDCD2L	42.0091250047419	-1.88139544961209	0.355698940141409	-5.28929169388061	1.22790934888559e-07	9.62423711607836e-07
RP11-296O14.3	32.7959465757722	-1.76418247420252	0.333534610257201	-5.28935354817328	1.22749420760018e-07	9.62423711607836e-07
SLC29A3	82.6095618567784	-1.26787772871194	0.240012992208196	-5.28253790366539	1.27406464584802e-07	9.95290434606547e-07
RP11-69E11.8	15.7051482051598	-2.62266152105955	0.496901949689387	-5.27802622368251	1.30582781282044e-07	1.01841608329892e-06
AMER1	32.5430829788184	-1.91586343319615	0.36318449638368	-5.27517956375586	1.32626161836741e-07	1.03349758674267e-06
SPRYD4	77.0177754090649	-1.5190573716597	0.28846902475858	-5.26592889108631	1.39482270453742e-07	1.08473645426044e-06
SLC22A23	22.8007444491156	-2.20049845344155	0.417965302624477	-5.26478738695351	1.40351688935715e-07	1.09054476718159e-06
MARCH9	48.8312581322213	-1.51085393842274	0.286997210860542	-5.26435059731954	1.40685751326275e-07	1.09269023826643e-06
GLRX5	1241.25114725853	-1.02560619267686	0.194892741269354	-5.26241349984094	1.42176560129026e-07	1.10381456192391e-06
PPT2	72.4790003111654	-1.38725851485429	0.264508484469435	-5.24466546937775	1.5656613935375e-07	1.21104358323749e-06
DPH7	214.872028792017	-1.09359894660969	0.208886575017609	-5.23537209855397	1.6465281170393e-07	1.26890998083887e-06
MXD3	51.4972089866359	-1.54980461975733	0.296031162667719	-5.23527525207509	1.64739172969119e-07	1.26905691333809e-06
TNN	56.9588613762697	-1.37496659771376	0.262709232664738	-5.23379625362635	1.66063500057313e-07	1.27769297596117e-06
OLIG2	142.04238813267	-1.01636164999452	0.194249418270705	-5.23225067566546	1.67458441539057e-07	1.28790020005854e-06
ARSK	53.7103119959513	-1.40844229891779	0.26922874475601	-5.23139644763486	1.68234268331705e-07	1.29333951577631e-06
KAZALD1	47.5196433242083	-1.62955821979302	0.311591614160004	-5.22978843376776	1.6970413721146e-07	1.30410783192083e-06
TNFAIP8L2	34.0816796339936	-1.7856823618626	0.341576235915294	-5.22777106281311	1.71565762654074e-07	1.31680388772102e-06
GEMIN8	76.0468607095066	-1.21156548368004	0.231860958322873	-5.22539668792753	1.73782131232161e-07	1.33327234775268e-06
C11orf21	21.3268923997568	-2.19833399656561	0.421305414504496	-5.21791061990293	1.80952741690928e-07	1.38603038294375e-06
CTDSP1	489.382318538434	-1.20333461222658	0.230997250030462	-5.20930276039169	1.89551590692668e-07	1.44719186124791e-06
FZD5	69.5351722379421	-1.46944469838906	0.282266418242801	-5.20587857222557	1.93080878525379e-07	1.47056510792876e-06
RP11-121C2.2	30.2446234711168	-1.87907434482897	0.361017772048756	-5.20493585167655	1.94063631652945e-07	1.47745335717046e-06
POU4F1	47.7022972195711	-1.58644328877416	0.305072352597732	-5.2002198011894	1.99052988583014e-07	1.51299526751248e-06
FAM118A	72.0894767623853	-1.37793915186609	0.264995307649514	-5.19986245827634	1.99436052296835e-07	1.51529616205226e-06
CD300A	30.4391468731452	-1.91893110061923	0.369449342536031	-5.19403035730692	2.0578956212695e-07	1.56105372590106e-06
CTC-510F12.4	21.4425906083614	-2.63677136332712	0.508613318597904	-5.18423577777302	2.16902399577098e-07	1.63810390517618e-06
GFI1	1141.95989191815	-1.00778661516473	0.194400568830651	-5.18407235753848	2.17092645495875e-07	1.63888435098527e-06
MRPS34	691.540329529052	-1.31602897618203	0.25387346996907	-5.18379874959902	2.17411527639267e-07	1.64063488924422e-06
MANF	1006.16684886634	-1.01940692686168	0.196757032742908	-5.18104442138893	2.20646932928989e-07	1.66438394446995e-06
FBXO41	82.9935152995389	-1.22013110337667	0.235576569912894	-5.1793397952429	2.2267254722606e-07	1.67899196145104e-06
PQLC2	82.2822662815958	-1.13981794006493	0.220125692095938	-5.1780322833382	2.24238434355937e-07	1.68944802040921e-06
C20orf112	164.900316693065	-1.03374497870219	0.199676487761232	-5.17709916822213	2.25362441397475e-07	1.69723838653098e-06
SYCP2L	172.747952305126	-1.12308644529387	0.217058509759355	-5.17411847404186	2.28989498617956e-07	1.72386585426643e-06
FGR	130.709527311464	-1.02606172655229	0.198571980116579	-5.16720297571643	2.37623165796003e-07	1.78600943028339e-06
MYO18A	67.5689659079016	-1.17486507574208	0.227388674791327	-5.16677040675065	2.38173532859669e-07	1.78943286162057e-06
PIGM	431.550635921509	-1.00336556437841	0.194321161933786	-5.16343950598801	2.4245296035381e-07	1.82013452482172e-06
PTAFR	36.1680770269184	-1.94442077113662	0.37847906737105	-5.13745921179405	2.78477884561173e-07	2.08146490172596e-06
LAMTOR1	716.356289174599	-1.13733928027832	0.221944488595812	-5.12443128222732	2.98437165061254e-07	2.22162134242088e-06
APBA2	107.848666281897	-1.08481305567242	0.212257950652025	-5.11082412856637	3.20756481810023e-07	2.37955378991873e-06
PHF23	310.460162437349	-1.03687953142485	0.203371161335073	-5.09845901758161	3.42429647971882e-07	2.53336143642752e-06
AC090587.2	17.1185561838061	-2.27892545536824	0.447395825508504	-5.09375663659366	3.51037318198184e-07	2.59500656471241e-06
DCAF12	539.16608234362	-1.08510658281757	0.213143062207261	-5.09097772913859	3.56221869569983e-07	2.63023963052104e-06
RP11-629O1.2	49.0796081752077	-1.45284707339274	0.285624317049024	-5.08656646746002	3.64603977282239e-07	2.68267725461899e-06
BEGAIN	14.4865325905753	-2.42073403711079	0.47601998307372	-5.08536221836699	3.66925121526021e-07	2.69870278538912e-06
CLEC12A	23.6188178278559	-1.95165202820929	0.384267849055519	-5.0788845150751	3.79657390984613e-07	2.79125890026816e-06
SCAMP5	43.8383984056396	-1.7480981689224	0.34490336602006	-5.06837085730478	4.01235069063166e-07	2.93958466681942e-06
SMIM20	153.057234364885	-1.25332029806362	0.24794588041588	-5.05481396166543	4.30810506273714e-07	3.14770419500569e-06
USP31	86.111755899634	-1.08565991129148	0.214784708468828	-5.05464247911786	4.31197753006535e-07	3.14809416422657e-06
TPRN	66.6674232195823	-1.48558960851395	0.293931759400776	-5.0541990138886	4.32200756492022e-07	3.15419576854743e-06
RP5-1024G6.8	33.5469491814227	-1.76922888692165	0.350124876614081	-5.05313676660499	4.34612445968312e-07	3.17011068634413e-06
RP5-1074L1.4	107.763357050426	-1.03412288305669	0.204746564681475	-5.05074595349365	4.40088051204391e-07	3.20431678363413e-06
KDELC2	88.1376386529934	-1.25647712854771	0.249030876479043	-5.04546723808943	4.52414414221024e-07	3.29152431457564e-06
MTFR1	118.541806305471	-1.21332703264698	0.240757026156677	-5.03963291130447	4.66425615573138e-07	3.3856251957191e-06
ORC5	150.082931941404	-1.03656201776684	0.205769780202325	-5.03748420563811	4.71690469328013e-07	3.42252361315417e-06
MYCL	53.8140892777023	-1.59921591591556	0.317522447006341	-5.03654444274178	4.74011092545011e-07	3.4380389166207e-06
METTL21A	217.877995162869	-1.04325738807919	0.207185415361371	-5.03538044055636	4.76900715275613e-07	3.45501102138591e-06
MIS18A	424.238858500511	-1.06869650653303	0.212327140127112	-5.03325437291363	4.8222257072255e-07	3.49088416072393e-06
PRSS12	64.3527337225034	-1.3251593369591	0.263332379620352	-5.03226887202245	4.8470880733726e-07	3.50753595117653e-06
HK2	206.815343743498	-1.24711089902103	0.247910269043986	-5.03049310474414	4.89219982437221e-07	3.53746565521515e-06
CSK	342.557164017264	-1.21556299004078	0.241846966303599	-5.0261659619697	5.0038289226135e-07	3.61541018477568e-06
ZNF536	92.6918566810959	-1.06254425389331	0.211532178713124	-5.02308566175321	5.08478515555987e-07	3.66968536025825e-06
STX10	258.794327831719	-1.13224100525053	0.225757407966293	-5.01529945550924	5.29509295636802e-07	3.812709544528e-06
ZFP64	92.1042982475798	-1.29049146398939	0.258129362211922	-4.99939818132705	5.75095309826324e-07	4.13148470579231e-06
CDPF1	32.7355694657984	-1.86376803264687	0.373093681940115	-4.99544249303591	5.87010146935488e-07	4.21066464469738e-06
RP11-97C16.1	44.7748565352949	-1.74094134833159	0.348773831654482	-4.99160541968723	5.98794858538416e-07	4.29356404650854e-06
RWDD2B	58.482725667209	-1.41436587342315	0.283798367776607	-4.98369981654186	6.23798308886058e-07	4.45928298293149e-06
CENPA	125.833976002362	-1.26556423367231	0.253990568083313	-4.9827213790757	6.26961963310575e-07	4.47850329701167e-06
FAM117A	72.6696234756368	-1.34759237087397	0.270549071455865	-4.98095359789029	6.32717113382247e-07	4.51448328572169e-06
WDR31	59.2793545332195	-1.44820249706906	0.291224790211776	-4.97279952031536	6.59928976707831e-07	4.70152649896346e-06
ANKS3	51.2320048396703	-1.37834070178906	0.277357306339521	-4.96954891861329	6.71088387992911e-07	4.77561691349823e-06
IL17D	44.6791118248022	-1.64644050919769	0.331407323235351	-4.9680269377405	6.76375686553311e-07	4.80961263085307e-06
SLC46A3	20.1124433029185	-2.26535260105276	0.456231747289322	-4.96535502957048	6.85755027224776e-07	4.87263312110205e-06
TRIM7	54.4479592900237	-1.53920558114076	0.310051555935056	-4.96435367498418	6.89302319217417e-07	4.89415027703391e-06
RP11-383J24.6	58.2235694888363	-1.31858775310395	0.265798060777426	-4.96086295455747	7.01806945760352e-07	4.97357210941327e-06
FAM117B	47.0447125931467	-1.54212501835628	0.311170787267627	-4.95587979802859	7.20037222825113e-07	5.095107672809e-06
CCDC169	35.9918298178648	-1.65901301289876	0.334771188517254	-4.95566246380625	7.2084260898526e-07	5.09889344345237e-06
PA2G4P4	46.4363124926268	-1.41261103108956	0.285477119761608	-4.94824605302582	7.48852083851816e-07	5.29503284487347e-06
FAM110A	80.6102975765478	-1.21419453937333	0.24596637357136	-4.93642493379716	7.95676427613463e-07	5.60719957845093e-06
GRIP1	37.0344413711786	-1.58224301948912	0.320589361199406	-4.93541960834119	7.99786198090882e-07	5.63405607904291e-06
RAB37	36.96672831138	-1.88909014487693	0.383020896821462	-4.93208114897578	8.13581016971824e-07	5.72268214026656e-06
KCNC4	25.6329575258105	-1.94143149674139	0.393780884579578	-4.93023296144548	8.21316152596292e-07	5.77063338511955e-06
C5orf56	22.6519096769368	-1.90244228525505	0.386431646513913	-4.92310167248829	8.51831662901391e-07	5.97157612665973e-06
RNFT2	49.7072766188034	-1.38930400978452	0.282518233737948	-4.91757289928827	8.76238302473404e-07	6.12911791841375e-06
LINC00977	15.874037586551	-2.28235070646146	0.464937251106468	-4.90894352093723	9.15683422977859e-07	6.39247290626476e-06
SLCO4A1	244.467777862587	-1.30889183042697	0.267530823734968	-4.8924898153928	9.95682700736106e-07	6.91586901306869e-06
S100A8	16.6534143831177	-2.52054238830742	0.515573355432893	-4.88881429140395	1.01445137198289e-06	7.03586758839766e-06
RP11-122A21.2	38.0004688214466	-1.51921912374489	0.310791623537781	-4.88822416270884	1.0174963533512e-06	7.05439199687386e-06
KIAA1958	67.3118533974486	-1.12350492002127	0.229881090910729	-4.88733073072794	1.02212308498614e-06	7.07866218753901e-06
GPR65	80.7731837207946	-1.43070789687317	0.292969349764357	-4.88347295723571	1.04233450916974e-06	7.21598537956055e-06
RMND1	126.803565513546	-1.04885313561459	0.21508405453242	-4.87648021093305	1.07995516760257e-06	7.468204822387e-06
ITPKB	28.5316862375962	-1.77556557927139	0.364705962218882	-4.86848519960791	1.12456943380616e-06	7.75681433164466e-06
PRDM13	11.1299656090377	-2.66375308513542	0.547701363019197	-4.86351370471586	1.15320036956796e-06	7.94267807498636e-06
ZNF512B	56.6318628439987	-1.83136179158359	0.377823365257824	-4.84713747211975	1.25255635417087e-06	8.58310600543399e-06
DBN1	65.7025460520037	-1.20169161579476	0.247927059540771	-4.84695627020554	1.25370048383482e-06	8.58782554455399e-06
CDK5R1	97.0126859257092	-1.58905945923309	0.327914453785245	-4.84595735531007	1.26002581649451e-06	8.62488814789599e-06
NFS1	95.2208374799276	-1.15928618428846	0.239525133488576	-4.83993544812598	1.29881309133482e-06	8.87749810670245e-06
KIF23	247.223553643098	-1.16179632876397	0.240129730253174	-4.83820278121776	1.31018434824751e-06	8.94873467557102e-06
ZNF184	121.853066355141	-1.28864614652179	0.266568358509271	-4.83420520623032	1.33678637755841e-06	9.12052008248788e-06
RTN4IP1	90.9921165185373	-1.11228573163908	0.230290059707649	-4.82993374985928	1.36578485465342e-06	9.30826555441066e-06
EPOR	79.0628650830358	-1.30548995838361	0.271256295325642	-4.81275450885436	1.48864109149275e-06	1.01017609583916e-05
FAM161A	43.400736462556	-1.4764359482935	0.306942382780182	-4.81014037527316	1.50824335382113e-06	1.02274193334624e-05
SUV420H2	504.12176137807	-1.14504648536526	0.238346092582572	-4.80413365689463	1.55422985354019e-06	1.05090235131089e-05
ZDHHC16	120.509700594103	-1.06350969791812	0.221683385108179	-4.79742628162744	1.60717328879095e-06	1.08436758068049e-05
TMEM60	103.820473579467	-1.05353267792348	0.220228776852075	-4.78381024034441	1.72003075948608e-06	1.15720085845125e-05
RPUSD1	92.6564790328505	-1.13776166538834	0.238060727530784	-4.77929172606271	1.75913794187849e-06	1.18182484175078e-05
ZNRD1-AS1	98.4383561864561	-1.05643386279461	0.221296066211323	-4.77384836016824	1.80738491295933e-06	1.21251030553494e-05
RCHY1	126.655615748512	-1.0121922110248	0.212259987000442	-4.76864351745529	1.8547052116561e-06	1.24116504192373e-05
ZNF324B	36.7711035736461	-1.61206830988205	0.338675320019762	-4.75992260017053	1.93667214042475e-06	1.29372168700425e-05
ZNF575	39.6845837549973	-1.48753936842506	0.312625474387291	-4.75821546961412	1.95311952905144e-06	1.30424674500184e-05
B3GNT1	43.8341482188319	-1.40722894237037	0.29591146927016	-4.75557417845673	1.97883182145373e-06	1.32048161673653e-05
RAD50	954.072923278919	-1.01473406006828	0.213934393253794	-4.74320208468997	2.1036622578566e-06	1.39925335316433e-05
NT5DC1	50.3384816876043	-1.32715423731762	0.280101120310236	-4.73812541644847	2.15704305384156e-06	1.43230696863888e-05
NLRX1	36.656546133306	-1.51818128685821	0.320742573252139	-4.73333262704964	2.20863097761373e-06	1.46501452605838e-05
RP11-443B20.1	60.1677342741904	-1.22408295957332	0.258629696538032	-4.73295594418841	2.21273529834268e-06	1.4672208950825e-05
DCLRE1B	96.6827540293858	-1.21499348084739	0.256865543187274	-4.73007576559839	2.24436060860759e-06	1.48662284359402e-05
KATNBL1P1	12.6894848175466	-2.39099622670513	0.50671766091412	-4.71859658965067	2.37477209121024e-06	1.56640266163143e-05
ADCK2	39.8043368849354	-1.59350317794515	0.338035021976594	-4.71401799916306	2.42879194870486e-06	1.60035494649463e-05
EPHB4	100.749386794645	-1.3254953734466	0.281507083014081	-4.70856846390718	2.49462577656284e-06	1.63972300085124e-05
GAB3	37.1924303138174	-1.48384719730221	0.315181003645178	-4.7079207824742	2.50256312714799e-06	1.64436708891138e-05
TET1	38.9285396361337	-1.54400663301888	0.328057136662352	-4.70651743390673	2.51984444957661e-06	1.65456917235779e-05
LIPT1	65.2213075043673	-1.20214736067153	0.256551917344581	-4.68578591465718	2.78887666745771e-06	1.82107466048883e-05
SMAD6	56.6575828841959	-1.2869951433032	0.275110223967399	-4.67810728639336	2.89535053027113e-06	1.8892913598565e-05
CD180	114.637157702402	-1.12322244064623	0.240158379922385	-4.67700706929002	2.91092226211855e-06	1.8983320301143e-05
GEMIN7	116.913450734246	-1.26534660508399	0.270812813901899	-4.67240300358298	2.97696115117767e-06	1.93851979934076e-05
LYSMD1	54.1427456416265	-1.23868658925898	0.265150624788855	-4.67163368083848	2.98813523687322e-06	1.94378248695948e-05
RNF157	52.1410598252476	-1.30812600503361	0.28020982338085	-4.66838024895243	3.03583642284939e-06	1.97231468769801e-05
PRR3	314.376512024895	-1.02542273622131	0.219718674345066	-4.66698035238866	3.05658545410125e-06	1.984885967405e-05
FAM120C	61.812635801348	-1.16738173174519	0.250698157588092	-4.65652297957152	3.21594399429177e-06	2.08048960014937e-05
TCEANC	41.1539830262068	-1.39602758060246	0.300015870974926	-4.65317910037876	3.26856110156031e-06	2.11090839908303e-05
C1orf233	30.1566718840505	-1.67435990492515	0.360122951426202	-4.64941181419886	3.32882972263673e-06	2.14468981583476e-05
NDST1	198.890190799578	-1.26174040189597	0.271662286817789	-4.64451807674817	3.40871203608004e-06	2.19540613307368e-05
DEPDC1	121.612679095135	-1.05373159559346	0.227099713997218	-4.63995122251172	3.48491424185901e-06	2.2406584648134e-05
AC006547.13	43.2738358518365	-1.51994773367452	0.327908018716807	-4.63528686984383	3.56442812584938e-06	2.28875404497181e-05
HAL	52.2468618752251	-1.29233541363918	0.278895924238901	-4.63375510834705	3.59091759295933e-06	2.30410084954158e-05
MEGF9	85.0618412281722	-1.03720536820287	0.223897124289839	-4.63250866438188	3.61261211224525e-06	2.31723262628302e-05
RP11-398K22.12	81.0605145972012	-1.1003185633039	0.237631067099808	-4.63036494652338	3.65021802598647e-06	2.33896743234974e-05
OCEL1	47.8755131403896	-1.66604460408021	0.359843557299452	-4.6299136674379	3.6581822145401e-06	2.34247878444133e-05
PARP16	32.9071985563455	-1.64311094990792	0.356182586971749	-4.61311420043745	3.96680205473482e-06	2.53150433665615e-05
SLC35G1	52.6304388450369	-1.28116887001368	0.278387908781496	-4.60209955102344	4.18253193238003e-06	2.66174825311322e-05
ZNF76	282.152560287306	-1.14511027850089	0.248904767815133	-4.60059599722647	4.21283812111052e-06	2.67854690788611e-05
CYB5D1	65.9994757892982	-1.18277378020853	0.257109197842832	-4.60027797578655	4.21927518539373e-06	2.68154656206226e-05
MAML3	56.4405065817505	-1.30879458691656	0.284839357589165	-4.59485163143882	4.33057287777134e-06	2.74692039451772e-05
RP11-421L21.3	28.8235247722169	-1.73862715012443	0.379291121219004	-4.58388570904759	4.56413774171363e-06	2.88633499440764e-05
SLC7A10	13.7265916333295	-2.32203337008521	0.506768725428276	-4.58203763091899	4.60467005307502e-06	2.91099121223227e-05
RHOV	15.3663972655955	-2.21577443229635	0.486096510538931	-4.55830145713192	5.15689825031807e-06	3.24378876599393e-05
HLA-DOB	31.8058916834536	-1.56851428668755	0.344236147710813	-4.55650662232378	5.20114000667652e-06	3.26834715914381e-05
C20orf197	35.1354949752005	-1.52416984158507	0.334744290895333	-4.55323625537693	5.2826889431671e-06	3.31738088878605e-05
SMYD5	39.4348603043885	-1.38584327521389	0.30463844389837	-4.54914113097365	5.38653097458207e-06	3.37921494074081e-05
POMGNT2	43.2081051250333	-1.72684699082001	0.379654225737007	-4.54847298872481	5.40365774150807e-06	3.38883198168804e-05
HAGHL	106.651448869461	-1.24962526195622	0.274753061051888	-4.54817594086867	5.41128882269839e-06	3.3924895152409e-05
TEX264	48.2064254869909	-1.44387883473311	0.31767283325056	-4.54517567636723	5.4889454256906e-06	3.43432424809799e-05
RAB24	26.4020493584561	-1.61468128245501	0.356333596459681	-4.53137536987116	5.86009054362877e-06	3.65200222973402e-05
ATP6V1E2	52.2648786308949	-1.35542064805315	0.299220666398052	-4.52983633907839	5.90293941437633e-06	3.67627580833252e-05
ABHD15	41.5477897994066	-1.6292754788922	0.360787026814177	-4.51589263970779	6.30506038690328e-06	3.90863999921835e-05
AC093323.3	50.9086346631351	-1.34238592458787	0.297679254124944	-4.50950446155189	6.49792281875179e-06	4.02158938352548e-05
RANGRF	79.6314807412179	-1.2290904334641	0.273045080201481	-4.50141944530608	6.75011478396591e-06	4.16673206533647e-05
TCFL5	72.2663381360016	-1.45578627066942	0.323460242731188	-4.50066523903295	6.77411203304797e-06	4.18017685599537e-05
TREX1	52.400888249538	-1.58089322343011	0.351793252074028	-4.4938133807565	6.99589427403439e-06	4.30295414937184e-05
TLCD1	17.4825475293106	-2.04502153181959	0.455327989367325	-4.49131522676903	7.07846946103843e-06	4.35090538123412e-05
LPCAT4	60.497061166071	-1.71797566943631	0.382973082887902	-4.48589142735957	7.26097113201789e-06	4.45727192733052e-05
PELI3	37.0088389105736	-1.4474820242111	0.323182868151944	-4.47883278123073	7.50522963160619e-06	4.58482735318528e-05
FAM207A	190.431690041753	-1.14128333261875	0.254999486274315	-4.4756299288816	7.61863500952017e-06	4.64958637571299e-05
MTM1	89.5304972607259	-1.37205113419678	0.306595817124206	-4.47511367593427	7.63706694172008e-06	4.65782045235955e-05
WNT6	42.6655459207837	-1.30768827325754	0.292308438615974	-4.47365898654584	7.68923376694985e-06	4.68660537741242e-05
UNC93B1	103.285123648415	-1.11790803490421	0.250242515045677	-4.46729859112933	7.9213530646558e-06	4.81252822465461e-05
GFOD2	80.5638144134122	-1.09093931586674	0.24437150066081	-4.46426573031922	8.03438016859238e-06	4.87491445364592e-05
PAAF1	73.4171526192576	-1.0465079494699	0.234490909192877	-4.46289347877919	8.08602561853939e-06	4.9015194829449e-05
PPP1R3A	86.5697029012385	-1.05692097106032	0.237052070108375	-4.45860257865335	8.24957152851432e-06	4.99103047432541e-05
RP11-138I1.3	26.9698111697885	-1.65563940793187	0.371468179321558	-4.45701543253501	8.31086222923496e-06	5.02327692047798e-05
RP11-143K11.5	25.68635820518	-1.63381661610771	0.367454838654472	-4.44630589731881	8.7359528102523e-06	5.25998078211168e-05
NAT9	85.0531349117391	-1.07502107673001	0.242101720123232	-4.44036942894423	8.98045795247406e-06	5.40030217052792e-05
ERCC6L	55.0943433451638	-1.16078424766426	0.261554246918141	-4.43802485083544	9.07881393198374e-06	5.45075686499043e-05
ZNF280B	54.4764259978058	-1.19176369594117	0.268531302808035	-4.4380810858134	9.07644285138319e-06	5.45075686499043e-05
CTA-331P3.1	56.8050500973069	-1.16223622505537	0.262087306181461	-4.43453840626176	9.22697704660881e-06	5.53266560079329e-05
STARD4-AS1	50.8219660902311	-1.30355791520721	0.294190453937749	-4.43100004693913	9.37970688179396e-06	5.62067087311314e-05
GLRX	100.340414631517	-1.22299785220229	0.27607796317093	-4.42990030118807	9.42766628034063e-06	5.64402954649725e-05
WT1-AS	68.4708955478152	-1.32312336494512	0.298936483557382	-4.42610199062952	9.59511710006948e-06	5.73517332085928e-05
GNB1L	31.9347015198103	-1.68843726898594	0.382535020618295	-4.41381096626631	1.01566652435674e-05	6.05929747431809e-05
CASC10	76.2497710534116	-1.08398541381989	0.245616655257624	-4.41332210424783	1.01796368651217e-05	6.06916193494989e-05
SLC25A12	66.5132297989395	-1.14221585565327	0.25897687206765	-4.4104936727898	1.03135219765515e-05	6.14436791589146e-05
NR1D1	11.0720857549903	-2.40033488576003	0.545247453630764	-4.40228536561954	1.0711653861246e-05	6.37627425869244e-05
LL22NC03-N27C7.1	35.2804142092029	-1.55920439933445	0.35420826424538	-4.40194246358493	1.07286011073824e-05	6.38434710265125e-05
OTX1	12.711706131007	-2.13944108208463	0.486762144755665	-4.39524951793148	1.10645584480966e-05	6.56768785691552e-05
GPR135	14.7610233598975	-1.99033681497788	0.453346281924844	-4.39032345545484	1.13182175199152e-05	6.70559051179893e-05
ETAA1	71.6103319964492	-1.21028932240393	0.275870776383827	-4.38716031566901	1.14840145428196e-05	6.7914314762584e-05
MOB3C	28.7867300573527	-1.49338703360965	0.340432247439614	-4.38673787469134	1.15063316298444e-05	6.80208156349863e-05
RP11-379H18.1	46.4279753229194	-1.22760667446187	0.279943706017039	-4.38519119407224	1.15883948291089e-05	6.84630168193406e-05
ZNF790	25.9237896499567	-1.65275318254258	0.376966207696945	-4.38435368687285	1.1633063824324e-05	6.86838815275834e-05
TOX2	127.269259907869	-1.01337424872463	0.231195968881123	-4.38318303571153	1.1695776768025e-05	6.90325378063901e-05
ANGEL1	32.0354704667417	-1.56085016963526	0.356544295391423	-4.37771741074057	1.19928706646945e-05	7.06534067462697e-05
ARHGEF39	61.1250151041498	-1.16248835721674	0.265679875205944	-4.37552282165003	1.21141766131947e-05	7.13077193267887e-05
SUSD3	15.0347496969998	-2.13418479792835	0.488455897006797	-4.36924768644703	1.24675296132575e-05	7.32666480046151e-05
LRRC3	30.5515167959458	-1.58527183671281	0.363209360354385	-4.36462274861543	1.27342328699771e-05	7.4694296566727e-05
CACNB2	34.9460324228676	-1.47385864000284	0.338117036637526	-4.35901915697573	1.3064667726143e-05	7.64422910268706e-05
DOK3	24.9346410916168	-1.65300414162416	0.379236794874524	-4.35876519358064	1.30798356605286e-05	7.65073017637244e-05
AURKB	607.27473350218	-1.1709536544416	0.269513031582564	-4.34470143267593	1.39465218427759e-05	8.1425234956987e-05
ZNF248	46.8275973141992	-1.29151137772576	0.297401837015462	-4.34264761336567	1.40775836866757e-05	8.21649870514796e-05
CHPF	49.1496657213183	-1.43508309734766	0.330602876839931	-4.34080644144692	1.41960735265732e-05	8.28053060823131e-05
POLL	118.130061435667	-1.13918874397317	0.262703279015443	-4.33640854519445	1.44829645346268e-05	8.43482844947475e-05
NUDT18	49.1220745945803	-1.19487829303734	0.275585021804007	-4.33578822686207	1.45238724015843e-05	8.45604154828887e-05
KDM8	40.6948294167381	-1.5349111108552	0.355598570365333	-4.31641530301505	1.5858348937235e-05	9.1735197625269e-05
ZNF549	60.1842782652696	-1.09402050891347	0.254153922862685	-4.30455881455958	1.67318838530488e-05	9.64628143383655e-05
NR6A1	68.841863926229	-1.04924648687773	0.24382084753134	-4.30335017493886	1.68234629981555e-05	9.69315200791982e-05
C12orf66	37.918247490609	-1.50440127802116	0.349614967459983	-4.30302309123351	1.68483282798893e-05	9.70155037258481e-05
ANAPC1	64.6058024926411	-1.11713155747505	0.260077493100489	-4.29537959689348	1.74394668980752e-05	0.000100235741165468
DFFB	102.802830396284	-1.38336659513342	0.32232226784212	-4.29187410598334	1.77171395568291e-05	0.000101707707081487
SLC25A38	115.778284240689	-1.14163941019161	0.266122530422295	-4.28990137881227	1.78752478433424e-05	0.000102521722575959
RIN3	21.3603737064343	-1.70659417250281	0.398183508147639	-4.28594890944111	1.81960806199848e-05	0.000104108521945289
SCMH1	153.720660220097	-1.09102865280012	0.255467077070816	-4.27072116419011	1.94841891344667e-05	0.000110973373209838
RP11-797A18.4	16.3669156018572	-1.86260384475603	0.436923509968542	-4.26299753219995	2.01702746938977e-05	0.000114535091893262
C1orf74	38.0281349741485	-1.34111074172368	0.314719162618325	-4.26129356269961	2.03247044712667e-05	0.000115273165990721
IQSEC1	31.5799053836002	-1.47163823367281	0.345469116354639	-4.25982573840872	2.04586345291137e-05	0.000115872488099759
BEND3	69.1072231972345	-1.09404427560486	0.256906957993953	-4.25852333524812	2.05781741285122e-05	0.000116430605375182
C1orf132	20.7315976619657	-1.88176288488362	0.441874642437267	-4.25858988989344	2.05720493961311e-05	0.000116430605375182
USP20	108.764555448154	-1.33023964582404	0.312583245014419	-4.25563323383721	2.08458184648551e-05	0.000117838862293237
ZNF319	20.9344473574961	-1.79156317093218	0.42116543877533	-4.25382285911615	2.10151570237745e-05	0.000118653841662976
TATDN2	320.817554970622	-1.14482019059732	0.269205272313176	-4.25259201188866	2.11310348338492e-05	0.000119272389972083
BOLA1	26.3797720625925	-1.67109879639182	0.392992235338727	-4.25224380057147	2.11639273288679e-05	0.000119386581384323
CHST13	14.5590581845952	-2.08181034266254	0.490426272149733	-4.24489971456287	2.18691205921376e-05	0.000123253997646901
AC008746.12	6.53865434334816	-2.45682046736877	0.578947228779482	-4.24360001264391	2.19962272926889e-05	0.000123896312510611
NAGK	69.2454314417602	-1.08425936574777	0.25551853876509	-4.24336868466748	2.20189240206297e-05	0.000123950110203294
CMTM4	51.9842943260442	-1.2072088384564	0.285835203926682	-4.22344351525732	2.40597690469542e-05	0.000134395475322116
SLC16A6	34.7641621697087	-1.34515956240819	0.318817612763555	-4.21921345796476	2.45156082792704e-05	0.000136820166004877
RP11-326L17.1	15.8791515662772	-1.85953563070686	0.440824852425203	-4.21830942714912	2.46140883196254e-05	0.000137329135364348
ZNF519	35.4379143455333	-1.32404522829104	0.314144862483793	-4.21476008814039	2.50043848260094e-05	0.000139177299010887
VANGL1	54.2459751984732	-1.09254418871434	0.259342359707636	-4.21274870000411	2.52281694483319e-05	0.00014037965538048
ZNF700	105.113781167272	-1.04108734518999	0.247131542589174	-4.21268501091609	2.52352864428798e-05	0.00014037965538048
ACOT11	59.6345753874096	-1.28424165905353	0.305314202978445	-4.20629517567578	2.59591136581451e-05	0.000144108615061908
AP001063.1	9.62255605619061	-2.31546067884146	0.550547452491401	-4.20574224503859	2.60226682980364e-05	0.000144418916646371
C11orf82	99.5259326306704	-1.07321794867593	0.255233443005947	-4.20484845573675	2.61257147685818e-05	0.000144948140366554
C14orf93	58.0220404087138	-1.1628590609393	0.277067426766206	-4.19702552014726	2.70443468969047e-05	0.000149736433876051
HOMEZ	45.1560028013122	-1.35482317067932	0.322889838628048	-4.19593003123274	2.71754138042446e-05	0.000150417949374947
C9orf69	542.383395139203	-1.34719869603113	0.321194783828412	-4.19433553675276	2.73672627212397e-05	0.000151285708335635
SLC22A16	20.462110823293	-1.8762789040769	0.447520173275114	-4.19261301752191	2.75759623191734e-05	0.000152366685442418
PARS2	26.6219245185004	-1.51960698915125	0.362729969153745	-4.18936155922411	2.79740382941483e-05	0.000154385254360857
AC002116.7	5.48105117985152	-2.50021488173284	0.597527170282101	-4.18426978065692	2.86084204406547e-05	0.000157747834113996
CD244	50.1900410158943	-1.21685096899817	0.290883173059126	-4.18329790685704	2.87310498543591e-05	0.000158331425527032
FJX1	12.6876503463539	-2.00724618264007	0.480079105746322	-4.18107382432244	2.90135637630146e-05	0.000159794913972818
TMEM80	68.9700071137276	-1.11415878131735	0.266954234616642	-4.17359470965997	2.99830935329716e-05	0.000164893898467419
LL22NC03-2H8.5	320.457304749994	-1.18470445562571	0.284054544663504	-4.17069354418932	3.03674014866604e-05	0.000166812833450464
RNASEH2B-AS1	24.2759253932921	-1.51788008122105	0.363957721819809	-4.17048462011349	3.03952569250744e-05	0.000166917226293842
KIAA0040	13.5106845605791	-1.99684531677346	0.478952540461593	-4.16919245244839	3.05680793816174e-05	0.000167809070261567
INHBA-AS1	8.60496319654901	-2.31961989579336	0.556585108954968	-4.16759244628127	3.07833682348369e-05	0.000168802779346483
MRPS27	1214.36529533153	-1.02674254589021	0.246377567976792	-4.1673540100328	3.08155741257686e-05	0.000168930260716205
C5orf54	13.1003522857033	-2.09005298779407	0.502646783473636	-4.15809482227332	3.20912821027045e-05	0.000175210595799885
RHBDF2	39.6124609315125	-1.36692696022678	0.328977747236617	-4.15507423133886	3.25181951751113e-05	0.000177336068424595
ADCK1	52.2594432143424	-1.06760405114708	0.257245059377386	-4.15014404448044	3.32266109829803e-05	0.0001808855167197
RP11-849F2.9	46.0672331856114	-1.29014556853298	0.311551014899892	-4.14104113558265	3.45732944378201e-05	0.000187783175837676
PMS2	23.9902849100484	-1.5851618000743	0.38325322765199	-4.13606901574146	3.53305971348339e-05	0.000191400287494599
LINC00205	42.9963677082568	-1.3708516211248	0.332244853181956	-4.12602816265161	3.69082090689828e-05	0.000199088960704485
MVB12B	43.1866753798353	-1.16988003059683	0.283555242838181	-4.12575700906525	3.69517261949104e-05	0.000199266700767406
ALKBH4	30.3446054289623	-1.46005383154777	0.354582238169629	-4.11767334733021	3.82716637228184e-05	0.00020591356190725
ATP8B3	64.2259027916133	-1.12594691797602	0.273568257567646	-4.11578056601688	3.85871289653702e-05	0.000207433317568116
RPS6KA4	145.566491909923	-1.29058761291572	0.313958261717371	-4.11069804583619	3.94464776701739e-05	0.000211630633258646
COLGALT1	3128.92004037341	-1.66126699622756	0.404309965221193	-4.10889450948531	3.97557610717983e-05	0.000213011426222727
RP11-477D19.2	27.6826709838565	-1.47771271352132	0.359639861005197	-4.10886799197147	3.97603256073815e-05	0.000213011426222727
FAIM	38.1843757131301	-1.44529798089644	0.352830106688209	-4.09630004214361	4.19805765239416e-05	0.000223888493237696
ARHGAP25	76.1019455973424	-1.00293981368438	0.245203103131482	-4.09024111390056	4.30924972895745e-05	0.000229494016912396
RP11-644F5.11	12.2559925002304	-2.03623542057493	0.49793341834925	-4.08937288709294	4.32541025583323e-05	0.000230289629035864
RP5-943J3.2	43.169459219922	-1.30456851058978	0.319173793217687	-4.08732965647972	4.36366857282318e-05	0.000232129934968405
PPP1R3B	67.1049108564065	-1.03101859858261	0.25228838806874	-4.08666687545561	4.37614756198497e-05	0.00023266250556502
SLC35A4	125.24510682875	-1.06755424679061	0.261692888588101	-4.0794163439073	4.51489132892248e-05	0.000239536877789573
ENTPD5	54.2940147434611	-1.11324469106759	0.273728805586612	-4.06696214774275	4.76299759864825e-05	0.000251316756338301
TBC1D14	49.340571118667	-1.13076894227783	0.278049845584165	-4.06678500361025	4.76661809895492e-05	0.000251437438070187
C18orf54	68.1823552978339	-1.01509522256492	0.249974420265428	-4.06079638663457	4.89056092577772e-05	0.000257543138615795
C19orf40	73.1653044585564	-1.03477581134239	0.255349007881329	-4.05239800979878	5.06953260448762e-05	0.00026622457770935
CTD-3185P2.1	21.9180325036102	-1.63696116108278	0.404030863947897	-4.05157453835971	5.08741133475285e-05	0.000267089095074525
RADIL	34.6318938377705	-1.27962566392502	0.316265191763639	-4.04605279761976	5.20884896143532e-05	0.000272905140686182
CHST14	48.4591297644355	-1.36330118185042	0.33747552880148	-4.03970381702072	5.35187427683599e-05	0.000279960180617401
SLC27A4	91.9635473520843	-1.05313665559517	0.260976189326371	-4.03537448498086	5.45152767342221e-05	0.000284857048671089
CEBPE	20.8973776783663	-1.72025904481594	0.426458192913903	-4.03382810648274	5.4875467092306e-05	0.000286649070612583
RP11-542M13.3	11.9780540992068	-1.99365951453592	0.494242021012475	-4.03377177531734	5.48886305006914e-05	0.000286649070612583
C16orf54	106.594997148456	-1.11673971564207	0.276916649599829	-4.03276479495134	5.51244459339191e-05	0.000287676688768548
NOD1	84.3229929902921	-1.00804539056624	0.249965619442466	-4.03273615313426	5.51311673141125e-05	0.000287676688768548
TRADD	49.0126703294047	-1.15426127028369	0.286484951645611	-4.02904677419684	5.60034756795774e-05	0.000291857777227992
ZNF775	40.6697891228656	-1.30445565986191	0.323764990517307	-4.02902011665212	5.60098258451641e-05	0.000291857777227992
STOML1	31.2463485757959	-1.43321930468038	0.356164209092087	-4.02404078819109	5.72080024856217e-05	0.000297279832150414
B3GAT3	93.4048640052367	-1.213525899825	0.301788615381666	-4.02111225531248	5.7923991817439e-05	0.000300503614220981
IKZF4	46.4008904201211	-1.20030744434344	0.298521807457885	-4.02083671730674	5.79917924575114e-05	0.000300772613356367
SLC1A3	38.2343204663	-1.19693524380776	0.299037967194316	-4.00261965073481	6.26449684424422e-05	0.000322687466508488
TMEM206	87.3193364385766	-1.09491536909579	0.273656829611292	-4.00105259806974	6.30613371275252e-05	0.000324300707813163
RP11-13P5.1	10.5829400293148	-2.02318050066201	0.506677392149858	-3.99303488177665	6.52329677848345e-05	0.000334647254212842
NUDT7	39.0395594556496	-1.50021157386966	0.37598622244036	-3.9900706045356	6.60536297268017e-05	0.000338580959333522
HSD11B1	61.0995541154419	-1.19768795153716	0.300428033027616	-3.98660517617898	6.70254232424664e-05	0.000343282300789362
HOXA13	42.8373328158858	-1.18653833433891	0.297904364084446	-3.98295049481907	6.80649378884171e-05	0.000348039207890393
TTC13	49.9165730253972	-1.19133880578777	0.299621616236699	-3.97614438087344	7.0041610587082e-05	0.000357178121268576
AC005943.5	21.855087355691	-1.47274131993039	0.37072457381915	-3.97260236827148	7.10916680587759e-05	0.000361847955803616
BZRAP1	2011.00099541907	-1.04650730260739	0.264012420214932	-3.96385632825695	7.37486473562488e-05	0.000374361236028032
TMEM144	25.6284019279925	-1.49038306138928	0.376151924723832	-3.96218379710141	7.42673314688983e-05	0.000376386277033186
DET1	14.0813271866086	-1.85261238125333	0.467660185512617	-3.96144987032116	7.44960237189398e-05	0.000377443851502355
LYSMD2	105.081505609516	-1.03692224453338	0.262214076200307	-3.95448733934965	7.66989329479996e-05	0.000387979741827623
AGMAT	20.7144818089015	-1.61400290012996	0.408429925907109	-3.95172537013617	7.75897533490628e-05	0.000392380683469194
THEMIS2	49.4315168872114	-1.21906468920944	0.308904808972042	-3.94640890592211	7.93320844775073e-05	0.000400869359345346
TSPAN17	95.36281290108	-1.02229994626786	0.259237352605657	-3.94349014905637	8.03042915137471e-05	0.000405347518566982
SNX24	38.0347831506468	-1.25405769875199	0.318512560698208	-3.93723153649884	8.2427066892454e-05	0.000414509233988773
TPD52L1	6.28494868179456	-2.23962749076036	0.568883791895973	-3.93688047131056	8.25476972459115e-05	0.000415005191859077
RP11-206L10.11	32.6086515463703	-1.26325412396099	0.321247322212186	-3.93234133521151	8.41225024514245e-05	0.000421910146603448
AKR7L	38.9971344957876	-1.24832476984701	0.317682950630417	-3.9294673112605	8.51342485233638e-05	0.000426644076176879
ZNF391	22.7127913648318	-1.53161985501399	0.390356670212412	-3.92364207374901	8.722028993379e-05	0.000436286532512311
TMEM105	14.4095802738995	-1.87819783948095	0.478917777689241	-3.92175426968526	8.79066175930543e-05	0.000439253575667678
AC156455.1	39.2627682903198	-1.38810555450884	0.35427554961867	-3.91815228570797	8.92303292358324e-05	0.000445513780441972
CTNS	61.4078846232217	-1.12553871850519	0.287602946911378	-3.91351594478625	9.09618911053412e-05	0.000453438895708307
SMARCAL1	62.5832596872428	-1.10517705928906	0.28270176236898	-3.90933912129842	9.25489660649791e-05	0.000460619794682865
RP11-85F14.5	22.3696372947085	-1.72432521716498	0.441291022443713	-3.90745591790261	9.3273051934694e-05	0.000463978689893025
DTX4	24.7196621186642	-1.44962148495065	0.371199915194824	-3.90523118570707	9.41353480392654e-05	0.000467774543695512
TRGV1	10.0954526085228	-2.02568577422596	0.518754430311796	-3.90490308296437	9.42631543764824e-05	0.000468286239523631
ID1	86.0602199124355	-1.09797100285861	0.281263619442567	-3.90370786323048	9.47301171244699e-05	0.000470234416618387
GTF2H2	37.5957620774953	-1.2216300017266	0.312987429321639	-3.90312800860512	9.49574478188378e-05	0.000471238829202011
PGAP2	71.3715719780337	-1.21345234455169	0.310920041416066	-3.90277943816388	9.50943518874798e-05	0.000471545960529607
MRPL20	532.015961795126	-1.02099974023539	0.261929862249374	-3.89798907030819	9.69947930609424e-05	0.000480338184754005
DHRS4-AS1	50.8595765600465	-1.11030251872118	0.285064454543056	-3.89491745121623	9.82321780946814e-05	0.000485955512725472
OGG1	54.8657074093284	-1.09175830452571	0.280493041862583	-3.89228302162509	9.93053013267206e-05	0.000490363805294396
CLUH	1040.3949248735	-1.10539393178215	0.284311879304499	-3.88796252371247	0.00010108922986912	0.000498259460761075
DYRK1B	24.5485712035396	-1.47783973460316	0.380738206036135	-3.88151152464826	0.00010380923155165	0.000510465316453981
NT5M	40.2185923873357	-1.17964216658079	0.304078177498015	-3.87940422521273	0.000104712619774136	0.00051450510257964
FKBPL	83.3363757185711	-1.14025663611199	0.295031180263211	-3.86486823221434	0.00011114918779611	0.000543440856484067
RP11-111M22.4	9.75469182477211	-1.99685579801764	0.517388053779319	-3.85949343714333	0.000113622308322684	0.000554526265618315
LRRC34	25.0557379726961	-1.61799180574617	0.419392835233375	-3.85793859555524	0.000114347364853134	0.00055792046737397
CACNB3	39.830214032799	-1.31381257932298	0.340881727050125	-3.85415959574091	0.000116127829272689	0.00056529132793608
RP11-336A10.2	33.4719364647435	-1.35926908849138	0.352882807686766	-3.85189943766806	0.000117205156732055	0.000569716390673623
SV2B	22.5504390694614	-1.7109499654215	0.444865737283022	-3.84599177241874	0.000120065791600364	0.000582206402159851
DLEU7-AS1	24.7370585509776	-1.46747627747046	0.38159036112519	-3.8456848677816	0.000120216186554213	0.000582636043700681
OTUB2	34.0877100544111	-1.5150754803624	0.394409259956008	-3.84137908053017	0.000122345001662404	0.000591888671459624
RP11-473M20.14	22.2930955259191	-1.43740551445761	0.374741102438917	-3.83572953461091	0.000125192121156049	0.000603803841626794
OSBPL7	27.3869388158408	-1.37509155372945	0.358741446422321	-3.83309920680492	0.00012653889174837	0.000609364254492022
NUDT16	28.528565270419	-1.29718356159056	0.338733836398975	-3.82950689361508	0.000128400286527033	0.000617539557084109
RFESD	12.3159735955993	-1.85261181677004	0.485066659188652	-3.81929324903266	0.000133834581161424	0.000642038293447501
ACN9	172.744814116882	-1.06673033689275	0.280024231061763	-3.80942153772924	0.000139292300518185	0.000666306747601696
PAXIP1-AS1	32.8643970404963	-1.23795206672374	0.325254460360659	-3.80610327480531	0.000141173452374084	0.00067449935770724
PSMG3	870.066384883601	-1.10671016667996	0.290869344178412	-3.80483605037847	0.000141898146339491	0.000677618446105373
ZNF169	31.4977589662366	-1.27733688973716	0.336085116619819	-3.80063509679927	0.000144325705872646	0.000688339443941922
PLA2G2C	26.6656191919798	-1.36135177911981	0.35907091603203	-3.79131730902532	0.00014985035647277	0.000713043543968397
IQCC	26.6459359836128	-1.3199299645683	0.348737341039161	-3.78488280215477	0.000153781031391405	0.000730663313171859
CTD-3184A7.4	45.4950932844507	-1.11684758489374	0.295559792402738	-3.77875344888555	0.000157615380987524	0.000745874743955517
ZC3H10	44.0156207082842	-1.19404655691562	0.315998884448192	-3.77864168413348	0.000157686126033888	0.000746022319304331
ZFP69	43.2323127909623	-1.18434483833085	0.313666309658447	-3.77581143355974	0.000159487614710733	0.00075328638793318
PIGV	45.3679585675076	-1.08408170738368	0.287626274023458	-3.7690635567433	0.000163861162852388	0.00077271663142544
RAB20	75.4830442796428	-1.14947628940409	0.30513292660358	-3.76713290892221	0.000165133097944294	0.000778325408906145
SYCP2	47.8501277535785	-1.25033240627884	0.332387169776813	-3.76167469736691	0.000168779472717209	0.00079392449401375
FAM213B	14.7874445121551	-1.85316805716728	0.493464290822357	-3.75542484356666	0.000173047685438804	0.000811976424982576
EFNA3	14.1358642479628	-1.86153194683995	0.495761168233964	-3.75489664402567	0.000173413023128685	0.00081348825625889
EHD4	65.2095162549259	-1.03271499435477	0.27506106499813	-3.75449354986608	0.000173692317567268	0.000814595803204062
TRGV2	8.88138110683514	-2.15569239562891	0.575178487982717	-3.74786686336169	0.000178344871389158	0.000834754922972635
EXD3	24.2342092968102	-1.37287853893659	0.366334517026339	-3.74760901615472	0.00017852825153875	0.000835405897647083
HYLS1	23.9967744362229	-1.40140751579369	0.374630903268343	-3.74076859001106	0.00018345837703462	0.000855503974806842
CIITA	21.4405509094763	-1.44836026017176	0.388002226114749	-3.73286585150523	0.000189313432883689	0.00088149943637546
HM13-IT1	16.187968620491	-1.7952800032522	0.482054131755409	-3.72422905434843	0.000195912991608905	0.000910356815187529
ZNF17	37.6009220982045	-1.14383123317679	0.307454083711542	-3.72033189271264	0.000198961140856034	0.000923230608824578
CTD-3131K8.3	23.4130347108497	-1.46756038827089	0.395684463307075	-3.70891587707342	0.000208148562815257	0.00096231076184607
NINJ2	55.4342000926941	-1.0527240797335	0.284531650996761	-3.69984877269589	0.000215727979655303	0.000994426360386142
C16orf86	20.9765993040706	-1.61138429196482	0.435546018214984	-3.6996878046752	0.000215864849024454	0.000994814106281319
RBBP9	48.8907790751577	-1.01849367767003	0.275495697672819	-3.69694948514081	0.000218205740691822	0.00100511085929809
FBXO10	43.1628013495202	-1.17105766554934	0.316920243199729	-3.69511790640435	0.000219784771819059	0.001011149360079
FLVCR1-AS1	25.5570815935291	-1.32541834982878	0.358736167860524	-3.69468837706965	0.00022015662512921	0.00101236616354222
DNAH11	10.9410747964235	-1.86007428647178	0.504459252585449	-3.68726369263433	0.000226678429354296	0.00103906218297601
DOLPP1	51.1060537844289	-1.10372477776165	0.299367435742951	-3.6868565046913	0.000227041295050577	0.00104047259831441
RP11-35G9.3	24.5206088995331	-1.52881504521655	0.414993751569226	-3.68394714242228	0.000229649882764072	0.00105114987601089
RP11-258C19.7	34.2599261081595	-1.28702451146061	0.350154850990498	-3.67558669491498	0.000237303436774926	0.0010842161137327
FAM86C2P	12.5276087819429	-1.96082315709536	0.533862106035654	-3.67290192528557	0.000239811540502356	0.00109526907987247
DOLK	40.7267087698623	-1.14399737504471	0.311519544524662	-3.67231332721129	0.000240364720965183	0.00109752975979695
MYBPH	65.0652589566175	-1.05220392710875	0.286837641101462	-3.66829096442246	0.000244177212422426	0.00111395019748015
AC091814.3	9.93356170644221	-1.95275048489596	0.532765880127193	-3.66530695327141	0.000247042101579332	0.00112529467429542
RP11-457M11.5	19.3163216756446	-1.49672277359577	0.409047701073383	-3.65904213535052	0.000253159718029165	0.00115093682801205
C2CD2	30.7507871213702	-1.36951888277825	0.375190133793813	-3.65019961727159	0.000262036587816368	0.00118700119458109
AC025335.1	32.5385786509364	-1.18398753272761	0.324447628271201	-3.64924083136751	0.000263016441581399	0.00119086772037023
ATRIP	53.2954284001633	-1.0296968545101	0.28225143206368	-3.64815457970034	0.000264130712148475	0.00119556321061858
MRPL36	152.695153234609	-1.05280016852832	0.288693086748175	-3.64677997795864	0.000265547114592447	0.00120088428944469
TMEM249	14.226803532085	-1.77197205063482	0.488063853151036	-3.6306152139615	0.000282746452668078	0.00127043902892891
ZNF593	41.7535833531636	-1.27092594620451	0.35008581247722	-3.63032691102617	0.000283062475886476	0.00127125319606267
AC011899.9	14.9654919986103	-1.63592413802603	0.450910911643863	-3.62804291442411	0.000285577800359937	0.00128193910002087
FAM102A	38.8535030077998	-1.05075745227825	0.289645043604139	-3.6277418705439	0.000285910892251348	0.00128312889245024
UBL7-AS1	33.0050675652148	-1.24762544172288	0.344479678361096	-3.62176790125506	0.000292596583207599	0.0013093940118958
S100A9	23.6181823705492	-1.3988642482883	0.386730500723682	-3.61715521705847	0.000297858701208708	0.00133020720786356
SHISA7	16.5761436132967	-1.5751246388522	0.435826642228942	-3.61410819402083	0.000301383196838749	0.00134520339076571
DUSP5P1	25.1448312583833	-1.31415152688366	0.364540702064055	-3.60495143462126	0.00031221130702473	0.00138794927578321
SLC25A30	50.9177970642389	-1.0271602154599	0.284921911278031	-3.60505870135619	0.000312082379329614	0.00138794927578321
AC025171.1	28.4345144575541	-1.304525226515	0.362020940940181	-3.60345239456895	0.000314018282187515	0.00139565325606697
LINGO3	17.1757783207334	-1.4924320945169	0.414712595553768	-3.59871417101295	0.000319794430074749	0.0014186505204304
SLC25A42	26.2921311819872	-1.26440388020904	0.352679974894123	-3.58513091248978	0.000336909163436896	0.00148966776180375
RP11-66B24.4	8.78262036840143	-1.95970032216614	0.547737979062466	-3.57780617206873	0.000346490236747614	0.00152844745838281
RP11-844P9.3	6.64566433122329	-1.99043313660322	0.557141485697858	-3.57258109061842	0.000353479973986591	0.00155855163653007
KIAA1462	15.9622773211006	-1.55430124160613	0.435083152760346	-3.57242341319125	0.000353692939259515	0.00155912609830667
GATA2	45.639227599863	-1.03057424586531	0.289823419973677	-3.55586945305838	0.000376731123088648	0.00165256932291364
HMHA1	667.948321840805	-1.64421647412231	0.462915461876019	-3.55187201451197	0.000382500862207333	0.00167476230775619
ALG1	23.5606830700349	-1.28144588815007	0.361250141385751	-3.54725366538116	0.000389269591467688	0.00170242253151615
SPRY1	25.3672191811963	-1.31248067479292	0.370076377665948	-3.54651297408027	0.000390365520254296	0.00170642396406015
FAM86B3P	24.7954884654761	-1.34222012464555	0.378646040194098	-3.54478848889458	0.000392928253513217	0.00171643294064217
VAMP5	16.7328740236371	-1.5797380488705	0.445852441261447	-3.54318582264786	0.000395324039439333	0.00172490067925658
ZBTB47	14.8179806444771	-1.58288558657984	0.44757792236259	-3.53655868060785	0.000405376434236397	0.00176508177214607
BX322557.10	48.6996115283076	-1.00127233217136	0.28347385629261	-3.53215053150376	0.000412194643642894	0.00179187795984733
MAMSTR	5.216461240778	-2.141928876349	0.606959454529698	-3.52894886201034	0.000417213743633508	0.00181160874451777
AC079466.1	32.1499107979813	-1.26463815003921	0.359485069146373	-3.51791564818589	0.000434950596461594	0.0018808297060474
IRF5	12.9598957924735	-1.62222951342925	0.461886040466162	-3.51218562871482	0.000444437458466549	0.00191833407913989
ZNF74	33.3836235664799	-1.17185433036587	0.333650785657465	-3.51221810569606	0.000444383148132778	0.00191833407913989
KIF26B	28.486741598725	-1.24116191578037	0.354106468528169	-3.50505293207213	0.000456516509690333	0.00196731909043426
SBF2-AS1	32.9913653215051	-1.1374933038661	0.324976295208855	-3.50023469599548	0.000464848696003572	0.00199957041725259
ZNF133	32.6076592196147	-1.25327351039035	0.358770729568856	-3.49324347584443	0.000477191210566474	0.00204659355216342
EEFSEC	31.4586556749585	-1.15935502509682	0.33221058234346	-3.48981967075995	0.000483346584798042	0.00207105911297153
MIR181A2HG	19.263873772199	-1.3745863008513	0.394031802086357	-3.48851613898424	0.00048570949906143	0.00207981601573579
AIMP2	13.2509230840735	-1.6806514286876	0.482298574767627	-3.48467011227919	0.000492744132481511	0.00210649319205553
RP11-337N6.2	6.78771457275726	-1.97062636026168	0.565699262215599	-3.48352294564358	0.00049486069926172	0.00211468005136585
CECR6	31.9602515592697	-1.20117518048976	0.344916908678088	-3.48250593191653	0.000496744215237817	0.00212224794085971
MS4A4A	12.0559157744787	-1.70620659310863	0.490605658301246	-3.47775563579205	0.000505630652356373	0.00215630548216565
RP11-452H21.4	15.9171374884775	-1.5868303335292	0.456371972066527	-3.47705475063197	0.000506954284373417	0.00216146142769928
VPS9D1-AS1	25.2531088459884	-1.3487938121878	0.390035970708902	-3.45812672030309	0.000543945469384956	0.0023009698657832
RPP38	60.0008930491032	-1.03246597381155	0.298692498679425	-3.45661835625694	0.000546998937955928	0.00231129419044878
RP11-28F1.2	23.8362945393379	-1.38613487683259	0.402318132583021	-3.4453701301831	0.000570277927966855	0.00240158578954867
AC004463.6	9.83323144517777	-1.87684915102104	0.54475851412583	-3.44528649365454	0.000570454424407558	0.00240179270718413
RBM43P1	5.47127212568564	-2.00161660622741	0.581940306358292	-3.43955657368584	0.000582667990701578	0.00244720556094663
CHRNB1	43.572340287799	-1.06729228664354	0.310438161379142	-3.43801896616713	0.000585986653660351	0.00246004815554918
AP000254.8	23.1832673553847	-1.23476144787357	0.359530815236199	-3.43436889286491	0.000593935309323458	0.00248898490293817
DISC1	37.0766545952441	-1.03720495655414	0.302083370503529	-3.43350564059606	0.000595829806329369	0.00249581485734323
ZNF658	12.3312374335169	-1.60806934647039	0.468464401896647	-3.43263936375931	0.000597736594255649	0.00250269020747625
CYB5RL	30.0041240957245	-1.23650207750236	0.360585511987428	-3.4291507462049	0.000605473133725633	0.00253040691536663
SNORA11B	5.55753090812733	-1.95391523757493	0.5721060223399	-3.4153026908954	0.000637111688641704	0.00265048582051737
CTA-445C9.14	10.7434545245569	-1.77387709305893	0.520228597000357	-3.40980311979604	0.000650097908486948	0.00270034060754336
FAM86EP	9.43184116779036	-1.79305619842899	0.526312040625039	-3.40683104323357	0.00065721796781164	0.00272571287376114
MAP1B	14.9876530565921	-1.48515075890362	0.436196835322187	-3.4047719713662	0.000662193235504168	0.00274453627145881
TSR3	16.0317980920782	-1.598628930983	0.470422474664779	-3.39828349426157	0.000678101119905726	0.00280307560701056
PADI2	21.8307194440813	-1.27408210048803	0.375190254027167	-3.39582941404384	0.00068420987088058	0.00282523094921523
GIMAP6	20.5945367332564	-1.33969223273244	0.394590435043256	-3.39514624216773	0.000685919517225663	0.0028304311281929
LRFN3	31.3916057229319	-1.26741442078364	0.373330126469741	-3.39488921713466	0.000686563752986967	0.00283246975581453
PSTPIP1	56.1182343871457	-1.21905826240019	0.359550205074977	-3.39050915614407	0.000697629241164638	0.00287246555237614
CNR2	30.3645280400285	-1.16436540871935	0.344093491060883	-3.38386351084255	0.000714735242684215	0.00293648740883201
RP11-655M14.13	22.2090719958114	-1.41150884848733	0.417586288183584	-3.38016091147798	0.000724434038105688	0.00297115639203938
DPY19L2P2	15.9506704940288	-1.44640024192398	0.428672338282918	-3.37413943646948	0.000740468499519933	0.0030329615473386
TTC4	21.0119720632898	-1.32853768656784	0.394005917821902	-3.37187241732842	0.000746590246266415	0.0030547187815344
AC009961.5	6.82145566451102	-1.96074247884772	0.581599642816586	-3.3712924398512	0.000748163921861752	0.00306049354413642
PLK1	256.442729164045	-1.49763477630381	0.445333507565621	-3.36295102627805	0.000771140427696463	0.00314561241304346
PARP10	24.3857606430984	-1.32880775874148	0.395187675408986	-3.36247267166486	0.000772477718236662	0.0031497048238934
SERGEF	37.8835273402457	-1.03209952370239	0.307807955878986	-3.35306318108348	0.0007992246006841	0.00324892811375313
C15orf41	33.8893278933473	-1.23784056422391	0.369293106159366	-3.35191895970494	0.000802535072372595	0.0032595749288827
KLHL13	22.2604512788337	-1.28556763315934	0.38458437823535	-3.34274532693739	0.000829539931975228	0.0033584079083703
CTA-268H5.12	5.46620323204813	-1.96067431217536	0.587403809404087	-3.33786448229616	0.000844249142561727	0.00341663942191083
GUSBP2	6.46082724580113	-1.84858097346202	0.554341758724982	-3.33473158817021	0.000853817705181526	0.00345003091585884
TMCC1	31.7360280536329	-1.10322605944094	0.332741680302735	-3.31556316731106	0.000914586688532953	0.0036735411655707
RP11-115C21.2	23.8746235852931	-1.3429551688524	0.405363473430637	-3.31296541715221	0.000923123935454036	0.00370467571287342
GIMAP1	10.5140041937179	-1.73171631182052	0.523247257346483	-3.30955640475305	0.000934439361951552	0.00374512483446407
C1orf200	10.3864843045191	-1.75579415082739	0.531470170893983	-3.30365511929667	0.000954331562225816	0.00381692144230211
CABLES2	42.5163934371963	-1.01718077761612	0.307945630308246	-3.3031180750899	0.000956161181089711	0.00382261767076315
AC005003.1	8.17146572562022	-1.82086658362578	0.552068095787897	-3.29826446686271	0.000972844587511497	0.00388108805400715
ZNF691	21.8217948798823	-1.33387462412368	0.40474663519778	-3.29557927880459	0.000982189861310328	0.00391423000942311
MPZL1	29.4214972910176	-1.06158802587911	0.322154716196923	-3.29527389327493	0.000983257944364663	0.0039168310762207
RP11-499P20.2	32.5813568688274	-1.18047443364882	0.358692043220622	-3.29105274555183	0.000998131962991594	0.00396966843801885
RP11-1398P2.1	19.7833236343779	-1.29239972750225	0.393212118340134	-3.28677491669853	0.00101341800188208	0.00402591882862698
FAM66C	5.24238504631551	-1.98216317334514	0.603129759055886	-3.28646223069465	0.00101454378327645	0.00402954226306388
RP11-110I1.12	4.43643062857261	-1.98557308826215	0.604716037207592	-3.28348012305242	0.00102533875075025	0.00406898951213136
PODXL2	21.9456493632572	-1.30773785339536	0.398447622538292	-3.28208220961259	0.00103043558368741	0.00408663601202464
SCML2	20.5593781650763	-1.32293221103366	0.403252885370659	-3.28065156884782	0.00103567601003778	0.00410569228448442
AP003774.4	6.19534697068537	-1.88537281243966	0.57474516518674	-3.28036306634625	0.00103673577622708	0.00410816626772227
RP11-219B4.3	7.63603665706192	-1.76578929019365	0.539165349165899	-3.27504223504972	0.00105646177768759	0.00417755424693492
ZNF343	50.9116848204071	-1.0772531948976	0.329289110008187	-3.27145102026244	0.00106997120727785	0.00422300481934819
BCDIN3D	36.1088315102173	-1.15865411609781	0.354302230536809	-3.27024222890811	0.00107455426626224	0.00423843220104021
FAM110D	3.79046615951861	-1.99631674225906	0.610554312528585	-3.26967921001393	0.00107669511083074	0.00424510064813843
ACTL10	7.45379256597899	-1.85671433596397	0.567897742218563	-3.26945187123034	0.00107756067012298	0.00424526013249608
RP11-297D21.4	14.0631167074478	-1.41031831008517	0.431353968672823	-3.26951509087627	0.00107731990595034	0.00424526013249608
DLX4	8.86877397412234	-1.72840758756901	0.529480281863292	-3.26434741155341	0.00109716543020304	0.00431858603272155
DOC2A	9.66434297646525	-1.68627336062305	0.516957007226756	-3.26192185626646	0.00110659643792563	0.00435116672777348
AC005682.6	6.896339184017	-1.8396848726213	0.564046683535434	-3.26158264257523	0.00110792132216841	0.00435456029459188
TMEM229B	20.9236831254086	-1.36937343995543	0.419842229865842	-3.26163816439571	0.00110770436741531	0.00435456029459188
ANKRD13B	17.4652103427933	-1.36140162963946	0.417466234693075	-3.26110596858299	0.00110978557100171	0.00436007006207297
LINC00884	9.48676536562903	-1.66565184802793	0.510969342618722	-3.25978822817715	0.00111495429287695	0.00437764065273234
FAM90A1	3.62177517839982	-2.01712516555322	0.619657544220969	-3.25522570388318	0.00113302283622156	0.00444488134917125
SH2B2	30.2211076803773	-1.15970625574538	0.356570968473789	-3.25238552288542	0.00114440684287908	0.0044839443679646
RP11-649E7.7	10.6019778498902	-1.60934073855218	0.495747780138521	-3.2462893491979	0.00116919939152646	0.00456969163220848
FITM2	38.135561379108	-1.12901171332746	0.349267549896028	-3.23251247836667	0.00122706776589136	0.00477114307818129
KLHL7-AS1	9.19874831040747	-1.74887683155248	0.542619456659921	-3.22302639554734	0.00126843864494084	0.00491477624127684
NRIP2	37.5746084852847	-1.06797284725293	0.332091140584409	-3.21590285538338	0.00130034841727817	0.00502705421341365
RP11-31F15.2	11.689521618149	-1.49169211485927	0.463913177508635	-3.21545536358795	0.00130237747368551	0.00503386644778875
RP11-179B2.2	3.32707172429623	-1.97194670087471	0.613648454002307	-3.21347945719309	0.00131137178503759	0.00506240514273059
FUT10	32.3482494907562	-1.01961025848213	0.317706885087273	-3.20927970510316	0.00133067973373577	0.0051274945686124
BSPRY	17.6362080713696	-1.29462836825176	0.403642796005332	-3.20736151137615	0.00133958540918598	0.00515777987189018
CLCC1	36.1236809020738	-1.07710873651109	0.33643699518257	-3.2015169316519	0.00136706040765836	0.00524837645920629
APOL2	16.8374594963232	-1.46660790890324	0.458118106471031	-3.20137512180165	0.00136773345971749	0.00524989163105076
RP11-809O17.1	10.4725158648134	-1.57394233284192	0.491859781538224	-3.19998176699796	0.00137436281653807	0.00527426414209907
CDON	21.9018190956653	-1.35190225613098	0.42261627763665	-3.19888827683371	0.0013795862070956	0.00529192663723363
DZANK1	27.0919464046391	-1.1712351769228	0.366143478678513	-3.19884210733461	0.00137980715215175	0.00529192663723363
RTP4	13.5196455904552	-1.49397183426886	0.467758257403143	-3.19389729764035	0.00140366044228042	0.00537466570975112
TEX22	5.38501303655223	-1.86394749294221	0.584447842720355	-3.18924522719826	0.00142644814475105	0.00545416851454083
GLTPD1	24.2484472783201	-1.15757548852894	0.363660686941608	-3.18311967747784	0.00145697379821594	0.00555921910314403
CTB-31N19.3	42.8965078711928	-1.12750882421982	0.354460071873376	-3.18091913219101	0.00146808603827092	0.00559635466135293
USP2-AS1	26.2493316035384	-1.11951713386194	0.352856176413466	-3.17272931209831	0.00151013249829588	0.0057438641897668
CLDN20	7.57394334486401	-1.78795644279782	0.564150963755114	-3.16928722570425	0.00152813299718055	0.00580881517049603
RNA5SP78	2.9652272299913	-1.95659007336744	0.618160645875546	-3.16518058278554	0.00154986727977785	0.00587721640097541
LILRB2	11.5683213163691	-1.51258744420339	0.479256997431871	-3.15610925309111	0.00159888958765518	0.00604807594852627
AP000350.5	19.2493493209563	-1.2861615636515	0.407872371921108	-3.1533431832943	0.00161411925753769	0.00609756830101077
PEX5	39.6687748747779	-1.09331240710145	0.347339786967752	-3.14767397264211	0.00164575139533293	0.00620215423924629
TMEM203	37.4176280886127	-1.34253278996033	0.426781816269045	-3.14571225573022	0.00165682923450267	0.00624016091556848
RP11-649A18.5	25.5597492930352	-1.1979883001721	0.381074233939155	-3.14371372682044	0.00166818546881502	0.00627666431981517
RP11-84C13.2	7.26006560034598	-1.81106191717939	0.576389994865753	-3.14207729716267	0.00167753742601844	0.00630681833729183
OXTR	21.1180655382822	-1.1716273977954	0.372910335662889	-3.14184747846343	0.00167885466198647	0.00631051250064599
RP11-133N21.10	3.30996342162951	-1.92324645444773	0.613745633625418	-3.13362140450115	0.00172663475144468	0.00646433951612941
AC093788.1	10.582973283267	-1.74693431217166	0.557777198931719	-3.13195719638141	0.00173645189254406	0.00649851355221194
RP11-26E5.1	4.54809431486855	-1.84351038181173	0.588792297930636	-3.13100288215541	0.00174210450804135	0.00651708129590236
LRRC1	17.71080510852	-1.22255701698418	0.390493952123833	-3.13079629104342	0.00174333041885334	0.00651908091190489
RP11-613M10.6	19.1113075461832	-1.26411479672095	0.404372033907042	-3.12611825428944	0.00177130309020171	0.00660926665512938
PARD6A	10.9726631866787	-1.52494423082647	0.487939110103002	-3.12527567323832	0.00177638500445869	0.00662691758933372
ZSCAN22	28.7407296406415	-1.21436020261061	0.388997346794142	-3.12176988511249	0.00179767391887542	0.00669971042730291
UNC80	11.9261931225927	-1.55330635172933	0.498138163252967	-3.1182239513348	0.00181944493717882	0.00677014455906042
AC159540.14	8.18404046990935	-1.67092933096267	0.536649389077396	-3.11363315597045	0.00184799101334468	0.00686958693665561
ANKRD16	29.2113677380765	-1.0303725610538	0.331414555281791	-3.10901420783316	0.00187712691417031	0.00695869065213756
RN7SKP206	5.4157404275645	-1.78132487183137	0.573307575289771	-3.10710157794621	0.00188931467835407	0.00699699454131991
NEU3	37.9690027085842	-1.17997907897697	0.380194559056676	-3.10361905731815	0.0019116930131202	0.00706599506887903
C5orf63	25.6198048437957	-1.09237576618348	0.353307275316134	-3.09185754866226	0.00198908276723728	0.00732047674171753
ZNRF3-IT1	6.68957550542977	-1.71864943971129	0.55631046456013	-3.08937104224745	0.0020058076307751	0.00737339577020601
AP001469.9	17.3787702000538	-1.31000887567512	0.424635002128751	-3.08502330026464	0.0020353620736647	0.00747038886437698
RP11-290F24.6	24.1587744422191	-1.14006758762596	0.369994965802318	-3.08130567439957	0.00206094953533069	0.00755694853923122
PRR19	8.42685870844562	-1.71851320060279	0.558914349314885	-3.07473444313845	0.00210690058322116	0.0077044660070554
RP11-16L9.3	4.27331205143824	-1.85551624817978	0.604238684311563	-3.07083325903547	0.00213462321482857	0.00779073438847246
NMNAT3	21.4681425279558	-1.24309418538835	0.406485067191881	-3.05815461801835	0.00222704635165654	0.00808891373257687
CRYM-AS1	14.9691404790015	-1.37792444930904	0.450721361592044	-3.05715363576716	0.00223449715355632	0.00811128918609531
FGF14-AS2	8.01509836999604	-1.66157289794481	0.543755871648348	-3.05573325196084	0.00224510897368191	0.00814824192180397
TLR9	29.8364780031326	-1.20436030815015	0.394400067563791	-3.05365137381816	0.00226074633969063	0.00819868355267038
EPB41L4A	38.6831093563933	-1.03719390903	0.339760688408171	-3.05271900021571	0.00226778186705733	0.00822103622625283
FAM83H-AS1	5.55851110700194	-1.76289345516286	0.579384898893278	-3.0426983142472	0.00234467265895096	0.00847046685871595
PGAP3	26.1512847568978	-1.18842508348244	0.390665354173323	-3.04205394920991	0.00234969777184591	0.00848374508548154
RP11-830F9.6	6.6549231682995	-1.70177499282853	0.560407548919941	-3.03667392794461	0.0023920406234045	0.00861353868171894
HLF	6.97180655692498	-1.76442437818698	0.582062731167898	-3.03133027370897	0.00243478762468507	0.00876244752410516
TTC30A	6.44317976459648	-1.71428615142777	0.568056923774308	-3.01780698321153	0.00254611016312535	0.00912824058103002
C16orf95	19.9253518329689	-1.24874541315057	0.41429195769536	-3.01416764181747	0.00257685374919207	0.00922968812958481
PACSIN3	30.1030860716586	-1.0312483489347	0.342833040413507	-3.00801914451087	0.00262956572280655	0.00939529185310456
NAV3	18.8287417085787	-1.20277026361493	0.400227700906278	-3.00521493362746	0.00265393238087343	0.00947241821981016
ZNF234	33.4051871829248	-1.02016074696022	0.339626231922913	-3.00377488860099	0.00266652541943217	0.00951112849624587
RP11-192H23.8	25.329942372891	-1.02701022006733	0.342282564619568	-3.0004748305214	0.00269559030587801	0.00959664753412262
ZNF583	12.1324669546437	-1.34198217256481	0.44775971793146	-2.99710339903831	0.00272558249727112	0.00969061740828409
LINC00528	26.5567110167099	-1.00806492095976	0.336521292115598	-2.9955457338892	0.0027395421647835	0.00973474395015777
SLC16A5	23.088227417163	-1.08042349201387	0.360709587685744	-2.99527245434671	0.00274199799797215	0.00974163493703069
RP11-53B2.2	19.9755993568666	-1.11982920854196	0.374241748126151	-2.992261590667	0.00276918865481443	0.00982897791313581
PDIK1L	52.4015473029839	-1.01438022878059	0.339048154621366	-2.9918470723234	0.00277295133444526	0.00983862958889346
POLR2J4	17.5272115469582	-1.191640480266	0.398292372630018	-2.99187371427004	0.00277270935893224	0.00983862958889346
MTERFD3	24.6714344381893	-1.12151980924614	0.375549562739648	-2.98634300374259	0.00282335767287426	0.00999866272207753
IGIP	29.2601807139739	-1.00104939260889	0.335554990784346	-2.98326480041014	0.00285191135717562	0.0100922019841655
CTB-75G16.3	6.7280214538063	-1.73242825648819	0.580771085931831	-2.98297952231653	0.00285457092657804	0.010099718298951
TBC1D10C	18.7982342696531	-1.32209934224172	0.443233247308398	-2.98285237010169	0.00285575706118701	0.0101020196323138
RP11-843A23.1	7.41166203563529	-1.62837354389387	0.548743496691274	-2.96745848235537	0.00300272832375263	0.0105703660125681
IGSF6	11.4574529525683	-1.35670894481823	0.457951346564427	-2.96256131791362	0.00305091035761543	0.0107279633645183
KLRB1	3.89900900177006	-1.8077728119014	0.610503481813078	-2.96111793913551	0.00306524536117035	0.010774351728043
WDR17	18.7557460119445	-1.29259416163203	0.436567926977274	-2.96080880375648	0.00306832353323582	0.0107811524482506
NSUN5P1	13.592580540782	-1.38483490922856	0.468747899470284	-2.95432771174764	0.0031335106270547	0.0109835954284382
RP11-473M20.5	8.74082215459475	-1.55923295948953	0.528243321894455	-2.95173245900696	0.00315996593079095	0.0110598807577683
DEPDC4	23.8861162225625	-1.06131280705182	0.359833221819272	-2.94945753392629	0.00318332317759824	0.0111271748810283
LA16c-431H6.6	6.72456952601685	-1.65113367212484	0.562104294426613	-2.93741515319522	0.00330960721500021	0.0115067427840107
ZNF2	27.2837911703618	-1.00128387725653	0.341415672042205	-2.93274140365986	0.00335983609974661	0.0116663209664927
USP18	8.93361823368067	-1.6271668572378	0.555373734863322	-2.92985921928455	0.00339115601817254	0.0117599154451449
LINC00563	4.7362691984515	-1.75747864750327	0.600175574509195	-2.92827419533105	0.00340849311189043	0.0118080735225166
WNT7B	14.119881744691	-1.27765358793751	0.436683211975476	-2.92581338805685	0.00343556951495272	0.0118898825312862
TSKU	5.75377111567747	-1.70253901562109	0.581923913682903	-2.92570725414255	0.00343674170468052	0.0118917568930028
RP11-119F7.5	8.51614159119834	-1.57136288432463	0.537328732083055	-2.92439765547795	0.0034512354798988	0.0119375272707138
RP5-1057J7.6	27.2150404770355	-1.00005734856085	0.342619377976012	-2.91885810565818	0.00351316098072798	0.0121339175411297
SLC22A5	14.8541675148303	-1.31958801198833	0.452254533839952	-2.91779940995643	0.00352511037499899	0.0121685029199581
RP11-255C15.4	9.27810612585542	-1.61445291825481	0.553557899710021	-2.91650235521982	0.00353980050623418	0.0122080391270234
ACBD4	9.74540421497511	-1.57614934549197	0.540767597173638	-2.91465197569128	0.00356085387663026	0.0122761576609677
FBXO16	13.9569368757476	-1.29559367648342	0.444637578637816	-2.91381956615674	0.00357036201733684	0.0123044383996597
TMEM44	25.2940607838989	-1.06007570987805	0.364027536954431	-2.91207560490334	0.00359035721574294	0.0123552840099417
KCTD21-AS1	17.6046485824956	-1.16251994431209	0.399314082675735	-2.91129212504163	0.00359937323337454	0.0123840504351354
RP11-707A18.1	2.44739067629278	-1.80346713472178	0.619508266655035	-2.91112682718407	0.00360127805313998	0.0123878754625504
RP11-260M2.1	18.9223253454798	-1.17956280912756	0.405235902738145	-2.91080528935702	0.00360498594016046	0.012396576378473
RP11-73K9.3	2.85226535710422	-1.79841246688549	0.618462715234939	-2.90787532147725	0.00363893385896502	0.012508752226096
CXCR2	35.1730698526699	-1.0125352339208	0.348526385133885	-2.90518961292367	0.0036703067839643	0.0126005179923537
GPM6B	23.0993962121653	-1.04465636577547	0.360230449476145	-2.89996686092093	0.00373202114261112	0.0127798174518541
CCR10	21.0953371817869	-1.06728598221551	0.368440802849032	-2.89676380564405	0.00377033499131002	0.012889952368768
CTA-390C10.9	5.84716704607409	-1.6539591718156	0.571795224297398	-2.89257255313374	0.00382100919665208	0.0130442779562753
PIP4K2C	49.4570066119752	-1.04635458608731	0.361779082760108	-2.89224732979142	0.00382496705555726	0.0130554260151491
PPARGC1A	4.27222116964018	-1.75923550983349	0.608912128099656	-2.88914513055251	0.00386290742948915	0.0131686734285197
RP11-23P13.6	17.4656173644474	-1.23644528513213	0.428742819088443	-2.88388570043214	0.00392801295570406	0.0133636060470264
ASTE1	26.9598639203299	-1.00767396437547	0.349425192727941	-2.88380456059456	0.00392902513055858	0.0133646385122788
MSRB3	23.1805385564164	-1.07903324514492	0.374254949309886	-2.88315023524637	0.00393719614058703	0.0133876027441742
SH2D3C	15.3829002221437	-1.24865704221815	0.433489353672593	-2.88047914358062	0.00397071222308823	0.0134918362347744
RP11-703I16.1	11.7075018666393	-1.3127448418157	0.456060719463958	-2.87844312344783	0.00399643338215225	0.0135621271766469
RP11-510M2.5	5.21160473431626	-1.70608633147128	0.59507184115764	-2.86702581683633	0.00414349210438653	0.0140157801084343
NUMBL	28.9121352331452	-1.0326569199319	0.360232009532951	-2.8666439755611	0.00414849412794657	0.0140251527903938
RP3-477O4.16	9.77050134434036	-1.45608445867488	0.508798589119645	-2.86180915162184	0.00421230469173834	0.0142156657330334
ZNF57	17.4935643382766	-1.19909032078773	0.419140878353725	-2.86082885901618	0.00422535076011201	0.0142536240217263
LINC00327	9.71089910508685	-1.45518790999046	0.509870395238481	-2.85403491471558	0.00431677867839018	0.0145005009471111
CTA-392E5.1	12.660778880992	-1.31197858089485	0.459807815816144	-2.85331944296364	0.00432651062751465	0.0145228439682576
RP11-61A14.1	8.75314386001857	-1.47652911664278	0.517635952974866	-2.85244699128245	0.00433840475537618	0.0145601774117964
DDN	4.98368649575246	-1.70741841757477	0.599081454850474	-2.85006054477338	0.00437109076142012	0.0146542274806863
RP11-707M3.3	18.5622593869214	-1.16039346497509	0.407398952364816	-2.84829761647494	0.00439537992636172	0.014717342800307
OXCT2	13.058402239016	-1.33262737934018	0.46878684779943	-2.84271494730658	0.00447310571867941	0.0149590047247484
RP11-378E13.3	3.28419878735204	-1.74700272636617	0.614764591417759	-2.8417425966861	0.0044867701088338	0.0149967229196008
RP11-428J1.5	11.6994553841978	-1.38156206186222	0.487034407184309	-2.83668266858073	0.00455848938435186	0.0151987257443613
EPHA1	10.7018935324894	-1.3881756860578	0.48995353025056	-2.83328030180311	0.00460729662180967	0.0153451783281679
DZIP1L	9.60407934106225	-1.39348643041583	0.492111038643601	-2.83165042234508	0.00463084461848457	0.015412719346167
RP1-80N2.2	3.78435818208422	-1.73111348706985	0.611390475055919	-2.83143679481026	0.00463393910834074	0.0154202971069507
CMTM7	33.0854838794948	-1.05359512164215	0.372499954622521	-2.82844362413367	0.00467749386849405	0.0155460309080121
SNHG10	41.1613933017873	-1.05967449107281	0.374668035646846	-2.82830236436725	0.00467955852168542	0.0155501523527654
THAP8	12.4098510099737	-1.2905583733054	0.456784032871681	-2.82531411002264	0.00472342864421341	0.0156793552847345
XXbac-B135H6.15	9.22938886613451	-1.45828081321129	0.516333737529192	-2.82429891215242	0.00473841712341895	0.0157233827491034
C19orf57	14.5189574574656	-1.24695002023657	0.441534055502107	-2.82413101480599	0.00474090012051027	0.0157262787110963
ZNF443	19.645130233322	-1.11092981833303	0.394126801688228	-2.81871167749669	0.00482168071568482	0.0159633523413596
RP11-461A8.4	10.1162204546584	-1.34741385152458	0.47873044979611	-2.81455640036776	0.00488446057958911	0.0161372035055872
RP1-118J21.25	7.61459091513455	-1.60955225154423	0.573741881137487	-2.80535952570375	0.00502604838646156	0.016532569417738
RP11-583F2.2	6.29345626748533	-1.63263249952699	0.582474328471203	-2.8029261028758	0.00506412712168328	0.0166288193036224
TSPAN32	18.2062956593801	-1.19355674481666	0.426296200018851	-2.79982966013743	0.00511295793789662	0.0167716404231787
LGALS12	6.80261488807332	-1.56205494941476	0.558720680497216	-2.79577077409173	0.00517761091467423	0.01695924772902
RP11-535A19.2	7.28876088159938	-1.52367017963044	0.545000115563193	-2.79572450742677	0.00517835212410203	0.01695924772902
FAM86JP	2.23730569177545	-1.72980337777215	0.619025192430801	-2.79439899849555	0.00519962804179524	0.017020410625269
LILRA1	12.3940714114002	-1.25955239694929	0.451196623230472	-2.7915820555818	0.00524510566269549	0.01714546760047
RP5-1119D9.4	10.230742499169	-1.43237858168491	0.513458639464838	-2.78966692074328	0.00527622907921389	0.0172312536242255
TMEM150C	7.09133661403654	-1.51496909643474	0.543082621214366	-2.78957388297046	0.00527774530350656	0.0172312536242255
AC004840.9	4.60383383238823	-1.66143338449205	0.598395335565634	-2.77648117514416	0.00549508170925374	0.0178573584134253
RP5-882C2.2	26.7391569980071	-1.06765874542848	0.384636014572083	-2.77576385200506	0.00550721929753682	0.0178937183861043
SLC22A3	4.66902351066454	-1.65049244719761	0.595273900189284	-2.77266052933413	0.00556000885209337	0.0180496896079836
CYP51P3	9.86896746159771	-1.3707655876047	0.495689414161401	-2.76537192129417	0.00568579281349956	0.0184104877879421
GABRD	15.1667802033116	-1.21699468457965	0.440872065031996	-2.76042594009972	0.00577260446131837	0.0186467582959133
SCARNA13	15.1153490442581	-1.19429987628876	0.436298175384802	-2.7373478590311	0.00619367615652929	0.0198235480244109
RP11-10L12.4	16.8428058558782	-1.23122749540621	0.45030943123778	-2.73418100976011	0.00625356560208579	0.0199813182182538
MARCH1	18.9563640575588	-1.10683641304114	0.404951586815729	-2.73325614487541	0.0062711541482546	0.0200205561076325
GIMAP8	3.6165935423212	-1.66100624932304	0.608101206463706	-2.73146349927885	0.00630537250370126	0.0201060384969389
CTC-820M8.1	16.3889843179035	-1.20859426122089	0.442491748201878	-2.73133740037452	0.0063077858179194	0.0201102662644673
HSBP1L1	19.2472700586569	-1.11568637251887	0.408801938903688	-2.72916115689393	0.00634956653230101	0.0202229565387827
IL18R1	6.65664635108933	-1.51502590090788	0.555194851048459	-2.72881835637854	0.00635617046161981	0.0202337377726581
AC015849.13	9.3465147915365	-1.48503653380924	0.545930063052856	-2.72019556040728	0.00652433184474266	0.0207026501645898
AL590489.1	2.23783217303711	-1.67634565836736	0.618816530614113	-2.70895423026879	0.00674956502138567	0.0213777791691789
WBSCR16	38.0120237602696	-1.01159620594138	0.373717288546923	-2.70684883183928	0.00679251793450353	0.0214885595049266
KIAA0754	21.0255009270035	-1.05096386877039	0.388403551113517	-2.70585545821445	0.00681286923452286	0.0215348789850205
FAM86C1	8.672631702095	-1.40062763678586	0.517751573862507	-2.70521174148629	0.00682608633514385	0.0215658127170619
GTF2H2B	15.3832849140572	-1.24095330724429	0.46014547857881	-2.69687167431713	0.00699942378788648	0.0220606848454683
ETV2	12.3575763548006	-1.22834253354923	0.456192167113625	-2.69259891356986	0.00708975018102909	0.0223091121164436
KLF16	197.222250299327	-1.49945017822698	0.557048168858287	-2.69177830940583	0.00710721712043018	0.022356613921113
PRR5	15.4453383006077	-1.13124088272217	0.421218656011386	-2.68563812779363	0.00723914456242612	0.0227054398630257
RP11-235E17.4	7.65798544036843	-1.45534707433185	0.542255855374038	-2.68387525908407	0.00727742534115864	0.0228008503090408
EPB41L4B	14.2317373185633	-1.1490053472892	0.428326232359417	-2.68254722798543	0.00730638345864956	0.0228762708389861
TBX6	5.14180542597265	-1.54808885404364	0.577148042190232	-2.68230807501099	0.00731160923315179	0.0228888324898367
LZTS2	10.6580159026881	-1.39292995604206	0.519455275281668	-2.68152047409041	0.00732884295841261	0.0229275905382365
PDE6A	5.74637811531317	-1.58578294096199	0.591829945176592	-2.67945708710096	0.00737416546640976	0.023042586970266
RP3-388E23.2	4.24078968108328	-1.61008512114186	0.601102058065609	-2.67855532939487	0.00739405149869723	0.0230855998613299
ZNF446	10.5451902587773	-1.31023427847834	0.489358835555939	-2.67745094862717	0.00741847140472162	0.0231426854839107
TRGV3	3.6263393212069	-1.62927813274489	0.608737168433989	-2.67648866741011	0.00743980817614368	0.0231984699974402
NME1-NME2	22.2239224659979	-1.21216431162005	0.453127420058149	-2.67510695217803	0.00747054136392963	0.0232858626514025
RP11-109D20.1	6.69907207079553	-1.51604394039853	0.566786798029233	-2.67480461025194	0.00747728145230964	0.0232991694692094
RP11-231G3.1	15.9664690166744	-1.18333670532434	0.443543640204224	-2.66791494243834	0.00763235777592684	0.0237196774783171
RP11-177C12.1	13.3684917352995	-1.17396737210612	0.440390813799235	-2.66573991854723	0.00768190967111168	0.0238579467354783
OR7E128P	5.03879273273828	-1.53325226643839	0.575729027834075	-2.66314914189159	0.00774130947962157	0.0240068433097687
ITPRIPL1	4.31431512141953	-1.58508196901911	0.595900775030169	-2.65997635082596	0.00781461383419175	0.0242182395538518
AC005042.4	5.11792711410779	-1.51019440336647	0.568233566460482	-2.65770009465201	0.00786758707807561	0.0243703937448012
TRIO	20.5659342384789	-1.04002253620357	0.391545762837757	-2.65619663118285	0.00790275198494519	0.0244672626714983
CTB-193M12.3	13.7838682912491	-1.15625405246193	0.435637681578965	-2.65416446132735	0.00795050667185491	0.0246070334511472
ZDHHC23	15.5280996905994	-1.11046356966959	0.419025714758949	-2.65010840756731	0.00804659470177172	0.024884008344705
RBPMS	11.7153963170868	-1.23058492840963	0.465028974007564	-2.64625431358523	0.00813886029896011	0.0251322461958064
KLRG1	10.978452568915	-1.24883926357298	0.472282596439323	-2.64426272106647	0.00818690842743637	0.0252631632686703
MAP6D1	17.5933456479236	-1.24803921833776	0.472181680779185	-2.64313349954252	0.00821426407155216	0.0253319038203321
RN7SL638P	1.917471327935	-1.63182727664065	0.617489419708922	-2.64268054570049	0.0082252599460823	0.0253575844855545
RP11-54K16.2	7.55808646015965	-1.45319149915934	0.550641899460135	-2.63908631105641	0.0083129813190316	0.0255944819125384
TMEM186	21.7656326399537	-1.00944233663087	0.382770929345058	-2.63719697407031	0.00835942754051954	0.0257136429417726
AC083799.1	11.2388769045108	-1.34075608821804	0.50909274639444	-2.6336185257278	0.00844803440900136	0.0259552376161512
RP11-299P2.1	3.83978392130687	-1.63254218601321	0.620572891434619	-2.63070174115914	0.00852087798723316	0.0261364211260968
HCN3	9.01824225864875	-1.33912166567169	0.509056580191943	-2.63059494323158	0.00852355577721703	0.0261403829641826
ASPHD2	18.872038442465	-1.05837138209134	0.405239496955155	-2.61171823093164	0.00900884699721064	0.0273705230664408
CTD-3074O7.12	19.3153267358219	-1.02952596885565	0.395495278765256	-2.60313086939963	0.00923766841947817	0.0279755823116299
RBFADN	13.1196667718367	-1.1733235530464	0.451018083940321	-2.6015000170185	0.00928170605162137	0.0280773841388316
RP11-439L8.4	6.64279713223431	-1.4920843490128	0.574130693174223	-2.5988583553397	0.00935343596368773	0.0282581056397346
RP11-266K4.9	4.1229609625193	-1.56871577145512	0.603761391648271	-2.59823796810279	0.00937035308702072	0.0282910852569703
C6orf163	17.1715001854673	-1.02216521320968	0.394346282585482	-2.5920498261274	0.0095405952700197	0.0287360718099395
HMGN1P15	8.69032222316059	-1.45255926717103	0.561120974784054	-2.58867398020551	0.00963462633248617	0.0289931528979347
WDR5B	11.5703552145727	-1.22690751419622	0.475507961782864	-2.58020393516875	0.00987419842063239	0.0296320232043739
PPAPDC3	3.52457208171393	-1.5772327033055	0.611327968521696	-2.58001070541487	0.00987972523551787	0.0296391757065536
AC093157.1	3.74014490112034	-1.5605002108627	0.604977647715046	-2.57943449110325	0.00989622265615863	0.0296792250079261
COX20P2	4.82459655414957	-1.507108384684	0.584892196362267	-2.57672848784348	0.00997402614705477	0.0298892392556461
AC005943.4	21.0214475530681	-1.02503050719362	0.398139836438262	-2.57454897345488	0.0100370876003768	0.0300465097232717
ACPL2	10.9234062261023	-1.26597232468485	0.49173061823677	-2.57452409456284	0.0100378094843892	0.0300465097232717
RP11-314N13.3	1.62919513147451	-1.57230898645432	0.612037795393288	-2.56897367824151	0.0102000204756344	0.0304885062814255
RP11-218F10.3	15.9962132978347	-1.08594166554775	0.423639774990291	-2.56336097235591	0.0103664208573859	0.0308794287367828
OR10A4	11.4425549270598	-1.26948127701011	0.495281038693375	-2.56315339743105	0.0103726209071443	0.0308918011792367
AKAP5	14.2953733948236	-1.12521682074093	0.439094675740427	-2.56258361330281	0.0103896567376274	0.0309327670915973
LINC00968	5.17766916200856	-1.5107763674556	0.589890191271062	-2.56111457659647	0.0104336939898918	0.0310295854378458
RP11-229P13.2	10.8515566673986	-1.21740470023633	0.47558417369179	-2.55980910968096	0.0104729672020596	0.0311243994576088
TLDC1	11.5148494765822	-1.16513666354361	0.455219176753166	-2.5595069870604	0.0104820748725498	0.0311439999915779
LRFN4	35.2992016098588	-1.32634410864927	0.519745423151955	-2.55191108871293	0.0107133854484769	0.0317612046513721
AC007040.11	4.8857476531704	-1.48618918295168	0.582912200051955	-2.54959354568187	0.0107848573261399	0.0319529991290411
ACCS	10.6220901910377	-1.27040817211552	0.498311612725512	-2.54942517828759	0.0107900661710393	0.0319634099675556
RP5-837J1.2	13.6835319705427	-1.18629524746915	0.465403216421423	-2.54896228820851	0.0108043983024343	0.0319857681612725
KLHL22-IT1	9.66549792826795	-1.25874821314231	0.49467323114267	-2.54460547669957	0.0109401265460456	0.0323216209314316
MIR5695	5.23234742676518	-1.46013344615283	0.574219154790084	-2.542815637501	0.0109963232855904	0.0324520601752213
AARSD1	12.5728623783422	-1.11388380921663	0.439302327107095	-2.53557457014126	0.0112263024144663	0.0330222447250047
ZNF792	7.40350155915597	-1.47154182670216	0.580697129650847	-2.5340952306531	0.0112738088948702	0.0331464746085847
KTN1-AS1	16.7719318764405	-1.09820603081156	0.433696579774653	-2.53219896588114	0.0113349652429854	0.0332899508724837
GBAP1	3.82176547428257	-1.55936758560589	0.617087589523332	-2.52697933337214	0.0115048272562705	0.0337048364764251
VPS26BP1	4.3544583246235	-1.52191704214035	0.602597123342255	-2.52559626189246	0.0115502133645387	0.0338272905153704
AHNAK2	12.0873804813554	-1.20874304871248	0.479936895377652	-2.51854579290334	0.0117840559164944	0.0344319377863731
FAM219B	16.3681717267973	-1.02621093370078	0.407724395720839	-2.51692305996673	0.0118384678185039	0.0345641471003789
RP11-715J22.3	3.36500319590887	-1.55684134495904	0.618633986817303	-2.51657907281904	0.0118500306411138	0.0345871966924817
FAM109B	16.2054102075966	-1.20134918080985	0.477961010208223	-2.51348782672981	0.0119543903524981	0.0348290324029954
AP001258.4	16.7906020842866	-1.00407659639538	0.400228759774816	-2.50875673442437	0.0121156889722163	0.035215422724731
RP11-761E20.1	16.826216724139	-1.02813060526173	0.411023087372372	-2.50139380693786	0.0123705535653406	0.0358732737406109
FBLN1	4.22406273466794	-1.48557775664409	0.595386451174824	-2.4951487453447	0.0125904339660555	0.0364192444175983
GPR150	7.02607779929629	-1.39255270899168	0.558221554334665	-2.49462368154423	0.0126090775092785	0.0364640367535614
RP11-3K24.1	8.4148662504218	-1.28265644871226	0.514978675059016	-2.49069818000769	0.0127492371605095	0.036812909871825
AC084125.4	7.84927687136909	-1.29342130572179	0.519378757245738	-2.4903238487858	0.0127626743627502	0.0368291527364565
ABHD16B	11.1783697879419	-1.21831907076334	0.489745135833459	-2.48765935916848	0.0128586830218974	0.0370801745680659
AC109826.1	10.9564420853385	-1.22431774374297	0.492160947189974	-2.4876369218917	0.0128594942027337	0.0370801745680659
RP11-16E12.2	2.65377074014964	-1.53685480076918	0.619101040226362	-2.48239738089805	0.0130501650488543	0.0375324100184985
RP11-182B22.2	11.4541761731359	-1.23900065233172	0.500326765916945	-2.47638290959911	0.0132721151055999	0.0380952125816444
RP4-694B14.5	17.115594708032	-1.08261194128524	0.438050459099472	-2.47143204349297	0.0134573125617697	0.0385622246299732
RP11-389C8.3	9.79735778552692	-1.22974929233295	0.497614918728077	-2.47128702546988	0.0134627715185705	0.0385720062742634
CTD-3025N20.3	19.7449106872935	-1.07753546095791	0.436090581207012	-2.47089826607928	0.0134774153599965	0.0386080964391333
RP11-152N13.5	9.78972954099933	-1.20276781851359	0.487581254423378	-2.46680488144689	0.0136324619423816	0.039004850145567
PUSL1	14.0312430114757	-1.23206324111443	0.499846248823965	-2.46488443999174	0.0137057446629848	0.0391788590047852
PEX6	16.2693722910428	-1.02523728262774	0.417226051847534	-2.45727053257544	0.0139997216364145	0.0399195807250319
VASH2	14.4057197484485	-1.00751851664727	0.410099827086041	-2.45676406109745	0.0140194727468202	0.0399424712282119
COL8A2	4.59878550370151	-1.47736557727567	0.603697740122587	-2.44719414880644	0.0143973261610762	0.0408277859767783
KHK	13.8048199509987	-1.13298767542376	0.464022156238648	-2.44166719237661	0.0146196170638244	0.0413586466531055
RP11-1105G2.3	16.788004157557	-1.06560504260671	0.437841723313205	-2.43376769701878	0.0149425815882449	0.042126955238619
TTLL1	7.99359732413273	-1.25690971359041	0.516824711864157	-2.43198454860413	0.0150163478919284	0.0423285932056779
CTD-2528L19.6	9.64981610363944	-1.3524450334293	0.556860933076004	-2.42869440662433	0.0151532987101066	0.0426891107073783
RWDD2A	15.769647809082	-1.11883353118556	0.462057435374968	-2.42141657189784	0.0154601493227771	0.0434173486119034
RP11-661A12.14	14.0828445609316	-1.0800326578131	0.446424930433581	-2.41929288483987	0.0155507136222692	0.0436521818232736
HP	4.3891954535532	-1.48965617745862	0.617222610727353	-2.41348283677289	0.0158008720503449	0.0442195277014461
RP11-441O15.3	11.9160054448761	-1.10794517735703	0.459070112993336	-2.41345525661156	0.0158020679382779	0.0442195277014461
RP11-378J18.8	18.1641895289137	-1.00001624794527	0.414518472460306	-2.41247692053346	0.0158445405490822	0.0443120785517711
CYP27B1	16.9417887284526	-1.02832789825018	0.427621896826371	-2.40475968579252	0.0161831037831199	0.0450784300062148
RP11-317J10.2	10.7475826343237	-1.16932588335468	0.486436346217012	-2.40386207249614	0.0162228928731144	0.045160052256106
HMGB1P24	13.0809278259769	-1.17347979960254	0.488935518826226	-2.4000706727539	0.0163919067513694	0.0455523986910292
AOX1	6.81726209056281	-1.30588574668019	0.544287859992389	-2.3992556929314	0.0164284384536323	0.0456404673480551
RPRML	1.95874789377588	-1.48159107249313	0.618100857768366	-2.39700536550357	0.0165296816634617	0.0458879341689328
RP5-991G20.1	2.23037290649586	-1.48445029519619	0.621410595188218	-2.3888396926135	0.0169016754220093	0.0467554342244757
RP11-930P14.2	13.1517982753657	-1.09571273576511	0.459585455014874	-2.38413275226398	0.0171194255286397	0.0473161551544902
SAMD9L	9.9018245033138	-1.24101430358889	0.520549776927731	-2.38404540467449	0.0171234895124314	0.047320452113926
C1orf51	7.8873570420701	-1.33893950382629	0.561781460688442	-2.38338143481181	0.0171544094331781	0.0473850670998787
PAXIP1-AS2	9.32517627250029	-1.26578191489569	0.533404773875972	-2.37302322155447	0.017643154657363	0.0486495994339159
HEATR4	2.42211152975182	-1.46883322955493	0.619818682198388	-2.36977889137713	0.0177987258380947	0.0490212314670351
CTD-2306M10.1	8.96509890606561	-1.23293248544486	0.521663973722984	-2.36346105452851	0.018105129506001	0.0497706315195579
POU6F1	10.1910469259204	-1.1832851103985	0.502754231686384	-2.35360547126459	0.0185923325379161	0.0509317558105783
RP11-517B11.7	9.13126147742486	-1.23107905830355	0.523088291256864	-2.35348234491264	0.0185984910503864	0.0509412264674201
PNPLA1	14.0746478970351	-1.06083416299611	0.451086938508979	-2.35172884079195	0.0186863914288352	0.051159693606994
RP11-225B17.2	13.9545073757759	-1.07245838785781	0.456307276586581	-2.35029867566514	0.0187583522181179	0.051319455408279
RP11-439L8.3	1.56904967971853	-1.43740203627134	0.612072587886322	-2.34841759738848	0.018853370368469	0.0515420206449098
RNF26	9.04090031835585	-1.28677461578882	0.548653623225703	-2.34533148295545	0.0190101699589448	0.0519330414436883
FAM169A	8.83920120232455	-1.18462338230682	0.505432560384646	-2.34378129775671	0.0190893612593708	0.0521267267056493
AP001816.1	9.90693171802831	-1.12061070167259	0.478522215169994	-2.34181541869377	0.019190202971521	0.0523717579792971
C2orf72	2.34060120464591	-1.44963681163135	0.619725428950489	-2.33915980192441	0.0193271646335822	0.0526769288423317
DYX1C1	8.54232000916708	-1.20405527681237	0.515249604526065	-2.33683881799363	0.019447566585658	0.052928591524367
CTD-2583A14.8	13.8308278811547	-1.03055511747176	0.441377373397115	-2.33486168432234	0.0195506475364257	0.0531633886431714
LINC00920	3.52320963661109	-1.42436915340912	0.610190078479337	-2.33430402041084	0.0195798083739822	0.0532270471841654
LEPREL4	10.1938048724336	-1.10518791341208	0.475829273655498	-2.32265641187147	0.0201976176200441	0.0546465815034134
RP11-646I6.6	8.26466609892257	-1.16026382991219	0.50084454456247	-2.31661469114291	0.0205247303669985	0.0553568886242647
CTD-2353F22.1	8.59361980688144	-1.24909241791295	0.539386820544773	-2.31576369747297	0.0205711743666059	0.055458356855676
ELOVL2	7.87079755606423	-1.24654099492308	0.538902313679443	-2.31311123237182	0.0207165243115768	0.0557943752453179
ASTN2	14.7492823025752	-1.01337211873098	0.438498079223562	-2.31100697299594	0.0208324697411523	0.0560586065038028
RP11-253E3.3	5.90234566765965	-1.33461503541404	0.577701160566669	-2.31021698849439	0.0208761439710971	0.0561681157093665
AC006946.16	6.96662010914448	-1.29380106904528	0.560217926334734	-2.30946031575616	0.0209180513658548	0.056240748881849
RP11-359B12.2	12.582928677177	-1.06954642017651	0.464984694384286	-2.30017553931051	0.0214382770333872	0.0574918982217884
CLEC1B	4.30699780682641	-1.37557519341362	0.598169866424791	-2.29963973550743	0.0214686389531369	0.0575651348469011
TSPAN16	7.86498999817405	-1.30527925779135	0.568703344017796	-2.29518477695202	0.0217225372255507	0.0581302124307413
RAPGEF3	2.88755029311652	-1.41633730694154	0.619142365983441	-2.28757937553157	0.0221620281066738	0.0591382275496271
CHKB-AS1	12.2212095571851	-1.02593323028512	0.448538330480991	-2.28728106510977	0.022179422967101	0.0591681366973534
CHN2	6.19168485323277	-1.25896499564561	0.550925617445075	-2.28518143970882	0.0223021910390284	0.0594788175101113
RP4-773N10.4	13.3378934678403	-1.02815124481431	0.450289153998434	-2.28331336805391	0.0224119161379133	0.0597039009081466
KRT81	3.33479953178498	-1.40349516279277	0.616138778781431	-2.27788805237764	0.0227332483015722	0.060491547406667
PIPOX	10.8841032462748	-1.20523614385504	0.529546495524296	-2.27597794346982	0.0228473297763521	0.0607492538084265
DGCR11	5.35812171330146	-1.34620785932953	0.592464442551007	-2.27221713683455	0.0230733987257734	0.0612325011498219
LCTL	8.18367875829856	-1.2064335397004	0.53126867112025	-2.2708539111792	0.0231558230942304	0.0613648836299884
WI2-89927D4.1	2.61993177888666	-1.40629291193332	0.619274696889966	-2.2708709382053	0.0231547920187396	0.0613648836299884
RP11-141C7.4	2.22925665506399	-1.40610244657744	0.619330171080715	-2.27035999897088	0.0231857494184826	0.0614096717041777
AC104135.4	19.7995758531453	-1.0081798965389	0.444281933527187	-2.26923451182199	0.0232540685828561	0.061573325657891
COL6A6	5.1846157893522	-1.28272768675455	0.565310376559471	-2.26906800218553	0.0232641908546369	0.0615914798731914
RP11-128M1.1	11.042575030829	-1.09984670332249	0.48680685930511	-2.25930814716224	0.0238642234813837	0.0629159715511371
CAMSAP2	12.1227614073324	-1.13642396185642	0.503157284944932	-2.25858592503693	0.0239091541509288	0.0630071029874534
RNY3P8	6.7266930491599	-1.30649808710493	0.578912103291149	-2.25681598238733	0.0240195756450091	0.063238433527937
RP11-352G18.2	3.87860319161656	-1.38480408324155	0.616146200683385	-2.24752515183186	0.0246064850035039	0.0645560787696266
COX20P1	3.3405322395984	-1.38204887496316	0.615249614702664	-2.24632221123953	0.0246833768780217	0.064717423413045
RP11-580I16.2	3.95507573853717	-1.34647889459082	0.599904282187235	-2.2444895537028	0.0248009203010187	0.0649577437550847
CXCR2P1	1.46634142722238	-1.34959255892568	0.602541535929471	-2.23983323712916	0.0251017512283508	0.0656727004251165
RP1-193H18.2	2.58872500006359	-1.39066373765604	0.621127287916266	-2.23893518238651	0.025160133891968	0.0658071851504484
RP11-111M22.2	5.3823878439817	-1.31527414904247	0.588171774383001	-2.23620752699704	0.0253381803992914	0.0662085916544044
CTD-3064M3.3	3.73018820833015	-1.3553653102192	0.606766019822595	-2.23375282388996	0.0254993411884448	0.066574356379855
AC074286.1	8.26423501740687	-1.15970910000167	0.519405784108816	-2.23276123501679	0.0255646938985559	0.0667265048496842
RP11-1277A3.1	2.88366452191177	-1.38770759103777	0.621733291353984	-2.23199820620137	0.0256150814894337	0.0668025455300429
RP11-2E17.2	1.1212259311191	-1.31929961272424	0.5911871819063	-2.2316106524335	0.0256407069846268	0.0668583515758172
VSIG4	4.09983992207901	-1.33172408057654	0.597169811413725	-2.23005928150295	0.0257435075663236	0.0670540145974765
RNU6-817P	13.0068665762413	-1.00449382706726	0.451904695267353	-2.22280015584478	0.0262292785846057	0.0680842031037156
RP11-415F23.2	4.25810369312791	-1.29909452922048	0.585098743941958	-2.22029963774688	0.0263984345106996	0.0684667415765058
CREB3L4	9.31842488697028	-1.08779334380426	0.49028392571463	-2.21870081140987	0.0265070857965874	0.068691854328988
TLR5	4.65120976358393	-1.32925186743591	0.599385121038001	-2.21769246646286	0.0265758082685379	0.0688415648802318
RP11-893F2.9	1.69622648454825	-1.35676752841469	0.611972594294213	-2.21703968619616	0.0266203797013171	0.0689380830001975
AC018755.1	7.411881797307	-1.17929288318911	0.53218636395743	-2.21593968402287	0.0266956332466838	0.0691044957811891
XXbac-B135H6.18	3.38298407428065	-1.35631739409858	0.612521911432953	-2.21431653102101	0.0268070122293199	0.0692976883647039
CERS1	10.917425971585	-1.1116990499968	0.503092227892631	-2.20973210946533	0.0271237599035008	0.0699821951375314
FAM106A	3.47487578550214	-1.36867820651003	0.619811308390461	-2.20821754618231	0.027229111841673	0.0701772025570957
RP11-760H22.2	6.72291187228549	-1.26901718034816	0.575113436534311	-2.20655109015602	0.027345437172526	0.070419261805202
F12	6.78916009880206	-1.17531594396344	0.532881235044216	-2.20558703641707	0.0274129275802477	0.070564153468238
TSPAN33	1.83355897604802	-1.35774625957479	0.616018878983868	-2.20406598871517	0.0275197036353562	0.0707906931053808
RP11-76P2.4	4.44106670536475	-1.29913162798012	0.589634849259362	-2.20328162355389	0.0275749053658951	0.0709133458870927
AC003665.1	9.41764702107788	-1.08867044641961	0.494514722640448	-2.20149248662747	0.0277011780097389	0.0711410615426469
AQP11	12.1042467075559	-1.10980737569859	0.505819953754214	-2.19407591072982	0.0282299527367106	0.0723119327232936
PRR7-AS1	7.71604470523693	-1.1966133060291	0.546064725051318	-2.19133969130975	0.0284272198189327	0.0727480677629844
RP11-219C20.3	5.70651672002962	-1.24756272745706	0.569388360030581	-2.19105765946823	0.0284476201844899	0.0727800460461428
RNU6-762P	5.81976003290969	-1.23784152169006	0.565161731267371	-2.19024299276989	0.0285066187657544	0.0729017923358553
SPIN2B	13.5204635277178	-1.01159222214719	0.462111704272671	-2.18906427340843	0.0285921687821332	0.0730413328221983
C8orf58	6.99883214264801	-1.19134755816816	0.546226827111509	-2.18104915217749	0.0291797811675319	0.0742908482863935
RP11-57A19.2	5.31211751697385	-1.26152992950727	0.579781019688261	-2.17587310841182	0.0295647501138967	0.0751796194239299
RP11-214O1.3	10.5812992566209	-1.02562002647738	0.471671801440735	-2.17443574821433	0.0296724258308141	0.0754127501775597
PLA2R1	7.5202855977853	-1.1542849647663	0.533876603041324	-2.16208194588546	0.0306118603750864	0.0773831719776647
RP11-766H1.1	3.1302589063789	-1.3292803757256	0.617388426383213	-2.15306980001681	0.0313131932842322	0.0788495391846777
RP11-415F23.4	4.70474633422621	-1.2396607021174	0.575965997086041	-2.15231577625965	0.0313724921091003	0.078967225866713
KLHL23	8.08335884426401	-1.11712351051522	0.519445394844441	-2.15060817095081	0.0315071398498101	0.0792426838207147
IFRD2	11.8048757289356	-1.06426378991536	0.495507586852667	-2.14782541812382	0.0317276269834604	0.0797334207961216
RP4-784A16.5	1.7964206707854	-1.32231147336203	0.616378465038544	-2.14529148626135	0.0319295487825862	0.0801340738544064
RP5-968J1.1	1.17311203790404	-1.2415350937228	0.57872270117189	-2.14530221677626	0.031928691381193	0.0801340738544064
NOTUM	7.62233352018572	-1.17347289707699	0.547017287192755	-2.14522086330974	0.0319351922677171	0.0801375722933612
AP000439.1	4.97052836259236	-1.25984890393688	0.589552188694738	-2.13695908198759	0.0326013198420927	0.0815811689997591
RP13-16H11.5	2.66962799573869	-1.3220945068413	0.618783322865772	-2.13660332783095	0.0326302687253498	0.0816427766515387
CTC-444N24.6	11.6482776306193	-1.00647814494645	0.471572524708145	-2.13430192009035	0.0328180742068392	0.0820038748366997
HEYL	3.90645433736141	-1.28214694951023	0.602495950336041	-2.12805903308581	0.033332189374801	0.0830903406781226
RP3-395M20.12	3.93320537603236	-1.28881234536174	0.605774908296372	-2.12754329654604	0.0333749678834113	0.0831639989885533
RP5-1092K5.2	3.80875700013211	-1.27933055386439	0.601365537560288	-2.12737590360527	0.0333888626249755	0.0831876299883455
RP11-84C10.4	5.2244143356366	-1.20500436166166	0.568882667960758	-2.11819489242161	0.0341585655792902	0.0848698589847503
CTC-471F3.6	4.70344001000797	-1.26442663282454	0.596977604415187	-2.11804701461658	0.0341710861976564	0.0848897831004353
RP11-43F13.1	10.0961897745111	-1.03356892801467	0.488172497603349	-2.11722072236538	0.0342411194856614	0.0850413579956016
CTD-2231E14.8	4.07643393161025	-1.28853108759662	0.608733442926558	-2.11674108358801	0.0342818280250079	0.0851312500520937
RNU6-1053P	2.19406895518279	-1.3156243303853	0.621853749474675	-2.11564910800441	0.0343746619157555	0.0853505430424381
RP11-396K3.1	11.1428383525808	-1.03365378123893	0.488920764289032	-2.1141539830938	0.0345021177277219	0.0855993864109169
RP11-320M2.1	2.16605492939026	-1.31160150044384	0.621143828667277	-2.11159064923498	0.0347215752870879	0.0860111620779191
STS	6.54304320020586	-1.16478601993099	0.552241373793538	-2.10919730973735	0.0349275540449547	0.0864274785697094
MID1IP1-AS1	1.37053007459442	-1.2774875939999	0.607575303261582	-2.1025996072291	0.0355007843021706	0.0876389305367631
WDR16	1.99786239563422	-1.29832532321032	0.618183647813655	-2.10022592445163	0.0357089718999604	0.088014611435035
CTD-2196E14.3	5.91808410163046	-1.22436798865832	0.583735893179537	-2.09746908313165	0.0359520712378349	0.0885452228601091
NHSL2	7.27506179875966	-1.18207883923932	0.563705796172513	-2.09697833030186	0.0359954936467738	0.0886165821397989
ZC3H12B	12.1498479538811	-1.12200105786076	0.535823787030973	-2.09397396124913	0.0362622998710242	0.0891686596645944
JPH2	2.42367141232221	-1.30030950752934	0.621298411056567	-2.09289044425217	0.0363589354636468	0.0893713249444019
RAP2C-AS1	5.39255001930508	-1.1842957454615	0.567027635718813	-2.08860321941837	0.0367434551480653	0.0901754395083569
ADAMTS15	3.00761049552564	-1.29143232899603	0.61932760433045	-2.08521680604272	0.0370496250518359	0.0907732661072522
FANCD2OS	8.31650625956782	-1.02508188749607	0.492339688995032	-2.08206226393911	0.0373367828281201	0.0913699780135853
IFIT1P1	4.11616410388432	-1.23348064930846	0.59244772236073	-2.08200758101221	0.0373417772690341	0.0913703432904431
ZBTB16	3.23980491162137	-1.27227875071575	0.611303906761301	-2.08125408106143	0.0374106557785198	0.091527003979155
FSIP1	6.33920573909101	-1.11877847869038	0.538142503277033	-2.07896323348843	0.0376207299170583	0.0919812945385564
RP11-242F4.2	8.6580786739245	-1.05246162360675	0.506365666247694	-2.07846166073181	0.0376668585857931	0.0920702033973929
LINC00471	6.80855394892853	-1.12288412085247	0.541347738185155	-2.07423813132921	0.038057200505367	0.0929211628449659
RP11-214O1.2	8.60915630742036	-1.06855158375334	0.515789310486746	-2.07168229745776	0.0382950793142019	0.0934241404537153
FAM222A	14.3356334311375	-1.01753021435165	0.491220127175898	-2.07143428792625	0.0383182294108351	0.0934663025940521
C21orf67	4.44749943428645	-1.25624511828968	0.606630948415823	-2.07085563565506	0.0383722891489303	0.0935761837282461
SNRPGP14	7.4997114508352	-1.10717901963582	0.535372811155097	-2.06805238623721	0.0386350972994112	0.0940953977621459
PIH1D2	2.32299875293408	-1.2793533249062	0.619349662258357	-2.06563982006747	0.0388625015548275	0.0945755183031243
RP11-328M4.3	2.16250554982635	-1.27915807436901	0.619286393603709	-2.06553557058701	0.0388723535034212	0.0945755183031243
CTB-113I20.2	1.50841007891745	-1.26137788615037	0.61113199583235	-2.06400236733211	0.039017491933304	0.0948185390307018
AL161915.1	5.81560751688182	-1.21517962260864	0.58931843513522	-2.06200850025982	0.0392069267066353	0.0952175433140668
RP11-108L7.15	9.37038779900801	-1.02572199691445	0.497661098708033	-2.0610853441776	0.0392948987636274	0.095382057006627
LINC00500	1.39886136759356	-1.24608498801509	0.605122945594445	-2.05922614088115	0.0394725800843258	0.0957517256534879
ANKRD55	2.31969329277663	-1.2720265591183	0.619922041347503	-2.05191374765986	0.0401780455533103	0.0972254052411556
RP11-560B16.5	9.84196492774721	-1.01516536584951	0.496279248224255	-2.04555271952613	0.0408003972776432	0.0984786755230764
