# Supplementary material for: Peptidomimetic blockade of MYB in acute myeloid leukemia
Source: Nat Commun. 2018 Jan 9;9:110. doi: 10.1038/s41467-017-02618-6 (PMC5760651; doi:10.1038/s41467-017-02618-6)
Supplement: Supplementary file 5 — Supplementary Data 2 [file 41467_2017_2618_MOESM5_ESM.zip]

Archive with 2 entries (2 files):
- gsea_report_for_na_neg_1484634961611.xls
- gsea_report_for_na_pos_1484634961611.xls
