# Supplementary material for: Peptidomimetic blockade of MYB in acute myeloid leukemia
Source: Nat Commun. 2018 Jan 9;9:110. doi: 10.1038/s41467-017-02618-6 (PMC5760651; doi:10.1038/s41467-017-02618-6)
Supplement: Supplementary file 5 — Supplementary Data 2 [file 41467_2017_2618_MOESM5_ESM.zip › gsea_report_for_na_neg_1484634961611.xls]

NAME	GS<br> follow link to MSigDB	GS DETAILS	SIZE	ES	NES	NOM p-val	FDR q-val	FWER p-val	RANK AT MAX	LEADING EDGE
GRAESSMANN_APOPTOSIS_BY_DOXORUBICIN_DN	GRAESSMANN_APOPTOSIS_BY_DOXORUBICIN_DN	Details ...	1650	-0.28128114			1.0	0.0	4146	tags=23%, list=14%, signal=25%
PILON_KLF1_TARGETS_DN	PILON_KLF1_TARGETS_DN	Details ...	1865	-0.2703383			1.0	0.0	6214	tags=31%, list=20%, signal=37%
MANALO_HYPOXIA_DN	MANALO_HYPOXIA_DN	Details ...	277	-0.62962466	-2.8952181	0.0	0.0	0.0	5102	tags=52%, list=17%, signal=61%
GSE18791_CTRL_VS_NEWCASTLE_VIRUS_DC_6H_UP	GSE18791_CTRL_VS_NEWCASTLE_VIRUS_DC_6H_UP	Details ...	179	-0.62245065	-2.7153172	0.0	0.0	0.0	3803	tags=47%, list=12%, signal=54%
KRIGE_RESPONSE_TO_TOSEDOSTAT_24HR_DN	KRIGE_RESPONSE_TO_TOSEDOSTAT_24HR_DN	Details ...	929	-0.53442097	-2.6849134	0.0	0.0	0.0	4862	tags=44%, list=16%, signal=51%
GSE18791_CTRL_VS_NEWCASTLE_VIRUS_DC_4H_UP	GSE18791_CTRL_VS_NEWCASTLE_VIRUS_DC_4H_UP	Details ...	165	-0.605798	-2.6658666	0.0	0.0	0.0	3592	tags=45%, list=12%, signal=51%
GARGALOVIC_RESPONSE_TO_OXIDIZED_PHOSPHOLIPIDS_TURQUOISE_DN	GARGALOVIC_RESPONSE_TO_OXIDIZED_PHOSPHOLIPIDS_TURQUOISE_DN	Details ...	51	-0.746297	-2.661661	0.0	0.0	0.0	3826	tags=67%, list=13%, signal=76%
GSE14000_UNSTIM_VS_4H_LPS_DC_UP	GSE14000_UNSTIM_VS_4H_LPS_DC_UP	Details ...	181	-0.58157796	-2.6144783	0.0	0.0	0.0	6091	tags=55%, list=20%, signal=68%
KRIGE_RESPONSE_TO_TOSEDOSTAT_6HR_DN	KRIGE_RESPONSE_TO_TOSEDOSTAT_6HR_DN	Details ...	837	-0.52287686	-2.580642	0.0	0.0	0.0	4808	tags=43%, list=16%, signal=50%
GSE21546_WT_VS_ELK1_KO_ANTI_CD3_STIM_DP_THYMOCYTES_DN	GSE21546_WT_VS_ELK1_KO_ANTI_CD3_STIM_DP_THYMOCYTES_DN	Details ...	175	-0.57793444	-2.562063	0.0	0.0	0.0	6212	tags=55%, list=20%, signal=68%
ZHAN_MULTIPLE_MYELOMA_PR_UP	ZHAN_MULTIPLE_MYELOMA_PR_UP	Details ...	41	-0.73396003	-2.546906	0.0	0.0	0.0	6214	tags=76%, list=20%, signal=95%
BUYTAERT_PHOTODYNAMIC_THERAPY_STRESS_DN	BUYTAERT_PHOTODYNAMIC_THERAPY_STRESS_DN	Details ...	576	-0.51777345	-2.542424	0.0	0.0	0.0	4930	tags=47%, list=16%, signal=55%
GSE18791_CTRL_VS_NEWCASTLE_VIRUS_DC_12H_UP	GSE18791_CTRL_VS_NEWCASTLE_VIRUS_DC_12H_UP	Details ...	179	-0.5782168	-2.5417497	0.0	0.0	0.0	5831	tags=54%, list=19%, signal=67%
HALLMARK_MYC_TARGETS_V2	HALLMARK_MYC_TARGETS_V2	Details ...	58	-0.6840851	-2.5403953	0.0	0.0	0.0	5297	tags=69%, list=17%, signal=83%
MYC_UP.V1_UP	MYC_UP.V1_UP	Details ...	157	-0.59481287	-2.5288837	0.0	0.0	0.0	3868	tags=52%, list=13%, signal=59%
GSE18791_CTRL_VS_NEWCASTLE_VIRUS_DC_8H_UP	GSE18791_CTRL_VS_NEWCASTLE_VIRUS_DC_8H_UP	Details ...	178	-0.56947076	-2.4724896	0.0	0.0	0.0	6091	tags=58%, list=20%, signal=73%
ROSTY_CERVICAL_CANCER_PROLIFERATION_CLUSTER	ROSTY_CERVICAL_CANCER_PROLIFERATION_CLUSTER	Details ...	138	-0.5756463	-2.4467235	0.0	0.0	0.0	6339	tags=51%, list=21%, signal=65%
GSE18791_CTRL_VS_NEWCASTLE_VIRUS_DC_2H_UP	GSE18791_CTRL_VS_NEWCASTLE_VIRUS_DC_2H_UP	Details ...	157	-0.5741505	-2.4377224	0.0	0.0	0.0	4177	tags=46%, list=14%, signal=53%
GSE21033_CTRL_VS_POLYIC_STIM_DC_3H_UP	GSE21033_CTRL_VS_POLYIC_STIM_DC_3H_UP	Details ...	184	-0.55409473	-2.4129543	0.0	0.0	0.0	3541	tags=35%, list=12%, signal=40%
DUTERTRE_ESTRADIOL_RESPONSE_24HR_UP	DUTERTRE_ESTRADIOL_RESPONSE_24HR_UP	Details ...	302	-0.51886886	-2.409886	0.0	0.0	0.0	6339	tags=51%, list=21%, signal=64%
GSE21678_WT_VS_FOXO1_FOXO3_KO_TREG_DN	GSE21678_WT_VS_FOXO1_FOXO3_KO_TREG_DN	Details ...	163	-0.55496293	-2.3950133	0.0	0.0	0.0	4756	tags=47%, list=16%, signal=55%
ZHOU_CELL_CYCLE_GENES_IN_IR_RESPONSE_6HR	ZHOU_CELL_CYCLE_GENES_IN_IR_RESPONSE_6HR	Details ...	80	-0.60344625	-2.3836272	0.0	0.0	0.0	7559	tags=68%, list=25%, signal=89%
GSE20152_SPHK1_KO_VS_WT_HTNFA_OVERXPRESS_ANKLE_DN	GSE20152_SPHK1_KO_VS_WT_HTNFA_OVERXPRESS_ANKLE_DN	Details ...	179	-0.5397067	-2.3761399	0.0	0.0	0.0	6114	tags=47%, list=20%, signal=58%
GSE2706_UNSTIM_VS_8H_LPS_AND_R848_DC_UP	GSE2706_UNSTIM_VS_8H_LPS_AND_R848_DC_UP	Details ...	183	-0.53499526	-2.3699603	0.0	0.0	0.0	6023	tags=47%, list=20%, signal=58%
GSE18791_CTRL_VS_NEWCASTLE_VIRUS_DC_10H_UP	GSE18791_CTRL_VS_NEWCASTLE_VIRUS_DC_10H_UP	Details ...	177	-0.54373723	-2.353638	0.0	0.0	0.0	4360	tags=46%, list=14%, signal=53%
GSE21546_UNSTIM_VS_ANTI_CD3_STIM_DP_THYMOCYTES_DN	GSE21546_UNSTIM_VS_ANTI_CD3_STIM_DP_THYMOCYTES_DN	Details ...	173	-0.52807564	-2.3330646	0.0	4.2915515E-5	0.0010	4612	tags=43%, list=15%, signal=50%
SCHLOSSER_MYC_TARGETS_AND_SERUM_RESPONSE_UP	SCHLOSSER_MYC_TARGETS_AND_SERUM_RESPONSE_UP	Details ...	46	-0.65585876	-2.3173325	0.0	4.1326053E-5	0.0010	4784	tags=54%, list=16%, signal=64%
GNF2_HMMR	GNF2_HMMR	Details ...	47	-0.66078055	-2.3093214	0.0	3.9850118E-5	0.0010	6339	tags=57%, list=21%, signal=72%
GNF2_RRM2	GNF2_RRM2	Details ...	40	-0.67662364	-2.3057833	0.0	3.8475977E-5	0.0010	6639	tags=63%, list=22%, signal=80%
GSE11864_CSF1_IFNG_VS_CSF1_IFNG_PAM3CYS_IN_MAC_UP	GSE11864_CSF1_IFNG_VS_CSF1_IFNG_PAM3CYS_IN_MAC_UP	Details ...	183	-0.5247771	-2.2980905	0.0	3.7193447E-5	0.0010	5987	tags=48%, list=20%, signal=59%
GSE14000_UNSTIM_VS_4H_LPS_DC_TRANSLATED_RNA_UP	GSE14000_UNSTIM_VS_4H_LPS_DC_TRANSLATED_RNA_UP	Details ...	176	-0.5275785	-2.2919717	0.0	7.227459E-5	0.0020	5090	tags=47%, list=17%, signal=56%
GSE21546_ELK1_KO_VS_SAP1A_KO_AND_ELK1_KO_DP_THYMOCYTES_DN	GSE21546_ELK1_KO_VS_SAP1A_KO_AND_ELK1_KO_DP_THYMOCYTES_DN	Details ...	180	-0.5253914	-2.2890792	0.0	7.001601E-5	0.0020	5275	tags=44%, list=17%, signal=53%
GNF2_CCNA2	GNF2_CCNA2	Details ...	68	-0.6045234	-2.2878137	0.0	6.789431E-5	0.0020	6339	tags=54%, list=21%, signal=69%
GNF2_ESPL1	GNF2_ESPL1	Details ...	35	-0.68501145	-2.274348	0.0	6.589742E-5	0.0020	7336	tags=77%, list=24%, signal=101%
ZHOU_CELL_CYCLE_GENES_IN_IR_RESPONSE_24HR	ZHOU_CELL_CYCLE_GENES_IN_IR_RESPONSE_24HR	Details ...	121	-0.5413144	-2.2679303	0.0	6.401464E-5	0.0020	6405	tags=52%, list=21%, signal=66%
AMUNDSON_GAMMA_RADIATION_RESPONSE	AMUNDSON_GAMMA_RADIATION_RESPONSE	Details ...	39	-0.66528696	-2.2650623	0.0	6.223645E-5	0.0020	3889	tags=54%, list=13%, signal=62%
ENDONUCLEASE_ACTIVITY	ENDONUCLEASE_ACTIVITY	Details ...	24	-0.7473744	-2.248196	0.0	1.2088988E-4	0.0040	5546	tags=63%, list=18%, signal=76%
GSE17974_0H_VS_24H_IN_VITRO_ACT_CD4_TCELL_DN	GSE17974_0H_VS_24H_IN_VITRO_ACT_CD4_TCELL_DN	Details ...	180	-0.50909054	-2.2468328	0.0	1.1770857E-4	0.0040	3910	tags=42%, list=13%, signal=48%
FARMER_BREAST_CANCER_CLUSTER_2	FARMER_BREAST_CANCER_CLUSTER_2	Details ...	33	-0.7004098	-2.2424526	0.0	1.146904E-4	0.0040	2830	tags=52%, list=9%, signal=57%
SCHUHMACHER_MYC_TARGETS_UP	SCHUHMACHER_MYC_TARGETS_UP	Details ...	78	-0.56892866	-2.2269254	0.0	1.11823145E-4	0.0040	4109	tags=42%, list=13%, signal=49%
GSE24634_TREG_VS_TCONV_POST_DAY5_IL4_CONVERSION_UP	GSE24634_TREG_VS_TCONV_POST_DAY5_IL4_CONVERSION_UP	Details ...	191	-0.5087945	-2.2219427	0.0	1.09095745E-4	0.0040	5964	tags=48%, list=20%, signal=59%
GSE21033_CTRL_VS_POLYIC_STIM_DC_3H_DN	GSE21033_CTRL_VS_POLYIC_STIM_DC_3H_DN	Details ...	186	-0.50188303	-2.2203262	0.0	1.0649823E-4	0.0040	6167	tags=47%, list=20%, signal=59%
NUCLEOLAR_PART	NUCLEOLAR_PART	Details ...	18	-0.7857975	-2.210578	0.0	1.5589544E-4	0.0060	3131	tags=67%, list=10%, signal=74%
GNF2_MCM4	GNF2_MCM4	Details ...	53	-0.6013295	-2.2014859	0.0	2.789632E-4	0.011	7561	tags=62%, list=25%, signal=83%
ZHANG_TLX_TARGETS_60HR_DN	ZHANG_TLX_TARGETS_60HR_DN	Details ...	265	-0.47758138	-2.200677	0.0	2.72764E-4	0.011	6414	tags=48%, list=21%, signal=61%
GSE18791_UNSTIM_VS_NEWCATSLE_VIRUS_DC_10H_UP	GSE18791_UNSTIM_VS_NEWCATSLE_VIRUS_DC_10H_UP	Details ...	181	-0.5004414	-2.1990204	0.0	2.9162253E-4	0.012	4520	tags=44%, list=15%, signal=51%
GNF2_RFC3	GNF2_RFC3	Details ...	40	-0.64961493	-2.1947167	0.0	3.3308534E-4	0.014	8363	tags=70%, list=27%, signal=96%
GSE7852_THYMUS_VS_FAT_TREG_UP	GSE7852_THYMUS_VS_FAT_TREG_UP	Details ...	183	-0.49974382	-2.182053	0.0	4.200773E-4	0.018	4967	tags=36%, list=16%, signal=43%
GSE18893_TCONV_VS_TREG_24H_TNF_STIM_UP	GSE18893_TCONV_VS_TREG_24H_TNF_STIM_UP	Details ...	185	-0.49672812	-2.1815991	0.0	4.115043E-4	0.018	4851	tags=38%, list=16%, signal=45%
GSE19888_ADENOSINE_A3R_ACT_VS_A3R_ACT_WITH_A3R_INH_PRETREATMENT_IN_MAST_CELL_UP	GSE19888_ADENOSINE_A3R_ACT_VS_A3R_ACT_WITH_A3R_INH_PRETREATMENT_IN_MAST_CELL_UP	Details ...	171	-0.49564442	-2.1807456	0.0	4.2516418E-4	0.019	5900	tags=46%, list=19%, signal=57%
TOYOTA_TARGETS_OF_MIR34B_AND_MIR34C	TOYOTA_TARGETS_OF_MIR34B_AND_MIR34C	Details ...	416	-0.45653746	-2.179064	0.0	4.1682762E-4	0.019	6368	tags=43%, list=21%, signal=53%
GSE14769_UNSTIM_VS_80MIN_LPS_BMDM_UP	GSE14769_UNSTIM_VS_80MIN_LPS_BMDM_UP	Details ...	182	-0.4891445	-2.1724846	0.0	4.7375227E-4	0.022	4888	tags=46%, list=16%, signal=55%
GSE17322_CD103_POS_VS_CD11B_HIGH_LUNG_DC_DN	GSE17322_CD103_POS_VS_CD11B_HIGH_LUNG_DC_DN	Details ...	178	-0.48923475	-2.1653101	0.0	5.066435E-4	0.024	5010	tags=40%, list=16%, signal=47%
GSE20152_SPHK1_KO_VS_HTNFA_OVEREXPRESS_ANKLE_DN	GSE20152_SPHK1_KO_VS_HTNFA_OVEREXPRESS_ANKLE_DN	Details ...	180	-0.50043005	-2.1651468	0.0	4.9726124E-4	0.024	4090	tags=39%, list=13%, signal=45%
GSE18791_CTRL_VS_NEWCASTLE_VIRUS_DC_16H_UP	GSE18791_CTRL_VS_NEWCASTLE_VIRUS_DC_16H_UP	Details ...	183	-0.49174005	-2.1642716	0.0	4.8822013E-4	0.024	6473	tags=48%, list=21%, signal=60%
GSE5679_CTRL_VS_RARA_AGONIST_AM580_TREATED_DC_UP	GSE5679_CTRL_VS_RARA_AGONIST_AM580_TREATED_DC_UP	Details ...	188	-0.49112597	-2.16408	0.0	4.7950188E-4	0.024	6000	tags=48%, list=20%, signal=59%
GSE3920_UNTREATED_VS_IFNB_TREATED_ENDOTHELIAL_CELL_DN	GSE3920_UNTREATED_VS_IFNB_TREATED_ENDOTHELIAL_CELL_DN	Details ...	165	-0.48973787	-2.163699	0.0	4.7108962E-4	0.024	3689	tags=34%, list=12%, signal=38%
GSE3920_UNTREATED_VS_IFNG_TREATED_ENDOTHELIAL_CELL_DN	GSE3920_UNTREATED_VS_IFNG_TREATED_ENDOTHELIAL_CELL_DN	Details ...	173	-0.49350256	-2.1632366	0.0	4.6296735E-4	0.024	5079	tags=43%, list=17%, signal=51%
KEGG_BASE_EXCISION_REPAIR	KEGG_BASE_EXCISION_REPAIR	Details ...	34	-0.66402525	-2.1522768	0.0	5.300208E-4	0.028	5082	tags=59%, list=17%, signal=70%
GSE6259_FLT3L_INDUCED_33D1_POS_DC_VS_BCELL_UP	GSE6259_FLT3L_INDUCED_33D1_POS_DC_VS_BCELL_UP	Details ...	177	-0.49781597	-2.1487443	0.0	5.211871E-4	0.028	4450	tags=39%, list=15%, signal=45%
GNF2_SMC4L1	GNF2_SMC4L1	Details ...	84	-0.5464167	-2.1479661	0.0	5.12643E-4	0.028	6475	tags=45%, list=21%, signal=57%
MORF_CCNF	MORF_CCNF	Details ...	75	-0.5525177	-2.141242	0.0	7.205249E-4	0.04	5642	tags=48%, list=18%, signal=59%
GSE18791_CTRL_VS_NEWCASTLE_VIRUS_DC_18H_UP	GSE18791_CTRL_VS_NEWCASTLE_VIRUS_DC_18H_UP	Details ...	181	-0.483816	-2.1398818	0.0	7.4515044E-4	0.042	5992	tags=46%, list=20%, signal=57%
GNF2_CENPE	GNF2_CENPE	Details ...	41	-0.6157572	-2.1380527	0.0	7.8553637E-4	0.045	7464	tags=59%, list=24%, signal=77%
GNF2_CENPF	GNF2_CENPF	Details ...	62	-0.5805221	-2.1360767	0.0	7.901706E-4	0.046	6339	tags=53%, list=21%, signal=67%
GSE37532_TREG_VS_TCONV_CD4_TCELL_FROM_LN_UP	GSE37532_TREG_VS_TCONV_CD4_TCELL_FROM_LN_UP	Details ...	177	-0.48329616	-2.1352038	0.0	7.781983E-4	0.046	3383	tags=34%, list=11%, signal=38%
GNF2_BUB1	GNF2_BUB1	Details ...	26	-0.677168	-2.133442	0.0	7.831064E-4	0.047	6323	tags=62%, list=21%, signal=78%
ZHANG_TLX_TARGETS_DN	ZHANG_TLX_TARGETS_DN	Details ...	88	-0.5334486	-2.1309295	0.0	7.715901E-4	0.047	7542	tags=53%, list=25%, signal=71%
LEE_EARLY_T_LYMPHOCYTE_UP	LEE_EARLY_T_LYMPHOCYTE_UP	Details ...	99	-0.5325876	-2.1304417	0.0	7.6040765E-4	0.047	6339	tags=53%, list=21%, signal=66%
GSE13484_UNSTIM_VS_3H_YF17D_VACCINE_STIM_PBMC_UP	GSE13484_UNSTIM_VS_3H_YF17D_VACCINE_STIM_PBMC_UP	Details ...	187	-0.4794936	-2.1262624	0.0	7.65272E-4	0.048	6093	tags=43%, list=20%, signal=53%
GSE46606_UNSTIM_VS_CD40L_IL2_IL5_DAY3_STIMULATED_BCELL_DN	GSE46606_UNSTIM_VS_CD40L_IL2_IL5_DAY3_STIMULATED_BCELL_DN	Details ...	183	-0.48383713	-2.1236043	0.0	8.0151827E-4	0.05	4375	tags=43%, list=14%, signal=50%
GSE19888_CTRL_VS_A3R_INHIBITOR_TREATED_MAST_CELL_UP	GSE19888_CTRL_VS_A3R_INHIBITOR_TREATED_MAST_CELL_UP	Details ...	183	-0.48021242	-2.122656	0.0	7.903861E-4	0.05	5863	tags=51%, list=19%, signal=63%
GSE36476_CTRL_VS_TSST_ACT_40H_MEMORY_CD4_TCELL_YOUNG_DN	GSE36476_CTRL_VS_TSST_ACT_40H_MEMORY_CD4_TCELL_YOUNG_DN	Details ...	189	-0.47549972	-2.1224074	0.0	7.795589E-4	0.05	6339	tags=47%, list=21%, signal=58%
GNF2_PCNA	GNF2_PCNA	Details ...	68	-0.5550112	-2.1159444	0.0	8.744171E-4	0.057	7561	tags=51%, list=25%, signal=68%
SANSOM_APC_TARGETS_REQUIRE_MYC	SANSOM_APC_TARGETS_REQUIRE_MYC	Details ...	189	-0.47910115	-2.1142874	0.0	8.627582E-4	0.057	4462	tags=39%, list=15%, signal=45%
FINETTI_BREAST_CANCER_KINOME_RED	FINETTI_BREAST_CANCER_KINOME_RED	Details ...	16	-0.7719441	-2.1129665	0.0	8.809111E-4	0.059	3322	tags=56%, list=11%, signal=63%
REACTOME_BIOSYNTHESIS_OF_THE_N_GLYCAN_PRECURSOR_DOLICHOL_LIPID_LINKED_OLIGOSACCHARIDE_LLO_AND_TRANSFER_TO_A_NASCENT_PROTEIN	REACTOME_BIOSYNTHESIS_OF_THE_N_GLYCAN_PRECURSOR_DOLICHOL_LIPID_LINKED_OLIGOSACCHARIDE_LLO_AND_TRANSFER_TO_A_NASCENT_PROTEIN	Details ...	28	-0.68007207	-2.1122155	0.0	8.8397606E-4	0.06	5215	tags=57%, list=17%, signal=69%
KONG_E2F3_TARGETS	KONG_E2F3_TARGETS	Details ...	93	-0.52859807	-2.1095445	0.0	9.0114085E-4	0.062	6405	tags=53%, list=21%, signal=66%
SCIAN_CELL_CYCLE_TARGETS_OF_TP53_AND_TP73_DN	SCIAN_CELL_CYCLE_TARGETS_OF_TP53_AND_TP73_DN	Details ...	21	-0.7155539	-2.1047308	0.0	9.0387196E-4	0.063	7586	tags=81%, list=25%, signal=108%
GNF2_CCNB2	GNF2_CCNB2	Details ...	57	-0.5657722	-2.1012359	0.0	9.619519E-4	0.068	6339	tags=53%, list=21%, signal=66%
GNF2_BUB1B	GNF2_BUB1B	Details ...	49	-0.5844036	-2.100619	0.0	9.500759E-4	0.068	6339	tags=55%, list=21%, signal=69%
GSE2706_UNSTIM_VS_2H_LPS_DC_UP	GSE2706_UNSTIM_VS_2H_LPS_DC_UP	Details ...	157	-0.4871879	-2.0986269	0.0	9.6562185E-4	0.07	4589	tags=38%, list=15%, signal=44%
MEIOSIS_I	MEIOSIS_I	Details ...	17	-0.74440664	-2.0975804	0.0	9.675431E-4	0.07	6391	tags=65%, list=21%, signal=82%
GSE18791_CTRL_VS_NEWCASTLE_VIRUS_DC_14H_UP	GSE18791_CTRL_VS_NEWCASTLE_VIRUS_DC_14H_UP	Details ...	185	-0.47247162	-2.0959613	0.0	9.961319E-4	0.072	5998	tags=48%, list=20%, signal=60%
REACTOME_SYNTHESIS_OF_GLYCOSYLPHOSPHATIDYLINOSITOL_GPI	REACTOME_SYNTHESIS_OF_GLYCOSYLPHOSPHATIDYLINOSITOL_GPI	Details ...	17	-0.74950415	-2.0909626	0.0	0.0010369874	0.076	5750	tags=65%, list=19%, signal=80%
CAIRO_HEPATOBLASTOMA_CLASSES_UP	CAIRO_HEPATOBLASTOMA_CLASSES_UP	Details ...	576	-0.42901534	-2.0873506	0.0	0.0011151588	0.083	6044	tags=39%, list=20%, signal=48%
GNF2_CDC20	GNF2_CDC20	Details ...	56	-0.56766313	-2.0814157	0.0	0.0011671331	0.088	6339	tags=50%, list=21%, signal=63%
GSE14769_UNSTIM_VS_240MIN_LPS_BMDM_UP	GSE14769_UNSTIM_VS_240MIN_LPS_BMDM_UP	Details ...	186	-0.46635064	-2.0809867	0.0	0.0011920215	0.091	5922	tags=44%, list=19%, signal=54%
SOTIRIOU_BREAST_CANCER_GRADE_1_VS_3_UP	SOTIRIOU_BREAST_CANCER_GRADE_1_VS_3_UP	Details ...	146	-0.48968205	-2.0802155	0.0	0.0011786281	0.091	6339	tags=51%, list=21%, signal=64%
REACTOME_TRANSPORT_OF_VITAMINS_NUCLEOSIDES_AND_RELATED_MOLECULES	REACTOME_TRANSPORT_OF_VITAMINS_NUCLEOSIDES_AND_RELATED_MOLECULES	Details ...	25	-0.6848629	-2.0800006	0.0	0.0011655322	0.091	2825	tags=48%, list=9%, signal=53%
ZHOU_INFLAMMATORY_RESPONSE_LIVE_DN	ZHOU_INFLAMMATORY_RESPONSE_LIVE_DN	Details ...	323	-0.4442985	-2.0738103	0.0	0.0012495836	0.098	5085	tags=46%, list=17%, signal=55%
GSE21063_WT_VS_NFATC1_KO_8H_ANTI_IGM_STIM_BCELL_UP	GSE21063_WT_VS_NFATC1_KO_8H_ANTI_IGM_STIM_BCELL_UP	Details ...	191	-0.46845594	-2.0712261	0.0	0.0013086157	0.104	3890	tags=38%, list=13%, signal=43%
IVANOVA_HEMATOPOIESIS_INTERMEDIATE_PROGENITOR	IVANOVA_HEMATOPOIESIS_INTERMEDIATE_PROGENITOR	Details ...	134	-0.49753997	-2.0706658	0.0	0.0013188234	0.105	5815	tags=47%, list=19%, signal=58%
MITSIADES_RESPONSE_TO_APLIDIN_DN	MITSIADES_RESPONSE_TO_APLIDIN_DN	Details ...	242	-0.45391834	-2.0704803	0.0	0.0013047934	0.105	6152	tags=43%, list=20%, signal=54%
CHANG_CYCLING_GENES	CHANG_CYCLING_GENES	Details ...	142	-0.48633316	-2.069384	0.0	0.0013143498	0.107	6214	tags=51%, list=20%, signal=63%
BIOCARTA_ATRBRCA_PATHWAY	BIOCARTA_ATRBRCA_PATHWAY	Details ...	21	-0.70548075	-2.068689	0.0	0.0013006588	0.107	6866	tags=76%, list=22%, signal=98%
GSE19401_RETINOIC_ACID_VS_RETINOIC_ACID_AND_PAM2CSK4_STIM_FOLLICULAR_DC_DN	GSE19401_RETINOIC_ACID_VS_RETINOIC_ACID_AND_PAM2CSK4_STIM_FOLLICULAR_DC_DN	Details ...	181	-0.47428116	-2.0658689	0.0	0.0013447135	0.112	4004	tags=39%, list=13%, signal=45%
GSE20500_CTRL_VS_RARA_ANTAGONIST_TREATED_CD4_TCELL_DN	GSE20500_CTRL_VS_RARA_ANTAGONIST_TREATED_CD4_TCELL_DN	Details ...	183	-0.4564303	-2.0617127	0.0	0.0014781454	0.123	5864	tags=44%, list=19%, signal=54%
GNF2_RFC4	GNF2_RFC4	Details ...	59	-0.5654492	-2.0593228	0.0	0.0015638273	0.131	7440	tags=53%, list=24%, signal=69%
GSE18203_CTRL_VS_INTRATUMORAL_CPG_INJ_MC38_TUMOR_UP	GSE18203_CTRL_VS_INTRATUMORAL_CPG_INJ_MC38_TUMOR_UP	Details ...	167	-0.46961984	-2.0562792	0.0	0.0016712197	0.139	2767	tags=26%, list=9%, signal=28%
MEIOTIC_CELL_CYCLE	MEIOTIC_CELL_CYCLE	Details ...	31	-0.63600737	-2.0560942	0.0	0.001654673	0.139	6391	tags=48%, list=21%, signal=61%
GSE20500_CTRL_VS_RETINOIC_ACID_TREATED_CD4_TCELL_UP	GSE20500_CTRL_VS_RETINOIC_ACID_TREATED_CD4_TCELL_UP	Details ...	186	-0.46120045	-2.0553164	0.0	0.0016490915	0.14	3538	tags=31%, list=12%, signal=34%
GSE6269_FLU_VS_STAPH_AUREUS_INF_PBMC_DN	GSE6269_FLU_VS_STAPH_AUREUS_INF_PBMC_DN	Details ...	167	-0.47431076	-2.0542426	0.0	0.0016868953	0.145	5010	tags=42%, list=16%, signal=50%
GNF2_CDC2	GNF2_CDC2	Details ...	62	-0.5547312	-2.053097	0.0	0.0016922397	0.147	6339	tags=52%, list=21%, signal=65%
GSE22033_UNTREATED_VS_MRL24_TREATED_MEF_UP	GSE22033_UNTREATED_VS_MRL24_TREATED_MEF_UP	Details ...	183	-0.4633076	-2.0483193	0.0	0.001824658	0.159	6339	tags=50%, list=21%, signal=63%
GSE14000_UNSTIM_VS_16H_LPS_DC_TRANSLATED_RNA_UP	GSE14000_UNSTIM_VS_16H_LPS_DC_TRANSLATED_RNA_UP	Details ...	183	-0.4755238	-2.0478995	0.0	0.0018391515	0.161	4291	tags=38%, list=14%, signal=44%
GSE22313_HEALTHY_VS_SLE_MOUSE_CD4_TCELL_DN	GSE22313_HEALTHY_VS_SLE_MOUSE_CD4_TCELL_DN	Details ...	188	-0.4666871	-2.0475152	0.0	0.0018322456	0.162	4329	tags=37%, list=14%, signal=42%
GOBERT_OLIGODENDROCYTE_DIFFERENTIATION_UP	GOBERT_OLIGODENDROCYTE_DIFFERENTIATION_UP	Details ...	529	-0.42525488	-2.0471468	0.0	0.0018462045	0.164	6339	tags=47%, list=21%, signal=58%
GSE31082_DN_VS_DP_THYMOCYTE_UP	GSE31082_DN_VS_DP_THYMOCYTE_UP	Details ...	187	-0.46387005	-2.0460343	0.0	0.0018596129	0.165	5012	tags=36%, list=16%, signal=43%
MICROTUBULE_ORGANIZING_CENTER	MICROTUBULE_ORGANIZING_CENTER	Details ...	65	-0.5300466	-2.0439432	0.0	0.0019232611	0.172	6297	tags=46%, list=21%, signal=58%
GSE45365_HEALTHY_VS_MCMV_INFECTION_CD8A_DC_UP	GSE45365_HEALTHY_VS_MCMV_INFECTION_CD8A_DC_UP	Details ...	180	-0.46457085	-2.0380847	0.0	0.0021475463	0.192	4784	tags=33%, list=16%, signal=39%
GSE2706_UNSTIM_VS_2H_LPS_AND_R848_DC_UP	GSE2706_UNSTIM_VS_2H_LPS_AND_R848_DC_UP	Details ...	165	-0.46556535	-2.037431	0.0	0.0021483456	0.194	5701	tags=48%, list=19%, signal=59%
GSE45365_WT_VS_IFNAR_KO_CD8A_DC_UP	GSE45365_WT_VS_IFNAR_KO_CD8A_DC_UP	Details ...	177	-0.4569995	-2.0346694	0.0	0.0022674152	0.206	5366	tags=35%, list=18%, signal=42%
GSE35825_UNTREATED_VS_IFNA_STIM_MACROPHAGE_UP	GSE35825_UNTREATED_VS_IFNA_STIM_MACROPHAGE_UP	Details ...	169	-0.47068495	-2.0308857	0.0	0.002395494	0.219	4060	tags=37%, list=13%, signal=43%
RPS14_DN.V1_DN	RPS14_DN.V1_DN	Details ...	168	-0.46557277	-2.0269456	0.0	0.002529546	0.233	6428	tags=51%, list=21%, signal=64%
REACTOME_G2_M_CHECKPOINTS	REACTOME_G2_M_CHECKPOINTS	Details ...	41	-0.5921143	-2.0263176	0.0	0.0025269506	0.235	7586	tags=63%, list=25%, signal=84%
GSE5679_CTRL_VS_PPARG_LIGAND_ROSIGLITAZONE_TREATED_DC_UP	GSE5679_CTRL_VS_PPARG_LIGAND_ROSIGLITAZONE_TREATED_DC_UP	Details ...	186	-0.4587348	-2.0233328	0.0	0.0025911047	0.242	6352	tags=49%, list=21%, signal=61%
GSE9509_10MIN_VS_30MIN_LPS_AND_IL10_STIM_IL10_KO_MACROPHAGE_UP	GSE9509_10MIN_VS_30MIN_LPS_AND_IL10_STIM_IL10_KO_MACROPHAGE_UP	Details ...	163	-0.4653202	-2.0164704	0.0	0.002882107	0.27	4373	tags=37%, list=14%, signal=43%
GSE2706_UNSTIM_VS_8H_LPS_DC_UP	GSE2706_UNSTIM_VS_8H_LPS_DC_UP	Details ...	179	-0.461588	-2.0122225	0.0	0.0030630124	0.284	5069	tags=39%, list=17%, signal=46%
GSE14415_NATURAL_TREG_VS_TCONV_DN	GSE14415_NATURAL_TREG_VS_TCONV_DN	Details ...	167	-0.4671976	-2.0068207	0.0	0.0033816427	0.312	6587	tags=49%, list=22%, signal=62%
STK33_DN	STK33_DN	Details ...	239	-0.4452585	-2.006123	0.0	0.0034091303	0.316	4107	tags=34%, list=13%, signal=39%
RRNA_METABOLIC_PROCESS	RRNA_METABOLIC_PROCESS	Details ...	16	-0.73031855	-2.0045571	0.0	0.003454403	0.324	2918	tags=44%, list=10%, signal=48%
GNF2_MKI67	GNF2_MKI67	Details ...	28	-0.62774473	-2.003834	0.0	0.0035089888	0.329	6339	tags=57%, list=21%, signal=72%
ISHIDA_E2F_TARGETS	ISHIDA_E2F_TARGETS	Details ...	51	-0.54412556	-2.0021505	0.0	0.0036054568	0.338	6306	tags=45%, list=21%, signal=57%
SCHLOSSER_MYC_TARGETS_AND_SERUM_RESPONSE_DN	SCHLOSSER_MYC_TARGETS_AND_SERUM_RESPONSE_DN	Details ...	46	-0.57383037	-2.0015268	0.0	0.0035856285	0.339	4754	tags=41%, list=16%, signal=49%
NUYTTEN_EZH2_TARGETS_DN	NUYTTEN_EZH2_TARGETS_DN	Details ...	925	-0.3923727	-2.0008585	0.0	0.0036193763	0.341	6329	tags=41%, list=21%, signal=50%
GSE17721_0.5H_VS_4H_CPG_BMDM_UP	GSE17721_0.5H_VS_4H_CPG_BMDM_UP	Details ...	191	-0.44935608	-2.000463	0.0	0.0036000318	0.342	4690	tags=36%, list=15%, signal=42%
GSE23321_CD8_STEM_CELL_MEMORY_VS_NAIVE_CD8_TCELL_DN	GSE23321_CD8_STEM_CELL_MEMORY_VS_NAIVE_CD8_TCELL_DN	Details ...	185	-0.4490706	-1.9948994	0.0	0.003938509	0.373	6339	tags=45%, list=21%, signal=56%
STK33_NOMO_DN	STK33_NOMO_DN	Details ...	232	-0.44521	-1.9935831	0.0	0.0039510243	0.377	5310	tags=39%, list=17%, signal=47%
RIBONUCLEASE_ACTIVITY	RIBONUCLEASE_ACTIVITY	Details ...	23	-0.65925986	-1.9908351	0.002793296	0.0041859583	0.396	5546	tags=61%, list=18%, signal=74%
HALLMARK_E2F_TARGETS	HALLMARK_E2F_TARGETS	Details ...	199	-0.4493954	-1.9907153	0.0	0.0041710134	0.397	6323	tags=42%, list=21%, signal=53%
REACTOME_MITOCHONDRIAL_PROTEIN_IMPORT	REACTOME_MITOCHONDRIAL_PROTEIN_IMPORT	Details ...	48	-0.5654936	-1.9893279	0.0	0.004257579	0.406	4815	tags=38%, list=16%, signal=44%
KAUFFMANN_MELANOMA_RELAPSE_UP	KAUFFMANN_MELANOMA_RELAPSE_UP	Details ...	60	-0.5459733	-1.9781742	0.0	0.0049463427	0.453	6639	tags=50%, list=22%, signal=64%
GARGALOVIC_RESPONSE_TO_OXIDIZED_PHOSPHOLIPIDS_BLUE_DN	GARGALOVIC_RESPONSE_TO_OXIDIZED_PHOSPHOLIPIDS_BLUE_DN	Details ...	53	-0.5581095	-1.9777904	0.0	0.004934736	0.456	5102	tags=47%, list=17%, signal=57%
GSE411_WT_VS_SOCS3_KO_MACROPHAGE_IL6_STIM_400MIN_DN	GSE411_WT_VS_SOCS3_KO_MACROPHAGE_IL6_STIM_400MIN_DN	Details ...	178	-0.44830993	-1.9724909	0.0	0.005336253	0.479	3474	tags=32%, list=11%, signal=36%
RRNA_PROCESSING	RRNA_PROCESSING	Details ...	15	-0.7350033	-1.9703052	0.002538071	0.0055176704	0.49	2918	tags=47%, list=10%, signal=52%
GSE26343_WT_VS_NFAT5_KO_MACROPHAGE_UP	GSE26343_WT_VS_NFAT5_KO_MACROPHAGE_UP	Details ...	183	-0.44346967	-1.9657623	0.0	0.0058604768	0.517	4623	tags=35%, list=15%, signal=41%
GSE21670_UNTREATED_VS_TGFB_IL6_TREATED_CD4_TCELL_UP	GSE21670_UNTREATED_VS_TGFB_IL6_TREATED_CD4_TCELL_UP	Details ...	177	-0.44931325	-1.9644672	0.0	0.0059152795	0.523	6318	tags=50%, list=21%, signal=63%
GSE18791_UNSTIM_VS_NEWCATSLE_VIRUS_DC_18H_UP	GSE18791_UNSTIM_VS_NEWCATSLE_VIRUS_DC_18H_UP	Details ...	184	-0.45521107	-1.9644202	0.0	0.005872724	0.523	6239	tags=39%, list=20%, signal=49%
GSE22589_HIV_VS_HIV_AND_SIV_INFECTED_DC_DN	GSE22589_HIV_VS_HIV_AND_SIV_INFECTED_DC_DN	Details ...	175	-0.45522526	-1.9641252	0.0	0.0058701797	0.526	3797	tags=30%, list=12%, signal=34%
M_PHASE	M_PHASE	Details ...	107	-0.47658914	-1.9615946	0.0	0.0060826	0.541	7128	tags=50%, list=23%, signal=66%
DEOXYRIBONUCLEASE_ACTIVITY	DEOXYRIBONUCLEASE_ACTIVITY	Details ...	22	-0.65907097	-1.9607823	0.0	0.006103399	0.546	5787	tags=64%, list=19%, signal=78%
GCM_DDX11	GCM_DDX11	Details ...	43	-0.5764073	-1.95921	0.0	0.0062091537	0.554	5709	tags=47%, list=19%, signal=57%
GSE21546_ELK1_KO_VS_SAP1A_KO_AND_ELK1_KO_ANTI_CD3_STIM_DP_THYMOCYTES_UP	GSE21546_ELK1_KO_VS_SAP1A_KO_AND_ELK1_KO_ANTI_CD3_STIM_DP_THYMOCYTES_UP	Details ...	171	-0.4503554	-1.9569099	0.0	0.006382668	0.569	5995	tags=42%, list=20%, signal=52%
GSE28737_FOLLICULAR_VS_MARGINAL_ZONE_BCELL_UP	GSE28737_FOLLICULAR_VS_MARGINAL_ZONE_BCELL_UP	Details ...	182	-0.45016274	-1.9556528	0.0	0.0064156544	0.574	6873	tags=48%, list=23%, signal=62%
GSE27859_CD11C_INT_F480_HI_MACROPHAGE_VS_CD11C_ING_F480_INT_DC_UP	GSE27859_CD11C_INT_F480_HI_MACROPHAGE_VS_CD11C_ING_F480_INT_DC_UP	Details ...	168	-0.45706624	-1.9556216	0.0	0.0063717114	0.574	3573	tags=34%, list=12%, signal=38%
GSE3982_CTRL_VS_LPS_4H_MAC_UP	GSE3982_CTRL_VS_LPS_4H_MAC_UP	Details ...	176	-0.44526786	-1.9535176	0.0	0.00652656	0.586	4546	tags=35%, list=15%, signal=40%
GSE23695_CD57_POS_VS_NEG_NK_CELL_UP	GSE23695_CD57_POS_VS_NEG_NK_CELL_UP	Details ...	185	-0.4508096	-1.9516201	0.0	0.0066779084	0.596	4120	tags=35%, list=13%, signal=40%
GSE22601_DOUBLE_POSITIVE_VS_CD4_SINGLE_POSITIVE_THYMOCYTE_DN	GSE22601_DOUBLE_POSITIVE_VS_CD4_SINGLE_POSITIVE_THYMOCYTE_DN	Details ...	188	-0.4331299	-1.9498757	0.0	0.0067750183	0.604	6339	tags=46%, list=21%, signal=57%
GSE46606_IRF4HIGH_VS_IRF4MID_CD40L_IL2_IL5_DAY3_STIMULATED_BCELL_UP	GSE46606_IRF4HIGH_VS_IRF4MID_CD40L_IL2_IL5_DAY3_STIMULATED_BCELL_UP	Details ...	190	-0.43834925	-1.948436	0.0	0.006833012	0.61	6022	tags=43%, list=20%, signal=53%
SU_TESTIS	SU_TESTIS	Details ...	65	-0.51803905	-1.947943	0.0	0.0068394416	0.612	4777	tags=43%, list=16%, signal=51%
ENDODEOXYRIBONUCLEASE_ACTIVITY	ENDODEOXYRIBONUCLEASE_ACTIVITY	Details ...	11	-0.7808695	-1.946824	0.0	0.0069114543	0.618	5082	tags=73%, list=17%, signal=87%
FRASOR_RESPONSE_TO_SERM_OR_FULVESTRANT_DN	FRASOR_RESPONSE_TO_SERM_OR_FULVESTRANT_DN	Details ...	50	-0.53830636	-1.9467175	0.0	0.0068662814	0.618	6639	tags=54%, list=22%, signal=69%
GSE14415_INDUCED_VS_NATURAL_TREG_DN	GSE14415_INDUCED_VS_NATURAL_TREG_DN	Details ...	169	-0.4403135	-1.9467157	0.0	0.0068216952	0.618	6444	tags=43%, list=21%, signal=54%
ACOSTA_PROLIFERATION_INDEPENDENT_MYC_TARGETS_UP	ACOSTA_PROLIFERATION_INDEPENDENT_MYC_TARGETS_UP	Details ...	78	-0.49156588	-1.9454796	0.0	0.006906597	0.623	5297	tags=53%, list=17%, signal=63%
GSE24634_TEFF_VS_TCONV_DAY3_IN_CULTURE_UP	GSE24634_TEFF_VS_TCONV_DAY3_IN_CULTURE_UP	Details ...	191	-0.43442023	-1.9453329	0.0	0.006869463	0.623	3300	tags=31%, list=11%, signal=35%
REACTOME_ACTIVATION_OF_ATR_IN_RESPONSE_TO_REPLICATION_STRESS	REACTOME_ACTIVATION_OF_ATR_IN_RESPONSE_TO_REPLICATION_STRESS	Details ...	35	-0.5880181	-1.9410439	0.0	0.0073023285	0.654	7586	tags=63%, list=25%, signal=84%
GSE7764_IL15_TREATED_VS_CTRL_NK_CELL_24H_UP	GSE7764_IL15_TREATED_VS_CTRL_NK_CELL_24H_UP	Details ...	182	-0.4434438	-1.9403641	0.0	0.007369046	0.663	6453	tags=48%, list=21%, signal=60%
GNF2_SMC2L1	GNF2_SMC2L1	Details ...	33	-0.60260785	-1.9382241	0.0	0.007540313	0.672	6639	tags=58%, list=22%, signal=73%
WELCSH_BRCA1_TARGETS_DN	WELCSH_BRCA1_TARGETS_DN	Details ...	136	-0.45882565	-1.9370304	0.0	0.0075975773	0.675	4948	tags=38%, list=16%, signal=45%
ZHOU_INFLAMMATORY_RESPONSE_FIMA_DN	ZHOU_INFLAMMATORY_RESPONSE_FIMA_DN	Details ...	239	-0.4320706	-1.9348376	0.0	0.0077722375	0.686	4381	tags=38%, list=14%, signal=45%
GSE14769_UNSTIM_VS_120MIN_LPS_BMDM_UP	GSE14769_UNSTIM_VS_120MIN_LPS_BMDM_UP	Details ...	168	-0.45022476	-1.9346594	0.0	0.007724261	0.686	5170	tags=40%, list=17%, signal=48%
GSE21670_UNTREATED_VS_IL6_TREATED_STAT3_KO_CD4_TCELL_DN	GSE21670_UNTREATED_VS_IL6_TREATED_STAT3_KO_CD4_TCELL_DN	Details ...	186	-0.43840742	-1.9337044	0.0	0.0077525517	0.688	4419	tags=39%, list=14%, signal=46%
REACTOME_DNA_REPAIR	REACTOME_DNA_REPAIR	Details ...	103	-0.47521108	-1.9326247	0.0	0.0078144455	0.695	6391	tags=44%, list=21%, signal=55%
GNF2_CKS1B	GNF2_CKS1B	Details ...	37	-0.58054465	-1.9316052	0.0	0.007915306	0.704	6639	tags=65%, list=22%, signal=83%
NUCLEAR_CHROMOSOME_PART	NUCLEAR_CHROMOSOME_PART	Details ...	32	-0.60188276	-1.9314755	0.0	0.007881293	0.705	3757	tags=41%, list=12%, signal=46%
GSE46606_UNSTIM_VS_CD40L_IL2_IL5_3DAY_STIMULATED_IRF4MID_SORTED_BCELL_UP	GSE46606_UNSTIM_VS_CD40L_IL2_IL5_3DAY_STIMULATED_IRF4MID_SORTED_BCELL_UP	Details ...	187	-0.43151048	-1.931317	0.0	0.007860887	0.706	6475	tags=45%, list=21%, signal=57%
GSE369_IFNG_KO_VS_WT_LIVER_DN	GSE369_IFNG_KO_VS_WT_LIVER_DN	Details ...	183	-0.44620168	-1.931226	0.0	0.00782732	0.707	5173	tags=35%, list=17%, signal=42%
GSE9988_LOW_LPS_VS_CTRL_TREATED_MONOCYTE_DN	GSE9988_LOW_LPS_VS_CTRL_TREATED_MONOCYTE_DN	Details ...	189	-0.433924	-1.9294372	0.0	0.008020179	0.716	5941	tags=41%, list=19%, signal=50%
RIBOSOME_BIOGENESIS_AND_ASSEMBLY	RIBOSOME_BIOGENESIS_AND_ASSEMBLY	Details ...	18	-0.6736182	-1.9287369	0.002631579	0.00805771	0.721	2918	tags=39%, list=10%, signal=43%
MEIOTIC_RECOMBINATION	MEIOTIC_RECOMBINATION	Details ...	14	-0.7515443	-1.9274789	0.0	0.008108808	0.725	6391	tags=71%, list=21%, signal=90%
GARCIA_TARGETS_OF_FLI1_AND_DAX1_DN	GARCIA_TARGETS_OF_FLI1_AND_DAX1_DN	Details ...	158	-0.44712117	-1.9264864	0.0	0.008191913	0.734	6022	tags=43%, list=20%, signal=53%
REACTOME_HOMOLOGOUS_RECOMBINATION_REPAIR_OF_REPLICATION_INDEPENDENT_DOUBLE_STRAND_BREAKS	REACTOME_HOMOLOGOUS_RECOMBINATION_REPAIR_OF_REPLICATION_INDEPENDENT_DOUBLE_STRAND_BREAKS	Details ...	16	-0.6987606	-1.9264843	0.0025839794	0.008144561	0.734	7806	tags=81%, list=26%, signal=109%
ODONNELL_TARGETS_OF_MYC_AND_TFRC_DN	ODONNELL_TARGETS_OF_MYC_AND_TFRC_DN	Details ...	41	-0.55581576	-1.9263676	0.0	0.008110775	0.734	3417	tags=39%, list=11%, signal=44%
ENDONUCLEASE_ACTIVITY_GO_0016893	ENDONUCLEASE_ACTIVITY_GO_0016893	Details ...	11	-0.79555386	-1.9260417	0.0	0.008109306	0.737	5546	tags=82%, list=18%, signal=100%
GSE9988_ANTI_TREM1_VS_CTRL_TREATED_MONOCYTES_DN	GSE9988_ANTI_TREM1_VS_CTRL_TREATED_MONOCYTES_DN	Details ...	187	-0.42979705	-1.9208497	0.0	0.008721068	0.756	5732	tags=42%, list=19%, signal=52%
GSE45382_UNTREATED_VS_TGFB_TREATED_MACROPHAGES_UP	GSE45382_UNTREATED_VS_TGFB_TREATED_MACROPHAGES_UP	Details ...	187	-0.42847508	-1.9181414	0.0	0.009100084	0.771	5345	tags=40%, list=17%, signal=48%
GSE22935_UNSTIM_VS_12H_MBOVIS_BCG_STIM_MYD88_KO_MACROPHAGE_DN	GSE22935_UNSTIM_VS_12H_MBOVIS_BCG_STIM_MYD88_KO_MACROPHAGE_DN	Details ...	178	-0.44595113	-1.9165725	0.0	0.009198443	0.777	5910	tags=44%, list=19%, signal=55%
GSE4142_NAIVE_VS_GC_BCELL_DN	GSE4142_NAIVE_VS_GC_BCELL_DN	Details ...	175	-0.4341658	-1.915879	0.0	0.009265032	0.78	6428	tags=43%, list=21%, signal=55%
GSE20727_CTRL_VS_ROS_INH_AND_DNFB_ALLERGEN_TREATED_DC_UP	GSE20727_CTRL_VS_ROS_INH_AND_DNFB_ALLERGEN_TREATED_DC_UP	Details ...	180	-0.433271	-1.9157826	0.0	0.009225941	0.781	4942	tags=40%, list=16%, signal=47%
GNF2_FEN1	GNF2_FEN1	Details ...	56	-0.5214025	-1.9141198	0.0	0.009341511	0.786	6339	tags=41%, list=21%, signal=52%
GSE2405_0H_VS_1.5H_A_PHAGOCYTOPHILUM_STIM_NEUTROPHIL_DN	GSE2405_0H_VS_1.5H_A_PHAGOCYTOPHILUM_STIM_NEUTROPHIL_DN	Details ...	193	-0.43788815	-1.913651	0.0	0.009357046	0.788	4869	tags=35%, list=16%, signal=42%
GSE17974_CTRL_VS_ACT_IL4_AND_ANTI_IL12_24H_CD4_TCELL_DN	GSE17974_CTRL_VS_ACT_IL4_AND_ANTI_IL12_24H_CD4_TCELL_DN	Details ...	183	-0.44165498	-1.9134645	0.0	0.009323885	0.788	5863	tags=44%, list=19%, signal=54%
GSE2770_UNTREATED_VS_ACT_CD4_TCELL_2H_DN	GSE2770_UNTREATED_VS_ACT_CD4_TCELL_2H_DN	Details ...	181	-0.43512887	-1.9130735	0.0	0.009315856	0.79	5914	tags=36%, list=19%, signal=44%
GSE22033_UNTREATED_VS_ROSIGLITAZONE_TREATED_MEF_UP	GSE22033_UNTREATED_VS_ROSIGLITAZONE_TREATED_MEF_UP	Details ...	187	-0.43460485	-1.9121093	0.0	0.009392858	0.796	6443	tags=44%, list=21%, signal=55%
GRAHAM_NORMAL_QUIESCENT_VS_NORMAL_DIVIDING_DN	GRAHAM_NORMAL_QUIESCENT_VS_NORMAL_DIVIDING_DN	Details ...	84	-0.48246422	-1.9116781	0.0	0.009396145	0.796	6639	tags=44%, list=22%, signal=56%
GSE30962_PRIMARY_VS_SECONDARY_ACUTE_LCMV_INF_CD8_TCELL_UP	GSE30962_PRIMARY_VS_SECONDARY_ACUTE_LCMV_INF_CD8_TCELL_UP	Details ...	187	-0.43804416	-1.910793	0.0	0.009476805	0.8	6444	tags=43%, list=21%, signal=55%
GSE40277_EOS_AND_LEF1_TRANSDUCED_VS_CTRL_CD4_TCELL_DN	GSE40277_EOS_AND_LEF1_TRANSDUCED_VS_CTRL_CD4_TCELL_DN	Details ...	186	-0.43032026	-1.9104458	0.0	0.009450201	0.802	4720	tags=34%, list=15%, signal=40%
GSE7768_OVA_ALONE_VS_OVA_WITH_MPL_IMMUNIZED_MOUSE_WHOLE_SPLEEN_6H_UP	GSE7768_OVA_ALONE_VS_OVA_WITH_MPL_IMMUNIZED_MOUSE_WHOLE_SPLEEN_6H_UP	Details ...	178	-0.43636402	-1.9099802	0.0	0.009465205	0.802	4570	tags=41%, list=15%, signal=48%
FUJII_YBX1_TARGETS_DN	FUJII_YBX1_TARGETS_DN	Details ...	190	-0.4407622	-1.9082992	0.0	0.009662332	0.808	6684	tags=44%, list=22%, signal=56%
GSE14000_4H_VS_16H_LPS_DC_DN	GSE14000_4H_VS_16H_LPS_DC_DN	Details ...	173	-0.4347771	-1.9076959	0.0	0.009688168	0.808	5485	tags=40%, list=18%, signal=48%
MORF_USP5	MORF_USP5	Details ...	49	-0.5428971	-1.9071577	0.0	0.009678349	0.809	6704	tags=39%, list=22%, signal=50%
ODONNELL_TFRC_TARGETS_DN	ODONNELL_TFRC_TARGETS_DN	Details ...	116	-0.4667723	-1.9053953	0.0	0.0098313885	0.814	6339	tags=45%, list=21%, signal=56%
GNF2_TTK	GNF2_TTK	Details ...	39	-0.5635424	-1.9047381	0.0	0.009861281	0.818	6339	tags=46%, list=21%, signal=58%
GSE46606_UNSTIM_VS_CD40L_IL2_IL5_DAY1_STIMULATED_BCELL_DN	GSE46606_UNSTIM_VS_CD40L_IL2_IL5_DAY1_STIMULATED_BCELL_DN	Details ...	176	-0.44420916	-1.9029183	0.0	0.010136774	0.827	3968	tags=44%, list=13%, signal=50%
MODULE_451	MODULE_451	Details ...	32	-0.5888389	-1.9026699	0.0	0.010102377	0.829	5367	tags=50%, list=18%, signal=61%
GSE2770_TGFB_AND_IL4_VS_TGFB_AND_IL12_TREATED_ACT_CD4_TCELL_48H_DN	GSE2770_TGFB_AND_IL4_VS_TGFB_AND_IL12_TREATED_ACT_CD4_TCELL_48H_DN	Details ...	172	-0.43524772	-1.900191	0.0	0.010317111	0.839	4341	tags=32%, list=14%, signal=37%
KEGG_RNA_POLYMERASE	KEGG_RNA_POLYMERASE	Details ...	29	-0.6061301	-1.8985734	0.0	0.010462416	0.847	5690	tags=52%, list=19%, signal=64%
KEGG_GLYCOSYLPHOSPHATIDYLINOSITOL_GPI_ANCHOR_BIOSYNTHESIS	KEGG_GLYCOSYLPHOSPHATIDYLINOSITOL_GPI_ANCHOR_BIOSYNTHESIS	Details ...	24	-0.62367684	-1.8940789	0.0028490028	0.011021433	0.859	4880	tags=50%, list=16%, signal=59%
MORF_EIF4E	MORF_EIF4E	Details ...	82	-0.48591515	-1.8896511	0.0	0.011547974	0.874	4999	tags=34%, list=16%, signal=41%
BAKER_HEMATOPOESIS_STAT5_TARGETS	BAKER_HEMATOPOESIS_STAT5_TARGETS	Details ...	7	-0.87022674	-1.8865597	0.0022779044	0.011934032	0.881	2412	tags=71%, list=8%, signal=78%
REACTOME_DOUBLE_STRAND_BREAK_REPAIR	REACTOME_DOUBLE_STRAND_BREAK_REPAIR	Details ...	22	-0.6357454	-1.8860574	0.0056338026	0.011941125	0.883	7806	tags=64%, list=26%, signal=85%
GNF2_RRM1	GNF2_RRM1	Details ...	88	-0.46840248	-1.8850063	0.0	0.012036145	0.887	8170	tags=52%, list=27%, signal=71%
REACTOME_FANCONI_ANEMIA_PATHWAY	REACTOME_FANCONI_ANEMIA_PATHWAY	Details ...	19	-0.66016775	-1.8845482	0.004962779	0.012064597	0.887	6391	tags=68%, list=21%, signal=86%
GSE12392_WT_VS_IFNAR_KO_CD8A_NEG_SPLEEN_DC_DN	GSE12392_WT_VS_IFNAR_KO_CD8A_NEG_SPLEEN_DC_DN	Details ...	165	-0.4334762	-1.884108	0.0	0.012082197	0.887	4225	tags=36%, list=14%, signal=42%
GSE7400_CTRL_VS_CSF3_IN_VIVO_TREATED_PBMC_UP	GSE7400_CTRL_VS_CSF3_IN_VIVO_TREATED_PBMC_UP	Details ...	184	-0.42085445	-1.8817356	0.0	0.012425962	0.897	6094	tags=39%, list=20%, signal=49%
ENDORIBONUCLEASE_ACTIVITY	ENDORIBONUCLEASE_ACTIVITY	Details ...	12	-0.7684324	-1.8758832	0.0	0.013498836	0.916	5546	tags=75%, list=18%, signal=92%
GSE17721_CTRL_VS_LPS_2H_BMDM_UP	GSE17721_CTRL_VS_LPS_2H_BMDM_UP	Details ...	176	-0.42844102	-1.8757303	0.0	0.013466275	0.916	5238	tags=35%, list=17%, signal=42%
GSE37416_CTRL_VS_24H_F_TULARENSIS_LVS_NEUTROPHIL_UP	GSE37416_CTRL_VS_24H_F_TULARENSIS_LVS_NEUTROPHIL_UP	Details ...	170	-0.42087045	-1.8732718	0.0	0.013835494	0.923	4795	tags=36%, list=16%, signal=43%
GSE1432_6H_VS_24H_IFNG_MICROGLIA_DN	GSE1432_6H_VS_24H_IFNG_MICROGLIA_DN	Details ...	184	-0.42236492	-1.872945	0.0	0.013822707	0.924	6391	tags=44%, list=21%, signal=55%
GSE17974_1H_VS_72H_UNTREATED_IN_VITRO_CD4_TCELL_DN	GSE17974_1H_VS_72H_UNTREATED_IN_VITRO_CD4_TCELL_DN	Details ...	185	-0.42248386	-1.8728508	0.0	0.013767849	0.925	5627	tags=42%, list=18%, signal=51%
KEGG_GLYCOSAMINOGLYCAN_BIOSYNTHESIS_KERATAN_SULFATE	KEGG_GLYCOSAMINOGLYCAN_BIOSYNTHESIS_KERATAN_SULFATE	Details ...	13	-0.711392	-1.8722447	0.0	0.013813102	0.927	5760	tags=62%, list=19%, signal=76%
REACTOME_SYNTHESIS_OF_SUBSTRATES_IN_N_GLYCAN_BIOSYTHESIS	REACTOME_SYNTHESIS_OF_SUBSTRATES_IN_N_GLYCAN_BIOSYTHESIS	Details ...	14	-0.7029461	-1.8720523	0.0025510204	0.013785259	0.927	2677	tags=50%, list=9%, signal=55%
GSE36476_CTRL_VS_TSST_ACT_72H_MEMORY_CD4_TCELL_OLD_DN	GSE36476_CTRL_VS_TSST_ACT_72H_MEMORY_CD4_TCELL_OLD_DN	Details ...	192	-0.41751796	-1.8677121	0.0	0.014559191	0.935	6339	tags=42%, list=21%, signal=53%
LOPEZ_MESOTHELIOMA_SURVIVAL_WORST_VS_BEST_DN	LOPEZ_MESOTHELIOMA_SURVIVAL_WORST_VS_BEST_DN	Details ...	7	-0.85103893	-1.8675348	0.0	0.014522857	0.937	943	tags=43%, list=3%, signal=44%
GSE27786_LSK_VS_NEUTROPHIL_UP	GSE27786_LSK_VS_NEUTROPHIL_UP	Details ...	181	-0.42247084	-1.8671321	0.0	0.0145227555	0.938	5863	tags=39%, list=19%, signal=48%
PUJANA_BRCA_CENTERED_NETWORK	PUJANA_BRCA_CENTERED_NETWORK	Details ...	117	-0.44430962	-1.8651156	0.0	0.0148525825	0.941	6391	tags=38%, list=21%, signal=48%
REACTOME_RNA_POL_I_TRANSCRIPTION_INITIATION	REACTOME_RNA_POL_I_TRANSCRIPTION_INITIATION	Details ...	24	-0.61044085	-1.8628572	0.0027173914	0.015219261	0.947	2699	tags=33%, list=9%, signal=37%
GSE22527_ANTI_CD3_INVIVO_VS_UNTREATED_MOUSE_TREG_DN	GSE22527_ANTI_CD3_INVIVO_VS_UNTREATED_MOUSE_TREG_DN	Details ...	186	-0.41954106	-1.8623213	0.0	0.015262065	0.948	5007	tags=41%, list=16%, signal=49%
GSE2197_CPG_DNA_VS_UNTREATED_IN_DC_DN	GSE2197_CPG_DNA_VS_UNTREATED_IN_DC_DN	Details ...	182	-0.4217772	-1.8615396	0.0	0.015334943	0.949	3938	tags=32%, list=13%, signal=37%
REACTOME_MRNA_DECAY_BY_3_TO_5_EXORIBONUCLEASE	REACTOME_MRNA_DECAY_BY_3_TO_5_EXORIBONUCLEASE	Details ...	11	-0.77250665	-1.8609544	0.0	0.015321311	0.949	4146	tags=55%, list=14%, signal=63%
WEI_MYCN_TARGETS_WITH_E_BOX	WEI_MYCN_TARGETS_WITH_E_BOX	Details ...	714	-0.3753904	-1.8605766	0.0	0.015303147	0.95	4250	tags=32%, list=14%, signal=37%
HESS_TARGETS_OF_HOXA9_AND_MEIS1_UP	HESS_TARGETS_OF_HOXA9_AND_MEIS1_UP	Details ...	61	-0.499243	-1.859853	0.0	0.015299168	0.95	4754	tags=34%, list=16%, signal=41%
GSE36476_CTRL_VS_TSST_ACT_72H_MEMORY_CD4_TCELL_YOUNG_DN	GSE36476_CTRL_VS_TSST_ACT_72H_MEMORY_CD4_TCELL_YOUNG_DN	Details ...	188	-0.42741102	-1.8585919	0.0	0.015454877	0.952	5040	tags=39%, list=17%, signal=46%
GSE24634_NAIVE_CD4_TCELL_VS_DAY5_IL4_CONV_TREG_DN	GSE24634_NAIVE_CD4_TCELL_VS_DAY5_IL4_CONV_TREG_DN	Details ...	196	-0.42097393	-1.8581489	0.0	0.015465723	0.952	3905	tags=31%, list=13%, signal=35%
CENTROSOME	CENTROSOME	Details ...	56	-0.5100402	-1.8544161	0.0	0.016226446	0.957	6297	tags=46%, list=21%, signal=58%
GNF2_CKS2	GNF2_CKS2	Details ...	50	-0.5161845	-1.8530247	0.0035714286	0.016420528	0.957	6306	tags=42%, list=21%, signal=53%
GSE2706_UNSTIM_VS_2H_R848_DC_UP	GSE2706_UNSTIM_VS_2H_R848_DC_UP	Details ...	163	-0.43266994	-1.8525866	0.0	0.016451776	0.96	3779	tags=39%, list=12%, signal=44%
GSE14415_TCONV_VS_FOXP3_KO_INDUCED_TREG_UP	GSE14415_TCONV_VS_FOXP3_KO_INDUCED_TREG_UP	Details ...	152	-0.42707813	-1.8523042	0.0	0.016429076	0.96	4974	tags=33%, list=16%, signal=39%
MODULE_403	MODULE_403	Details ...	45	-0.53899825	-1.8517746	0.0	0.016469853	0.96	5014	tags=38%, list=16%, signal=45%
DUTERTRE_ESTRADIOL_RESPONSE_6HR_UP	DUTERTRE_ESTRADIOL_RESPONSE_6HR_UP	Details ...	206	-0.41968578	-1.8505073	0.0	0.01665885	0.96	3510	tags=35%, list=11%, signal=39%
GSE27786_LSK_VS_CD4_TCELL_UP	GSE27786_LSK_VS_CD4_TCELL_UP	Details ...	180	-0.4231149	-1.8504294	0.0	0.016587045	0.96	4777	tags=37%, list=16%, signal=43%
GSE36392_TYPE_2_MYELOID_VS_MAC_IL25_TREATED_LUNG_DN	GSE36392_TYPE_2_MYELOID_VS_MAC_IL25_TREATED_LUNG_DN	Details ...	181	-0.4148174	-1.8502985	0.0	0.016563684	0.96	5854	tags=36%, list=19%, signal=44%
GSE17974_1.5H_VS_72H_IL4_AND_ANTI_IL12_ACT_CD4_TCELL_DN	GSE17974_1.5H_VS_72H_IL4_AND_ANTI_IL12_ACT_CD4_TCELL_DN	Details ...	183	-0.42693594	-1.849297	0.0	0.016711883	0.964	5078	tags=37%, list=17%, signal=44%
GSE25146_UNSTIM_VS_HELIOBACTER_PYLORI_LPS_STIM_AGS_CELL_UP	GSE25146_UNSTIM_VS_HELIOBACTER_PYLORI_LPS_STIM_AGS_CELL_UP	Details ...	169	-0.42636654	-1.8488709	0.0	0.016721223	0.964	6833	tags=44%, list=22%, signal=56%
CHIANG_LIVER_CANCER_SUBCLASS_PROLIFERATION_UP	CHIANG_LIVER_CANCER_SUBCLASS_PROLIFERATION_UP	Details ...	165	-0.43604785	-1.8477536	0.0	0.016881317	0.966	6339	tags=48%, list=21%, signal=61%
REACTOME_KERATAN_SULFATE_BIOSYNTHESIS	REACTOME_KERATAN_SULFATE_BIOSYNTHESIS	Details ...	19	-0.6529684	-1.8442333	0.0	0.017586315	0.974	5760	tags=53%, list=19%, signal=65%
GSE17974_CTRL_VS_ACT_IL4_AND_ANTI_IL12_12H_CD4_TCELL_DN	GSE17974_CTRL_VS_ACT_IL4_AND_ANTI_IL12_12H_CD4_TCELL_DN	Details ...	179	-0.420159	-1.8431333	0.0	0.017778913	0.975	3803	tags=35%, list=12%, signal=39%
MORF_RFC5	MORF_RFC5	Details ...	69	-0.48907632	-1.8429226	0.0	0.01776106	0.975	4546	tags=41%, list=15%, signal=48%
WHITFIELD_CELL_CYCLE_LITERATURE	WHITFIELD_CELL_CYCLE_LITERATURE	Details ...	44	-0.5300512	-1.8416022	0.0	0.017994136	0.979	2855	tags=39%, list=9%, signal=43%
CHR16P13	CHR16P13	Details ...	199	-0.4102531	-1.8404397	0.0	0.018122653	0.979	6388	tags=38%, list=21%, signal=48%
PUJANA_XPRSS_INT_NETWORK	PUJANA_XPRSS_INT_NETWORK	Details ...	165	-0.4221383	-1.8361504	0.0	0.018830786	0.982	6044	tags=37%, list=20%, signal=46%
MARSON_BOUND_BY_E2F4_UNSTIMULATED	MARSON_BOUND_BY_E2F4_UNSTIMULATED	Details ...	664	-0.3716645	-1.8359852	0.0	0.018781109	0.982	6281	tags=40%, list=21%, signal=49%
GSE9878_CTRL_VS_EBF_TRANSDUCED_PAX5_KO_PRO_BCELL_DN	GSE9878_CTRL_VS_EBF_TRANSDUCED_PAX5_KO_PRO_BCELL_DN	Details ...	186	-0.41540667	-1.834312	0.0	0.019129233	0.985	6517	tags=46%, list=21%, signal=58%
STK33_SKM_DN	STK33_SKM_DN	Details ...	217	-0.40461633	-1.8322793	0.0	0.01946166	0.985	3833	tags=31%, list=13%, signal=36%
GSE6092_CTRL_VS_BORRELIA_BIRGDOFERI_INF_ENDOTHELIAL_CELL_UP	GSE6092_CTRL_VS_BORRELIA_BIRGDOFERI_INF_ENDOTHELIAL_CELL_UP	Details ...	143	-0.42874745	-1.8288448	0.0	0.020222533	0.99	7918	tags=52%, list=26%, signal=70%
GSE27859_MACROPHAGE_VS_CD11C_INT_F480_HI_MACROPHAGE_DN	GSE27859_MACROPHAGE_VS_CD11C_INT_F480_HI_MACROPHAGE_DN	Details ...	164	-0.42266932	-1.8278556	0.0	0.0203754	0.99	5140	tags=42%, list=17%, signal=50%
WHITEFORD_PEDIATRIC_CANCER_MARKERS	WHITEFORD_PEDIATRIC_CANCER_MARKERS	Details ...	113	-0.44511235	-1.8263608	0.0	0.02067964	0.992	6358	tags=43%, list=21%, signal=55%
EIF4E_UP	EIF4E_UP	Details ...	78	-0.46777374	-1.824911	0.0	0.02095132	0.993	4352	tags=41%, list=14%, signal=48%
GSE22589_HEALTHY_VS_HIV_INFECTED_DC_UP	GSE22589_HEALTHY_VS_HIV_INFECTED_DC_UP	Details ...	183	-0.4176753	-1.8241504	0.0	0.021086318	0.993	4955	tags=37%, list=16%, signal=44%
REACTOME_N_GLYCAN_ANTENNAE_ELONGATION	REACTOME_N_GLYCAN_ANTENNAE_ELONGATION	Details ...	14	-0.6934742	-1.8237383	0.010471204	0.021126727	0.994	5747	tags=43%, list=19%, signal=53%
GSE40666_STAT1_KO_VS_STAT4_KO_CD8_TCELL_UP	GSE40666_STAT1_KO_VS_STAT4_KO_CD8_TCELL_UP	Details ...	180	-0.4208702	-1.8237056	0.0	0.02104746	0.994	4818	tags=34%, list=16%, signal=40%
GSE9988_LPS_VS_VEHICLE_TREATED_MONOCYTE_DN	GSE9988_LPS_VS_VEHICLE_TREATED_MONOCYTE_DN	Details ...	187	-0.40943483	-1.8214842	0.0	0.021485535	0.994	3665	tags=34%, list=12%, signal=38%
GNF2_MSH2	GNF2_MSH2	Details ...	28	-0.5815528	-1.8211727	0.0	0.021537878	0.994	6639	tags=50%, list=22%, signal=64%
MITOCHONDRIAL_MATRIX	MITOCHONDRIAL_MATRIX	Details ...	45	-0.51554316	-1.8209686	0.0	0.021496985	0.994	3981	tags=29%, list=13%, signal=33%
GSE42724_B1_BCELL_VS_PLASMABLAST_DN	GSE42724_B1_BCELL_VS_PLASMABLAST_DN	Details ...	184	-0.4106785	-1.8199563	0.0	0.021661036	0.994	5411	tags=33%, list=18%, signal=40%
REACTOME_ASPARAGINE_N_LINKED_GLYCOSYLATION	REACTOME_ASPARAGINE_N_LINKED_GLYCOSYLATION	Details ...	80	-0.46642554	-1.8199444	0.0	0.021585492	0.994	5747	tags=40%, list=19%, signal=49%
GSE15750_DAY6_VS_DAY10_TRAF6KO_EFF_CD8_TCELL_UP	GSE15750_DAY6_VS_DAY10_TRAF6KO_EFF_CD8_TCELL_UP	Details ...	187	-0.40976015	-1.8194015	0.0	0.021653078	0.994	6444	tags=48%, list=21%, signal=61%
TRANSFERASE_ACTIVITY_TRANSFERRING_SULFUR_CONTAINING_GROUPS	TRANSFERASE_ACTIVITY_TRANSFERRING_SULFUR_CONTAINING_GROUPS	Details ...	22	-0.61087686	-1.8193984	0.0029411765	0.021569476	0.994	1400	tags=36%, list=5%, signal=38%
MARIADASON_RESPONSE_TO_BUTYRATE_SULINDAC_4	MARIADASON_RESPONSE_TO_BUTYRATE_SULINDAC_4	Details ...	21	-0.6226728	-1.8188463	0.0027777778	0.02164117	0.994	1540	tags=29%, list=5%, signal=30%
MULLIGHAN_MLL_SIGNATURE_1_UP	MULLIGHAN_MLL_SIGNATURE_1_UP	Details ...	350	-0.38536856	-1.8176886	0.0	0.021861905	0.995	4003	tags=28%, list=13%, signal=32%
IVANOVA_HEMATOPOIESIS_EARLY_PROGENITOR	IVANOVA_HEMATOPOIESIS_EARLY_PROGENITOR	Details ...	466	-0.37415338	-1.8174627	0.0	0.021855827	0.995	4698	tags=33%, list=15%, signal=38%
MITOCHONDRIAL_LUMEN	MITOCHONDRIAL_LUMEN	Details ...	45	-0.51554316	-1.8151786	0.0	0.022319295	0.995	3981	tags=29%, list=13%, signal=33%
GSE17974_0H_VS_12H_IN_VITRO_ACT_CD4_TCELL_DN	GSE17974_0H_VS_12H_IN_VITRO_ACT_CD4_TCELL_DN	Details ...	180	-0.41519535	-1.8129547	0.0	0.022890205	0.997	5944	tags=43%, list=19%, signal=53%
LIPOPROTEIN_BIOSYNTHETIC_PROCESS	LIPOPROTEIN_BIOSYNTHETIC_PROCESS	Details ...	25	-0.59203583	-1.8114177	0.0029411765	0.023129083	0.997	6032	tags=48%, list=20%, signal=60%
GSE27786_LSK_VS_BCELL_UP	GSE27786_LSK_VS_BCELL_UP	Details ...	176	-0.411065	-1.8103019	0.0	0.023298103	0.997	4945	tags=31%, list=16%, signal=37%
SCHLOSSER_MYC_AND_SERUM_RESPONSE_SYNERGY	SCHLOSSER_MYC_AND_SERUM_RESPONSE_SYNERGY	Details ...	32	-0.56397337	-1.8087229	0.0	0.02358598	0.997	7767	tags=66%, list=25%, signal=88%
GSE6269_HEALTHY_VS_E_COLI_INF_PBMC_UP	GSE6269_HEALTHY_VS_E_COLI_INF_PBMC_UP	Details ...	159	-0.4119041	-1.8084884	0.0	0.023564631	0.997	5149	tags=35%, list=17%, signal=42%
GSE24634_TEFF_VS_TCONV_DAY5_IN_CULTURE_UP	GSE24634_TEFF_VS_TCONV_DAY5_IN_CULTURE_UP	Details ...	193	-0.40475595	-1.8074622	0.0	0.023709124	0.997	4935	tags=34%, list=16%, signal=40%
GSE14769_UNSTIM_VS_60MIN_LPS_BMDM_UP	GSE14769_UNSTIM_VS_60MIN_LPS_BMDM_UP	Details ...	174	-0.4218628	-1.8050175	0.0	0.024386426	0.997	4421	tags=34%, list=14%, signal=39%
GSE17721_PAM3CSK4_VS_CPG_6H_BMDM_UP	GSE17721_PAM3CSK4_VS_CPG_6H_BMDM_UP	Details ...	177	-0.41472402	-1.804981	0.0	0.024308832	0.997	5893	tags=36%, list=19%, signal=45%
GSE17974_CTRL_VS_ACT_IL4_AND_ANTI_IL12_6H_CD4_TCELL_DN	GSE17974_CTRL_VS_ACT_IL4_AND_ANTI_IL12_6H_CD4_TCELL_DN	Details ...	171	-0.4132476	-1.8046637	0.0	0.024317622	0.997	3635	tags=39%, list=12%, signal=44%
GSE24634_TEFF_VS_TCONV_DAY7_IN_CULTURE_UP	GSE24634_TEFF_VS_TCONV_DAY7_IN_CULTURE_UP	Details ...	187	-0.4058302	-1.8042233	0.0	0.024314215	0.997	4048	tags=35%, list=13%, signal=40%
GSE9988_ANTI_TREM1_VS_VEHICLE_TREATED_MONOCYTES_DN	GSE9988_ANTI_TREM1_VS_VEHICLE_TREATED_MONOCYTES_DN	Details ...	190	-0.40487385	-1.8003981	0.0	0.025232127	0.998	3359	tags=30%, list=11%, signal=33%
HESSON_TUMOR_SUPPRESSOR_CLUSTER_3P21_3	HESSON_TUMOR_SUPPRESSOR_CLUSTER_3P21_3	Details ...	7	-0.8307434	-1.799688	0.0046620048	0.025387233	0.998	2445	tags=71%, list=8%, signal=78%
MULLIGHAN_MLL_SIGNATURE_2_UP	MULLIGHAN_MLL_SIGNATURE_2_UP	Details ...	384	-0.3800666	-1.7995384	0.0	0.025360344	0.998	4003	tags=28%, list=13%, signal=32%
REACTOME_INHIBITION_OF_THE_PROTEOLYTIC_ACTIVITY_OF_APC_C_REQUIRED_FOR_THE_ONSET_OF_ANAPHASE_BY_MITOTIC_SPINDLE_CHECKPOINT_COMPONENTS	REACTOME_INHIBITION_OF_THE_PROTEOLYTIC_ACTIVITY_OF_APC_C_REQUIRED_FOR_THE_ONSET_OF_ANAPHASE_BY_MITOTIC_SPINDLE_CHECKPOINT_COMPONENTS	Details ...	18	-0.63809747	-1.7995192	0.010610079	0.025272818	0.998	6519	tags=67%, list=21%, signal=85%
GSE7348_UNSTIM_VS_TOLERIZED_AND_LPS_STIM_MACROPHAGE_UP	GSE7348_UNSTIM_VS_TOLERIZED_AND_LPS_STIM_MACROPHAGE_UP	Details ...	156	-0.41665497	-1.7991166	0.0	0.025322871	1.0	5207	tags=43%, list=17%, signal=52%
GSE13547_CTRL_VS_ANTI_IGM_STIM_BCELL_12H_UP	GSE13547_CTRL_VS_ANTI_IGM_STIM_BCELL_12H_UP	Details ...	177	-0.4046849	-1.7964877	0.0	0.025940744	1.0	6339	tags=50%, list=21%, signal=62%
MATHEW_FANCONI_ANEMIA_GENES	MATHEW_FANCONI_ANEMIA_GENES	Details ...	11	-0.7145988	-1.7958325	0.0074074073	0.02605152	1.0	6329	tags=73%, list=21%, signal=92%
KEGG_GLYCOSAMINOGLYCAN_BIOSYNTHESIS_HEPARAN_SULFATE	KEGG_GLYCOSAMINOGLYCAN_BIOSYNTHESIS_HEPARAN_SULFATE	Details ...	21	-0.6233422	-1.7946048	0.0029069767	0.026261017	1.0	4086	tags=43%, list=13%, signal=49%
GSE22589_HEALTHY_VS_HIV_AND_SIV_INFECTED_DC_UP	GSE22589_HEALTHY_VS_HIV_AND_SIV_INFECTED_DC_UP	Details ...	183	-0.40979743	-1.7939538	0.0	0.026342407	1.0	5274	tags=39%, list=17%, signal=47%
KAMMINGA_EZH2_TARGETS	KAMMINGA_EZH2_TARGETS	Details ...	40	-0.531588	-1.7934189	0.0031347962	0.026398387	1.0	7559	tags=52%, list=25%, signal=70%
MODULE_397	MODULE_397	Details ...	112	-0.43594983	-1.7928708	0.0	0.026450176	1.0	6372	tags=52%, list=21%, signal=65%
GSE369_SOCS3_KO_VS_WT_LIVER_UP	GSE369_SOCS3_KO_VS_WT_LIVER_UP	Details ...	185	-0.4220416	-1.7925197	0.0	0.026455551	1.0	5065	tags=33%, list=17%, signal=39%
KEGG_PYRIMIDINE_METABOLISM	KEGG_PYRIMIDINE_METABOLISM	Details ...	92	-0.45599473	-1.7920707	0.0	0.026530579	1.0	5159	tags=41%, list=17%, signal=50%
REACTOME_DNA_STRAND_ELONGATION	REACTOME_DNA_STRAND_ELONGATION	Details ...	30	-0.56325907	-1.7911326	0.0	0.02673399	1.0	8159	tags=60%, list=27%, signal=82%
GCM_VAV1	GCM_VAV1	Details ...	45	-0.5142283	-1.7854131	0.0	0.028209867	1.0	4955	tags=44%, list=16%, signal=53%
AMINO_SUGAR_METABOLIC_PROCESS	AMINO_SUGAR_METABOLIC_PROCESS	Details ...	17	-0.64551765	-1.7845117	0.005952381	0.028359171	1.0	4590	tags=47%, list=15%, signal=55%
GSE17974_0H_VS_6H_IN_VITRO_ACT_CD4_TCELL_DN	GSE17974_0H_VS_6H_IN_VITRO_ACT_CD4_TCELL_DN	Details ...	177	-0.4094424	-1.7841262	0.0	0.028399995	1.0	3803	tags=37%, list=12%, signal=42%
WONG_EMBRYONIC_STEM_CELL_CORE	WONG_EMBRYONIC_STEM_CELL_CORE	Details ...	325	-0.37815577	-1.7811903	0.0	0.029272567	1.0	6011	tags=37%, list=20%, signal=45%
GSE2770_UNTREATED_VS_ACT_CD4_TCELL_48H_UP	GSE2770_UNTREATED_VS_ACT_CD4_TCELL_48H_UP	Details ...	176	-0.4031031	-1.7810962	0.0	0.02920286	1.0	4349	tags=28%, list=14%, signal=33%
GRAHAM_CML_DIVIDING_VS_NORMAL_QUIESCENT_UP	GRAHAM_CML_DIVIDING_VS_NORMAL_QUIESCENT_UP	Details ...	170	-0.4116019	-1.7802271	0.0	0.029442325	1.0	6445	tags=43%, list=21%, signal=54%
GSE15750_DAY6_VS_DAY10_EFF_CD8_TCELL_UP	GSE15750_DAY6_VS_DAY10_EFF_CD8_TCELL_UP	Details ...	189	-0.40380758	-1.7782135	0.0	0.029937278	1.0	5040	tags=38%, list=17%, signal=45%
GSE25123_IL4_VS_IL4_AND_ROSIGLITAZONE_STIM_PPARG_KO_MACROPHAGE_DAY10_UP	GSE25123_IL4_VS_IL4_AND_ROSIGLITAZONE_STIM_PPARG_KO_MACROPHAGE_DAY10_UP	Details ...	128	-0.42058745	-1.7763081	0.0	0.030372616	1.0	4259	tags=31%, list=14%, signal=36%
GSE5542_UNTREATED_VS_IFNG_TREATED_EPITHELIAL_CELLS_24H_DN	GSE5542_UNTREATED_VS_IFNG_TREATED_EPITHELIAL_CELLS_24H_DN	Details ...	177	-0.4094224	-1.7761515	0.0	0.030315455	1.0	4172	tags=37%, list=14%, signal=42%
GSE5542_UNTREATED_VS_IFNA_TREATED_EPITHELIAL_CELLS_24H_DN	GSE5542_UNTREATED_VS_IFNA_TREATED_EPITHELIAL_CELLS_24H_DN	Details ...	167	-0.4078983	-1.7741736	0.0	0.030909203	1.0	4469	tags=35%, list=15%, signal=40%
GSE37533_UNTREATED_VS_PIOGLIZATONE_TREATED_CD4_TCELL_PPARG2_AND_FOXP3_TRASDUCED_DN	GSE37533_UNTREATED_VS_PIOGLIZATONE_TREATED_CD4_TCELL_PPARG2_AND_FOXP3_TRASDUCED_DN	Details ...	151	-0.4152112	-1.7733164	0.0	0.031086603	1.0	4431	tags=32%, list=15%, signal=37%
3_5_EXONUCLEASE_ACTIVITY	3_5_EXONUCLEASE_ACTIVITY	Details ...	13	-0.7005082	-1.7728024	0.01010101	0.031172747	1.0	3055	tags=46%, list=10%, signal=51%
NIKOLSKY_BREAST_CANCER_1Q21_AMPLICON	NIKOLSKY_BREAST_CANCER_1Q21_AMPLICON	Details ...	35	-0.5418178	-1.7726448	0.0066225166	0.031090925	1.0	7468	tags=46%, list=24%, signal=60%
GSE7460_CTRL_VS_TGFB_TREATED_ACT_TREG_UP	GSE7460_CTRL_VS_TGFB_TREATED_ACT_TREG_UP	Details ...	182	-0.4019103	-1.771822	0.0	0.031224595	1.0	4143	tags=33%, list=14%, signal=38%
PID_FANCONI_PATHWAY	PID_FANCONI_PATHWAY	Details ...	44	-0.5070079	-1.7712992	0.003508772	0.03128772	1.0	6391	tags=61%, list=21%, signal=77%
GSE37416_CTRL_VS_3H_F_TULARENSIS_LVS_NEUTROPHIL_UP	GSE37416_CTRL_VS_3H_F_TULARENSIS_LVS_NEUTROPHIL_UP	Details ...	168	-0.40648872	-1.7700313	0.0	0.031579256	1.0	5778	tags=39%, list=19%, signal=48%
GSE17974_0.5H_VS_72H_IL4_AND_ANTI_IL12_ACT_CD4_TCELL_DN	GSE17974_0.5H_VS_72H_IL4_AND_ANTI_IL12_ACT_CD4_TCELL_DN	Details ...	179	-0.4023459	-1.7696512	0.0	0.031662244	1.0	6167	tags=46%, list=20%, signal=58%
CARBOHYDRATE_BIOSYNTHETIC_PROCESS	CARBOHYDRATE_BIOSYNTHETIC_PROCESS	Details ...	45	-0.506993	-1.7687688	0.006557377	0.03185902	1.0	2985	tags=31%, list=10%, signal=34%
MARIADASON_REGULATED_BY_HISTONE_ACETYLATION_DN	MARIADASON_REGULATED_BY_HISTONE_ACETYLATION_DN	Details ...	47	-0.49778247	-1.7684501	0.0	0.03187542	1.0	4813	tags=30%, list=16%, signal=35%
REACTOME_ACTIVATION_OF_THE_PRE_REPLICATIVE_COMPLEX	REACTOME_ACTIVATION_OF_THE_PRE_REPLICATIVE_COMPLEX	Details ...	30	-0.56253237	-1.7676537	0.0031545742	0.032043923	1.0	5263	tags=47%, list=17%, signal=56%
GSE17974_CTRL_VS_ACT_IL4_AND_ANTI_IL12_48H_CD4_TCELL_DN	GSE17974_CTRL_VS_ACT_IL4_AND_ANTI_IL12_48H_CD4_TCELL_DN	Details ...	185	-0.39644772	-1.76744	0.0	0.032016184	1.0	4027	tags=29%, list=13%, signal=33%
GSE411_UNSTIM_VS_400MIN_IL6_STIM_MACROPHAGE_UP	GSE411_UNSTIM_VS_400MIN_IL6_STIM_MACROPHAGE_UP	Details ...	171	-0.41143137	-1.7672223	0.0	0.03197384	1.0	5044	tags=36%, list=17%, signal=43%
GSE26928_NAIVE_VS_CXCR5_POS_CD4_TCELL_UP	GSE26928_NAIVE_VS_CXCR5_POS_CD4_TCELL_UP	Details ...	146	-0.4150766	-1.7626987	0.0	0.033562593	1.0	3137	tags=30%, list=10%, signal=33%
GSE36888_UNTREATED_VS_IL2_TREATED_TCELL_6H_DN	GSE36888_UNTREATED_VS_IL2_TREATED_TCELL_6H_DN	Details ...	181	-0.39777312	-1.7621121	0.0	0.033666257	1.0	4149	tags=33%, list=14%, signal=37%
KEGG_HOMOLOGOUS_RECOMBINATION	KEGG_HOMOLOGOUS_RECOMBINATION	Details ...	28	-0.5551952	-1.7602178	0.009090909	0.03422701	1.0	4629	tags=43%, list=15%, signal=50%
PROTEIN_AMINO_ACID_LIPIDATION	PROTEIN_AMINO_ACID_LIPIDATION	Details ...	23	-0.59410906	-1.7597106	0.0	0.034302797	1.0	5750	tags=48%, list=19%, signal=59%
MIKKELSEN_ES_HCP_WITH_H3K27ME3	MIKKELSEN_ES_HCP_WITH_H3K27ME3	Details ...	24	-0.5861076	-1.7590936	0.0	0.03439956	1.0	2492	tags=17%, list=8%, signal=18%
GSE15271_CXCR4_POS_VS_NEG_GC_BCELL_UP	GSE15271_CXCR4_POS_VS_NEG_GC_BCELL_UP	Details ...	170	-0.40017015	-1.7570329	0.0	0.03501601	1.0	6000	tags=39%, list=20%, signal=49%
FERRANDO_HOX11_NEIGHBORS	FERRANDO_HOX11_NEIGHBORS	Details ...	18	-0.6128724	-1.7556168	0.010526316	0.035382442	1.0	1014	tags=17%, list=3%, signal=17%
MUELLER_PLURINET	MUELLER_PLURINET	Details ...	292	-0.37199193	-1.7552145	0.0	0.03540474	1.0	5090	tags=34%, list=17%, signal=40%
EGUCHI_CELL_CYCLE_RB1_TARGETS	EGUCHI_CELL_CYCLE_RB1_TARGETS	Details ...	23	-0.59060854	-1.7550745	0.0028490028	0.035349455	1.0	8159	tags=70%, list=27%, signal=95%
GLUCOSAMINE_METABOLIC_PROCESS	GLUCOSAMINE_METABOLIC_PROCESS	Details ...	11	-0.7065057	-1.7546725	0.005154639	0.035350427	1.0	2025	tags=36%, list=7%, signal=39%
GSE557_WT_VS_CIITA_KO_DC_UP	GSE557_WT_VS_CIITA_KO_DC_UP	Details ...	181	-0.40355068	-1.7546141	0.0	0.03525742	1.0	5868	tags=43%, list=19%, signal=53%
MORI_EMU_MYC_LYMPHOMA_BY_ONSET_TIME_UP	MORI_EMU_MYC_LYMPHOMA_BY_ONSET_TIME_UP	Details ...	102	-0.4353824	-1.7535346	0.0	0.03551919	1.0	8266	tags=51%, list=27%, signal=70%
GSE22919_RESTING_VS_IL2_IL12_IL15_STIM_NK_CELL_DN	GSE22919_RESTING_VS_IL2_IL12_IL15_STIM_NK_CELL_DN	Details ...	189	-0.40044826	-1.7532203	0.0	0.03549926	1.0	6004	tags=39%, list=20%, signal=48%
REACTOME_METABOLISM_OF_NON_CODING_RNA	REACTOME_METABOLISM_OF_NON_CODING_RNA	Details ...	49	-0.5018345	-1.7523667	0.0	0.03566578	1.0	3680	tags=31%, list=12%, signal=35%
GSE22886_DAY0_VS_DAY1_MONOCYTE_IN_CULTURE_UP	GSE22886_DAY0_VS_DAY1_MONOCYTE_IN_CULTURE_UP	Details ...	193	-0.39443576	-1.7519294	0.0	0.035689555	1.0	3139	tags=29%, list=10%, signal=32%
KEGG_AMINO_SUGAR_AND_NUCLEOTIDE_SUGAR_METABOLISM	KEGG_AMINO_SUGAR_AND_NUCLEOTIDE_SUGAR_METABOLISM	Details ...	44	-0.5128491	-1.7519246	0.007246377	0.03557974	1.0	5861	tags=45%, list=19%, signal=56%
GSE21927_BALBC_VS_C57BL6_MONOCYTE_TUMOR_UP	GSE21927_BALBC_VS_C57BL6_MONOCYTE_TUMOR_UP	Details ...	193	-0.39070302	-1.7513337	0.0	0.035679784	1.0	5148	tags=34%, list=17%, signal=40%
BENPORATH_PROLIFERATION	BENPORATH_PROLIFERATION	Details ...	136	-0.40991047	-1.7495971	0.0	0.03610607	1.0	5065	tags=34%, list=17%, signal=40%
WAKASUGI_HAVE_ZNF143_BINDING_SITES	WAKASUGI_HAVE_ZNF143_BINDING_SITES	Details ...	57	-0.4720112	-1.7486967	0.0074626864	0.03633516	1.0	6329	tags=44%, list=21%, signal=55%
BHAT_ESR1_TARGETS_NOT_VIA_AKT1_UP	BHAT_ESR1_TARGETS_NOT_VIA_AKT1_UP	Details ...	188	-0.39420307	-1.7479446	0.0	0.036492605	1.0	3510	tags=33%, list=11%, signal=37%
KEGG_PURINE_METABOLISM	KEGG_PURINE_METABOLISM	Details ...	144	-0.40489435	-1.7477939	0.0	0.03643275	1.0	5159	tags=35%, list=17%, signal=42%
GSE31082_CD4_VS_CD8_SP_THYMOCYTE_DN	GSE31082_CD4_VS_CD8_SP_THYMOCYTE_DN	Details ...	173	-0.40003404	-1.7476025	0.0	0.036410727	1.0	4225	tags=32%, list=14%, signal=37%
GSE9988_ANTI_TREM1_AND_LPS_VS_CTRL_TREATED_MONOCYTES_DN	GSE9988_ANTI_TREM1_AND_LPS_VS_CTRL_TREATED_MONOCYTES_DN	Details ...	187	-0.39647394	-1.7469893	0.0	0.036485583	1.0	5716	tags=35%, list=19%, signal=43%
KAUFFMANN_DNA_REPAIR_GENES	KAUFFMANN_DNA_REPAIR_GENES	Details ...	225	-0.3926102	-1.7466543	0.0	0.036462996	1.0	6060	tags=39%, list=20%, signal=48%
RAY_TARGETS_OF_P210_BCR_ABL_FUSION_DN	RAY_TARGETS_OF_P210_BCR_ABL_FUSION_DN	Details ...	16	-0.6424137	-1.745905	0.005263158	0.03665834	1.0	3676	tags=44%, list=12%, signal=50%
CONDENSED_NUCLEAR_CHROMOSOME	CONDENSED_NUCLEAR_CHROMOSOME	Details ...	17	-0.6307448	-1.7450687	0.01055409	0.036848642	1.0	6001	tags=59%, list=20%, signal=73%
REACTOME_UNWINDING_OF_DNA	REACTOME_UNWINDING_OF_DNA	Details ...	11	-0.69820255	-1.7438946	0.013192612	0.03719498	1.0	8159	tags=73%, list=27%, signal=99%
GSE15930_NAIVE_VS_24H_IN_VITRO_STIM_IL12_CD8_TCELL_DN	GSE15930_NAIVE_VS_24H_IN_VITRO_STIM_IL12_CD8_TCELL_DN	Details ...	191	-0.39439794	-1.7433684	0.0	0.03732343	1.0	6066	tags=39%, list=20%, signal=48%
REACTOME_RESOLUTION_OF_AP_SITES_VIA_THE_SINGLE_NUCLEOTIDE_REPLACEMENT_PATHWAY	REACTOME_RESOLUTION_OF_AP_SITES_VIA_THE_SINGLE_NUCLEOTIDE_REPLACEMENT_PATHWAY	Details ...	12	-0.68328893	-1.7414228	0.007832898	0.037997603	1.0	2859	tags=50%, list=9%, signal=55%
PUJANA_BRCA2_PCC_NETWORK	PUJANA_BRCA2_PCC_NETWORK	Details ...	403	-0.37457722	-1.7404082	0.0	0.038317	1.0	6519	tags=39%, list=21%, signal=49%
HO_LIVER_CANCER_VASCULAR_INVASION	HO_LIVER_CANCER_VASCULAR_INVASION	Details ...	11	-0.6947742	-1.7400109	0.010204081	0.03831267	1.0	5062	tags=55%, list=17%, signal=65%
GSE22432_MULTIPOTENT_PROGENITOR_VS_PDC_DN	GSE22432_MULTIPOTENT_PROGENITOR_VS_PDC_DN	Details ...	190	-0.39329195	-1.7390809	0.0	0.038558852	1.0	6691	tags=44%, list=22%, signal=56%
GSE10239_KLRG1INT_VS_KLRG1HIGH_EFF_CD8_TCELL_UP	GSE10239_KLRG1INT_VS_KLRG1HIGH_EFF_CD8_TCELL_UP	Details ...	171	-0.39858112	-1.7380463	0.0	0.038921922	1.0	4811	tags=26%, list=16%, signal=31%
GSE24671_BAKIMULC_VS_SENDAI_VIRUS_INFECTED_MOUSE_SPLENOCYTES_DN	GSE24671_BAKIMULC_VS_SENDAI_VIRUS_INFECTED_MOUSE_SPLENOCYTES_DN	Details ...	178	-0.3923054	-1.7379699	0.0	0.03883127	1.0	5537	tags=33%, list=18%, signal=40%
BASE_EXCISION_REPAIR	BASE_EXCISION_REPAIR	Details ...	17	-0.6227624	-1.7378548	0.0057142857	0.03876368	1.0	2859	tags=41%, list=9%, signal=45%
KINSEY_TARGETS_OF_EWSR1_FLII_FUSION_UP	KINSEY_TARGETS_OF_EWSR1_FLII_FUSION_UP	Details ...	1153	-0.35495946	-1.7374471	0.0	0.03883868	1.0	6034	tags=36%, list=20%, signal=44%
GSE42021_CD24HI_VS_CD24LOW_TREG_THYMUS_UP	GSE42021_CD24HI_VS_CD24LOW_TREG_THYMUS_UP	Details ...	175	-0.3969773	-1.737282	0.0	0.038807515	1.0	4275	tags=31%, list=14%, signal=36%
GSE29614_CTRL_VS_TIV_FLU_VACCINE_PBMC_2007_DN	GSE29614_CTRL_VS_TIV_FLU_VACCINE_PBMC_2007_DN	Details ...	138	-0.40585583	-1.735328	0.0	0.03939662	1.0	6858	tags=43%, list=22%, signal=55%
REICHERT_MITOSIS_LIN9_TARGETS	REICHERT_MITOSIS_LIN9_TARGETS	Details ...	28	-0.5469344	-1.7339064	0.0056179776	0.03987939	1.0	6323	tags=64%, list=21%, signal=81%
GSE3982_BCELL_VS_BASOPHIL_UP	GSE3982_BCELL_VS_BASOPHIL_UP	Details ...	169	-0.39651966	-1.7327989	0.0	0.04018739	1.0	5974	tags=44%, list=20%, signal=54%
KTGGYRSGAA_UNKNOWN	KTGGYRSGAA_UNKNOWN	Details ...	71	-0.45997548	-1.7327101	0.003984064	0.04009797	1.0	6639	tags=44%, list=22%, signal=56%
GSE15330_MEGAKARYOCYTE_ERYTHROID_VS_GRANULOCYTE_MONOCYTE_PROGENITOR_IKAROS_KO_UP	GSE15330_MEGAKARYOCYTE_ERYTHROID_VS_GRANULOCYTE_MONOCYTE_PROGENITOR_IKAROS_KO_UP	Details ...	188	-0.39429694	-1.7320765	0.0	0.040237803	1.0	5726	tags=37%, list=19%, signal=46%
MARTENS_TRETINOIN_RESPONSE_DN	MARTENS_TRETINOIN_RESPONSE_DN	Details ...	738	-0.3520911	-1.7309052	0.0	0.040637057	1.0	3946	tags=28%, list=13%, signal=31%
BURTON_ADIPOGENESIS_4	BURTON_ADIPOGENESIS_4	Details ...	43	-0.50466746	-1.7281513	0.0033333334	0.04161745	1.0	4525	tags=49%, list=15%, signal=57%
GSE17721_CTRL_VS_CPG_1H_BMDM_UP	GSE17721_CTRL_VS_CPG_1H_BMDM_UP	Details ...	179	-0.39158002	-1.7281117	0.0	0.04151239	1.0	5095	tags=32%, list=17%, signal=38%
GSE17974_CTRL_VS_ACT_IL4_AND_ANTI_IL12_4H_CD4_TCELL_DN	GSE17974_CTRL_VS_ACT_IL4_AND_ANTI_IL12_4H_CD4_TCELL_DN	Details ...	178	-0.39251733	-1.7276673	0.0	0.041589677	1.0	3905	tags=34%, list=13%, signal=39%
GSE37301_LYMPHOID_PRIMED_MPP_VS_CD4_TCELL_DN	GSE37301_LYMPHOID_PRIMED_MPP_VS_CD4_TCELL_DN	Details ...	185	-0.3931234	-1.7275776	0.0	0.04148531	1.0	6073	tags=37%, list=20%, signal=46%
REACTOME_APC_CDC20_MEDIATED_DEGRADATION_OF_NEK2A	REACTOME_APC_CDC20_MEDIATED_DEGRADATION_OF_NEK2A	Details ...	21	-0.5860568	-1.7260679	0.012594459	0.04204142	1.0	6519	tags=62%, list=21%, signal=79%
GSE45365_WT_VS_IFNAR_KO_CD11B_DC_UP	GSE45365_WT_VS_IFNAR_KO_CD11B_DC_UP	Details ...	163	-0.40432516	-1.7259767	0.0	0.041955233	1.0	4016	tags=35%, list=13%, signal=40%
CHR17Q25	CHR17Q25	Details ...	151	-0.40147254	-1.7259735	0.0	0.041844543	1.0	4413	tags=34%, list=14%, signal=39%
GSE35543_IN_VIVO_NTREG_VS_CONVERTED_EX_ITREG_UP	GSE35543_IN_VIVO_NTREG_VS_CONVERTED_EX_ITREG_UP	Details ...	149	-0.39688763	-1.7249044	0.0	0.04220311	1.0	3773	tags=27%, list=12%, signal=30%
REACTOME_MITOCHONDRIAL_TRNA_AMINOACYLATION	REACTOME_MITOCHONDRIAL_TRNA_AMINOACYLATION	Details ...	21	-0.5896066	-1.7240921	0.008241759	0.042441353	1.0	3944	tags=43%, list=13%, signal=49%
NUCLEASE_ACTIVITY	NUCLEASE_ACTIVITY	Details ...	53	-0.4863942	-1.7232457	0.003649635	0.04255807	1.0	5787	tags=53%, list=19%, signal=65%
GSE26343_WT_VS_NFAT5_KO_MACROPHAGE_LPS_STIM_UP	GSE26343_WT_VS_NFAT5_KO_MACROPHAGE_LPS_STIM_UP	Details ...	179	-0.4008584	-1.7226707	0.0	0.042736497	1.0	4140	tags=37%, list=14%, signal=43%
ZWANG_EGF_PERSISTENTLY_DN	ZWANG_EGF_PERSISTENTLY_DN	Details ...	52	-0.47598565	-1.7207774	0.0	0.0433438	1.0	4714	tags=37%, list=15%, signal=43%
MOLENAAR_TARGETS_OF_CCND1_AND_CDK4_DN	MOLENAAR_TARGETS_OF_CCND1_AND_CDK4_DN	Details ...	52	-0.47501296	-1.7197763	0.0	0.04359824	1.0	7104	tags=58%, list=23%, signal=75%
MODULE_54	MODULE_54	Details ...	244	-0.3813217	-1.7188295	0.0	0.043917805	1.0	6339	tags=45%, list=21%, signal=56%
GSE17721_12H_VS_24H_POLYIC_BMDM_DN	GSE17721_12H_VS_24H_POLYIC_BMDM_DN	Details ...	187	-0.39088148	-1.7182969	0.0	0.04398099	1.0	4032	tags=30%, list=13%, signal=35%
GSE17974_0.5H_VS_72H_UNTREATED_IN_VITRO_CD4_TCELL_DN	GSE17974_0.5H_VS_72H_UNTREATED_IN_VITRO_CD4_TCELL_DN	Details ...	182	-0.38662398	-1.7169107	0.0	0.044346403	1.0	5821	tags=42%, list=19%, signal=51%
GARGALOVIC_RESPONSE_TO_OXIDIZED_PHOSPHOLIPIDS_MAGENTA_DN	GARGALOVIC_RESPONSE_TO_OXIDIZED_PHOSPHOLIPIDS_MAGENTA_DN	Details ...	11	-0.70518947	-1.7165533	0.014925373	0.044365436	1.0	3454	tags=55%, list=11%, signal=61%
RNA_POLYMERASE_ACTIVITY	RNA_POLYMERASE_ACTIVITY	Details ...	16	-0.62938476	-1.7160578	0.015384615	0.044456895	1.0	4822	tags=50%, list=16%, signal=59%
GGGGCCC,MIR-296	GGGGCCC,MIR-296	Details ...	65	-0.46132565	-1.7158774	0.0	0.044412293	1.0	5410	tags=40%, list=18%, signal=49%
GSE20198_IL12_IL18_VS_IFNA_TREATED_ACT_CD4_TCELL_UP	GSE20198_IL12_IL18_VS_IFNA_TREATED_ACT_CD4_TCELL_UP	Details ...	183	-0.39030343	-1.7158381	0.0	0.044326	1.0	6420	tags=42%, list=21%, signal=52%
WHITFIELD_CELL_CYCLE_G1_S	WHITFIELD_CELL_CYCLE_G1_S	Details ...	129	-0.4083819	-1.7147343	0.0	0.044650164	1.0	5936	tags=40%, list=19%, signal=50%
REACTOME_PURINE_RIBONUCLEOSIDE_MONOPHOSPHATE_BIOSYNTHESIS	REACTOME_PURINE_RIBONUCLEOSIDE_MONOPHOSPHATE_BIOSYNTHESIS	Details ...	11	-0.67667454	-1.7138416	0.019283747	0.044895872	1.0	7810	tags=91%, list=26%, signal=122%
GSE19401_NAIVE_VS_IMMUNIZED_MOUSE_PLN_FOLLICULAR_DC_DN	GSE19401_NAIVE_VS_IMMUNIZED_MOUSE_PLN_FOLLICULAR_DC_DN	Details ...	191	-0.39048082	-1.7124395	0.0	0.045401406	1.0	4934	tags=34%, list=16%, signal=40%
GKCGCNNNNNNNTGAYG_UNKNOWN	GKCGCNNNNNNNTGAYG_UNKNOWN	Details ...	54	-0.46639648	-1.7101669	0.0077220076	0.046232343	1.0	6267	tags=46%, list=21%, signal=58%
GSE40274_CTRL_VS_IRF4_TRANSDUCED_ACTIVATED_CD4_TCELL_UP	GSE40274_CTRL_VS_IRF4_TRANSDUCED_ACTIVATED_CD4_TCELL_UP	Details ...	148	-0.3998377	-1.708384	0.0	0.046909932	1.0	5246	tags=37%, list=17%, signal=45%
GSE41867_NAIVE_VS_EFFECTOR_CD8_TCELL_DN	GSE41867_NAIVE_VS_EFFECTOR_CD8_TCELL_DN	Details ...	181	-0.3892408	-1.7081598	0.0	0.04690069	1.0	6216	tags=39%, list=20%, signal=49%
SA_REG_CASCADE_OF_CYCLIN_EXPR	SA_REG_CASCADE_OF_CYCLIN_EXPR	Details ...	13	-0.64875567	-1.7075602	0.01344086	0.04707497	1.0	4419	tags=46%, list=14%, signal=54%
GSE16450_IMMATURE_VS_MATURE_NEURON_CELL_LINE_DN	GSE16450_IMMATURE_VS_MATURE_NEURON_CELL_LINE_DN	Details ...	173	-0.3934396	-1.7064327	0.0	0.047424383	1.0	4725	tags=44%, list=15%, signal=52%
GSE17721_CTRL_VS_POLYIC_4H_BMDM_UP	GSE17721_CTRL_VS_POLYIC_4H_BMDM_UP	Details ...	175	-0.39092955	-1.7062172	0.0	0.047402374	1.0	4888	tags=33%, list=16%, signal=39%
GSE2405_HEAT_KILLED_LYSATE_VS_LIVE_A_PHAGOCYTOPHILUM_STIM_NEUTROPHIL_9H_DN	GSE2405_HEAT_KILLED_LYSATE_VS_LIVE_A_PHAGOCYTOPHILUM_STIM_NEUTROPHIL_9H_DN	Details ...	184	-0.38496727	-1.7032312	0.0	0.04871032	1.0	4944	tags=33%, list=16%, signal=39%
GSE27786_LIN_NEG_VS_BCELL_UP	GSE27786_LIN_NEG_VS_BCELL_UP	Details ...	174	-0.39179894	-1.7020448	0.0	0.049160413	1.0	4311	tags=29%, list=14%, signal=33%
GSE22103_UNSTIM_VS_GMCSF_AND_IFNG_STIM_NEUTROPHIL_UP	GSE22103_UNSTIM_VS_GMCSF_AND_IFNG_STIM_NEUTROPHIL_UP	Details ...	180	-0.38847455	-1.7007589	0.0	0.049582098	1.0	5770	tags=41%, list=19%, signal=50%
GSE7348_UNSTIM_VS_LPS_STIM_MACROPHAGE_UP	GSE7348_UNSTIM_VS_LPS_STIM_MACROPHAGE_UP	Details ...	142	-0.39340696	-1.7000023	0.0	0.049813583	1.0	4481	tags=39%, list=15%, signal=45%
ELVIDGE_HYPOXIA_BY_DMOG_DN	ELVIDGE_HYPOXIA_BY_DMOG_DN	Details ...	54	-0.4729834	-1.6989092	0.0035714286	0.050187476	1.0	3379	tags=35%, list=11%, signal=39%
GSE2770_TGFB_AND_IL4_VS_IL4_TREATED_ACT_CD4_TCELL_6H_UP	GSE2770_TGFB_AND_IL4_VS_IL4_TREATED_ACT_CD4_TCELL_6H_UP	Details ...	166	-0.38563618	-1.6984118	0.0	0.050288584	1.0	6065	tags=34%, list=20%, signal=43%
OUILLETTE_CLL_13Q14_DELETION_DN	OUILLETTE_CLL_13Q14_DELETION_DN	Details ...	56	-0.47187704	-1.6957693	0.0033783785	0.051517818	1.0	4766	tags=43%, list=16%, signal=51%
GNF2_H2AFX	GNF2_H2AFX	Details ...	31	-0.51926804	-1.6952773	0.009404388	0.05160356	1.0	6123	tags=45%, list=20%, signal=56%
REACTOME_KERATAN_SULFATE_KERATIN_METABOLISM	REACTOME_KERATAN_SULFATE_KERATIN_METABOLISM	Details ...	23	-0.57472813	-1.694538	0.011267605	0.051802684	1.0	5760	tags=43%, list=19%, signal=54%
SPINDLE_ORGANIZATION_AND_BIOGENESIS	SPINDLE_ORGANIZATION_AND_BIOGENESIS	Details ...	11	-0.7045216	-1.6945324	0.022727273	0.051670194	1.0	6339	tags=64%, list=21%, signal=80%
GCM_RING1	GCM_RING1	Details ...	80	-0.43338516	-1.6934037	0.004347826	0.05209	1.0	4955	tags=34%, list=16%, signal=40%
PEART_HDAC_PROLIFERATION_CLUSTER_DN	PEART_HDAC_PROLIFERATION_CLUSTER_DN	Details ...	72	-0.44030434	-1.6925122	0.0	0.052428253	1.0	4612	tags=38%, list=15%, signal=44%
GSE39556_CD8A_DC_VS_NK_CELL_MOUSE_3H_POST_POLYIC_INJ_UP	GSE39556_CD8A_DC_VS_NK_CELL_MOUSE_3H_POST_POLYIC_INJ_UP	Details ...	191	-0.38665727	-1.6914189	0.0	0.052864175	1.0	6339	tags=41%, list=21%, signal=52%
GLINSKY_CANCER_DEATH_UP	GLINSKY_CANCER_DEATH_UP	Details ...	6	-0.7958548	-1.6908627	0.015765766	0.052989785	1.0	3665	tags=67%, list=12%, signal=76%
KEGG_N_GLYCAN_BIOSYNTHESIS	KEGG_N_GLYCAN_BIOSYNTHESIS	Details ...	46	-0.4704881	-1.6885953	0.0	0.053839196	1.0	5747	tags=41%, list=19%, signal=51%
GSE9988_LOW_LPS_VS_VEHICLE_TREATED_MONOCYTE_DN	GSE9988_LOW_LPS_VS_VEHICLE_TREATED_MONOCYTE_DN	Details ...	185	-0.3867081	-1.6874589	0.0	0.054266352	1.0	3665	tags=29%, list=12%, signal=32%
GSE46468_LUNG_INNATE_LYMPHOID_CELL_VS_SPLEEN_CD4_TCELL_UP	GSE46468_LUNG_INNATE_LYMPHOID_CELL_VS_SPLEEN_CD4_TCELL_UP	Details ...	180	-0.387561	-1.6873623	0.0	0.05417227	1.0	6341	tags=41%, list=21%, signal=52%
REACTOME_MITOTIC_M_M_G1_PHASES	REACTOME_MITOTIC_M_M_G1_PHASES	Details ...	165	-0.3891804	-1.6870455	0.0	0.05419821	1.0	6405	tags=38%, list=21%, signal=47%
REACTOME_MITOTIC_PROMETAPHASE	REACTOME_MITOTIC_PROMETAPHASE	Details ...	83	-0.4297195	-1.6868037	0.0	0.05416611	1.0	6405	tags=46%, list=21%, signal=58%
GSE10240_CTRL_VS_IL22_STIM_PRIMARY_BRONCHIAL_EPITHELIAL_CELLS_UP	GSE10240_CTRL_VS_IL22_STIM_PRIMARY_BRONCHIAL_EPITHELIAL_CELLS_UP		171	-0.38479882	-1.6856635	0.0	0.05456253	1.0	4712	tags=33%, list=15%, signal=39%
MORF_PHB	MORF_PHB		121	-0.4088957	-1.685295	0.0054945056	0.054635607	1.0	6166	tags=36%, list=20%, signal=45%
REACTOME_PHOSPHORYLATION_OF_THE_APC_C	REACTOME_PHOSPHORYLATION_OF_THE_APC_C		17	-0.6142228	-1.6844802	0.010928961	0.05496757	1.0	6519	tags=59%, list=21%, signal=75%
GSE11961_MARGINAL_ZONE_BCELL_VS_PLASMA_CELL_DAY7_UP	GSE11961_MARGINAL_ZONE_BCELL_VS_PLASMA_CELL_DAY7_UP		185	-0.38370985	-1.6842213	0.0	0.054964215	1.0	4720	tags=29%, list=15%, signal=34%
GSE31082_DN_VS_CD4_SP_THYMOCYTE_UP	GSE31082_DN_VS_CD4_SP_THYMOCYTE_UP		178	-0.39296454	-1.6831704	0.0	0.055324014	1.0	6022	tags=37%, list=20%, signal=45%
GSE27859_DC_VS_CD11C_INT_F480_INT_DC_DN	GSE27859_DC_VS_CD11C_INT_F480_INT_DC_DN		192	-0.3844253	-1.6813388	0.0	0.056168914	1.0	5705	tags=37%, list=19%, signal=45%
PID_BARD1_PATHWAY	PID_BARD1_PATHWAY		29	-0.5232549	-1.6793658	0.012012012	0.057112686	1.0	7806	tags=59%, list=26%, signal=79%
CROONQUIST_NRAS_SIGNALING_DN	CROONQUIST_NRAS_SIGNALING_DN		70	-0.44430447	-1.6791902	0.0	0.057054594	1.0	6339	tags=46%, list=21%, signal=58%
GSE2770_UNTREATED_VS_IL4_TREATED_ACT_CD4_TCELL_48H_DN	GSE2770_UNTREATED_VS_IL4_TREATED_ACT_CD4_TCELL_48H_DN		190	-0.37662828	-1.6783177	0.0	0.057320077	1.0	6283	tags=38%, list=21%, signal=47%
VITAMIN_TRANSPORT	VITAMIN_TRANSPORT		11	-0.6780651	-1.6766018	0.012658228	0.058032125	1.0	1000	tags=27%, list=3%, signal=28%
GSE40274_FOXP3_VS_FOXP3_AND_EOS_TRANSDUCED_ACTIVATED_CD4_TCELL_DN	GSE40274_FOXP3_VS_FOXP3_AND_EOS_TRANSDUCED_ACTIVATED_CD4_TCELL_DN		171	-0.38842654	-1.6758184	0.0	0.058382016	1.0	5719	tags=35%, list=19%, signal=43%
REACTOME_N_GLYCAN_ANTENNAE_ELONGATION_IN_THE_MEDIAL_TRANS_GOLGI	REACTOME_N_GLYCAN_ANTENNAE_ELONGATION_IN_THE_MEDIAL_TRANS_GOLGI		18	-0.5969271	-1.67497	0.014492754	0.05865783	1.0	5747	tags=39%, list=19%, signal=48%
SPIRA_SMOKERS_LUNG_CANCER_DN	SPIRA_SMOKERS_LUNG_CANCER_DN		20	-0.57614577	-1.6748968	0.016853932	0.058551043	1.0	3887	tags=40%, list=13%, signal=46%
KEGG_LIMONENE_AND_PINENE_DEGRADATION	KEGG_LIMONENE_AND_PINENE_DEGRADATION		10	-0.6965593	-1.6738967	0.014778325	0.05894425	1.0	2415	tags=30%, list=8%, signal=33%
REACTOME_RNA_POL_III_TRANSCRIPTION_INITIATION_FROM_TYPE_2_PROMOTER	REACTOME_RNA_POL_III_TRANSCRIPTION_INITIATION_FROM_TYPE_2_PROMOTER		23	-0.5560117	-1.6738555	0.021604938	0.05882374	1.0	5690	tags=52%, list=19%, signal=64%
MITOTIC_SPINDLE_ORGANIZATION_AND_BIOGENESIS	MITOTIC_SPINDLE_ORGANIZATION_AND_BIOGENESIS		10	-0.68977654	-1.673852	0.013888889	0.058682334	1.0	6339	tags=60%, list=21%, signal=76%
GSE21063_3H_VS_16H_ANTI_IGM_STIM_BCELL_DN	GSE21063_3H_VS_16H_ANTI_IGM_STIM_BCELL_DN		178	-0.38249004	-1.672916	0.0	0.059006155	1.0	5551	tags=38%, list=18%, signal=46%
GSE45365_HEALTHY_VS_MCMV_INFECTION_CD11B_DC_IFNAR_KO_UP	GSE45365_HEALTHY_VS_MCMV_INFECTION_CD11B_DC_IFNAR_KO_UP		167	-0.37730756	-1.6724653	0.0	0.059125736	1.0	3280	tags=26%, list=11%, signal=29%
GSE16451_IMMATURE_VS_MATURE_NEURON_CELL_LINE_WEST_EQUINE_ENC_VIRUS_DN	GSE16451_IMMATURE_VS_MATURE_NEURON_CELL_LINE_WEST_EQUINE_ENC_VIRUS_DN		185	-0.38279524	-1.6719964	0.0	0.059224036	1.0	4684	tags=38%, list=15%, signal=44%
GSE36392_EOSINOPHIL_VS_MAC_IL25_TREATED_LUNG_DN	GSE36392_EOSINOPHIL_VS_MAC_IL25_TREATED_LUNG_DN		185	-0.3777656	-1.6716732	0.0	0.05926649	1.0	6493	tags=38%, list=21%, signal=48%
VACUOLE_ORGANIZATION_AND_BIOGENESIS	VACUOLE_ORGANIZATION_AND_BIOGENESIS		11	-0.66477096	-1.67145	0.0080	0.059266474	1.0	3896	tags=45%, list=13%, signal=52%
GSE15930_NAIVE_VS_24H_IN_VITRO_STIM_CD8_TCELL_DN	GSE15930_NAIVE_VS_24H_IN_VITRO_STIM_CD8_TCELL_DN		191	-0.3840219	-1.6714013	0.0	0.05915248	1.0	6066	tags=37%, list=20%, signal=45%
GSE33292_WT_VS_TCF1_KO_DN3_THYMOCYTE_DN	GSE33292_WT_VS_TCF1_KO_DN3_THYMOCYTE_DN		194	-0.37924746	-1.6711334	0.0	0.05915478	1.0	5222	tags=34%, list=17%, signal=41%
GSE14000_4H_VS_16H_LPS_DC_TRANSLATED_RNA_DN	GSE14000_4H_VS_16H_LPS_DC_TRANSLATED_RNA_DN		181	-0.37981418	-1.6708716	0.0	0.05913639	1.0	5050	tags=38%, list=17%, signal=45%
POSITIVE_REGULATION_OF_JNK_ACTIVITY	POSITIVE_REGULATION_OF_JNK_ACTIVITY		15	-0.6264118	-1.6708171	0.010752688	0.059026234	1.0	5007	tags=53%, list=16%, signal=64%
PUJANA_BREAST_CANCER_WITH_BRCA1_MUTATED_UP	PUJANA_BREAST_CANCER_WITH_BRCA1_MUTATED_UP		55	-0.4563345	-1.6705042	0.007662835	0.059032135	1.0	5642	tags=38%, list=18%, signal=47%
CTCNANGTGNY_UNKNOWN	CTCNANGTGNY_UNKNOWN		77	-0.42539144	-1.6701156	0.0	0.05909451	1.0	3404	tags=27%, list=11%, signal=31%
GSE32423_MEMORY_VS_NAIVE_CD8_TCELL_IL7_DN	GSE32423_MEMORY_VS_NAIVE_CD8_TCELL_IL7_DN		172	-0.38104433	-1.6700025	0.0	0.059010934	1.0	2738	tags=26%, list=9%, signal=28%
GSE1460_INTRATHYMIC_T_PROGENITOR_VS_THYMIC_STROMAL_CELL_UP	GSE1460_INTRATHYMIC_T_PROGENITOR_VS_THYMIC_STROMAL_CELL_UP		179	-0.37869993	-1.66988	0.0	0.05891748	1.0	4431	tags=30%, list=15%, signal=35%
GSE27786_LIN_NEG_VS_MONO_MAC_UP	GSE27786_LIN_NEG_VS_MONO_MAC_UP		189	-0.37226087	-1.6691577	0.0	0.0591729	1.0	3039	tags=22%, list=10%, signal=25%
GSE9988_LPS_VS_CTRL_TREATED_MONOCYTE_DN	GSE9988_LPS_VS_CTRL_TREATED_MONOCYTE_DN		188	-0.38337177	-1.6687979	0.0	0.05921446	1.0	3836	tags=30%, list=13%, signal=34%
GSE17301_ACD3_ACD28_VS_ACD3_ACD28_AND_IFNA2_STIM_CD8_TCELL_UP	GSE17301_ACD3_ACD28_VS_ACD3_ACD28_AND_IFNA2_STIM_CD8_TCELL_UP		178	-0.37771428	-1.667005	0.0	0.060102705	1.0	5797	tags=38%, list=19%, signal=46%
CARBOHYDRATE_METABOLIC_PROCESS	CARBOHYDRATE_METABOLIC_PROCESS		159	-0.3859806	-1.6668798	0.0	0.0600234	1.0	3471	tags=23%, list=11%, signal=26%
GSE9960_GRAM_NEG_VS_GRAM_NEG_AND_POS_SEPSIS_PBMC_DN	GSE9960_GRAM_NEG_VS_GRAM_NEG_AND_POS_SEPSIS_PBMC_DN		176	-0.38391608	-1.6654478	0.0	0.060610507	1.0	6274	tags=36%, list=21%, signal=46%
GSE46606_IRF4MID_VS_WT_CD40L_IL2_IL5_DAY3_STIMULATED_BCELL_DN	GSE46606_IRF4MID_VS_WT_CD40L_IL2_IL5_DAY3_STIMULATED_BCELL_DN		189	-0.37499827	-1.6646702	0.0	0.060914785	1.0	5034	tags=37%, list=16%, signal=43%
GCM_AIP	GCM_AIP		35	-0.5004838	-1.6632963	0.015723271	0.06148037	1.0	4944	tags=34%, list=16%, signal=41%
GARGALOVIC_RESPONSE_TO_OXIDIZED_PHOSPHOLIPIDS_GREEN_DN	GARGALOVIC_RESPONSE_TO_OXIDIZED_PHOSPHOLIPIDS_GREEN_DN		23	-0.5545759	-1.659742	0.011204482	0.06315525	1.0	4383	tags=52%, list=14%, signal=61%
WU_HBX_TARGETS_3_UP	WU_HBX_TARGETS_3_UP		17	-0.590997	-1.6594788	0.033898305	0.063179195	1.0	1562	tags=35%, list=5%, signal=37%
GSE25085_FETAL_LIVER_VS_ADULT_BM_SP4_THYMIC_IMPLANT_DN	GSE25085_FETAL_LIVER_VS_ADULT_BM_SP4_THYMIC_IMPLANT_DN		184	-0.3772351	-1.6592475	0.0	0.06316522	1.0	6329	tags=41%, list=21%, signal=52%
GSE6674_UNSTIM_VS_ANTI_IGM_AND_CPG_STIM_BCELL_DN	GSE6674_UNSTIM_VS_ANTI_IGM_AND_CPG_STIM_BCELL_DN		182	-0.37029573	-1.6584345	0.0	0.063468024	1.0	5173	tags=40%, list=17%, signal=48%
GSE46606_IRF4HIGH_VS_WT_CD40L_IL2_IL5_DAY1_STIMULATED_BCELL_UP	GSE46606_IRF4HIGH_VS_WT_CD40L_IL2_IL5_DAY1_STIMULATED_BCELL_UP		188	-0.37563652	-1.6573585	0.0	0.06394192	1.0	4571	tags=35%, list=15%, signal=40%
HYDROLASE_ACTIVITY_HYDROLYZING_N_GLYCOSYL_COMPOUNDS	HYDROLASE_ACTIVITY_HYDROLYZING_N_GLYCOSYL_COMPOUNDS		10	-0.68314236	-1.6573279	0.022332506	0.06381238	1.0	2859	tags=50%, list=9%, signal=55%
GSE5142_CTRL_VS_HTERT_TRANSDUCED_CD8_TCELL_EARLY_PASSAGE_CLONE_DN	GSE5142_CTRL_VS_HTERT_TRANSDUCED_CD8_TCELL_EARLY_PASSAGE_CLONE_DN		175	-0.38138378	-1.6572745	0.0	0.063718475	1.0	4612	tags=31%, list=15%, signal=37%
GSE7852_LN_VS_FAT_TREG_UP	GSE7852_LN_VS_FAT_TREG_UP		184	-0.3770758	-1.6571516	0.0	0.06363562	1.0	6418	tags=44%, list=21%, signal=55%
PRC2_EZH2_UP.V1_UP	PRC2_EZH2_UP.V1_UP		163	-0.37842113	-1.6570596	0.0	0.063532576	1.0	3890	tags=30%, list=13%, signal=34%
N_ACETYLGLUCOSAMINE_METABOLIC_PROCESS	N_ACETYLGLUCOSAMINE_METABOLIC_PROCESS		10	-0.6885734	-1.6555632	0.01923077	0.06421799	1.0	1611	tags=30%, list=5%, signal=32%
GSE16266_LPS_VS_HEATSHOCK_AND_LPS_STIM_MEF_DN	GSE16266_LPS_VS_HEATSHOCK_AND_LPS_STIM_MEF_DN		180	-0.37543118	-1.654954	0.0	0.06441153	1.0	3549	tags=33%, list=12%, signal=37%
GSE2770_UNTREATED_VS_IL4_TREATED_ACT_CD4_TCELL_2H_DN	GSE2770_UNTREATED_VS_IL4_TREATED_ACT_CD4_TCELL_2H_DN		185	-0.37996626	-1.6545832	0.0	0.06445457	1.0	6295	tags=39%, list=21%, signal=49%
GSE11924_TFH_VS_TH17_CD4_TCELL_DN	GSE11924_TFH_VS_TH17_CD4_TCELL_DN		178	-0.37640226	-1.654551	0.0	0.06432821	1.0	4923	tags=28%, list=16%, signal=33%
GSE21927_SPLEEN_C57BL6_VS_EL4_TUMOR_BALBC_MONOCYTES_DN	GSE21927_SPLEEN_C57BL6_VS_EL4_TUMOR_BALBC_MONOCYTES_DN		188	-0.36956894	-1.6543264	0.0	0.06431098	1.0	4546	tags=31%, list=15%, signal=36%
VALK_AML_CLUSTER_16	VALK_AML_CLUSTER_16		23	-0.54267615	-1.6517863	0.011331445	0.06559499	1.0	420	tags=17%, list=1%, signal=18%
GSE19772_CTRL_VS_HCMV_INF_MONOCYTES_AND_PI3K_INHIBITION_DN	GSE19772_CTRL_VS_HCMV_INF_MONOCYTES_AND_PI3K_INHIBITION_DN		172	-0.37654182	-1.6515836	0.0	0.06556048	1.0	4389	tags=34%, list=14%, signal=40%
REACTOME_EXTENSION_OF_TELOMERES	REACTOME_EXTENSION_OF_TELOMERES		27	-0.52267075	-1.6514634	0.00952381	0.065479726	1.0	6306	tags=44%, list=21%, signal=56%
GSE1112_OT1_CD8AB_VS_HY_CD8AA_THYMOCYTE_RTOC_CULTURE_UP	GSE1112_OT1_CD8AB_VS_HY_CD8AA_THYMOCYTE_RTOC_CULTURE_UP		121	-0.39531237	-1.6513762	0.0	0.06539468	1.0	3565	tags=22%, list=12%, signal=25%
GSE40274_CTRL_VS_GATA1_TRANSDUCED_ACTIVATED_CD4_TCELL_UP	GSE40274_CTRL_VS_GATA1_TRANSDUCED_ACTIVATED_CD4_TCELL_UP		124	-0.39725885	-1.6512264	0.0	0.06533705	1.0	2228	tags=24%, list=7%, signal=26%
LINDGREN_BLADDER_CANCER_CLUSTER_1_UP	LINDGREN_BLADDER_CANCER_CLUSTER_1_UP		102	-0.40497229	-1.650517	0.0	0.06558961	1.0	6414	tags=37%, list=21%, signal=47%
GSE2405_S_AUREUS_VS_A_PHAGOCYTOPHILUM_NEUTROPHIL_DN	GSE2405_S_AUREUS_VS_A_PHAGOCYTOPHILUM_NEUTROPHIL_DN		188	-0.37209576	-1.649359	0.0	0.06601055	1.0	5974	tags=38%, list=20%, signal=47%
WANG_RESPONSE_TO_GSK3_INHIBITOR_SB216763_DN	WANG_RESPONSE_TO_GSK3_INHIBITOR_SB216763_DN		345	-0.35184997	-1.6492652	0.0	0.0659126	1.0	3770	tags=32%, list=12%, signal=37%
GSE30971_2H_VS_4H_LPS_STIM_MACROPHAGE_WBP7_HET_UP	GSE30971_2H_VS_4H_LPS_STIM_MACROPHAGE_WBP7_HET_UP		154	-0.38067895	-1.6483382	0.0	0.06624327	1.0	4869	tags=32%, list=16%, signal=38%
GSE6674_ANTI_IGM_VS_CPG_STIM_BCELL_DN	GSE6674_ANTI_IGM_VS_CPG_STIM_BCELL_DN		186	-0.37458548	-1.6481813	0.0	0.06618646	1.0	3396	tags=35%, list=11%, signal=39%
DODD_NASOPHARYNGEAL_CARCINOMA_DN	DODD_NASOPHARYNGEAL_CARCINOMA_DN		1233	-0.30810925	-1.6462406	0.0	0.06710196	1.0	6341	tags=37%, list=21%, signal=45%
KEGG_DNA_REPLICATION	KEGG_DNA_REPLICATION		36	-0.4992538	-1.6457553	0.0130293155	0.067242	1.0	6639	tags=47%, list=22%, signal=60%
REACTOME_RNA_POL_III_TRANSCRIPTION	REACTOME_RNA_POL_III_TRANSCRIPTION		33	-0.49880838	-1.645741	0.011331445	0.06710646	1.0	5690	tags=42%, list=19%, signal=52%
OXFORD_RALA_OR_RALB_TARGETS_UP	OXFORD_RALA_OR_RALB_TARGETS_UP		48	-0.4675717	-1.6457378	0.0	0.06696429	1.0	5544	tags=42%, list=18%, signal=51%
GSE4590_PRE_BCELL_VS_LARGE_PRE_BCELL_DN	GSE4590_PRE_BCELL_VS_LARGE_PRE_BCELL_DN		149	-0.39288956	-1.6452248	0.0	0.0671033	1.0	4393	tags=38%, list=14%, signal=44%
GALE_APL_WITH_FLT3_MUTATED_UP	GALE_APL_WITH_FLT3_MUTATED_UP		54	-0.44979066	-1.6430919	0.0	0.0681367	1.0	6647	tags=48%, list=22%, signal=61%
GSE22432_MULTIPOTENT_VS_COMMON_DC_PROGENITOR_UNTREATED_UP	GSE22432_MULTIPOTENT_VS_COMMON_DC_PROGENITOR_UNTREATED_UP		193	-0.37253746	-1.642579	0.0	0.06829683	1.0	4800	tags=30%, list=16%, signal=35%
GSE41176_UNSTIM_VS_ANTI_IGM_STIM_BCELL_3H_DN	GSE41176_UNSTIM_VS_ANTI_IGM_STIM_BCELL_3H_DN		182	-0.36752057	-1.6417947	0.0	0.06862526	1.0	4949	tags=39%, list=16%, signal=46%
MIKKELSEN_ES_LCP_WITH_H3K4ME3	MIKKELSEN_ES_LCP_WITH_H3K4ME3		96	-0.40767518	-1.6410615	0.0	0.068909734	1.0	5079	tags=40%, list=17%, signal=47%
GAVIN_FOXP3_TARGETS_CLUSTER_P6	GAVIN_FOXP3_TARGETS_CLUSTER_P6		87	-0.41509727	-1.6405513	0.004310345	0.06904318	1.0	2175	tags=26%, list=7%, signal=28%
SONG_TARGETS_OF_IE86_CMV_PROTEIN	SONG_TARGETS_OF_IE86_CMV_PROTEIN		60	-0.44368306	-1.640495	0.0076923077	0.068953834	1.0	4935	tags=37%, list=16%, signal=44%
NUCLEOLUS	NUCLEOLUS		119	-0.39389232	-1.6404232	0.0	0.068852566	1.0	3305	tags=29%, list=11%, signal=32%
KALMA_E2F1_TARGETS	KALMA_E2F1_TARGETS		11	-0.6427564	-1.6403873	0.035443038	0.06872347	1.0	6639	tags=64%, list=22%, signal=81%
GSE1460_CD4_THYMOCYTE_VS_THYMIC_STROMAL_CELL_UP	GSE1460_CD4_THYMOCYTE_VS_THYMIC_STROMAL_CELL_UP		176	-0.37554926	-1.6401311	0.0	0.06872449	1.0	4795	tags=35%, list=16%, signal=41%
GSE46606_UNSTIM_VS_CD40L_IL2_IL5_1DAY_STIMULATED_IRF4_KO_BCELL_UP	GSE46606_UNSTIM_VS_CD40L_IL2_IL5_1DAY_STIMULATED_IRF4_KO_BCELL_UP		186	-0.36874124	-1.6401061	0.0	0.0685915	1.0	5594	tags=45%, list=18%, signal=54%
GSE26030_TH1_VS_TH17_RESTIMULATED_DAY15_POST_POLARIZATION_UP	GSE26030_TH1_VS_TH17_RESTIMULATED_DAY15_POST_POLARIZATION_UP		185	-0.3693448	-1.6395782	0.0	0.06871476	1.0	6277	tags=41%, list=21%, signal=51%
REACTOME_ACYL_CHAIN_REMODELLING_OF_PG	REACTOME_ACYL_CHAIN_REMODELLING_OF_PG		11	-0.6537104	-1.6391575	0.025316456	0.06880491	1.0	2635	tags=36%, list=9%, signal=40%
REACTOME_CELL_CYCLE_MITOTIC	REACTOME_CELL_CYCLE_MITOTIC		305	-0.3573851	-1.6383188	0.0	0.06916561	1.0	6519	tags=36%, list=21%, signal=45%
GSE37416_CTRL_VS_6H_F_TULARENSIS_LVS_NEUTROPHIL_UP	GSE37416_CTRL_VS_6H_F_TULARENSIS_LVS_NEUTROPHIL_UP		178	-0.37352777	-1.6382946	0.0	0.06903984	1.0	3939	tags=24%, list=13%, signal=28%
GSE36392_MAC_VS_NEUTROPHIL_IL25_TREATED_LUNG_UP	GSE36392_MAC_VS_NEUTROPHIL_IL25_TREATED_LUNG_UP		184	-0.36669573	-1.6365788	0.0	0.06985177	1.0	4497	tags=27%, list=15%, signal=32%
BIOCARTA_RANMS_PATHWAY	BIOCARTA_RANMS_PATHWAY		10	-0.66669756	-1.6363964	0.021077283	0.06980596	1.0	5014	tags=50%, list=16%, signal=60%
GSE24634_TREG_VS_TCONV_POST_DAY3_IL4_CONVERSION_UP	GSE24634_TREG_VS_TCONV_POST_DAY3_IL4_CONVERSION_UP		189	-0.36548772	-1.6359605	0.0	0.06992744	1.0	5908	tags=38%, list=19%, signal=47%
BILD_MYC_ONCOGENIC_SIGNATURE	BILD_MYC_ONCOGENIC_SIGNATURE		185	-0.37391654	-1.6350287	0.0	0.070326135	1.0	4584	tags=41%, list=15%, signal=48%
SIALYLTRANSFERASE_ACTIVITY	SIALYLTRANSFERASE_ACTIVITY		10	-0.67518085	-1.6342666	0.02238806	0.07055168	1.0	1580	tags=40%, list=5%, signal=42%
GSE13485_DAY1_VS_DAY21_YF17D_VACCINE_PBMC_DN	GSE13485_DAY1_VS_DAY21_YF17D_VACCINE_PBMC_DN		170	-0.37424755	-1.6341407	0.0	0.07046599	1.0	4676	tags=32%, list=15%, signal=37%
GSE2770_TGFB_AND_IL4_VS_IL4_TREATED_ACT_CD4_TCELL_48H_DN	GSE2770_TGFB_AND_IL4_VS_IL4_TREATED_ACT_CD4_TCELL_48H_DN		177	-0.37376463	-1.6337475	0.0	0.0705481	1.0	6060	tags=39%, list=20%, signal=48%
GSE40277_EOS_AND_LEF1_TRANSDUCED_VS_GATA1_AND_SATB1_TRANSDUCED_CD4_TCELL_DN	GSE40277_EOS_AND_LEF1_TRANSDUCED_VS_GATA1_AND_SATB1_TRANSDUCED_CD4_TCELL_DN		189	-0.36261234	-1.6327022	0.0	0.07111166	1.0	3879	tags=28%, list=13%, signal=32%
GSE13306_TREG_VS_TCONV_DN	GSE13306_TREG_VS_TCONV_DN		174	-0.37298706	-1.6325908	0.0	0.07100694	1.0	3577	tags=26%, list=12%, signal=29%
GSE40274_XBP1_VS_FOXP3_AND_XBP1_TRANSDUCED_ACTIVATED_CD4_TCELL_DN	GSE40274_XBP1_VS_FOXP3_AND_XBP1_TRANSDUCED_ACTIVATED_CD4_TCELL_DN		181	-0.37982374	-1.6320463	0.0	0.071137704	1.0	5893	tags=38%, list=19%, signal=46%
GSE2770_TGFB_AND_IL4_VS_IL12_TREATED_ACT_CD4_TCELL_48H_UP	GSE2770_TGFB_AND_IL4_VS_IL12_TREATED_ACT_CD4_TCELL_48H_UP		180	-0.3753548	-1.6317619	0.0	0.07117678	1.0	6151	tags=38%, list=20%, signal=47%
MODULE_125	MODULE_125		44	-0.46434987	-1.631547	0.0068965517	0.07114975	1.0	6639	tags=45%, list=22%, signal=58%
GSE14415_TCONV_VS_FOXP3_KO_INDUCED_TREG_DN	GSE14415_TCONV_VS_FOXP3_KO_INDUCED_TREG_DN		178	-0.37210867	-1.6312323	0.0	0.071172684	1.0	6001	tags=36%, list=20%, signal=44%
M_PHASE_OF_MITOTIC_CELL_CYCLE	M_PHASE_OF_MITOTIC_CELL_CYCLE		82	-0.42889458	-1.631118	0.0	0.071076035	1.0	8170	tags=59%, list=27%, signal=80%
GSE41867_DAY6_VS_DAY8_LCMV_ARMSTRONG_EFFECTOR_CD8_TCELL_DN	GSE41867_DAY6_VS_DAY8_LCMV_ARMSTRONG_EFFECTOR_CD8_TCELL_DN		184	-0.3733494	-1.629751	0.0	0.07180624	1.0	2907	tags=24%, list=10%, signal=26%
GSE45365_WT_VS_IFNAR_KO_BCELL_DN	GSE45365_WT_VS_IFNAR_KO_BCELL_DN		150	-0.37974745	-1.6283433	0.006024096	0.07254884	1.0	6444	tags=39%, list=21%, signal=49%
LYSOSOME_ORGANIZATION_AND_BIOGENESIS	LYSOSOME_ORGANIZATION_AND_BIOGENESIS		11	-0.66477096	-1.6272287	0.024390243	0.07301923	1.0	3896	tags=45%, list=13%, signal=52%
GSE25088_CTRL_VS_IL4_AND_ROSIGLITAZONE_STIM_MACROPHAGE_DN	GSE25088_CTRL_VS_IL4_AND_ROSIGLITAZONE_STIM_MACROPHAGE_DN		168	-0.37233454	-1.6261634	0.0	0.07347429	1.0	3808	tags=27%, list=12%, signal=31%
GSE3982_NEUTROPHIL_VS_NKCELL_DN	GSE3982_NEUTROPHIL_VS_NKCELL_DN		178	-0.36943325	-1.625649	0.0	0.07361106	1.0	4093	tags=26%, list=13%, signal=30%
NUMATA_CSF3_SIGNALING_VIA_STAT3	NUMATA_CSF3_SIGNALING_VIA_STAT3		19	-0.5696501	-1.6255978	0.007751938	0.073481284	1.0	3899	tags=42%, list=13%, signal=48%
REACTOME_E2F_ENABLED_INHIBITION_OF_PRE_REPLICATION_COMPLEX_FORMATION	REACTOME_E2F_ENABLED_INHIBITION_OF_PRE_REPLICATION_COMPLEX_FORMATION		10	-0.6753049	-1.6254364	0.01891253	0.073430404	1.0	5263	tags=60%, list=17%, signal=72%
GSE17974_2.5H_VS_72H_IL4_AND_ANTI_IL12_ACT_CD4_TCELL_DN	GSE17974_2.5H_VS_72H_IL4_AND_ANTI_IL12_ACT_CD4_TCELL_DN		174	-0.37397	-1.6244093	0.0	0.073931955	1.0	5418	tags=38%, list=18%, signal=46%
GSE7768_OVA_WITH_LPS_VS_OVA_WITH_MPL_IMMUNIZED_MOUSE_WHOLE_SPLEEN_6H_UP	GSE7768_OVA_WITH_LPS_VS_OVA_WITH_MPL_IMMUNIZED_MOUSE_WHOLE_SPLEEN_6H_UP		162	-0.36979288	-1.624081	0.0	0.073973514	1.0	4896	tags=34%, list=16%, signal=40%
GSE40274_CTRL_VS_HELIOS_TRANSDUCED_ACTIVATED_CD4_TCELL_UP	GSE40274_CTRL_VS_HELIOS_TRANSDUCED_ACTIVATED_CD4_TCELL_UP		157	-0.37230587	-1.6236113	0.0	0.07414161	1.0	5467	tags=32%, list=18%, signal=39%
GSE34156_UNTREATED_VS_6H_NOD2_AND_TLR1_TLR2_LIGAND_TREATED_MONOCYTE_DN	GSE34156_UNTREATED_VS_6H_NOD2_AND_TLR1_TLR2_LIGAND_TREATED_MONOCYTE_DN		143	-0.37804827	-1.6234554	0.0	0.074107155	1.0	4515	tags=29%, list=15%, signal=33%
NIKOLSKY_BREAST_CANCER_19P13_AMPLICON	NIKOLSKY_BREAST_CANCER_19P13_AMPLICON		5	-0.82571286	-1.6228013	0.012345679	0.074358635	1.0	496	tags=40%, list=2%, signal=41%
PYEON_HPV_POSITIVE_TUMORS_UP	PYEON_HPV_POSITIVE_TUMORS_UP		87	-0.4110657	-1.622468	0.0	0.07441055	1.0	7786	tags=49%, list=25%, signal=66%
GSE17721_0.5H_VS_12H_POLYIC_BMDM_UP	GSE17721_0.5H_VS_12H_POLYIC_BMDM_UP		171	-0.37038082	-1.6221486	0.0	0.07443107	1.0	3127	tags=23%, list=10%, signal=26%
ACGCACA,MIR-210	ACGCACA,MIR-210		6	-0.7815765	-1.6219611	0.020930232	0.07440993	1.0	6677	tags=100%, list=22%, signal=128%
CONDENSED_CHROMOSOME	CONDENSED_CHROMOSOME		33	-0.50420475	-1.6217433	0.0068728523	0.07438895	1.0	6123	tags=42%, list=20%, signal=53%
GSE36476_CTRL_VS_TSST_ACT_40H_MEMORY_CD4_TCELL_OLD_DN	GSE36476_CTRL_VS_TSST_ACT_40H_MEMORY_CD4_TCELL_OLD_DN		192	-0.3599022	-1.6204561	0.0	0.07506205	1.0	6372	tags=41%, list=21%, signal=52%
REACTOME_ASSOCIATION_OF_LICENSING_FACTORS_WITH_THE_PRE_REPLICATIVE_COMPLEX	REACTOME_ASSOCIATION_OF_LICENSING_FACTORS_WITH_THE_PRE_REPLICATIVE_COMPLEX		13	-0.6232732	-1.6200709	0.017676767	0.07513991	1.0	5263	tags=69%, list=17%, signal=84%
GSE22432_CONVENTIONAL_CDC_VS_PLASMACYTOID_PDC_UP	GSE22432_CONVENTIONAL_CDC_VS_PLASMACYTOID_PDC_UP		181	-0.36874324	-1.6188908	0.0062111802	0.07573603	1.0	4250	tags=33%, list=14%, signal=38%
REACTOME_BETA_DEFENSINS	REACTOME_BETA_DEFENSINS		6	-0.7726186	-1.6179073	0.0119904075	0.076210625	1.0	2149	tags=33%, list=7%, signal=36%
GSE19825_NAIVE_VS_IL2RAHIGH_DAY3_EFF_CD8_TCELL_DN	GSE19825_NAIVE_VS_IL2RAHIGH_DAY3_EFF_CD8_TCELL_DN		183	-0.36281496	-1.6161627	0.0	0.07716235	1.0	4225	tags=28%, list=14%, signal=32%
GSE45365_WT_VS_IFNAR_KO_CD11B_DC_MCMV_INFECTION_UP	GSE45365_WT_VS_IFNAR_KO_CD11B_DC_MCMV_INFECTION_UP		172	-0.37026545	-1.6142559	0.0	0.07815713	1.0	5282	tags=41%, list=17%, signal=49%
CHEN_ETV5_TARGETS_TESTIS	CHEN_ETV5_TARGETS_TESTIS		17	-0.59598994	-1.6142292	0.022792023	0.07802523	1.0	7498	tags=59%, list=25%, signal=78%
MITOSIS	MITOSIS		79	-0.4191832	-1.613745	0.013574661	0.07813753	1.0	7586	tags=53%, list=25%, signal=71%
PRAMOONJAGO_SOX4_TARGETS_DN	PRAMOONJAGO_SOX4_TARGETS_DN		47	-0.45362702	-1.6133088	0.0034482758	0.078277156	1.0	6004	tags=43%, list=20%, signal=53%
KANG_DOXORUBICIN_RESISTANCE_UP	KANG_DOXORUBICIN_RESISTANCE_UP		53	-0.450387	-1.6121521	0.014440433	0.07886037	1.0	6254	tags=53%, list=20%, signal=66%
REACTOME_POST_TRANSLATIONAL_PROTEIN_MODIFICATION	REACTOME_POST_TRANSLATIONAL_PROTEIN_MODIFICATION		163	-0.3723506	-1.6115551	0.0	0.07909514	1.0	4978	tags=33%, list=16%, signal=39%
REACTOME_RNA_POL_III_TRANSCRIPTION_INITIATION_FROM_TYPE_3_PROMOTER	REACTOME_RNA_POL_III_TRANSCRIPTION_INITIATION_FROM_TYPE_3_PROMOTER		26	-0.52430195	-1.6107792	0.015243903	0.07945552	1.0	5690	tags=46%, list=19%, signal=57%
GSE24210_CTRL_VS_IL35_TREATED_TCONV_CD4_TCELL_DN	GSE24210_CTRL_VS_IL35_TREATED_TCONV_CD4_TCELL_DN		191	-0.35814622	-1.609265	0.0	0.08029445	1.0	2964	tags=23%, list=10%, signal=25%
REACTOME_DNA_REPLICATION	REACTOME_DNA_REPLICATION		185	-0.36591455	-1.6092361	0.0	0.08015157	1.0	6405	tags=38%, list=21%, signal=48%
GSE26928_NAIVE_VS_EFF_MEMORY_CD4_TCELL_UP	GSE26928_NAIVE_VS_EFF_MEMORY_CD4_TCELL_UP		161	-0.36818522	-1.6091245	0.0	0.08008593	1.0	5952	tags=42%, list=19%, signal=51%
BURTON_ADIPOGENESIS_PEAK_AT_16HR	BURTON_ADIPOGENESIS_PEAK_AT_16HR		39	-0.47094673	-1.6088017	0.015243903	0.08015207	1.0	4901	tags=38%, list=16%, signal=46%
GSE29617_CTRL_VS_DAY7_TIV_FLU_VACCINE_PBMC_2008_DN	GSE29617_CTRL_VS_DAY7_TIV_FLU_VACCINE_PBMC_2008_DN		170	-0.37142083	-1.6084876	0.0	0.08023746	1.0	5872	tags=32%, list=19%, signal=40%
CASTELLANO_HRAS_AND_NRAS_TARGETS_DN	CASTELLANO_HRAS_AND_NRAS_TARGETS_DN		7	-0.72686964	-1.6079016	0.037406486	0.08042558	1.0	1217	tags=29%, list=4%, signal=30%
GSE22611_NOD2_TRANSDUCED_VS_CTRL_HEK293T_STIMULATED_WITH_MDP_2H_DN	GSE22611_NOD2_TRANSDUCED_VS_CTRL_HEK293T_STIMULATED_WITH_MDP_2H_DN		172	-0.37002045	-1.6073828	0.0	0.08061577	1.0	4922	tags=38%, list=16%, signal=45%
COFACTOR_TRANSPORTER_ACTIVITY	COFACTOR_TRANSPORTER_ACTIVITY		9	-0.68651545	-1.6067452	0.03661327	0.080903	1.0	1221	tags=44%, list=4%, signal=46%
GSE27786_NKCELL_VS_NKTCELL_DN	GSE27786_NKCELL_VS_NKTCELL_DN		172	-0.36192024	-1.6060476	0.0	0.08120477	1.0	4250	tags=27%, list=14%, signal=31%
CHR16P12	CHR16P12		68	-0.41913542	-1.6059761	0.007874016	0.081112765	1.0	4559	tags=34%, list=15%, signal=40%
GSE21063_CTRL_VS_ANTI_IGM_STIM_BCELL_NFATC1_KO_8H_DN	GSE21063_CTRL_VS_ANTI_IGM_STIM_BCELL_NFATC1_KO_8H_DN		184	-0.36296135	-1.6052363	0.0	0.081405155	1.0	6372	tags=48%, list=21%, signal=60%
GRAESSMANN_RESPONSE_TO_MC_AND_DOXORUBICIN_DN	GRAESSMANN_RESPONSE_TO_MC_AND_DOXORUBICIN_DN		711	-0.3227291	-1.6052258	0.0	0.08126065	1.0	5215	tags=29%, list=17%, signal=35%
GSE15930_NAIVE_VS_24H_IN_VITRO_STIM_INFAB_CD8_TCELL_DN	GSE15930_NAIVE_VS_24H_IN_VITRO_STIM_INFAB_CD8_TCELL_DN		190	-0.36233255	-1.6050392	0.0	0.08124049	1.0	6066	tags=37%, list=20%, signal=46%
GSE14415_INDUCED_TREG_VS_FAILED_INDUCED_TREG_UP	GSE14415_INDUCED_TREG_VS_FAILED_INDUCED_TREG_UP		181	-0.3630015	-1.6048282	0.0	0.08121619	1.0	3890	tags=29%, list=13%, signal=33%
REACTOME_NEP_NS2_INTERACTS_WITH_THE_CELLULAR_EXPORT_MACHINERY	REACTOME_NEP_NS2_INTERACTS_WITH_THE_CELLULAR_EXPORT_MACHINERY		27	-0.5032027	-1.6038705	0.025396826	0.08173137	1.0	8213	tags=56%, list=27%, signal=76%
CHR22Q11	CHR22Q11		120	-0.38422716	-1.6026156	0.0	0.08239081	1.0	4516	tags=26%, list=15%, signal=30%
GSE27786_LSK_VS_NKCELL_UP	GSE27786_LSK_VS_NKCELL_UP		177	-0.3661934	-1.602277	0.0	0.08248047	1.0	5410	tags=37%, list=18%, signal=44%
NUCLEAR_CHROMATIN	NUCLEAR_CHROMATIN		13	-0.6226095	-1.6021352	0.025510205	0.082387745	1.0	3748	tags=54%, list=12%, signal=61%
GNF2_CASP8	GNF2_CASP8		25	-0.5184436	-1.6016729	0.024725275	0.08253861	1.0	4370	tags=44%, list=14%, signal=51%
GSE29615_CTRL_VS_DAY3_LAIV_IFLU_VACCINE_PBMC_DN	GSE29615_CTRL_VS_DAY3_LAIV_IFLU_VACCINE_PBMC_DN		146	-0.37355617	-1.6004524	0.0	0.083153926	1.0	3026	tags=24%, list=10%, signal=26%
GSE17721_CPG_VS_GARDIQUIMOD_1H_BMDM_DN	GSE17721_CPG_VS_GARDIQUIMOD_1H_BMDM_DN		192	-0.35949895	-1.6002635	0.0	0.08310349	1.0	5146	tags=31%, list=17%, signal=37%
GSE42724_NAIVE_VS_B1_BCELL_DN	GSE42724_NAIVE_VS_B1_BCELL_DN		183	-0.36495733	-1.5975559	0.0	0.08467779	1.0	6014	tags=32%, list=20%, signal=39%
GSE46606_DAY1_VS_DAY3_CD40L_IL2_IL5_STIMULATED_IRF4HIGH_BCELL_UP	GSE46606_DAY1_VS_DAY3_CD40L_IL2_IL5_STIMULATED_IRF4HIGH_BCELL_UP		187	-0.36140808	-1.5962431	0.0	0.08534606	1.0	5409	tags=37%, list=18%, signal=45%
MODULE_448	MODULE_448		38	-0.477381	-1.5952336	0.018292682	0.08585914	1.0	2333	tags=21%, list=8%, signal=23%
E2F1_UP.V1_UP	E2F1_UP.V1_UP		179	-0.3663402	-1.5950825	0.0	0.08580658	1.0	6083	tags=38%, list=20%, signal=47%
GSE22886_CTRL_VS_LPS_24H_DC_UP	GSE22886_CTRL_VS_LPS_24H_DC_UP		193	-0.36328334	-1.594827	0.0	0.08579871	1.0	4645	tags=30%, list=15%, signal=35%
REGULATION_OF_JNK_ACTIVITY	REGULATION_OF_JNK_ACTIVITY		17	-0.57097715	-1.5946921	0.02278481	0.085762314	1.0	6004	tags=53%, list=20%, signal=66%
GSE17721_0.5H_VS_8H_CPG_BMDM_UP	GSE17721_0.5H_VS_8H_CPG_BMDM_UP		192	-0.35858324	-1.5938665	0.0	0.086163126	1.0	4385	tags=28%, list=14%, signal=33%
BURTON_ADIPOGENESIS_PEAK_AT_24HR	BURTON_ADIPOGENESIS_PEAK_AT_24HR		39	-0.4669772	-1.5932081	0.00990099	0.08646614	1.0	4146	tags=33%, list=14%, signal=39%
GSE22432_MULTIPOTENT_VS_COMMON_DC_PROGENITOR_UNTREATED_DN	GSE22432_MULTIPOTENT_VS_COMMON_DC_PROGENITOR_UNTREATED_DN		183	-0.36595625	-1.5914514	0.0	0.08748437	1.0	4928	tags=32%, list=16%, signal=38%
CROONQUIST_IL6_DEPRIVATION_DN	CROONQUIST_IL6_DEPRIVATION_DN		96	-0.3980079	-1.5911939	0.004524887	0.08750985	1.0	6339	tags=44%, list=21%, signal=55%
GSE27786_CD4_VS_CD8_TCELL_DN	GSE27786_CD4_VS_CD8_TCELL_DN		176	-0.3654975	-1.5911583	0.0	0.08738416	1.0	3877	tags=28%, list=13%, signal=32%
GSE26495_NAIVE_VS_PD1LOW_CD8_TCELL_UP	GSE26495_NAIVE_VS_PD1LOW_CD8_TCELL_UP		155	-0.37010485	-1.5897856	0.0	0.0880758	1.0	3401	tags=28%, list=11%, signal=32%
ACTIVATION_OF_JNK_ACTIVITY	ACTIVATION_OF_JNK_ACTIVITY		13	-0.60663056	-1.589549	0.030303031	0.088079736	1.0	5007	tags=54%, list=16%, signal=64%
GNF2_PRDX2	GNF2_PRDX2		26	-0.51059306	-1.5888394	0.023936171	0.088409975	1.0	3977	tags=38%, list=13%, signal=44%
GSE46606_UNSTIM_VS_CD40L_IL2_IL5_3DAY_STIMULATED_IRF4_KO_BCELL_DN	GSE46606_UNSTIM_VS_CD40L_IL2_IL5_3DAY_STIMULATED_IRF4_KO_BCELL_DN		173	-0.3636211	-1.5878124	0.0	0.088899165	1.0	5268	tags=36%, list=17%, signal=43%
GSE17721_0.5H_VS_12H_CPG_BMDM_UP	GSE17721_0.5H_VS_12H_CPG_BMDM_UP		189	-0.35956508	-1.5856408	0.0	0.09017186	1.0	6103	tags=35%, list=20%, signal=43%
GSE20754_WT_VS_TCF1_KO_MEMORY_CD8_TCELL_DN	GSE20754_WT_VS_TCF1_KO_MEMORY_CD8_TCELL_DN		176	-0.36194748	-1.5855912	0.0	0.09005654	1.0	6124	tags=38%, list=20%, signal=47%
COFACTOR_TRANSPORT	COFACTOR_TRANSPORT		9	-0.7016147	-1.5848156	0.03529412	0.09042237	1.0	1000	tags=33%, list=3%, signal=34%
REACTOME_RECRUITMENT_OF_NUMA_TO_MITOTIC_CENTROSOMES	REACTOME_RECRUITMENT_OF_NUMA_TO_MITOTIC_CENTROSOMES		10	-0.6526744	-1.5844349	0.028708134	0.090503715	1.0	3396	tags=40%, list=11%, signal=45%
ELVIDGE_HYPOXIA_DN	ELVIDGE_HYPOXIA_DN		134	-0.37113467	-1.5842748	0.0	0.090436116	1.0	3853	tags=30%, list=13%, signal=34%
GSE2770_IL12_AND_TGFB_ACT_VS_ACT_CD4_TCELL_2H_DN	GSE2770_IL12_AND_TGFB_ACT_VS_ACT_CD4_TCELL_2H_DN		172	-0.36767775	-1.584094	0.0	0.09040399	1.0	4344	tags=27%, list=14%, signal=31%
GGAMTNNNNNTCCY_UNKNOWN	GGAMTNNNNNTCCY_UNKNOWN		103	-0.38532513	-1.5839899	0.0	0.090303205	1.0	7718	tags=51%, list=25%, signal=69%
BENPORATH_ES_1	BENPORATH_ES_1		327	-0.33679545	-1.5835441	0.0	0.09042759	1.0	6445	tags=41%, list=21%, signal=51%
GSE2197_IMMUNOSUPPRESSIVE_DNA_VS_UNTREATEDIN_DC_DN	GSE2197_IMMUNOSUPPRESSIVE_DNA_VS_UNTREATEDIN_DC_DN		177	-0.36926407	-1.5831687	0.0	0.09048233	1.0	5929	tags=37%, list=19%, signal=46%
GSE2770_TGFB_AND_IL4_VS_IL12_TREATED_ACT_CD4_TCELL_6H_DN	GSE2770_TGFB_AND_IL4_VS_IL12_TREATED_ACT_CD4_TCELL_6H_DN		182	-0.35434848	-1.5819983	0.0	0.09108599	1.0	4178	tags=27%, list=14%, signal=31%
MISSIAGLIA_REGULATED_BY_METHYLATION_DN	MISSIAGLIA_REGULATED_BY_METHYLATION_DN		117	-0.37625384	-1.5818415	0.0	0.091049165	1.0	6123	tags=34%, list=20%, signal=43%
REACTOME_CYCLIN_A_B1_ASSOCIATED_EVENTS_DURING_G2_M_TRANSITION	REACTOME_CYCLIN_A_B1_ASSOCIATED_EVENTS_DURING_G2_M_TRANSITION		15	-0.57756937	-1.5817147	0.048	0.09098709	1.0	2175	tags=27%, list=7%, signal=29%
REACTOME_CDC6_ASSOCIATION_WITH_THE_ORC_ORIGIN_COMPLEX	REACTOME_CDC6_ASSOCIATION_WITH_THE_ORC_ORIGIN_COMPLEX		11	-0.64702153	-1.5816591	0.045801528	0.09087241	1.0	5263	tags=73%, list=17%, signal=88%
ZHANG_TLX_TARGETS_36HR_DN	ZHANG_TLX_TARGETS_36HR_DN		184	-0.362038	-1.5814229	0.0	0.09089112	1.0	7542	tags=42%, list=25%, signal=56%
MITOCHONDRIAL_PART	MITOCHONDRIAL_PART		137	-0.3637144	-1.5805777	0.0	0.09134891	1.0	4352	tags=23%, list=14%, signal=27%
GSE3982_NEUTROPHIL_VS_TH1_DN	GSE3982_NEUTROPHIL_VS_TH1_DN		183	-0.3570662	-1.5805548	0.0	0.0912031	1.0	5243	tags=34%, list=17%, signal=41%
KUMAMOTO_RESPONSE_TO_NUTLIN_3A_DN	KUMAMOTO_RESPONSE_TO_NUTLIN_3A_DN		10	-0.6664364	-1.5804371	0.037433155	0.09113715	1.0	4209	tags=50%, list=14%, signal=58%
GSE45365_HEALTHY_VS_MCMV_INFECTION_CD8A_DC_IFNAR_KO_UP	GSE45365_HEALTHY_VS_MCMV_INFECTION_CD8A_DC_IFNAR_KO_UP		177	-0.36397025	-1.5800378	0.0	0.09128503	1.0	4285	tags=31%, list=14%, signal=36%
MODULE_227	MODULE_227		10	-0.65627366	-1.5786904	0.038554218	0.09206261	1.0	5998	tags=60%, list=20%, signal=75%
LEE_BMP2_TARGETS_DN	LEE_BMP2_TARGETS_DN		823	-0.32199207	-1.5775774	0.0	0.09265012	1.0	6035	tags=40%, list=20%, signal=49%
CHR2P13	CHR2P13		65	-0.41601738	-1.5770354	0.007936508	0.09292767	1.0	4325	tags=32%, list=14%, signal=38%
GSE26928_NAIVE_VS_CENT_MEMORY_CD4_TCELL_UP	GSE26928_NAIVE_VS_CENT_MEMORY_CD4_TCELL_UP		165	-0.35771462	-1.5765244	0.0	0.09310241	1.0	3434	tags=28%, list=11%, signal=32%
ODONNELL_METASTASIS_DN	ODONNELL_METASTASIS_DN		22	-0.5309042	-1.5762489	0.016528925	0.09318081	1.0	3820	tags=41%, list=13%, signal=47%
REACTOME_TRIGLYCERIDE_BIOSYNTHESIS	REACTOME_TRIGLYCERIDE_BIOSYNTHESIS		37	-0.4675129	-1.5759671	0.01898734	0.0932068	1.0	3453	tags=32%, list=11%, signal=37%
GSE13485_PRE_VS_POST_YF17D_VACCINATION_PBMC_DN	GSE13485_PRE_VS_POST_YF17D_VACCINATION_PBMC_DN		184	-0.35729495	-1.5755739	0.0	0.09333396	1.0	6337	tags=40%, list=21%, signal=50%
GSE5589_UNSTIM_VS_45MIN_LPS_AND_IL10_STIM_MACROPHAGE_UP	GSE5589_UNSTIM_VS_45MIN_LPS_AND_IL10_STIM_MACROPHAGE_UP		176	-0.36130673	-1.5754504	0.0	0.093264006	1.0	4310	tags=28%, list=14%, signal=33%
REACTOME_BASE_FREE_SUGAR_PHOSPHATE_REMOVAL_VIA_THE_SINGLE_NUCLEOTIDE_REPLACEMENT_PATHWAY	REACTOME_BASE_FREE_SUGAR_PHOSPHATE_REMOVAL_VIA_THE_SINGLE_NUCLEOTIDE_REPLACEMENT_PATHWAY		10	-0.6493772	-1.5754236	0.035532996	0.093115725	1.0	2859	tags=50%, list=9%, signal=55%
GSE27786_BCELL_VS_NEUTROPHIL_UP	GSE27786_BCELL_VS_NEUTROPHIL_UP		192	-0.35887003	-1.5747882	0.0	0.09338959	1.0	5635	tags=32%, list=18%, signal=39%
GSE20366_CD103_KLRG1_DP_VS_DN_TREG_UP	GSE20366_CD103_KLRG1_DP_VS_DN_TREG_UP		163	-0.35585517	-1.573314	0.0	0.09425705	1.0	4360	tags=29%, list=14%, signal=33%
DNA_RECOMBINATION	DNA_RECOMBINATION		43	-0.45570663	-1.5727688	0.023178808	0.09451276	1.0	6391	tags=47%, list=21%, signal=59%
PROTEIN_AMINO_ACID_N_LINKED_GLYCOSYLATION	PROTEIN_AMINO_ACID_N_LINKED_GLYCOSYLATION		27	-0.49934426	-1.5724883	0.026706232	0.094521075	1.0	5684	tags=33%, list=19%, signal=41%
KEGG_GLYCOSPHINGOLIPID_BIOSYNTHESIS_LACTO_AND_NEOLACTO_SERIES	KEGG_GLYCOSPHINGOLIPID_BIOSYNTHESIS_LACTO_AND_NEOLACTO_SERIES		24	-0.51892805	-1.5723065	0.012048192	0.09449939	1.0	3048	tags=29%, list=10%, signal=32%
LEE_DIFFERENTIATING_T_LYMPHOCYTE	LEE_DIFFERENTIATING_T_LYMPHOCYTE		175	-0.36235854	-1.5722317	0.0	0.09441312	1.0	4910	tags=33%, list=16%, signal=39%
MOOTHA_MITOCHONDRIA	MOOTHA_MITOCHONDRIA		424	-0.33156005	-1.5709615	0.0	0.09517189	1.0	5331	tags=29%, list=17%, signal=35%
GSE411_100MIN_VS_400MIN_IL6_STIM_MACROPHAGE_DN	GSE411_100MIN_VS_400MIN_IL6_STIM_MACROPHAGE_DN		188	-0.35567293	-1.5707568	0.0	0.09511866	1.0	6281	tags=37%, list=21%, signal=47%
GSE15750_WT_VS_TRAF6KO_DAY6_EFF_CD8_TCELL_UP	GSE15750_WT_VS_TRAF6KO_DAY6_EFF_CD8_TCELL_UP		172	-0.36130148	-1.5697764	0.0	0.09566429	1.0	5081	tags=34%, list=17%, signal=41%
ELVIDGE_HIF1A_TARGETS_UP	ELVIDGE_HIF1A_TARGETS_UP		60	-0.42393818	-1.5678476	0.010600707	0.09686803	1.0	5550	tags=45%, list=18%, signal=55%
GSE17186_MEMORY_VS_NAIVE_BCELL_UP	GSE17186_MEMORY_VS_NAIVE_BCELL_UP		183	-0.3495516	-1.5677465	0.0	0.09678973	1.0	4660	tags=32%, list=15%, signal=38%
GSE40274_CTRL_VS_SATB1_TRANSDUCED_ACTIVATED_CD4_TCELL_UP	GSE40274_CTRL_VS_SATB1_TRANSDUCED_ACTIVATED_CD4_TCELL_UP		158	-0.3621873	-1.5666234	0.0	0.09750822	1.0	4305	tags=30%, list=14%, signal=34%
RIZ_ERYTHROID_DIFFERENTIATION_CCNE1	RIZ_ERYTHROID_DIFFERENTIATION_CCNE1		36	-0.471363	-1.5665799	0.009966778	0.09738231	1.0	1568	tags=25%, list=5%, signal=26%
GSE45365_NK_CELL_VS_CD11B_DC_MCMV_INFECTION_UP	GSE45365_NK_CELL_VS_CD11B_DC_MCMV_INFECTION_UP		165	-0.36013636	-1.566336	0.0	0.09740007	1.0	5027	tags=33%, list=16%, signal=39%
GSE30962_PRIMARY_VS_SECONDARY_CHRONIC_LCMV_INF_CD8_TCELL_UP	GSE30962_PRIMARY_VS_SECONDARY_CHRONIC_LCMV_INF_CD8_TCELL_UP		185	-0.3590539	-1.5658532	0.0	0.09758339	1.0	3799	tags=25%, list=12%, signal=29%
FRASOR_TAMOXIFEN_RESPONSE_DN	FRASOR_TAMOXIFEN_RESPONSE_DN		11	-0.64144886	-1.5658256	0.053299494	0.0974283	1.0	6004	tags=73%, list=20%, signal=90%
GSE17974_CTRL_VS_ACT_IL4_AND_ANTI_IL12_1H_CD4_TCELL_UP	GSE17974_CTRL_VS_ACT_IL4_AND_ANTI_IL12_1H_CD4_TCELL_UP		156	-0.35623488	-1.5657974	0.0	0.097279035	1.0	3925	tags=35%, list=13%, signal=40%
GSE27786_LIN_NEG_VS_NKTCELL_UP	GSE27786_LIN_NEG_VS_NKTCELL_UP		176	-0.35932502	-1.5657563	0.0	0.09715255	1.0	4892	tags=30%, list=16%, signal=35%
GSE37532_WT_VS_PPARG_KO_VISCERAL_ADIPOSE_TISSUE_TCONV_DN	GSE37532_WT_VS_PPARG_KO_VISCERAL_ADIPOSE_TISSUE_TCONV_DN		185	-0.35242355	-1.5657349	0.0	0.09700239	1.0	4550	tags=38%, list=15%, signal=44%
GSE2770_TGFB_AND_IL4_VS_TGFB_AND_IL12_TREATED_ACT_CD4_TCELL_48H_UP	GSE2770_TGFB_AND_IL4_VS_TGFB_AND_IL12_TREATED_ACT_CD4_TCELL_48H_UP		176	-0.3624387	-1.5653018	0.0	0.097131215	1.0	6056	tags=33%, list=20%, signal=41%
GSE8685_IL2_STARVED_VS_IL2_ACT_IL2_STARVED_CD4_TCELL_DN	GSE8685_IL2_STARVED_VS_IL2_ACT_IL2_STARVED_CD4_TCELL_DN		182	-0.35537788	-1.5650462	0.0	0.09717177	1.0	4662	tags=29%, list=15%, signal=34%
GSE20727_CTRL_VS_ROS_INH_AND_DNFB_ALLERGEN_TREATED_DC_DN	GSE20727_CTRL_VS_ROS_INH_AND_DNFB_ALLERGEN_TREATED_DC_DN		179	-0.35521483	-1.5648341	0.0	0.097190164	1.0	3905	tags=25%, list=13%, signal=28%
EARLY_ENDOSOME	EARLY_ENDOSOME		18	-0.54265636	-1.5646918	0.03217158	0.0971421	1.0	3100	tags=39%, list=10%, signal=43%
GSE16266_CTRL_VS_HEATSHOCK_AND_LPS_STIM_MEF_DN	GSE16266_CTRL_VS_HEATSHOCK_AND_LPS_STIM_MEF_DN		184	-0.3605993	-1.564626	0.0	0.09703014	1.0	3878	tags=27%, list=13%, signal=31%
PUJANA_CHEK2_PCC_NETWORK	PUJANA_CHEK2_PCC_NETWORK		745	-0.31841195	-1.5645307	0.0	0.096923955	1.0	6475	tags=34%, list=21%, signal=42%
ACTAYRNNNCCCR_UNKNOWN	ACTAYRNNNCCCR_UNKNOWN		416	-0.33047867	-1.564015	0.0	0.09712995	1.0	5273	tags=31%, list=17%, signal=37%
GSE16522_ANTI_CD3CD28_STIM_VS_UNSTIM_MEMORY_CD8_TCELL_DN	GSE16522_ANTI_CD3CD28_STIM_VS_UNSTIM_MEMORY_CD8_TCELL_DN		182	-0.356485	-1.5636911	0.0	0.09719206	1.0	5867	tags=32%, list=19%, signal=39%
GSE27786_LIN_NEG_VS_ERYTHROBLAST_UP	GSE27786_LIN_NEG_VS_ERYTHROBLAST_UP		187	-0.35407385	-1.5628258	0.0	0.09768209	1.0	6420	tags=36%, list=21%, signal=46%
RIZ_ERYTHROID_DIFFERENTIATION	RIZ_ERYTHROID_DIFFERENTIATION		71	-0.4056202	-1.562798	0.003787879	0.09754825	1.0	5082	tags=34%, list=17%, signal=40%
GSE27786_LSK_VS_NKTCELL_UP	GSE27786_LSK_VS_NKTCELL_UP		180	-0.3611261	-1.562668	0.0	0.097454764	1.0	4431	tags=29%, list=15%, signal=34%
GSE24210_RESTING_TREG_VS_TCONV_DN	GSE24210_RESTING_TREG_VS_TCONV_DN		192	-0.35633883	-1.5625343	0.0	0.097376145	1.0	4709	tags=32%, list=15%, signal=38%
GSE7852_THYMUS_VS_FAT_TCONV_UP	GSE7852_THYMUS_VS_FAT_TCONV_UP		176	-0.35295165	-1.5620433	0.0	0.097586624	1.0	5660	tags=33%, list=19%, signal=40%
GSE21033_3H_VS_24H_POLYIC_STIM_DC_DN	GSE21033_3H_VS_24H_POLYIC_STIM_DC_DN		115	-0.37696534	-1.5616331	0.005076142	0.09769603	1.0	5113	tags=34%, list=17%, signal=41%
REACTOME_RNA_POL_III_CHAIN_ELONGATION	REACTOME_RNA_POL_III_CHAIN_ELONGATION		17	-0.5683497	-1.5615252	0.038674034	0.09759232	1.0	5690	tags=53%, list=19%, signal=65%
CELL_CYCLE_PROCESS	CELL_CYCLE_PROCESS		184	-0.35597676	-1.5614389	0.0	0.09749428	1.0	6594	tags=44%, list=22%, signal=56%
GSE22140_HEALTHY_VS_ARTHRITIC_GERMFREE_MOUSE_CD4_TCELL_UP	GSE22140_HEALTHY_VS_ARTHRITIC_GERMFREE_MOUSE_CD4_TCELL_UP		193	-0.35538208	-1.5612066	0.0	0.09749913	1.0	4032	tags=27%, list=13%, signal=31%
GSE10463_CD40L_AND_VA347_VS_CD40L_IN_DC_DN	GSE10463_CD40L_AND_VA347_VS_CD40L_IN_DC_DN		121	-0.37591264	-1.5611598	0.0	0.09737806	1.0	4676	tags=31%, list=15%, signal=37%
JAIN_NFKB_SIGNALING	JAIN_NFKB_SIGNALING		74	-0.39863452	-1.560896	0.004032258	0.097412	1.0	5161	tags=38%, list=17%, signal=45%
GINESTIER_BREAST_CANCER_ZNF217_AMPLIFIED_DN	GINESTIER_BREAST_CANCER_ZNF217_AMPLIFIED_DN		302	-0.3323483	-1.5605727	0.0	0.097465195	1.0	5997	tags=35%, list=20%, signal=43%
PID_AURORA_B_PATHWAY	PID_AURORA_B_PATHWAY		39	-0.4558808	-1.5584395	0.013422819	0.098846875	1.0	3854	tags=38%, list=13%, signal=44%
GSE31082_DP_VS_CD8_SP_THYMOCYTE_DN	GSE31082_DP_VS_CD8_SP_THYMOCYTE_DN		181	-0.3564013	-1.5584029	0.0	0.09871191	1.0	4355	tags=30%, list=14%, signal=35%
GSE14908_RESTING_VS_HDM_STIM_CD4_TCELL_ATOPIC_PATIENT_UP	GSE14908_RESTING_VS_HDM_STIM_CD4_TCELL_ATOPIC_PATIENT_UP		177	-0.35422698	-1.5571817	0.0	0.09948705	1.0	4999	tags=28%, list=16%, signal=34%
GSE13484_12H_VS_3H_YF17D_VACCINE_STIM_PBMC_UP	GSE13484_12H_VS_3H_YF17D_VACCINE_STIM_PBMC_UP		181	-0.3565338	-1.5570372	0.0	0.09943875	1.0	4299	tags=27%, list=14%, signal=31%
REACTOME_RNA_POL_III_TRANSCRIPTION_TERMINATION	REACTOME_RNA_POL_III_TRANSCRIPTION_TERMINATION		19	-0.5419135	-1.5563333	0.019178081	0.09979087	1.0	5690	tags=47%, list=19%, signal=58%
CHR1P11	CHR1P11		6	-0.7574572	-1.5561956	0.031707317	0.09973013	1.0	1584	tags=50%, list=5%, signal=53%
GSE2770_IL12_VS_IL4_TREATED_ACT_CD4_TCELL_48H_UP	GSE2770_IL12_VS_IL4_TREATED_ACT_CD4_TCELL_48H_UP		177	-0.3553646	-1.5553881	0.0	0.100199595	1.0	5719	tags=32%, list=19%, signal=39%
GSE3982_CTRL_VS_PMA_STIM_EOSINOPHIL_UP	GSE3982_CTRL_VS_PMA_STIM_EOSINOPHIL_UP		182	-0.35453314	-1.5546943	0.0	0.10053646	1.0	3931	tags=27%, list=13%, signal=31%
MODULE_337	MODULE_337		58	-0.41933498	-1.5545802	0.008163265	0.10047236	1.0	4963	tags=43%, list=16%, signal=51%
MODULE_320	MODULE_320		20	-0.5503563	-1.5543447	0.028350515	0.100470796	1.0	8170	tags=60%, list=27%, signal=82%
REACTOME_CIRCADIAN_REPRESSION_OF_EXPRESSION_BY_REV_ERBA	REACTOME_CIRCADIAN_REPRESSION_OF_EXPRESSION_BY_REV_ERBA		22	-0.5186888	-1.553679	0.016949153	0.100786105	1.0	409	tags=18%, list=1%, signal=18%
GARY_CD5_TARGETS_DN	GARY_CD5_TARGETS_DN		419	-0.32231537	-1.5531212	0.0	0.101024285	1.0	4808	tags=30%, list=16%, signal=35%
OLIGOSACCHARIDE_METABOLIC_PROCESS	OLIGOSACCHARIDE_METABOLIC_PROCESS		11	-0.62006015	-1.553121	0.030303031	0.10086544	1.0	4597	tags=36%, list=15%, signal=43%
VANHARANTA_UTERINE_FIBROID_WITH_7Q_DELETION_UP	VANHARANTA_UTERINE_FIBROID_WITH_7Q_DELETION_UP		62	-0.41642255	-1.5530545	0.012448133	0.10075984	1.0	7217	tags=45%, list=24%, signal=59%
PID_FOXM1_PATHWAY	PID_FOXM1_PATHWAY		39	-0.44995275	-1.552184	0.020134227	0.10128847	1.0	2662	tags=36%, list=9%, signal=39%
GSE18893_CTRL_VS_TNF_TREATED_TCONV_2H_DN	GSE18893_CTRL_VS_TNF_TREATED_TCONV_2H_DN		182	-0.35305157	-1.5520854	0.0	0.10119825	1.0	5928	tags=39%, list=19%, signal=48%
GSE27786_NEUTROPHIL_VS_MONO_MAC_DN	GSE27786_NEUTROPHIL_VS_MONO_MAC_DN		184	-0.35100657	-1.551942	0.0	0.10114666	1.0	5750	tags=34%, list=19%, signal=41%
MAP_KINASE_KINASE_KINASE_ACTIVITY	MAP_KINASE_KINASE_KINASE_ACTIVITY		9	-0.67485297	-1.5516058	0.058536585	0.10124376	1.0	5007	tags=56%, list=16%, signal=66%
GSE1740_UNSTIM_VS_IFNA_STIMULATED_MCSF_IFNG_DERIVED_MACROPHAGE_DN	GSE1740_UNSTIM_VS_IFNA_STIMULATED_MCSF_IFNG_DERIVED_MACROPHAGE_DN		173	-0.35989976	-1.551525	0.0	0.10116096	1.0	4669	tags=32%, list=15%, signal=38%
GSE43863_TH1_VS_LY6C_LOW_CXCR5NEG_EFFECTOR_CD4_TCELL_DN	GSE43863_TH1_VS_LY6C_LOW_CXCR5NEG_EFFECTOR_CD4_TCELL_DN		191	-0.34610462	-1.5514177	0.0	0.101072915	1.0	6391	tags=38%, list=21%, signal=47%
GSE29617_CTRL_VS_TIV_FLU_VACCINE_PBMC_2008_DN	GSE29617_CTRL_VS_TIV_FLU_VACCINE_PBMC_2008_DN		181	-0.3590236	-1.5514098	0.0	0.10091769	1.0	6294	tags=32%, list=21%, signal=40%
DOUBLE_STRAND_BREAK_REPAIR	DOUBLE_STRAND_BREAK_REPAIR		23	-0.52992404	-1.5510583	0.0362117	0.10104394	1.0	6990	tags=43%, list=23%, signal=56%
REACTOME_VITAMIN_B5_PANTOTHENATE_METABOLISM	REACTOME_VITAMIN_B5_PANTOTHENATE_METABOLISM		11	-0.62164783	-1.55104	0.027431421	0.1009031	1.0	4191	tags=55%, list=14%, signal=63%
GSE34217_MIR17_92_OVEREXPRESS_VS_WT_ACT_CD8_TCELL_DN	GSE34217_MIR17_92_OVEREXPRESS_VS_WT_ACT_CD8_TCELL_DN		120	-0.37113154	-1.5506418	0.0057471264	0.10104099	1.0	4922	tags=33%, list=16%, signal=39%
GSE2405_0H_VS_12H_A_PHAGOCYTOPHILUM_STIM_NEUTROPHIL_DN	GSE2405_0H_VS_12H_A_PHAGOCYTOPHILUM_STIM_NEUTROPHIL_DN		169	-0.3581274	-1.550491	0.0	0.100984916	1.0	6123	tags=40%, list=20%, signal=50%
GSE9960_GRAM_NEG_VS_GRAM_POS_SEPSIS_PBMC_DN	GSE9960_GRAM_NEG_VS_GRAM_POS_SEPSIS_PBMC_DN		184	-0.3486662	-1.5500968	0.0	0.10112736	1.0	4852	tags=29%, list=16%, signal=34%
BAKER_HEMATOPOESIS_STAT1_TARGETS	BAKER_HEMATOPOESIS_STAT1_TARGETS		10	-0.6397034	-1.5500928	0.038812786	0.100975245	1.0	785	tags=40%, list=3%, signal=41%
ZHANG_RESPONSE_TO_IKK_INHIBITOR_AND_TNF_DN	ZHANG_RESPONSE_TO_IKK_INHIBITOR_AND_TNF_DN		95	-0.38807255	-1.5499377	0.004716981	0.100911126	1.0	5735	tags=49%, list=19%, signal=61%
SMID_BREAST_CANCER_LUMINAL_A_DN	SMID_BREAST_CANCER_LUMINAL_A_DN		17	-0.56076604	-1.5493522	0.032911394	0.101196125	1.0	4136	tags=47%, list=14%, signal=54%
GSE46606_IRF4MID_VS_WT_CD40L_IL2_IL5_DAY1_STIMULATED_BCELL_UP	GSE46606_IRF4MID_VS_WT_CD40L_IL2_IL5_DAY1_STIMULATED_BCELL_UP		182	-0.35158265	-1.5483084	0.0	0.10184361	1.0	4309	tags=32%, list=14%, signal=38%
GSE5542_IFNA_VS_IFNA_AND_IFNG_TREATED_EPITHELIAL_CELLS_24H_DN	GSE5542_IFNA_VS_IFNA_AND_IFNG_TREATED_EPITHELIAL_CELLS_24H_DN		174	-0.35109532	-1.5481266	0.0	0.10181585	1.0	5513	tags=31%, list=18%, signal=38%
BIOCARTA_RAC1_PATHWAY	BIOCARTA_RAC1_PATHWAY		23	-0.5228986	-1.5468172	0.022988506	0.10262965	1.0	6318	tags=61%, list=21%, signal=77%
CENTROSOME_CYCLE	CENTROSOME_CYCLE		10	-0.64864355	-1.5466987	0.042288557	0.10257056	1.0	6093	tags=80%, list=20%, signal=100%
REACTOME_NUCLEOTIDE_LIKE_PURINERGIC_RECEPTORS	REACTOME_NUCLEOTIDE_LIKE_PURINERGIC_RECEPTORS		10	-0.6460443	-1.5465331	0.032482598	0.1025503	1.0	1589	tags=30%, list=5%, signal=32%
MYLLYKANGAS_AMPLIFICATION_HOT_SPOT_5	MYLLYKANGAS_AMPLIFICATION_HOT_SPOT_5		5	-0.78278697	-1.546531	0.045146726	0.10239951	1.0	3038	tags=40%, list=10%, signal=44%
GSE16755_CTRL_VS_IFNA_TREATED_MAC_UP	GSE16755_CTRL_VS_IFNA_TREATED_MAC_UP		182	-0.35650197	-1.5461031	0.0	0.10256263	1.0	3478	tags=32%, list=11%, signal=36%
REACTOME_BASE_EXCISION_REPAIR	REACTOME_BASE_EXCISION_REPAIR		19	-0.5436138	-1.5451971	0.044568244	0.10309498	1.0	5082	tags=47%, list=17%, signal=57%
GSE3039_ALPHAALPHA_CD8_TCELL_VS_B2_BCELL_UP	GSE3039_ALPHAALPHA_CD8_TCELL_VS_B2_BCELL_UP		174	-0.35394868	-1.5449648	0.0	0.10312463	1.0	4353	tags=30%, list=14%, signal=35%
REACTOME_REGULATION_OF_GLUCOKINASE_BY_GLUCOKINASE_REGULATORY_PROTEIN	REACTOME_REGULATION_OF_GLUCOKINASE_BY_GLUCOKINASE_REGULATORY_PROTEIN		26	-0.4975881	-1.5444735	0.011142061	0.10337362	1.0	8213	tags=54%, list=27%, signal=74%
GSE14415_ACT_VS_CTRL_NATURAL_TREG_UP	GSE14415_ACT_VS_CTRL_NATURAL_TREG_UP		164	-0.35505468	-1.544284	0.0	0.10336067	1.0	6000	tags=38%, list=20%, signal=47%
GSE5142_HTERT_TRANSDUCED_VS_CTRL_CD8_TCELL_LATE_PASSAGE_CLONE_UP	GSE5142_HTERT_TRANSDUCED_VS_CTRL_CD8_TCELL_LATE_PASSAGE_CLONE_UP		186	-0.35077316	-1.5435731	0.0	0.103762984	1.0	6222	tags=38%, list=20%, signal=47%
GSE2706_UNSTIM_VS_8H_R848_DC_UP	GSE2706_UNSTIM_VS_8H_R848_DC_UP		166	-0.35284743	-1.5433613	0.0	0.103780024	1.0	2817	tags=25%, list=9%, signal=27%
GSE17974_0H_VS_48H_IN_VITRO_ACT_CD4_TCELL_DN	GSE17974_0H_VS_48H_IN_VITRO_ACT_CD4_TCELL_DN		179	-0.35225594	-1.543086	0.0	0.10383708	1.0	5949	tags=35%, list=19%, signal=43%
GSE15930_NAIVE_VS_48H_IN_VITRO_STIM_IFNAB_CD8_TCELL_DN	GSE15930_NAIVE_VS_48H_IN_VITRO_STIM_IFNAB_CD8_TCELL_DN		191	-0.349153	-1.5430189	0.0	0.10373138	1.0	4893	tags=28%, list=16%, signal=33%
LI_WILMS_TUMOR_ANAPLASTIC_UP	LI_WILMS_TUMOR_ANAPLASTIC_UP		19	-0.5410514	-1.542941	0.039325844	0.10361921	1.0	6323	tags=42%, list=21%, signal=53%
GSE17721_CTRL_VS_LPS_4H_BMDM_UP	GSE17721_CTRL_VS_LPS_4H_BMDM_UP		187	-0.3497156	-1.5426881	0.0	0.10364317	1.0	4888	tags=31%, list=16%, signal=37%
GSE43863_NAIVE_VS_MEMORY_LY6C_INT_CXCR5POS_CD4_TCELL_D150_LCMV_DN	GSE43863_NAIVE_VS_MEMORY_LY6C_INT_CXCR5POS_CD4_TCELL_D150_LCMV_DN		183	-0.35081598	-1.5426121	0.0	0.10355514	1.0	4100	tags=30%, list=13%, signal=35%
PHOSPHOINOSITIDE_MEDIATED_SIGNALING	PHOSPHOINOSITIDE_MEDIATED_SIGNALING		31	-0.47238073	-1.5419106	0.023952097	0.103911504	1.0	3381	tags=29%, list=11%, signal=33%
GSE17721_POLYIC_VS_GARDIQUIMOD_12H_BMDM_DN	GSE17721_POLYIC_VS_GARDIQUIMOD_12H_BMDM_DN		183	-0.3524763	-1.5418122	0.0	0.10383141	1.0	5610	tags=37%, list=18%, signal=45%
GSE22886_UNSTIM_VS_IL2_STIM_NKCELL_DN	GSE22886_UNSTIM_VS_IL2_STIM_NKCELL_DN		192	-0.34725323	-1.5410291	0.0	0.10427426	1.0	4109	tags=28%, list=13%, signal=32%
TRANSFERASE_ACTIVITY_TRANSFERRING_HEXOSYL_GROUPS	TRANSFERASE_ACTIVITY_TRANSFERRING_HEXOSYL_GROUPS		75	-0.38759986	-1.5409923	0.013636364	0.10414921	1.0	4861	tags=32%, list=16%, signal=38%
GSE3039_B2_VS_B1_BCELL_DN	GSE3039_B2_VS_B1_BCELL_DN		176	-0.3467291	-1.5409409	0.0	0.1040329	1.0	4346	tags=27%, list=14%, signal=32%
GSE17721_0.5H_VS_8H_GARDIQUIMOD_BMDM_UP	GSE17721_0.5H_VS_8H_GARDIQUIMOD_BMDM_UP		185	-0.34302962	-1.539538	0.0	0.10492737	1.0	5160	tags=34%, list=17%, signal=41%
GSE37532_TREG_VS_TCONV_PPARG_KO_CD4_TCELL_FROM_LN_UP	GSE37532_TREG_VS_TCONV_PPARG_KO_CD4_TCELL_FROM_LN_UP		190	-0.3506542	-1.5394621	0.0	0.10483504	1.0	6444	tags=41%, list=21%, signal=52%
FERRANDO_LYL1_NEIGHBORS	FERRANDO_LYL1_NEIGHBORS		13	-0.6030623	-1.5391952	0.05721393	0.10489245	1.0	1596	tags=38%, list=5%, signal=41%
CHR5Q35	CHR5Q35		89	-0.3854011	-1.5390896	0.009259259	0.10480041	1.0	4973	tags=28%, list=16%, signal=33%
GSE16450_CTRL_VS_IFNA_12H_STIM_IMMATURE_NEURON_CELL_LINE_UP	GSE16450_CTRL_VS_IFNA_12H_STIM_IMMATURE_NEURON_CELL_LINE_UP		174	-0.35268193	-1.5390855	0.006802721	0.10464794	1.0	4232	tags=26%, list=14%, signal=30%
GSE3039_ALPHAALPHA_VS_ALPHABETA_CD8_TCELL_DN	GSE3039_ALPHAALPHA_VS_ALPHABETA_CD8_TCELL_DN		175	-0.34511107	-1.5389539	0.0	0.104604445	1.0	4383	tags=27%, list=14%, signal=31%
HALLMARK_G2M_CHECKPOINT	HALLMARK_G2M_CHECKPOINT		198	-0.34770644	-1.5385433	0.0	0.10477218	1.0	6352	tags=40%, list=21%, signal=51%
GSE22919_RESTING_VS_IL2_IL12_IL15_STIM_NK_CELL_UP	GSE22919_RESTING_VS_IL2_IL12_IL15_STIM_NK_CELL_UP		185	-0.34727663	-1.5384396	0.0	0.104692504	1.0	4122	tags=29%, list=13%, signal=34%
GSE29164_DAY3_VS_DAY7_CD8_TCELL_TREATED_MELANOMA_DN	GSE29164_DAY3_VS_DAY7_CD8_TCELL_TREATED_MELANOMA_DN		168	-0.36007425	-1.5382558	0.0	0.104670234	1.0	4620	tags=29%, list=15%, signal=34%
GCM_ING1	GCM_ING1		60	-0.40830296	-1.5373517	0.011811024	0.105227634	1.0	5651	tags=47%, list=19%, signal=57%
KEGG_SULFUR_METABOLISM	KEGG_SULFUR_METABOLISM		10	-0.6306933	-1.5371186	0.066831686	0.105264805	1.0	2011	tags=40%, list=7%, signal=43%
MYLLYKANGAS_AMPLIFICATION_HOT_SPOT_29	MYLLYKANGAS_AMPLIFICATION_HOT_SPOT_29		8	-0.67723155	-1.5371089	0.035799522	0.105116494	1.0	3058	tags=50%, list=10%, signal=56%
GSE14769_20MIN_VS_360MIN_LPS_BMDM_UP	GSE14769_20MIN_VS_360MIN_LPS_BMDM_UP		185	-0.35647	-1.536932	0.0	0.10507244	1.0	5334	tags=36%, list=17%, signal=44%
GSE3982_BASOPHIL_VS_NKCELL_DN	GSE3982_BASOPHIL_VS_NKCELL_DN		164	-0.35425255	-1.5360761	0.0	0.105512396	1.0	4004	tags=30%, list=13%, signal=35%
GSE15735_CTRL_VS_HDAC_INHIBITOR_TREATED_CD4_TCELL_12H_UP	GSE15735_CTRL_VS_HDAC_INHIBITOR_TREATED_CD4_TCELL_12H_UP		172	-0.35429925	-1.5348417	0.006849315	0.10626231	1.0	5236	tags=34%, list=17%, signal=41%
GSE1460_DP_THYMOCYTE_VS_NAIVE_CD4_TCELL_CORD_BLOOD_UP	GSE1460_DP_THYMOCYTE_VS_NAIVE_CD4_TCELL_CORD_BLOOD_UP		183	-0.34517202	-1.5340356	0.0	0.10673523	1.0	7571	tags=43%, list=25%, signal=57%
CHR3P21	CHR3P21		201	-0.34967595	-1.5335872	0.0	0.10689639	1.0	5933	tags=36%, list=19%, signal=45%
GSE41867_DAY8_EFFECTOR_VS_DAY30_MEMORY_CD8_TCELL_LCMV_ARMSTRONG_UP	GSE41867_DAY8_EFFECTOR_VS_DAY30_MEMORY_CD8_TCELL_LCMV_ARMSTRONG_UP		189	-0.35034642	-1.5333486	0.0065789474	0.106902964	1.0	5693	tags=31%, list=19%, signal=38%
GSE2770_TGFB_AND_IL4_ACT_VS_ACT_CD4_TCELL_48H_DN	GSE2770_TGFB_AND_IL4_ACT_VS_ACT_CD4_TCELL_48H_DN		179	-0.35653007	-1.5330058	0.0	0.107002705	1.0	4285	tags=28%, list=14%, signal=33%
GSE22601_DOUBLE_POSITIVE_VS_CD8_SINGLE_POSITIVE_THYMOCYTE_DN	GSE22601_DOUBLE_POSITIVE_VS_CD8_SINGLE_POSITIVE_THYMOCYTE_DN		180	-0.34659842	-1.5326253	0.0	0.10714925	1.0	4106	tags=33%, list=13%, signal=38%
MODULE_158	MODULE_158		43	-0.4425111	-1.5325819	0.006472492	0.10703364	1.0	6639	tags=44%, list=22%, signal=56%
GSE2706_2H_VS_8H_R848_AND_LPS_STIM_DC_UP	GSE2706_2H_VS_8H_R848_AND_LPS_STIM_DC_UP		180	-0.34848475	-1.532124	0.0	0.107212834	1.0	4391	tags=26%, list=14%, signal=30%
GUTIERREZ_CHRONIC_LYMPHOCYTIC_LEUKEMIA_UP	GUTIERREZ_CHRONIC_LYMPHOCYTIC_LEUKEMIA_UP		11	-0.61063725	-1.5318004	0.050251257	0.10732555	1.0	4117	tags=55%, list=13%, signal=63%
TRANSCRIPTION_FROM_RNA_POLYMERASE_III_PROMOTER	TRANSCRIPTION_FROM_RNA_POLYMERASE_III_PROMOTER		19	-0.52730656	-1.5308883	0.041884817	0.10780092	1.0	6083	tags=53%, list=20%, signal=66%
GSE15330_LYMPHOID_MULTIPOTENT_VS_MEGAKARYOCYTE_ERYTHROID_PROGENITOR_UP	GSE15330_LYMPHOID_MULTIPOTENT_VS_MEGAKARYOCYTE_ERYTHROID_PROGENITOR_UP		176	-0.3524976	-1.5307662	0.0	0.107720226	1.0	5238	tags=32%, list=17%, signal=39%
NUCLEOTIDYLTRANSFERASE_ACTIVITY	NUCLEOTIDYLTRANSFERASE_ACTIVITY		46	-0.4412879	-1.5306517	0.025559105	0.10765707	1.0	4918	tags=43%, list=16%, signal=52%
GGATCCG,MIR-127	GGATCCG,MIR-127		11	-0.60300964	-1.530542	0.06094808	0.107581794	1.0	3214	tags=36%, list=11%, signal=41%
NUCLEAR_DNA_DIRECTED_RNA_POLYMERASE_COMPLEX	NUCLEAR_DNA_DIRECTED_RNA_POLYMERASE_COMPLEX		17	-0.53802556	-1.5290077	0.036458332	0.10861657	1.0	4822	tags=35%, list=16%, signal=42%
GSE9988_ANTI_TREM1_AND_LPS_VS_VEHICLE_TREATED_MONOCYTES_DN	GSE9988_ANTI_TREM1_AND_LPS_VS_VEHICLE_TREATED_MONOCYTES_DN		191	-0.35279334	-1.5273119	0.00729927	0.109753914	1.0	3430	tags=26%, list=11%, signal=29%
GSE17721_POLYIC_VS_PAM3CSK4_2H_BMDM_UP	GSE17721_POLYIC_VS_PAM3CSK4_2H_BMDM_UP		184	-0.33791894	-1.5272416	0.0	0.10965209	1.0	5151	tags=36%, list=17%, signal=43%
GSE17721_CTRL_VS_CPG_2H_BMDM_UP	GSE17721_CTRL_VS_CPG_2H_BMDM_UP		183	-0.3473013	-1.5269978	0.0	0.109661184	1.0	4570	tags=28%, list=15%, signal=33%
GSE27786_ERYTHROBLAST_VS_MONO_MAC_DN	GSE27786_ERYTHROBLAST_VS_MONO_MAC_DN		185	-0.35433924	-1.5264617	0.0	0.10991303	1.0	6135	tags=39%, list=20%, signal=49%
GSE14000_UNSTIM_VS_16H_LPS_DC_UP	GSE14000_UNSTIM_VS_16H_LPS_DC_UP		176	-0.34246808	-1.5259156	0.0	0.11017066	1.0	4192	tags=29%, list=14%, signal=33%
GSE9006_HEALTHY_VS_TYPE_1_DIABETES_PBMC_1MONTH_POST_DX_DN	GSE9006_HEALTHY_VS_TYPE_1_DIABETES_PBMC_1MONTH_POST_DX_DN		160	-0.3573555	-1.5255736	0.0062111802	0.110265285	1.0	2899	tags=27%, list=9%, signal=30%
RB_P130_DN.V1_UP	RB_P130_DN.V1_UP		110	-0.37396878	-1.525092	0.008695652	0.110509425	1.0	3198	tags=25%, list=10%, signal=27%
GSE3920_IFNB_VS_IFNG_TREATED_ENDOTHELIAL_CELL_DN	GSE3920_IFNB_VS_IFNG_TREATED_ENDOTHELIAL_CELL_DN		169	-0.3484243	-1.5250361	0.0	0.110391654	1.0	5865	tags=37%, list=19%, signal=46%
GSE34392_ST2_KO_VS_WT_DAY8_LCMV_EFFECTOR_CD8_TCELL_UP	GSE34392_ST2_KO_VS_WT_DAY8_LCMV_EFFECTOR_CD8_TCELL_UP		190	-0.34431264	-1.5249718	0.008130081	0.1102711	1.0	4391	tags=29%, list=14%, signal=34%
MONTERO_THYROID_CANCER_POOR_SURVIVAL_UP	MONTERO_THYROID_CANCER_POOR_SURVIVAL_UP		12	-0.60570157	-1.5248512	0.05370844	0.11022004	1.0	6044	tags=50%, list=20%, signal=62%
NIKOLSKY_BREAST_CANCER_17Q21_Q25_AMPLICON	NIKOLSKY_BREAST_CANCER_17Q21_Q25_AMPLICON		278	-0.3258018	-1.5244918	0.0	0.11030336	1.0	4413	tags=28%, list=14%, signal=33%
GSE6259_DEC205_POS_DC_VS_CD4_TCELL_DN	GSE6259_DEC205_POS_DC_VS_CD4_TCELL_DN		179	-0.35089043	-1.5243266	0.0	0.110300764	1.0	4373	tags=31%, list=14%, signal=36%
GSE17974_2H_VS_72H_UNTREATED_IN_VITRO_CD4_TCELL_DN	GSE17974_2H_VS_72H_UNTREATED_IN_VITRO_CD4_TCELL_DN		178	-0.3498826	-1.5241791	0.006802721	0.11028388	1.0	5788	tags=39%, list=19%, signal=48%
GSE45365_NK_CELL_VS_CD11B_DC_UP	GSE45365_NK_CELL_VS_CD11B_DC_UP		150	-0.35106367	-1.5236278	0.011976048	0.11058038	1.0	6063	tags=32%, list=20%, signal=40%
GSE7509_DC_VS_MONOCYTE_WITH_FCGRIIB_STIM_UP	GSE7509_DC_VS_MONOCYTE_WITH_FCGRIIB_STIM_UP		193	-0.33891279	-1.5235634	0.0	0.11049018	1.0	3875	tags=28%, list=13%, signal=32%
GSE11864_CSF1_IFNG_VS_CSF1_PAM3CYS_IN_MAC_UP	GSE11864_CSF1_IFNG_VS_CSF1_PAM3CYS_IN_MAC_UP		191	-0.3447135	-1.5234221	0.0	0.11043718	1.0	4518	tags=35%, list=15%, signal=41%
GSE17721_CTRL_VS_POLYIC_12H_BMDM_UP	GSE17721_CTRL_VS_POLYIC_12H_BMDM_UP		182	-0.34525943	-1.5233718	0.0	0.1103367	1.0	6064	tags=32%, list=20%, signal=40%
GSE5589_WT_VS_IL10_KO_LPS_STIM_MACROPHAGE_45MIN_UP	GSE5589_WT_VS_IL10_KO_LPS_STIM_MACROPHAGE_45MIN_UP		178	-0.34358978	-1.5230596	0.0	0.11043304	1.0	6123	tags=37%, list=20%, signal=46%
AGTGCGT,MIR-521	AGTGCGT,MIR-521		6	-0.73597825	-1.5224502	0.056947608	0.110701144	1.0	1269	tags=33%, list=4%, signal=35%
PEROXISOME	PEROXISOME		44	-0.43305466	-1.5220747	0.024305556	0.11085546	1.0	5338	tags=39%, list=17%, signal=47%
MODULE_102	MODULE_102		17	-0.5480789	-1.5219988	0.053977273	0.11074849	1.0	7753	tags=71%, list=25%, signal=95%
GSE6269_HEALTHY_VS_STREP_PNEUMO_INF_PBMC_UP	GSE6269_HEALTHY_VS_STREP_PNEUMO_INF_PBMC_UP		168	-0.35272548	-1.5218548	0.0	0.110705286	1.0	5010	tags=35%, list=16%, signal=42%
MORF_BUB1B	MORF_BUB1B		66	-0.40841562	-1.5212562	0.003937008	0.11100616	1.0	3344	tags=27%, list=11%, signal=31%
DNA_DEPENDENT_DNA_REPLICATION	DNA_DEPENDENT_DNA_REPLICATION		54	-0.42448685	-1.5207675	0.0034722222	0.11118816	1.0	5409	tags=44%, list=18%, signal=54%
FEVR_CTNNB1_TARGETS_DN	FEVR_CTNNB1_TARGETS_DN		512	-0.3157863	-1.5207447	0.0	0.111052394	1.0	6153	tags=32%, list=20%, signal=40%
GSE20484_MCSG_VS_CXCL4_MONOCYTE_DERIVED_MACROPHAGE_UP	GSE20484_MCSG_VS_CXCL4_MONOCYTE_DERIVED_MACROPHAGE_UP		173	-0.35024676	-1.5205393	0.0	0.11104395	1.0	3441	tags=25%, list=11%, signal=29%
KEGG_NON_HOMOLOGOUS_END_JOINING	KEGG_NON_HOMOLOGOUS_END_JOINING		12	-0.59956026	-1.5203232	0.050397877	0.111092195	1.0	5194	tags=42%, list=17%, signal=50%
MODULE_457	MODULE_457		10	-0.63920575	-1.5197251	0.051569507	0.111383155	1.0	5065	tags=50%, list=17%, signal=60%
POSITIVE_REGULATION_OF_MAP_KINASE_ACTIVITY	POSITIVE_REGULATION_OF_MAP_KINASE_ACTIVITY		38	-0.44572237	-1.5195458	0.009933775	0.11135746	1.0	6190	tags=47%, list=20%, signal=59%
GSE37416_CTRL_VS_12H_F_TULARENSIS_LVS_NEUTROPHIL_UP	GSE37416_CTRL_VS_12H_F_TULARENSIS_LVS_NEUTROPHIL_UP		179	-0.3491567	-1.5188134	0.0	0.11175798	1.0	4851	tags=31%, list=16%, signal=37%
GSE40274_CTRL_VS_FOXP3_TRANSDUCED_ACTIVATED_CD4_TCELL_UP	GSE40274_CTRL_VS_FOXP3_TRANSDUCED_ACTIVATED_CD4_TCELL_UP		185	-0.34671783	-1.5179473	0.0	0.11235398	1.0	6405	tags=37%, list=21%, signal=47%
GNF2_S100A4	GNF2_S100A4		44	-0.42890736	-1.5172366	0.018867925	0.112746544	1.0	3309	tags=39%, list=11%, signal=43%
MODULE_333	MODULE_333		26	-0.4846686	-1.5171481	0.02972973	0.11265127	1.0	3453	tags=35%, list=11%, signal=39%
TRANSFERASE_ACTIVITY_TRANSFERRING_GLYCOSYL_GROUPS	TRANSFERASE_ACTIVITY_TRANSFERRING_GLYCOSYL_GROUPS		105	-0.37879053	-1.5171399	0.015	0.11250297	1.0	4861	tags=33%, list=16%, signal=40%
GSE2770_IL12_AND_TGFB_VS_IL4_TREATED_ACT_CD4_TCELL_6H_UP	GSE2770_IL12_AND_TGFB_VS_IL4_TREATED_ACT_CD4_TCELL_6H_UP		180	-0.341392	-1.5160077	0.0	0.11327806	1.0	6323	tags=33%, list=21%, signal=41%
RNA_POLYMERASE_COMPLEX	RNA_POLYMERASE_COMPLEX		17	-0.53802556	-1.5156587	0.057591625	0.113387756	1.0	4822	tags=35%, list=16%, signal=42%
GSE15735_CTRL_VS_HDAC_INHIBITOR_TREATED_CD4_TCELL_2H_DN	GSE15735_CTRL_VS_HDAC_INHIBITOR_TREATED_CD4_TCELL_2H_DN		173	-0.34805766	-1.5155205	0.0	0.1133564	1.0	2436	tags=21%, list=8%, signal=22%
GSE23308_CTRL_VS_CORTICOSTERONE_TREATED_MACROPHAGE_MINERALCORTICOID_REC_KO_UP	GSE23308_CTRL_VS_CORTICOSTERONE_TREATED_MACROPHAGE_MINERALCORTICOID_REC_KO_UP		187	-0.34363028	-1.5142168	0.0	0.114214644	1.0	5084	tags=35%, list=17%, signal=41%
REACTOME_RNA_POL_I_TRANSCRIPTION_TERMINATION	REACTOME_RNA_POL_I_TRANSCRIPTION_TERMINATION		21	-0.5260107	-1.514131	0.03846154	0.114139006	1.0	2699	tags=33%, list=9%, signal=37%
GSE23308_WT_VS_MINERALCORTICOID_REC_KO_MACROPHAGE_UP	GSE23308_WT_VS_MINERALCORTICOID_REC_KO_MACROPHAGE_UP		185	-0.3352265	-1.5141227	0.008196721	0.114003524	1.0	5726	tags=35%, list=19%, signal=43%
REACTOME_LAGGING_STRAND_SYNTHESIS	REACTOME_LAGGING_STRAND_SYNTHESIS		19	-0.53343713	-1.5135521	0.04360465	0.11430755	1.0	6306	tags=47%, list=21%, signal=60%
GSE46242_TH1_VS_ANERGIC_TH1_CD4_TCELL_UP	GSE46242_TH1_VS_ANERGIC_TH1_CD4_TCELL_UP		163	-0.35140198	-1.5133346	0.0	0.11432487	1.0	4208	tags=28%, list=14%, signal=32%
GSE36891_POLYIC_TLR3_VS_PAM_TLR2_STIM_PERITONEAL_MACROPHAGE_DN	GSE36891_POLYIC_TLR3_VS_PAM_TLR2_STIM_PERITONEAL_MACROPHAGE_DN		145	-0.36154297	-1.5108007	0.0	0.116144836	1.0	5212	tags=33%, list=17%, signal=40%
GSE37301_MULTIPOTENT_PROGENITOR_VS_CD4_TCELL_UP	GSE37301_MULTIPOTENT_PROGENITOR_VS_CD4_TCELL_UP		154	-0.34908664	-1.5106951	0.0	0.11608793	1.0	2542	tags=23%, list=8%, signal=25%
GSE23568_CTRL_VS_ID3_TRANSDUCED_CD8_TCELL_DN	GSE23568_CTRL_VS_ID3_TRANSDUCED_CD8_TCELL_DN		183	-0.33772236	-1.5105526	0.0070422534	0.11603124	1.0	6421	tags=39%, list=21%, signal=50%
MICROBODY	MICROBODY		44	-0.4330547	-1.5103518	0.010309278	0.11605643	1.0	5338	tags=39%, list=17%, signal=47%
GSE40274_LEF1_VS_FOXP3_AND_LEF1_TRANSDUCED_ACTIVATED_CD4_TCELL_DN	GSE40274_LEF1_VS_FOXP3_AND_LEF1_TRANSDUCED_ACTIVATED_CD4_TCELL_DN		176	-0.3446845	-1.510226	0.007575758	0.11600754	1.0	3418	tags=30%, list=11%, signal=34%
HONRADO_BREAST_CANCER_BRCA1_VS_BRCA2	HONRADO_BREAST_CANCER_BRCA1_VS_BRCA2		17	-0.5349306	-1.5100995	0.049586777	0.11594619	1.0	2026	tags=41%, list=7%, signal=44%
MATZUK_MEIOTIC_AND_DNA_REPAIR	MATZUK_MEIOTIC_AND_DNA_REPAIR		33	-0.46300107	-1.5100626	0.03618421	0.11582923	1.0	7890	tags=61%, list=26%, signal=82%
GSE19941_UNSTIM_VS_LPS_AND_IL10_STIM_IL10_KO_MACROPHAGE_DN	GSE19941_UNSTIM_VS_LPS_AND_IL10_STIM_IL10_KO_MACROPHAGE_DN		174	-0.3465416	-1.5096371	0.0	0.11602525	1.0	5984	tags=37%, list=20%, signal=46%
CELLULAR_CARBOHYDRATE_METABOLIC_PROCESS	CELLULAR_CARBOHYDRATE_METABOLIC_PROCESS		113	-0.36129314	-1.509357	0.0	0.11610352	1.0	3348	tags=22%, list=11%, signal=25%
GSE9960_HEALTHY_VS_GRAM_POS_SEPSIS_PBMC_UP	GSE9960_HEALTHY_VS_GRAM_POS_SEPSIS_PBMC_UP		165	-0.3492431	-1.50842	0.0	0.116687514	1.0	6082	tags=33%, list=20%, signal=41%
DNA_DIRECTED_RNA_POLYMERASE_COMPLEX	DNA_DIRECTED_RNA_POLYMERASE_COMPLEX		17	-0.53802556	-1.507781	0.0625	0.117077775	1.0	4822	tags=35%, list=16%, signal=42%
JIANG_CORE_DUPLICON_GENES	JIANG_CORE_DUPLICON_GENES		6	-0.7268286	-1.5077636	0.06609808	0.1169363	1.0	4507	tags=67%, list=15%, signal=78%
GSE1112_OT1_VS_HY_CD8AB_THYMOCYTE_RTOC_CULTURE_DN	GSE1112_OT1_VS_HY_CD8AB_THYMOCYTE_RTOC_CULTURE_DN		183	-0.3391595	-1.5060078	0.0	0.11821168	1.0	5732	tags=36%, list=19%, signal=43%
REACTOME_G2_M_DNA_DAMAGE_CHECKPOINT	REACTOME_G2_M_DNA_DAMAGE_CHECKPOINT		9	-0.6505177	-1.5055599	0.05966587	0.11839265	1.0	7586	tags=78%, list=25%, signal=103%
NUCLEAR_UBIQUITIN_LIGASE_COMPLEX	NUCLEAR_UBIQUITIN_LIGASE_COMPLEX		11	-0.6085092	-1.5051801	0.048661802	0.11860274	1.0	6519	tags=73%, list=21%, signal=92%
GSE17721_0.5H_VS_4H_GARDIQUIMOD_BMDM_UP	GSE17721_0.5H_VS_4H_GARDIQUIMOD_BMDM_UP		181	-0.34438124	-1.5049092	0.0	0.11868742	1.0	6148	tags=43%, list=20%, signal=53%
GSE43863_TH1_VS_LY6C_INT_CXCR5POS_EFFECTOR_CD4_TCELL_UP	GSE43863_TH1_VS_LY6C_INT_CXCR5POS_EFFECTOR_CD4_TCELL_UP		181	-0.34605384	-1.5047172	0.0	0.11870441	1.0	5641	tags=33%, list=18%, signal=40%
MICROTUBULE_ORGANIZING_CENTER_ORGANIZATION_AND_BIOGENESIS	MICROTUBULE_ORGANIZING_CENTER_ORGANIZATION_AND_BIOGENESIS		15	-0.564945	-1.5037949	0.04931507	0.119255	1.0	6339	tags=67%, list=21%, signal=84%
TONKS_TARGETS_OF_RUNX1_RUNX1T1_FUSION_HSC_DN	TONKS_TARGETS_OF_RUNX1_RUNX1T1_FUSION_HSC_DN		164	-0.34938863	-1.5037779	0.0	0.119109035	1.0	3630	tags=32%, list=12%, signal=36%
MARTENS_BOUND_BY_PML_RARA_FUSION	MARTENS_BOUND_BY_PML_RARA_FUSION		422	-0.31191492	-1.5034181	0.0	0.119253814	1.0	4225	tags=30%, list=14%, signal=34%
GSE27786_LIN_NEG_VS_CD4_TCELL_UP	GSE27786_LIN_NEG_VS_CD4_TCELL_UP		178	-0.34348544	-1.5027924	0.0074074073	0.11959932	1.0	5261	tags=30%, list=17%, signal=36%
GSE1432_CTRL_VS_IFNG_6H_MICROGLIA_UP	GSE1432_CTRL_VS_IFNG_6H_MICROGLIA_UP		184	-0.34143728	-1.5020832	0.0	0.12004597	1.0	6267	tags=47%, list=21%, signal=58%
HUMMERICH_BENIGN_SKIN_TUMOR_UP	HUMMERICH_BENIGN_SKIN_TUMOR_UP		18	-0.52065694	-1.5020438	0.06051873	0.11992315	1.0	3089	tags=33%, list=10%, signal=37%
GSE17721_POLYIC_VS_PAM3CSK4_8H_BMDM_DN	GSE17721_POLYIC_VS_PAM3CSK4_8H_BMDM_DN		186	-0.33829844	-1.5019251	0.0	0.11987287	1.0	5165	tags=34%, list=17%, signal=41%
NEUROPEPTIDE_HORMONE_ACTIVITY	NEUROPEPTIDE_HORMONE_ACTIVITY		7	-0.69631827	-1.5018512	0.055555556	0.119776525	1.0	5413	tags=57%, list=18%, signal=69%
GSE19888_NO_PRETREAT_VS_ADENOSINE_A3R_INHIBITOR_PRETREATED_MAST_CELL_TCELL_MEMBRANES_ACT_DN	GSE19888_NO_PRETREAT_VS_ADENOSINE_A3R_INHIBITOR_PRETREATED_MAST_CELL_TCELL_MEMBRANES_ACT_DN		180	-0.3423327	-1.5018148	0.0	0.11965874	1.0	4022	tags=24%, list=13%, signal=28%
WINNEPENNINCKX_MELANOMA_METASTASIS_UP	WINNEPENNINCKX_MELANOMA_METASTASIS_UP		151	-0.34837437	-1.501776	0.0	0.11953857	1.0	6339	tags=36%, list=21%, signal=45%
GSE17186_BLOOD_VS_CORD_BLOOD_NAIVE_BCELL_DN	GSE17186_BLOOD_VS_CORD_BLOOD_NAIVE_BCELL_DN		177	-0.3420035	-1.5009305	0.0	0.12006904	1.0	4660	tags=31%, list=15%, signal=36%
KEGG_GLYCOSAMINOGLYCAN_BIOSYNTHESIS_CHONDROITIN_SULFATE	KEGG_GLYCOSAMINOGLYCAN_BIOSYNTHESIS_CHONDROITIN_SULFATE		21	-0.50698495	-1.5004253	0.044619422	0.12031753	1.0	2482	tags=38%, list=8%, signal=41%
CARBOHYDRATE_KINASE_ACTIVITY	CARBOHYDRATE_KINASE_ACTIVITY		15	-0.5605538	-1.5002997	0.043256998	0.120254666	1.0	7674	tags=73%, list=25%, signal=98%
GSE8921_UNSTIM_VS_TLR1_2_STIM_MONOCYTE_3H_UP	GSE8921_UNSTIM_VS_TLR1_2_STIM_MONOCYTE_3H_UP		165	-0.34398463	-1.4996079	0.0	0.12065796	1.0	6636	tags=35%, list=22%, signal=44%
GSE35825_IFNA_VS_IFNG_STIM_MACROPHAGE_DN	GSE35825_IFNA_VS_IFNG_STIM_MACROPHAGE_DN		182	-0.35191712	-1.4995198	0.0070422534	0.12057279	1.0	5263	tags=34%, list=17%, signal=41%
REN_BOUND_BY_E2F	REN_BOUND_BY_E2F		61	-0.3966922	-1.4979817	0.020242915	0.12161367	1.0	6306	tags=41%, list=21%, signal=52%
CERIBELLI_GENES_INACTIVE_AND_BOUND_BY_NFY	CERIBELLI_GENES_INACTIVE_AND_BOUND_BY_NFY		21	-0.50733113	-1.4978302	0.041436464	0.121588156	1.0	4876	tags=48%, list=16%, signal=57%
GSE17974_0H_VS_4H_IN_VITRO_ACT_CD4_TCELL_DN	GSE17974_0H_VS_4H_IN_VITRO_ACT_CD4_TCELL_DN		172	-0.34603712	-1.4976962	0.0	0.121556945	1.0	4178	tags=35%, list=14%, signal=40%
ORGANIC_ACID_TRANSPORT	ORGANIC_ACID_TRANSPORT		36	-0.44543555	-1.4973491	0.029508196	0.12166558	1.0	4035	tags=39%, list=13%, signal=45%
MODULE_57	MODULE_57		56	-0.40548655	-1.4968623	0.012820513	0.12194297	1.0	5113	tags=39%, list=17%, signal=47%
CHR17Q	CHR17Q		7	-0.6840274	-1.495452	0.06904762	0.12293888	1.0	2904	tags=43%, list=10%, signal=47%
GSE9316_CD4_TCELL_BALBC_VS_TH17_ENRI_CD4_TCELL_SKG_PMA_IONO_STIM_FR4NEG_UP	GSE9316_CD4_TCELL_BALBC_VS_TH17_ENRI_CD4_TCELL_SKG_PMA_IONO_STIM_FR4NEG_UP		164	-0.34635466	-1.4953992	0.0	0.12282059	1.0	4068	tags=25%, list=13%, signal=29%
MA_PITUITARY_FETAL_VS_ADULT_DN	MA_PITUITARY_FETAL_VS_ADULT_DN		16	-0.5501988	-1.4953574	0.04973822	0.12269698	1.0	2460	tags=25%, list=8%, signal=27%
MICROTUBULE_ORGANIZING_CENTER_PART	MICROTUBULE_ORGANIZING_CENTER_PART		19	-0.51565593	-1.4953238	0.04935065	0.122559376	1.0	6297	tags=47%, list=21%, signal=60%
BIOPOLYMER_BIOSYNTHETIC_PROCESS	BIOPOLYMER_BIOSYNTHETIC_PROCESS		14	-0.5767916	-1.4949138	0.052083332	0.1227085	1.0	4658	tags=50%, list=15%, signal=59%
GSE6674_CPG_VS_PL2_3_STIM_BCELL_UP	GSE6674_CPG_VS_PL2_3_STIM_BCELL_UP		174	-0.34272265	-1.4935095	0.0	0.123652376	1.0	5668	tags=39%, list=19%, signal=47%
GSE3920_UNTREATED_VS_IFNG_TREATED_FIBROBLAST_UP	GSE3920_UNTREATED_VS_IFNG_TREATED_FIBROBLAST_UP		146	-0.35170156	-1.4935032	0.0	0.12350131	1.0	4842	tags=28%, list=16%, signal=33%
GSE21774_CD56_BRIGHT_VS_DIM_CD62L_POSITIVE_NK_CELL_DN	GSE21774_CD56_BRIGHT_VS_DIM_CD62L_POSITIVE_NK_CELL_DN		172	-0.34304678	-1.4916131	0.006329114	0.12486782	1.0	4048	tags=28%, list=13%, signal=33%
KIM_GASTRIC_CANCER_CHEMOSENSITIVITY	KIM_GASTRIC_CANCER_CHEMOSENSITIVITY		83	-0.37538752	-1.4912016	0.008474576	0.1250374	1.0	5757	tags=37%, list=19%, signal=46%
SANSOM_APC_MYC_TARGETS	SANSOM_APC_MYC_TARGETS		196	-0.34127152	-1.4904939	0.0	0.12544604	1.0	5017	tags=30%, list=16%, signal=36%
GSE16451_CTRL_VS_WEST_EQUINE_ENC_VIRUS_IMMATURE_NEURON_CELL_LINE_UP	GSE16451_CTRL_VS_WEST_EQUINE_ENC_VIRUS_IMMATURE_NEURON_CELL_LINE_UP		174	-0.34188977	-1.489863	0.0	0.12580164	1.0	3581	tags=27%, list=12%, signal=30%
REACTOME_DESTABILIZATION_OF_MRNA_BY_KSRP	REACTOME_DESTABILIZATION_OF_MRNA_BY_KSRP		17	-0.54998755	-1.489099	0.038961038	0.12623557	1.0	4146	tags=35%, list=14%, signal=41%
KIM_MYC_AMPLIFICATION_TARGETS_UP	KIM_MYC_AMPLIFICATION_TARGETS_UP		186	-0.34115997	-1.4889823	0.0	0.12617207	1.0	4329	tags=26%, list=14%, signal=30%
GSE24634_TREG_VS_TCONV_POST_DAY7_IL4_CONVERSION_UP	GSE24634_TREG_VS_TCONV_POST_DAY7_IL4_CONVERSION_UP		179	-0.33368307	-1.4879576	0.0	0.1269127	1.0	6341	tags=39%, list=21%, signal=49%
GSE17721_POLYIC_VS_CPG_1H_BMDM_UP	GSE17721_POLYIC_VS_CPG_1H_BMDM_UP		173	-0.33886415	-1.4873909	0.0	0.127231	1.0	4860	tags=29%, list=16%, signal=35%
GSE3982_NEUTROPHIL_VS_BCELL_DN	GSE3982_NEUTROPHIL_VS_BCELL_DN		187	-0.33583537	-1.4867358	0.0	0.12759365	1.0	5215	tags=27%, list=17%, signal=33%
GSE23308_WT_VS_MINERALCORTICOID_REC_KO_MACROPHAGE_CORTICOSTERONE_TREATED_UP	GSE23308_WT_VS_MINERALCORTICOID_REC_KO_MACROPHAGE_CORTICOSTERONE_TREATED_UP		186	-0.3318735	-1.4864109	0.0	0.12770618	1.0	5887	tags=35%, list=19%, signal=44%
GSE15330_GRANULOCYTE_MONOCYTE_PROGENITOR_VS_PRO_BCELL_UP	GSE15330_GRANULOCYTE_MONOCYTE_PROGENITOR_VS_PRO_BCELL_UP		177	-0.33672845	-1.4863094	0.0	0.12763041	1.0	6156	tags=35%, list=20%, signal=44%
RICKMAN_TUMOR_DIFFERENTIATED_WELL_VS_POORLY_UP	RICKMAN_TUMOR_DIFFERENTIATED_WELL_VS_POORLY_UP		219	-0.33563605	-1.4862313	0.0	0.12753108	1.0	6034	tags=34%, list=20%, signal=42%
GSE23321_CD8_STEM_CELL_MEMORY_VS_CENTRAL_MEMORY_CD8_TCELL_DN	GSE23321_CD8_STEM_CELL_MEMORY_VS_CENTRAL_MEMORY_CD8_TCELL_DN		173	-0.33709458	-1.4857185	0.0	0.12781449	1.0	4968	tags=32%, list=16%, signal=38%
GSE3982_NEUTROPHIL_VS_EFF_MEMORY_CD4_TCELL_DN	GSE3982_NEUTROPHIL_VS_EFF_MEMORY_CD4_TCELL_DN		181	-0.33695343	-1.4856124	0.0	0.12775224	1.0	6239	tags=35%, list=20%, signal=43%
MITOCHONDRIAL_RIBOSOME	MITOCHONDRIAL_RIBOSOME		22	-0.49479124	-1.4849552	0.05540166	0.1281197	1.0	3981	tags=23%, list=13%, signal=26%
CHEOK_RESPONSE_TO_MERCAPTOPURINE_UP	CHEOK_RESPONSE_TO_MERCAPTOPURINE_UP		12	-0.58400184	-1.4848758	0.049751244	0.12802005	1.0	5551	tags=50%, list=18%, signal=61%
GRABARCZYK_BCL11B_TARGETS_DN	GRABARCZYK_BCL11B_TARGETS_DN		48	-0.42357656	-1.4845395	0.022801302	0.12813686	1.0	6498	tags=42%, list=21%, signal=53%
GSE7852_LN_VS_FAT_TCONV_UP	GSE7852_LN_VS_FAT_TCONV_UP		178	-0.34059972	-1.4842055	0.0	0.12828232	1.0	5460	tags=31%, list=18%, signal=38%
GSE16386_IL4_VS_IL4_AND_ROSIGLITAZONE_STIM_MACROPHAGE_6H_UP	GSE16386_IL4_VS_IL4_AND_ROSIGLITAZONE_STIM_MACROPHAGE_6H_UP		183	-0.33875212	-1.4841801	0.0	0.12814298	1.0	5503	tags=32%, list=18%, signal=39%
GSE6269_E_COLI_VS_STAPH_AUREUS_INF_PBMC_DN	GSE6269_E_COLI_VS_STAPH_AUREUS_INF_PBMC_DN		167	-0.34133413	-1.4841676	0.0	0.12799844	1.0	4747	tags=32%, list=16%, signal=38%
GSE3982_BASOPHIL_VS_CENT_MEMORY_CD4_TCELL_DN	GSE3982_BASOPHIL_VS_CENT_MEMORY_CD4_TCELL_DN		173	-0.3420062	-1.4840021	0.0	0.12798259	1.0	6151	tags=34%, list=20%, signal=42%
GSE42021_CD24INT_TREG_VS_CD24INT_TCONV_THYMUS_UP	GSE42021_CD24INT_TREG_VS_CD24INT_TCONV_THYMUS_UP		188	-0.33429143	-1.4838891	0.0	0.12792929	1.0	5013	tags=36%, list=16%, signal=42%
GSE5503_MLN_DC_VS_SPLEEN_DC_ACTIVATED_ALLOGENIC_TCELL_DN	GSE5503_MLN_DC_VS_SPLEEN_DC_ACTIVATED_ALLOGENIC_TCELL_DN		182	-0.3323097	-1.4835163	0.0	0.12809859	1.0	6353	tags=39%, list=21%, signal=49%
GSE21927_GMCSF_IL6_VS_GMCSF_GCSF_TREATED_BONE_MARROW_DN	GSE21927_GMCSF_IL6_VS_GMCSF_GCSF_TREATED_BONE_MARROW_DN		187	-0.33461702	-1.4830812	0.007194245	0.12833971	1.0	6282	tags=37%, list=21%, signal=47%
REACTOME_POST_TRANSLATIONAL_MODIFICATION_SYNTHESIS_OF_GPI_ANCHORED_PROTEINS	REACTOME_POST_TRANSLATIONAL_MODIFICATION_SYNTHESIS_OF_GPI_ANCHORED_PROTEINS		26	-0.474976	-1.48308	0.031976745	0.12818204	1.0	4880	tags=46%, list=16%, signal=55%
GSE19941_UNSTIM_VS_LPS_STIM_IL10_KO_NFKBP50_KO_MACROPHAGE_UP	GSE19941_UNSTIM_VS_LPS_STIM_IL10_KO_NFKBP50_KO_MACROPHAGE_UP		181	-0.32833275	-1.483059	0.0	0.12804672	1.0	5428	tags=34%, list=18%, signal=41%
GCM_SMARCD1	GCM_SMARCD1		77	-0.38597763	-1.4827961	0.012605042	0.12810458	1.0	4955	tags=36%, list=16%, signal=43%
MESODERM_DEVELOPMENT	MESODERM_DEVELOPMENT		17	-0.538125	-1.4825202	0.039215688	0.12818952	1.0	5134	tags=53%, list=17%, signal=64%
SHEDDEN_LUNG_CANCER_POOR_SURVIVAL_A6	SHEDDEN_LUNG_CANCER_POOR_SURVIVAL_A6		420	-0.30849087	-1.4825145	0.0	0.12803695	1.0	6339	tags=36%, list=21%, signal=45%
GNF2_MCM5	GNF2_MCM5		60	-0.40395	-1.4824923	0.01119403	0.12789148	1.0	6464	tags=38%, list=21%, signal=49%
CHROMOSOMAL_PART	CHROMOSOMAL_PART		90	-0.36779463	-1.4823065	0.0	0.1279003	1.0	3757	tags=29%, list=12%, signal=33%
ORGANELLAR_RIBOSOME	ORGANELLAR_RIBOSOME		22	-0.49479127	-1.4821321	0.05420054	0.12787375	1.0	3981	tags=23%, list=13%, signal=26%
MODULE_221	MODULE_221		29	-0.46465078	-1.48198	0.038709678	0.12785128	1.0	2415	tags=17%, list=8%, signal=19%
GSE13485_CTRL_VS_DAY3_YF17D_VACCINE_PBMC_DN	GSE13485_CTRL_VS_DAY3_YF17D_VACCINE_PBMC_DN		176	-0.34462795	-1.4818648	0.007751938	0.12779462	1.0	4421	tags=29%, list=14%, signal=34%
GSE19888_ADENOSINE_A3R_ACT_VS_A3R_ACT_WITH_A3R_INH_PRETREATMENT_IN_MAST_CELL_DN	GSE19888_ADENOSINE_A3R_ACT_VS_A3R_ACT_WITH_A3R_INH_PRETREATMENT_IN_MAST_CELL_DN		172	-0.3367732	-1.4816006	0.0	0.12783337	1.0	4931	tags=31%, list=16%, signal=37%
GSE37416_CTRL_VS_48H_F_TULARENSIS_LVS_NEUTROPHIL_UP	GSE37416_CTRL_VS_48H_F_TULARENSIS_LVS_NEUTROPHIL_UP		148	-0.3469295	-1.4812725	0.00625	0.12797171	1.0	4565	tags=33%, list=15%, signal=39%
GSE37301_COMMON_LYMPHOID_PROGENITOR_VS_PRO_BCELL_DN	GSE37301_COMMON_LYMPHOID_PROGENITOR_VS_PRO_BCELL_DN		189	-0.34108698	-1.4806434	0.0	0.12841193	1.0	4469	tags=28%, list=15%, signal=33%
GSE13762_CTRL_VS_125_VITAMIND_DAY5_DC_DN	GSE13762_CTRL_VS_125_VITAMIND_DAY5_DC_DN		105	-0.35660762	-1.4802289	0.0	0.1286085	1.0	3985	tags=24%, list=13%, signal=27%
GSE15330_HSC_VS_PRO_BCELL_UP	GSE15330_HSC_VS_PRO_BCELL_UP		180	-0.33357513	-1.4798189	0.0	0.12876885	1.0	3875	tags=24%, list=13%, signal=28%
RESPONSE_TO_BACTERIUM	RESPONSE_TO_BACTERIUM		22	-0.5046778	-1.4797984	0.05523256	0.12862705	1.0	4261	tags=36%, list=14%, signal=42%
GSE20366_CD103_POS_VS_CD103_KLRG1_DP_TREG_UP	GSE20366_CD103_POS_VS_CD103_KLRG1_DP_TREG_UP		170	-0.33425212	-1.4790905	0.0	0.12900193	1.0	3698	tags=29%, list=12%, signal=33%
GSE42724_NAIVE_BCELL_VS_PLASMABLAST_DN	GSE42724_NAIVE_BCELL_VS_PLASMABLAST_DN		173	-0.33982617	-1.4787815	0.0	0.12912631	1.0	4747	tags=32%, list=16%, signal=38%
NUCLEAR_CHROMOSOME	NUCLEAR_CHROMOSOME		50	-0.4050282	-1.478623	0.034013607	0.12909572	1.0	4040	tags=36%, list=13%, signal=41%
MODULE_184	MODULE_184		28	-0.47149235	-1.4783417	0.047021944	0.12918581	1.0	5331	tags=29%, list=17%, signal=35%
FUCOSYLTRANSFERASE_ACTIVITY	FUCOSYLTRANSFERASE_ACTIVITY		9	-0.64331716	-1.4783204	0.062937066	0.12904711	1.0	2140	tags=44%, list=7%, signal=48%
GSE25123_CTRL_VS_IL4_AND_ROSIGLITAZONE_STIM_PPARG_KO_MACROPHAGE_UP	GSE25123_CTRL_VS_IL4_AND_ROSIGLITAZONE_STIM_PPARG_KO_MACROPHAGE_UP		164	-0.33773774	-1.4776609	0.0	0.12946106	1.0	5341	tags=30%, list=17%, signal=37%
GSE557_CIITA_KO_VS_I_AB_KO_DC_DN	GSE557_CIITA_KO_VS_I_AB_KO_DC_DN		177	-0.33921516	-1.4775919	0.0	0.1293529	1.0	5983	tags=32%, list=20%, signal=39%
GSE13547_CTRL_VS_ANTI_IGM_STIM_ZFX_KO_BCELL_2H_UP	GSE13547_CTRL_VS_ANTI_IGM_STIM_ZFX_KO_BCELL_2H_UP		156	-0.34272146	-1.4752665	0.0	0.13120525	1.0	6043	tags=36%, list=20%, signal=45%
GSE27786_LSK_VS_LIN_NEG_CELL_DN	GSE27786_LSK_VS_LIN_NEG_CELL_DN		180	-0.33940512	-1.475034	0.0	0.13127697	1.0	4677	tags=31%, list=15%, signal=37%
GSE27786_BCELL_VS_MONO_MAC_UP	GSE27786_BCELL_VS_MONO_MAC_UP		182	-0.33728486	-1.474871	0.0	0.1312711	1.0	4739	tags=27%, list=16%, signal=32%
GSE17186_NAIVE_VS_CD21LOW_TRANSITIONAL_BCELL_DN	GSE17186_NAIVE_VS_CD21LOW_TRANSITIONAL_BCELL_DN		185	-0.33588913	-1.4748154	0.0	0.13116388	1.0	4942	tags=34%, list=16%, signal=40%
GSE19923_WT_VS_HEB_KO_DP_THYMOCYTE_DN	GSE19923_WT_VS_HEB_KO_DP_THYMOCYTE_DN		187	-0.32954633	-1.4747442	0.0	0.13106915	1.0	2846	tags=22%, list=9%, signal=24%
ZHENG_IL22_SIGNALING_DN	ZHENG_IL22_SIGNALING_DN		35	-0.43381378	-1.4740579	0.03858521	0.13152787	1.0	4478	tags=29%, list=15%, signal=33%
GSE40655_FOXO1_KO_VS_WT_NTREG_UP	GSE40655_FOXO1_KO_VS_WT_NTREG_UP		185	-0.3362986	-1.4740577	0.0	0.13137186	1.0	5019	tags=31%, list=16%, signal=37%
GSE11864_UNTREATED_VS_CSF1_PAM3CYS_IN_MAC_UP	GSE11864_UNTREATED_VS_CSF1_PAM3CYS_IN_MAC_UP		176	-0.33861056	-1.4730703	0.0	0.1320122	1.0	5332	tags=33%, list=17%, signal=40%
INTERLEUKIN_1_SECRETION	INTERLEUKIN_1_SECRETION		10	-0.6139021	-1.4728956	0.06435644	0.13200377	1.0	6032	tags=60%, list=20%, signal=75%
GSE15930_NAIVE_VS_48H_IN_VITRO_STIM_IL12_CD8_TCELL_DN	GSE15930_NAIVE_VS_48H_IN_VITRO_STIM_IL12_CD8_TCELL_DN		186	-0.33289164	-1.4726518	0.0	0.13203397	1.0	5932	tags=34%, list=19%, signal=42%
GSE41867_LCMV_ARMSTRONG_VS_CLONE13_DAY6_EFFECTOR_CD8_TCELL_UP	GSE41867_LCMV_ARMSTRONG_VS_CLONE13_DAY6_EFFECTOR_CD8_TCELL_UP		190	-0.33651486	-1.47141	0.0	0.1329547	1.0	4683	tags=31%, list=15%, signal=36%
GSE19825_NAIVE_VS_DAY3_EFF_CD8_TCELL_DN	GSE19825_NAIVE_VS_DAY3_EFF_CD8_TCELL_DN		178	-0.34773794	-1.4711006	0.0	0.13307653	1.0	5567	tags=35%, list=18%, signal=42%
GSE27786_CD8_TCELL_VS_NEUTROPHIL_UP	GSE27786_CD8_TCELL_VS_NEUTROPHIL_UP		185	-0.33387038	-1.470561	0.0062111802	0.13336681	1.0	6066	tags=36%, list=20%, signal=44%
CARBOXYLIC_ACID_TRANSPORT	CARBOXYLIC_ACID_TRANSPORT		36	-0.4454356	-1.4692986	0.03726708	0.13430822	1.0	4035	tags=39%, list=13%, signal=45%
GSE37532_WT_VS_PPARG_KO_VISCERAL_ADIPOSE_TISSUE_TREG_UP	GSE37532_WT_VS_PPARG_KO_VISCERAL_ADIPOSE_TISSUE_TREG_UP		185	-0.33034512	-1.4691888	0.0	0.13424097	1.0	6323	tags=37%, list=21%, signal=47%
CHR19Q12	CHR19Q12		10	-0.62854785	-1.4691715	0.09263658	0.13409911	1.0	9401	tags=70%, list=31%, signal=101%
CENTROSOME_ORGANIZATION_AND_BIOGENESIS	CENTROSOME_ORGANIZATION_AND_BIOGENESIS		14	-0.5562737	-1.4688549	0.051150896	0.13420893	1.0	6297	tags=64%, list=21%, signal=81%
GSE37301_MULTIPOTENT_PROGENITOR_VS_LYMPHOID_PRIMED_MPP_UP	GSE37301_MULTIPOTENT_PROGENITOR_VS_LYMPHOID_PRIMED_MPP_UP		143	-0.34172094	-1.4686743	0.0	0.13420203	1.0	6510	tags=38%, list=21%, signal=48%
GSE27786_LIN_NEG_VS_CD8_TCELL_UP	GSE27786_LIN_NEG_VS_CD8_TCELL_UP		185	-0.33078673	-1.4683926	0.0	0.13429996	1.0	6405	tags=36%, list=21%, signal=46%
MORF_ESPL1	MORF_ESPL1		61	-0.38752496	-1.4678464	0.0076045627	0.13460392	1.0	4935	tags=31%, list=16%, signal=37%
GSE17812_WT_VS_THPOK_KO_MEMORY_CD8_TCELL_UP	GSE17812_WT_VS_THPOK_KO_MEMORY_CD8_TCELL_UP		185	-0.3315645	-1.4678396	0.0	0.13445339	1.0	4391	tags=29%, list=14%, signal=33%
GSE41867_NAIVE_VS_DAY15_LCMV_ARMSTRONG_EFFECTOR_CD8_TCELL_UP	GSE41867_NAIVE_VS_DAY15_LCMV_ARMSTRONG_EFFECTOR_CD8_TCELL_UP		190	-0.32557166	-1.467715	0.0	0.13439666	1.0	5582	tags=31%, list=18%, signal=38%
GSE19941_LPS_VS_LPS_AND_IL10_STIM_IL10_KO_MACROPHAGE_UP	GSE19941_LPS_VS_LPS_AND_IL10_STIM_IL10_KO_MACROPHAGE_UP		171	-0.3343591	-1.4676667	0.0	0.13428822	1.0	7013	tags=46%, list=23%, signal=60%
MIKI_COEXPRESSED_WITH_CYP19A1	MIKI_COEXPRESSED_WITH_CYP19A1		7	-0.66749024	-1.4659796	0.09048724	0.1355468	1.0	1731	tags=29%, list=6%, signal=30%
GSE13306_RA_VS_UNTREATED_TCONV_DN	GSE13306_RA_VS_UNTREATED_TCONV_DN		159	-0.33996636	-1.4658648	0.0	0.13549417	1.0	5746	tags=30%, list=19%, signal=37%
GSE17186_CD21LOW_VS_CD21HIGH_TRANSITIONAL_BCELL_CORD_BLOOD_DN	GSE17186_CD21LOW_VS_CD21HIGH_TRANSITIONAL_BCELL_CORD_BLOOD_DN		174	-0.33678046	-1.4656731	0.006849315	0.13552228	1.0	3660	tags=26%, list=12%, signal=29%
GSE7460_CD8_TCELL_VS_TREG_ACT_DN	GSE7460_CD8_TCELL_VS_TREG_ACT_DN		182	-0.331264	-1.4650604	0.0	0.13591164	1.0	5334	tags=33%, list=17%, signal=40%
GSE40666_WT_VS_STAT4_KO_CD8_TCELL_DN	GSE40666_WT_VS_STAT4_KO_CD8_TCELL_DN		182	-0.33281702	-1.4645003	0.0	0.13625704	1.0	5640	tags=37%, list=18%, signal=45%
GSE17721_LPS_VS_CPG_1H_BMDM_UP	GSE17721_LPS_VS_CPG_1H_BMDM_UP		176	-0.33124	-1.4642941	0.0	0.13627796	1.0	5601	tags=36%, list=18%, signal=44%
GSE11924_TFH_VS_TH1_CD4_TCELL_DN	GSE11924_TFH_VS_TH1_CD4_TCELL_DN		165	-0.34425136	-1.464059	0.007352941	0.13633214	1.0	5890	tags=34%, list=19%, signal=42%
GSE5455_EX_VIVO_VS_POST_24H_INCUBATION_MONOCYTES_FROM_TUMOR_BEARING_MOUSE_UP	GSE5455_EX_VIVO_VS_POST_24H_INCUBATION_MONOCYTES_FROM_TUMOR_BEARING_MOUSE_UP		178	-0.33388466	-1.4640397	0.0	0.1361942	1.0	4080	tags=29%, list=13%, signal=33%
WIKMAN_ASBESTOS_LUNG_CANCER_DN	WIKMAN_ASBESTOS_LUNG_CANCER_DN		25	-0.49190018	-1.4636741	0.053254437	0.13637689	1.0	1383	tags=28%, list=5%, signal=29%
GSE45365_HEALTHY_VS_MCMV_INFECTION_BCELL_IFNAR_KO_DN	GSE45365_HEALTHY_VS_MCMV_INFECTION_BCELL_IFNAR_KO_DN		162	-0.33418	-1.4635563	0.0	0.13631614	1.0	4869	tags=33%, list=16%, signal=39%
GSE14908_ATOPIC_VS_NONATOPIC_PATIENT_HDM_STIM_CD4_TCELL_DN	GSE14908_ATOPIC_VS_NONATOPIC_PATIENT_HDM_STIM_CD4_TCELL_DN		179	-0.3327782	-1.4622976	0.0	0.1372778	1.0	6290	tags=40%, list=21%, signal=50%
HUMMERICH_MALIGNANT_SKIN_TUMOR_UP	HUMMERICH_MALIGNANT_SKIN_TUMOR_UP		14	-0.53870374	-1.4622737	0.07272727	0.13713431	1.0	4379	tags=50%, list=14%, signal=58%
GSE22935_WT_VS_MYD88_KO_MACROPHAGE_DN	GSE22935_WT_VS_MYD88_KO_MACROPHAGE_DN		162	-0.33981913	-1.461384	0.0	0.1377638	1.0	4026	tags=25%, list=13%, signal=28%
PID_ATM_PATHWAY	PID_ATM_PATHWAY		34	-0.44378337	-1.4602424	0.051359516	0.13856173	1.0	7806	tags=59%, list=26%, signal=79%
GSE7568_IL4_VS_IL4_AND_TGFB_TREATED_MACROPHAGE_24H_DN	GSE7568_IL4_VS_IL4_AND_TGFB_TREATED_MACROPHAGE_24H_DN		184	-0.32747215	-1.4597065	0.0	0.13886389	1.0	5276	tags=34%, list=17%, signal=40%
GSE45365_HEALTHY_VS_MCMV_INFECTION_CD11B_DC_UP	GSE45365_HEALTHY_VS_MCMV_INFECTION_CD11B_DC_UP		160	-0.33483005	-1.4596356	0.0	0.1387678	1.0	6201	tags=37%, list=20%, signal=46%
GSE32986_CURDLAN_LOWDOSE_VS_CURDLAN_HIGHDOSE_STIM_DC_UP	GSE32986_CURDLAN_LOWDOSE_VS_CURDLAN_HIGHDOSE_STIM_DC_UP		183	-0.33095533	-1.4592204	0.0	0.13898692	1.0	3925	tags=29%, list=13%, signal=33%
WIERENGA_STAT5A_TARGETS_DN	WIERENGA_STAT5A_TARGETS_DN		177	-0.3296049	-1.4591424	0.0	0.13887797	1.0	4381	tags=30%, list=14%, signal=35%
MATZUK_EMBRYONIC_GERM_CELL	MATZUK_EMBRYONIC_GERM_CELL		16	-0.53392977	-1.4589325	0.07123288	0.13891026	1.0	305	tags=19%, list=1%, signal=19%
GSE37416_0H_VS_3H_F_TULARENSIS_LVS_NEUTROPHIL_UP	GSE37416_0H_VS_3H_F_TULARENSIS_LVS_NEUTROPHIL_UP		182	-0.32918108	-1.4587641	0.0	0.13888837	1.0	5601	tags=36%, list=18%, signal=43%
BHAT_ESR1_TARGETS_VIA_AKT1_UP	BHAT_ESR1_TARGETS_VIA_AKT1_UP		250	-0.3211999	-1.458601	0.0	0.13887624	1.0	3750	tags=32%, list=12%, signal=37%
DUNNE_TARGETS_OF_AML1_MTG8_FUSION_UP	DUNNE_TARGETS_OF_AML1_MTG8_FUSION_UP		47	-0.41367972	-1.4583427	0.01650165	0.13894401	1.0	5062	tags=43%, list=17%, signal=51%
GSE45365_HEALTHY_VS_MCMV_INFECTION_CD11B_DC_DN	GSE45365_HEALTHY_VS_MCMV_INFECTION_CD11B_DC_DN		143	-0.340504	-1.4582505	0.005988024	0.1388638	1.0	3079	tags=24%, list=10%, signal=26%
REACTOME_APC_C_CDC20_MEDIATED_DEGRADATION_OF_CYCLIN_B	REACTOME_APC_C_CDC20_MEDIATED_DEGRADATION_OF_CYCLIN_B		19	-0.5230827	-1.4580965	0.07648725	0.1388367	1.0	6519	tags=53%, list=21%, signal=67%
GSE14308_TH1_VS_NATURAL_TREG_DN	GSE14308_TH1_VS_NATURAL_TREG_DN		173	-0.32966813	-1.4580404	0.0067114094	0.1387402	1.0	4484	tags=29%, list=15%, signal=34%
GSE17721_CTRL_VS_PAM3CSK4_2H_BMDM_UP	GSE17721_CTRL_VS_PAM3CSK4_2H_BMDM_UP		177	-0.3271682	-1.4579772	0.008064516	0.13863403	1.0	4320	tags=31%, list=14%, signal=35%
MORF_RAP1A	MORF_RAP1A		127	-0.3524582	-1.4578763	0.006535948	0.13856308	1.0	4999	tags=31%, list=16%, signal=37%
MARKEY_RB1_ACUTE_LOF_DN	MARKEY_RB1_ACUTE_LOF_DN		213	-0.3220566	-1.4558265	0.009433962	0.14024018	1.0	5137	tags=30%, list=17%, signal=36%
MODULE_539	MODULE_539		11	-0.6004396	-1.4552485	0.07160494	0.14063995	1.0	5294	tags=45%, list=17%, signal=55%
GSE4748_LPS_VS_LPS_AND_CYANOBACTERIUM_LPSLIKE_STIM_DC_3H_DN	GSE4748_LPS_VS_LPS_AND_CYANOBACTERIUM_LPSLIKE_STIM_DC_3H_DN		126	-0.34970617	-1.4545467	0.0	0.14107636	1.0	5928	tags=32%, list=19%, signal=39%
REGULATION_OF_MITOSIS	REGULATION_OF_MITOSIS		39	-0.42855558	-1.4542419	0.051446944	0.14116389	1.0	7586	tags=54%, list=25%, signal=72%
GSE5542_UNTREATED_VS_IFNA_TREATED_EPITHELIAL_CELLS_6H_DN	GSE5542_UNTREATED_VS_IFNA_TREATED_EPITHELIAL_CELLS_6H_DN		168	-0.33319166	-1.4540706	0.0	0.14116222	1.0	5460	tags=35%, list=18%, signal=43%
MCCOLLUM_GELDANAMYCIN_RESISTANCE_DN	MCCOLLUM_GELDANAMYCIN_RESISTANCE_DN		5	-0.7287766	-1.4533617	0.08026031	0.14163335	1.0	347	tags=20%, list=1%, signal=20%
GEORGES_TARGETS_OF_MIR192_AND_MIR215	GEORGES_TARGETS_OF_MIR192_AND_MIR215		797	-0.2949856	-1.4527934	0.0	0.14199585	1.0	4709	tags=30%, list=15%, signal=35%
MODULE_288	MODULE_288		24	-0.4792657	-1.4523293	0.03561644	0.14224963	1.0	5687	tags=46%, list=19%, signal=56%
CHR21Q22	CHR21Q22		130	-0.34280652	-1.4514389	0.005586592	0.14286567	1.0	3853	tags=28%, list=13%, signal=32%
PUJANA_BRCA1_PCC_NETWORK	PUJANA_BRCA1_PCC_NETWORK		1536	-0.27513182	-1.4504012	0.0	0.14358965	1.0	6124	tags=29%, list=20%, signal=35%
GSE43863_TH1_VS_LY6C_INT_CXCR5POS_MEMORY_CD4_TCELL_UP	GSE43863_TH1_VS_LY6C_INT_CXCR5POS_MEMORY_CD4_TCELL_UP		183	-0.3270583	-1.4503813	0.0	0.14344949	1.0	6462	tags=45%, list=21%, signal=57%
CHEMNITZ_RESPONSE_TO_PROSTAGLANDIN_E2_UP	CHEMNITZ_RESPONSE_TO_PROSTAGLANDIN_E2_UP		133	-0.35167083	-1.4502547	0.005952381	0.14338286	1.0	6162	tags=38%, list=20%, signal=48%
GSE19825_CD24LOW_VS_IL2RA_HIGH_DAY3_EFF_CD8_TCELL_DN	GSE19825_CD24LOW_VS_IL2RA_HIGH_DAY3_EFF_CD8_TCELL_DN		186	-0.3257805	-1.449947	0.0	0.14350098	1.0	6239	tags=37%, list=20%, signal=46%
GSE21546_WT_VS_SAP1A_KO_ANTI_CD3_STIM_DP_THYMOCYTES_DN	GSE21546_WT_VS_SAP1A_KO_ANTI_CD3_STIM_DP_THYMOCYTES_DN		182	-0.32548094	-1.449884	0.006993007	0.14339995	1.0	3899	tags=27%, list=13%, signal=31%
GSE34515_CD16_NEG_MONOCYTE_VS_DC_DN	GSE34515_CD16_NEG_MONOCYTE_VS_DC_DN		182	-0.32515845	-1.4494976	0.014285714	0.14358285	1.0	5070	tags=32%, list=17%, signal=38%
GSE17721_CTRL_VS_LPS_8H_BMDM_UP	GSE17721_CTRL_VS_LPS_8H_BMDM_UP		181	-0.3313536	-1.4493748	0.0	0.14352779	1.0	5289	tags=31%, list=17%, signal=37%
GSE13547_2H_VS_12_H_ANTI_IGM_STIM_BCELL_DN	GSE13547_2H_VS_12_H_ANTI_IGM_STIM_BCELL_DN		173	-0.3333415	-1.4489284	0.0	0.14383017	1.0	5418	tags=35%, list=18%, signal=42%
GSE40274_CTRL_VS_LEF1_TRANSDUCED_ACTIVATED_CD4_TCELL_DN	GSE40274_CTRL_VS_LEF1_TRANSDUCED_ACTIVATED_CD4_TCELL_DN		161	-0.33584884	-1.4487952	0.006666667	0.14379202	1.0	6306	tags=40%, list=21%, signal=50%
MODULE_67	MODULE_67		183	-0.3327673	-1.4481983	0.0	0.1441462	1.0	5586	tags=31%, list=18%, signal=37%
GSE20727_CTRL_VS_ROS_INHIBITOR_TREATED_DC_UP	GSE20727_CTRL_VS_ROS_INHIBITOR_TREATED_DC_UP		183	-0.33030987	-1.4475291	0.0	0.14460711	1.0	3464	tags=23%, list=11%, signal=26%
GSE21063_WT_VS_NFATC1_KO_BCELL_DN	GSE21063_WT_VS_NFATC1_KO_BCELL_DN		189	-0.3247738	-1.4465009	0.0	0.14539787	1.0	4861	tags=31%, list=16%, signal=36%
GSE16385_ROSIGLITAZONE_IL4_VS_ROSIGLITAZONE_ALONE_STIM_MACROPHAGE_DN	GSE16385_ROSIGLITAZONE_IL4_VS_ROSIGLITAZONE_ALONE_STIM_MACROPHAGE_DN		189	-0.33170316	-1.4463831	0.008130081	0.14533585	1.0	6519	tags=40%, list=21%, signal=50%
SLEBOS_HEAD_AND_NECK_CANCER_WITH_HPV_UP	SLEBOS_HEAD_AND_NECK_CANCER_WITH_HPV_UP		72	-0.3804634	-1.446373	0.022222223	0.14518458	1.0	5971	tags=40%, list=20%, signal=50%
MONOCARBOXYLIC_ACID_TRANSPORT	MONOCARBOXYLIC_ACID_TRANSPORT		7	-0.6788935	-1.445765	0.09090909	0.1456012	1.0	4035	tags=43%, list=13%, signal=49%
GSE22432_MULTIPOTENT_VS_COMMON_DC_PROGENITOR_UP	GSE22432_MULTIPOTENT_VS_COMMON_DC_PROGENITOR_UP		184	-0.32551834	-1.4457107	0.0	0.14549407	1.0	6251	tags=38%, list=20%, signal=47%
SEMBA_FHIT_TARGETS_DN	SEMBA_FHIT_TARGETS_DN		9	-0.62072676	-1.4456172	0.068396226	0.14543132	1.0	7104	tags=67%, list=23%, signal=87%
GSE8921_UNSTIM_0H_VS_TLR1_2_STIM_MONOCYTE_12H_UP	GSE8921_UNSTIM_0H_VS_TLR1_2_STIM_MONOCYTE_12H_UP		178	-0.32623082	-1.4449123	0.0	0.14595817	1.0	6445	tags=39%, list=21%, signal=50%
GSE19888_NO_PRETREAT_VS_ADENOSINE_A3R_INHIBITOR_PRETREATED_MAST_CELL_TCELL_MEMBRANES_ACT_UP	GSE19888_NO_PRETREAT_VS_ADENOSINE_A3R_INHIBITOR_PRETREATED_MAST_CELL_TCELL_MEMBRANES_ACT_UP		173	-0.33609352	-1.4448197	0.0	0.14588286	1.0	5322	tags=32%, list=17%, signal=39%
KAUFFMANN_MELANOMA_RELAPSE_DN	KAUFFMANN_MELANOMA_RELAPSE_DN		6	-0.71548873	-1.4444404	0.1039261	0.14611274	1.0	282	tags=17%, list=1%, signal=17%
GSE15330_LYMPHOID_MULTIPOTENT_VS_MEGAKARYOCYTE_ERYTHROID_PROGENITOR_IKAROS_KO_UP	GSE15330_LYMPHOID_MULTIPOTENT_VS_MEGAKARYOCYTE_ERYTHROID_PROGENITOR_IKAROS_KO_UP		150	-0.33299837	-1.4443262	0.011299435	0.14605685	1.0	4360	tags=29%, list=14%, signal=34%
GSE37301_COMMON_LYMPHOID_PROGENITOR_VS_CD4_TCELL_DN	GSE37301_COMMON_LYMPHOID_PROGENITOR_VS_CD4_TCELL_DN		184	-0.3280668	-1.4442792	0.0	0.1459474	1.0	4500	tags=27%, list=15%, signal=31%
GSE3691_IFN_PRODUCING_KILLER_DC_VS_PLASMACYTOID_DC_SPLEEN_DN	GSE3691_IFN_PRODUCING_KILLER_DC_VS_PLASMACYTOID_DC_SPLEEN_DN		161	-0.34321922	-1.4440749	0.0	0.14598435	1.0	6281	tags=37%, list=21%, signal=47%
GSE3039_NKT_CELL_VS_B1_BCELL_UP	GSE3039_NKT_CELL_VS_B1_BCELL_UP		175	-0.33129638	-1.4438332	0.0	0.14604306	1.0	5134	tags=33%, list=17%, signal=39%
GCM_DPF2	GCM_DPF2		26	-0.4645503	-1.4419278	0.03846154	0.14760979	1.0	7443	tags=54%, list=24%, signal=71%
GSE19888_ADENOSINE_A3R_INH_PRETREAT_AND_ACT_BY_A3R_VS_TCELL_MEMBRANES_ACT_MAST_CELL_DN	GSE19888_ADENOSINE_A3R_INH_PRETREAT_AND_ACT_BY_A3R_VS_TCELL_MEMBRANES_ACT_MAST_CELL_DN		175	-0.32824054	-1.4415747	0.006666667	0.1478081	1.0	4539	tags=28%, list=15%, signal=33%
GSE10240_CTRL_VS_IL17_AND_IL22_STIM_PRIMARY_BRONCHIAL_EPITHELIAL_CELLS_DN	GSE10240_CTRL_VS_IL17_AND_IL22_STIM_PRIMARY_BRONCHIAL_EPITHELIAL_CELLS_DN		179	-0.3298313	-1.4407177	0.0	0.148402	1.0	4591	tags=31%, list=15%, signal=37%
PROTEOGLYCAN_METABOLIC_PROCESS	PROTEOGLYCAN_METABOLIC_PROCESS		18	-0.50271827	-1.440516	0.071428575	0.14841297	1.0	2985	tags=33%, list=10%, signal=37%
ZHANG_RESPONSE_TO_CANTHARIDIN_DN	ZHANG_RESPONSE_TO_CANTHARIDIN_DN		67	-0.37924615	-1.4403864	0.016393442	0.14840114	1.0	5222	tags=28%, list=17%, signal=34%
TIEN_INTESTINE_PROBIOTICS_24HR_UP	TIEN_INTESTINE_PROBIOTICS_24HR_UP		533	-0.2941746	-1.4400052	0.0	0.14859477	1.0	6352	tags=34%, list=21%, signal=42%
KINNEY_DNMT1_METHYLATION_TARGETS	KINNEY_DNMT1_METHYLATION_TARGETS		9	-0.6195378	-1.4399807	0.09219858	0.14846078	1.0	1163	tags=33%, list=4%, signal=35%
MEMBRANE_ENCLOSED_LUMEN	MEMBRANE_ENCLOSED_LUMEN		435	-0.30262318	-1.4396932	0.0	0.14858307	1.0	5075	tags=27%, list=17%, signal=32%
GSE41867_DAY8_EFFECTOR_VS_DAY30_MEMORY_CD8_TCELL_LCMV_ARMSTRONG_DN	GSE41867_DAY8_EFFECTOR_VS_DAY30_MEMORY_CD8_TCELL_LCMV_ARMSTRONG_DN		180	-0.32803562	-1.4396077	0.0	0.14849642	1.0	5837	tags=39%, list=19%, signal=48%
GSE26030_TH1_VS_TH17_DAY5_POST_POLARIZATION_UP	GSE26030_TH1_VS_TH17_DAY5_POST_POLARIZATION_UP		176	-0.3294322	-1.4387306	0.01438849	0.149119	1.0	3577	tags=26%, list=12%, signal=29%
REACTOME_GLUCOSE_TRANSPORT	REACTOME_GLUCOSE_TRANSPORT		35	-0.4239218	-1.4383024	0.05029586	0.14937137	1.0	3680	tags=29%, list=12%, signal=32%
DNA_REPLICATION	DNA_REPLICATION		99	-0.3542238	-1.4379249	0.004149378	0.14958957	1.0	5409	tags=36%, list=18%, signal=44%
GSE45365_CTRL_VS_MCMV_INFECTION_NK_CELL_UP	GSE45365_CTRL_VS_MCMV_INFECTION_NK_CELL_UP		170	-0.32749304	-1.436874	0.0069444445	0.15040469	1.0	5409	tags=31%, list=18%, signal=37%
YAO_TEMPORAL_RESPONSE_TO_PROGESTERONE_CLUSTER_15	YAO_TEMPORAL_RESPONSE_TO_PROGESTERONE_CLUSTER_15		26	-0.46395588	-1.4368316	0.07185629	0.15029737	1.0	3936	tags=31%, list=13%, signal=35%
GCM_CASP2	GCM_CASP2		24	-0.46844375	-1.4365461	0.063535914	0.15040398	1.0	5709	tags=42%, list=19%, signal=51%
CHR9Q34	CHR9Q34		175	-0.32690746	-1.435698	0.0	0.15101577	1.0	4020	tags=23%, list=13%, signal=27%
GSE22033_WT_VS_PPARG_KO_MEF_DN	GSE22033_WT_VS_PPARG_KO_MEF_DN		173	-0.32801807	-1.4354252	0.0	0.15110157	1.0	5894	tags=34%, list=19%, signal=42%
GSE9960_HEALTHY_VS_GRAM_NEG_SEPSIS_PBMC_UP	GSE9960_HEALTHY_VS_GRAM_NEG_SEPSIS_PBMC_UP		182	-0.32610554	-1.4353707	0.0	0.15099505	1.0	4747	tags=32%, list=16%, signal=38%
GSE2770_IL12_AND_TGFB_VS_IL4_TREATED_ACT_CD4_TCELL_2H_DN	GSE2770_IL12_AND_TGFB_VS_IL4_TREATED_ACT_CD4_TCELL_2H_DN		177	-0.32584295	-1.435207	0.0	0.15098874	1.0	4988	tags=29%, list=16%, signal=35%
GSE9006_HEALTHY_VS_TYPE_1_DIABETES_PBMC_4MONTH_POST_DX_DN	GSE9006_HEALTHY_VS_TYPE_1_DIABETES_PBMC_4MONTH_POST_DX_DN		167	-0.33255637	-1.4352051	0.0070921984	0.15083154	1.0	5803	tags=37%, list=19%, signal=46%
MITOCHONDRIAL_MEMBRANE_ORGANIZATION_AND_BIOGENESIS	MITOCHONDRIAL_MEMBRANE_ORGANIZATION_AND_BIOGENESIS		11	-0.5898839	-1.4346247	0.08737864	0.15121555	1.0	6978	tags=45%, list=23%, signal=59%
GSE5542_IFNA_VS_IFNA_AND_IFNG_TREATED_EPITHELIAL_CELLS_6H_UP	GSE5542_IFNA_VS_IFNA_AND_IFNG_TREATED_EPITHELIAL_CELLS_6H_UP		167	-0.33084252	-1.4344273	0.0	0.15121517	1.0	6225	tags=38%, list=20%, signal=48%
PRC2_EDD_UP.V1_UP	PRC2_EDD_UP.V1_UP		178	-0.33082137	-1.4332799	0.0	0.15212479	1.0	4896	tags=34%, list=16%, signal=40%
GSE15930_NAIVE_VS_72H_IN_VITRO_STIM_TRICHOSTATINA_CD8_TCELL_DN	GSE15930_NAIVE_VS_72H_IN_VITRO_STIM_TRICHOSTATINA_CD8_TCELL_DN		188	-0.32115373	-1.4331872	0.007751938	0.1520477	1.0	3735	tags=26%, list=12%, signal=29%
TCCCRNNRTGC_UNKNOWN	TCCCRNNRTGC_UNKNOWN		193	-0.3297207	-1.4322687	0.0	0.15281716	1.0	5451	tags=29%, list=18%, signal=35%
ZHOU_CELL_CYCLE_GENES_IN_IR_RESPONSE_2HR	ZHOU_CELL_CYCLE_GENES_IN_IR_RESPONSE_2HR		7	-0.6817372	-1.4319543	0.08863636	0.15292853	1.0	1126	tags=29%, list=4%, signal=30%
ORGANELLE_LUMEN	ORGANELLE_LUMEN		435	-0.30262318	-1.4308556	0.0	0.15374643	1.0	5075	tags=27%, list=17%, signal=32%
GSE8515_CTRL_VS_IL6_4H_STIM_MAC_DN	GSE8515_CTRL_VS_IL6_4H_STIM_MAC_DN		145	-0.334885	-1.4308407	0.0	0.15360545	1.0	4128	tags=25%, list=14%, signal=29%
GSE17721_CTRL_VS_GARDIQUIMOD_2H_BMDM_UP	GSE17721_CTRL_VS_GARDIQUIMOD_2H_BMDM_UP		169	-0.3290304	-1.4305518	0.0	0.1537167	1.0	5854	tags=36%, list=19%, signal=44%
ELVIDGE_HIF1A_AND_HIF2A_TARGETS_UP	ELVIDGE_HIF1A_AND_HIF2A_TARGETS_UP		37	-0.4352455	-1.4301597	0.041269843	0.153924	1.0	5307	tags=49%, list=17%, signal=59%
REACTOME_KINESINS	REACTOME_KINESINS		23	-0.48084423	-1.4298735	0.05965909	0.15403727	1.0	7012	tags=48%, list=23%, signal=62%
GSE31082_DN_VS_CD8_SP_THYMOCYTE_UP	GSE31082_DN_VS_CD8_SP_THYMOCYTE_UP		181	-0.32041538	-1.4294065	0.0	0.15434468	1.0	6281	tags=31%, list=21%, signal=39%
MORF_TPR	MORF_TPR		143	-0.33648235	-1.4291286	0.0	0.15444537	1.0	6232	tags=35%, list=20%, signal=44%
CHROMOSOMEPERICENTRIC_REGION	CHROMOSOMEPERICENTRIC_REGION		29	-0.45339453	-1.4290638	0.03939394	0.15434897	1.0	3357	tags=31%, list=11%, signal=35%
AXON	AXON		11	-0.5796178	-1.4288521	0.09785203	0.15437429	1.0	2531	tags=27%, list=8%, signal=30%
CSR_LATE_UP.V1_UP	CSR_LATE_UP.V1_UP		144	-0.3301723	-1.42839	0.006369427	0.15461712	1.0	5612	tags=40%, list=18%, signal=49%
GSE36527_CD62L_HIGH_CD69_NEG_VS_CD62L_LOW_CD69_POS_TREG_KLRG1_NEG_UP	GSE36527_CD62L_HIGH_CD69_NEG_VS_CD62L_LOW_CD69_POS_TREG_KLRG1_NEG_UP		173	-0.32622585	-1.4281614	0.0	0.15468559	1.0	3600	tags=26%, list=12%, signal=29%
GSE17974_0H_VS_0.5H_IN_VITRO_ACT_CD4_TCELL_UP	GSE17974_0H_VS_0.5H_IN_VITRO_ACT_CD4_TCELL_UP		149	-0.330113	-1.4279528	0.0	0.15472122	1.0	4949	tags=32%, list=16%, signal=37%
GSE18893_TCONV_VS_TREG_2H_TNF_STIM_UP	GSE18893_TCONV_VS_TREG_2H_TNF_STIM_UP		158	-0.33058187	-1.4275594	0.0	0.154922	1.0	4743	tags=32%, list=16%, signal=37%
GSE4590_SMALL_VS_VPREB_POS_LARGE_PRE_BCELL_UP	GSE4590_SMALL_VS_VPREB_POS_LARGE_PRE_BCELL_UP		151	-0.3368971	-1.4275522	0.0058479533	0.15476507	1.0	5722	tags=32%, list=19%, signal=39%
VALK_AML_WITH_11Q23_REARRANGED	VALK_AML_WITH_11Q23_REARRANGED		17	-0.5253887	-1.4269772	0.06870229	0.15514816	1.0	43	tags=12%, list=0%, signal=12%
GSE18281_SUBCAPSULAR_CORTICAL_REGION_VS_WHOLE_CORTEX_THYMUS_DN	GSE18281_SUBCAPSULAR_CORTICAL_REGION_VS_WHOLE_CORTEX_THYMUS_DN		156	-0.33214524	-1.4267315	0.0	0.15517569	1.0	4586	tags=26%, list=15%, signal=31%
DNA_REPLICATION_INITIATION	DNA_REPLICATION_INITIATION		16	-0.5250703	-1.4259342	0.07341772	0.15580368	1.0	5263	tags=50%, list=17%, signal=60%
BIOCARTA_TEL_PATHWAY	BIOCARTA_TEL_PATHWAY		18	-0.5048744	-1.4259182	0.08355795	0.15565589	1.0	859	tags=17%, list=3%, signal=17%
MORI_LARGE_PRE_BII_LYMPHOCYTE_UP	MORI_LARGE_PRE_BII_LYMPHOCYTE_UP		82	-0.36869437	-1.4256845	0.020661157	0.15571083	1.0	3717	tags=24%, list=12%, signal=28%
YAO_TEMPORAL_RESPONSE_TO_PROGESTERONE_CLUSTER_17	YAO_TEMPORAL_RESPONSE_TO_PROGESTERONE_CLUSTER_17		171	-0.3261608	-1.4251237	0.0	0.15608619	1.0	6163	tags=30%, list=20%, signal=38%
KEGG_MISMATCH_REPAIR	KEGG_MISMATCH_REPAIR		23	-0.46795836	-1.4251157	0.06646526	0.15593034	1.0	5090	tags=39%, list=17%, signal=47%
GSE4142_PLASMA_CELL_VS_MEMORY_BCELL_DN	GSE4142_PLASMA_CELL_VS_MEMORY_BCELL_DN		163	-0.32789615	-1.4248685	0.0	0.15601365	1.0	4907	tags=27%, list=16%, signal=32%
GSE15735_CTRL_VS_HDAC_INHIBITOR_TREATED_CD4_TCELL_12H_DN	GSE15735_CTRL_VS_HDAC_INHIBITOR_TREATED_CD4_TCELL_12H_DN		185	-0.32466543	-1.424687	0.00729927	0.15602489	1.0	4867	tags=35%, list=16%, signal=41%
WILLIAMS_ESR1_TARGETS_UP	WILLIAMS_ESR1_TARGETS_UP		21	-0.49436015	-1.4243088	0.07888041	0.15623747	1.0	1756	tags=38%, list=6%, signal=40%
GSE17721_POLYIC_VS_CPG_2H_BMDM_UP	GSE17721_POLYIC_VS_CPG_2H_BMDM_UP		185	-0.3260207	-1.4236705	0.0070422534	0.15668947	1.0	6318	tags=41%, list=21%, signal=51%
REACTOME_P2Y_RECEPTORS	REACTOME_P2Y_RECEPTORS		7	-0.67230207	-1.4236407	0.11734694	0.15656157	1.0	1007	tags=29%, list=3%, signal=30%
GSE17721_CPG_VS_GARDIQUIMOD_2H_BMDM_DN	GSE17721_CPG_VS_GARDIQUIMOD_2H_BMDM_DN		188	-0.3219268	-1.4233724	0.0	0.15665807	1.0	5872	tags=35%, list=19%, signal=43%
NEURON_PROJECTION	NEURON_PROJECTION		20	-0.4968627	-1.4233464	0.08469945	0.1565131	1.0	3028	tags=25%, list=10%, signal=28%
GSE29614_CTRL_VS_DAY7_TIV_FLU_VACCINE_PBMC_DN	GSE29614_CTRL_VS_DAY7_TIV_FLU_VACCINE_PBMC_DN		162	-0.32648453	-1.4230046	0.0066225166	0.1566759	1.0	6351	tags=38%, list=21%, signal=47%
MORF_LCAT	MORF_LCAT		86	-0.36098358	-1.4228277	0.013513514	0.15667893	1.0	4011	tags=27%, list=13%, signal=31%
GSE17721_0.5H_VS_4H_LPS_BMDM_UP	GSE17721_0.5H_VS_4H_LPS_BMDM_UP		189	-0.32684803	-1.4225128	0.0	0.1568156	1.0	4057	tags=24%, list=13%, signal=27%
GNF2_TNFRSF1B	GNF2_TNFRSF1B		62	-0.37872726	-1.4219168	0.029411765	0.15725546	1.0	3309	tags=31%, list=11%, signal=34%
GSE17721_POLYIC_VS_PAM3CSK4_6H_BMDM_DN	GSE17721_POLYIC_VS_PAM3CSK4_6H_BMDM_DN		187	-0.32001466	-1.4214132	0.0	0.15759295	1.0	2954	tags=19%, list=10%, signal=21%
MIKKELSEN_NPC_LCP_WITH_H3K4ME3	MIKKELSEN_NPC_LCP_WITH_H3K4ME3		39	-0.42248452	-1.421041	0.03960396	0.15777616	1.0	3914	tags=31%, list=13%, signal=35%
GNF2_CDC27	GNF2_CDC27		50	-0.40320233	-1.4210112	0.024822695	0.1576619	1.0	4048	tags=32%, list=13%, signal=37%
MORF_PRKACA	MORF_PRKACA		90	-0.35953525	-1.4197177	0.008888889	0.15875272	1.0	4781	tags=33%, list=16%, signal=39%
GSE360_T_GONDII_VS_M_TUBERCULOSIS_DC_UP	GSE360_T_GONDII_VS_M_TUBERCULOSIS_DC_UP		180	-0.32374436	-1.4191855	0.015384615	0.15909211	1.0	3666	tags=23%, list=12%, signal=26%
GSE27241_WT_VS_RORGT_KO_TH17_POLARIZED_CD4_TCELL_DN	GSE27241_WT_VS_RORGT_KO_TH17_POLARIZED_CD4_TCELL_DN		160	-0.32879883	-1.4190309	0.0	0.15907538	1.0	6011	tags=36%, list=20%, signal=44%
RASHI_RESPONSE_TO_IONIZING_RADIATION_4	RASHI_RESPONSE_TO_IONIZING_RADIATION_4		53	-0.389237	-1.4189478	0.025925925	0.15900324	1.0	5645	tags=36%, list=18%, signal=44%
BONOME_OVARIAN_CANCER_POOR_SURVIVAL_DN	BONOME_OVARIAN_CANCER_POOR_SURVIVAL_DN		19	-0.5029784	-1.4188383	0.06853583	0.15893818	1.0	6879	tags=63%, list=23%, signal=81%
GSE36888_STAT5_AB_KNOCKIN_VS_WT_TCELL_IL2_TREATED_17H_UP	GSE36888_STAT5_AB_KNOCKIN_VS_WT_TCELL_IL2_TREATED_17H_UP		182	-0.32368246	-1.4170991	0.0076923077	0.16043524	1.0	4372	tags=30%, list=14%, signal=35%
GSE41176_UNSTIM_VS_ANTI_IGM_STIM_TAK1_KO_BCELL_1H_UP	GSE41176_UNSTIM_VS_ANTI_IGM_STIM_TAK1_KO_BCELL_1H_UP		180	-0.32355362	-1.4169209	0.0	0.16045716	1.0	5259	tags=30%, list=17%, signal=36%
GSE40274_CTRL_VS_FOXP3_AND_GATA1_TRANSDUCED_ACTIVATED_CD4_TCELL_DN	GSE40274_CTRL_VS_FOXP3_AND_GATA1_TRANSDUCED_ACTIVATED_CD4_TCELL_DN		125	-0.34106416	-1.4167135	0.010152284	0.16048001	1.0	4188	tags=26%, list=14%, signal=30%
REACTOME_RESOLUTION_OF_AP_SITES_VIA_THE_MULTIPLE_NUCLEOTIDE_PATCH_REPLACEMENT_PATHWAY	REACTOME_RESOLUTION_OF_AP_SITES_VIA_THE_MULTIPLE_NUCLEOTIDE_PATCH_REPLACEMENT_PATHWAY		17	-0.51048064	-1.4163964	0.071611255	0.16062798	1.0	5082	tags=47%, list=17%, signal=56%
CELL_CYCLE_PHASE	CELL_CYCLE_PHASE		161	-0.33311972	-1.4162508	0.006060606	0.1606191	1.0	6594	tags=42%, list=22%, signal=53%
GSE17721_PAM3CSK4_VS_GADIQUIMOD_1H_BMDM_DN	GSE17721_PAM3CSK4_VS_GADIQUIMOD_1H_BMDM_DN		187	-0.32237035	-1.4160161	0.0	0.16067217	1.0	3890	tags=25%, list=13%, signal=28%
WEBER_METHYLATED_LCP_IN_FIBROBLAST_DN	WEBER_METHYLATED_LCP_IN_FIBROBLAST_DN		6	-0.6998902	-1.4152498	0.116972476	0.16128132	1.0	963	tags=33%, list=3%, signal=34%
VALK_AML_CLUSTER_13	VALK_AML_CLUSTER_13		25	-0.4626258	-1.4143916	0.057636887	0.16192766	1.0	5933	tags=40%, list=19%, signal=50%
GSE1460_INTRATHYMIC_T_PROGENITOR_VS_CD4_THYMOCYTE_UP	GSE1460_INTRATHYMIC_T_PROGENITOR_VS_CD4_THYMOCYTE_UP		184	-0.32603952	-1.4141054	0.0	0.16205776	1.0	5129	tags=30%, list=17%, signal=36%
XU_RESPONSE_TO_TRETINOIN_AND_NSC682994_DN	XU_RESPONSE_TO_TRETINOIN_AND_NSC682994_DN		15	-0.53630704	-1.413885	0.07532468	0.16209744	1.0	6025	tags=47%, list=20%, signal=58%
GSE19923_HEB_KO_VS_HEB_AND_E2A_KO_DP_THYMOCYTE_UP	GSE19923_HEB_KO_VS_HEB_AND_E2A_KO_DP_THYMOCYTE_UP		184	-0.32301033	-1.4138478	0.0	0.16196944	1.0	3826	tags=27%, list=13%, signal=31%
MOSERLE_IFNA_RESPONSE	MOSERLE_IFNA_RESPONSE		29	-0.4415647	-1.4136281	0.057228915	0.16201527	1.0	2614	tags=24%, list=9%, signal=26%
YANG_BREAST_CANCER_ESR1_LASER_UP	YANG_BREAST_CANCER_ESR1_LASER_UP		30	-0.44028744	-1.4134848	0.050704226	0.16199061	1.0	6373	tags=50%, list=21%, signal=63%
V$PAX5_02	V$PAX5_02		15	-0.5280878	-1.4130884	0.098870054	0.16222598	1.0	2217	tags=27%, list=7%, signal=29%
PATIL_LIVER_CANCER	PATIL_LIVER_CANCER		679	-0.28972718	-1.4123509	0.0	0.16278452	1.0	6065	tags=34%, list=20%, signal=42%
GNF2_MATK	GNF2_MATK		20	-0.48693308	-1.4122806	0.07837838	0.16268542	1.0	4941	tags=45%, list=16%, signal=54%
GSE41867_NAIVE_VS_DAY15_LCMV_EFFECTOR_CD8_TCELL_UP	GSE41867_NAIVE_VS_DAY15_LCMV_EFFECTOR_CD8_TCELL_UP		185	-0.32015488	-1.4120128	0.0	0.16281462	1.0	4662	tags=24%, list=15%, signal=28%
GNF2_ATM	GNF2_ATM		28	-0.45162308	-1.4115151	0.07941177	0.16317962	1.0	4221	tags=32%, list=14%, signal=37%
GSE17721_LPS_VS_CPG_8H_BMDM_DN	GSE17721_LPS_VS_CPG_8H_BMDM_DN		188	-0.31896836	-1.4113903	0.0	0.16314073	1.0	4676	tags=30%, list=15%, signal=36%
GSE6674_UNSTIM_VS_CPG_STIM_BCELL_DN	GSE6674_UNSTIM_VS_CPG_STIM_BCELL_DN		152	-0.3349731	-1.4113201	0.005882353	0.16304278	1.0	3994	tags=25%, list=13%, signal=29%
GSE27859_DC_VS_CD11C_INT_F480_HI_MACROPHAGE_UP	GSE27859_DC_VS_CD11C_INT_F480_HI_MACROPHAGE_UP		181	-0.323355	-1.4111412	0.0	0.16306354	1.0	6391	tags=34%, list=21%, signal=43%
VETTER_TARGETS_OF_PRKCA_AND_ETS1_UP	VETTER_TARGETS_OF_PRKCA_AND_ETS1_UP		15	-0.53164244	-1.4111323	0.07329843	0.1629116	1.0	4895	tags=47%, list=16%, signal=56%
REACTOME_SYNTHESIS_OF_PA	REACTOME_SYNTHESIS_OF_PA		24	-0.4774861	-1.4109268	0.079027355	0.16296151	1.0	1761	tags=29%, list=6%, signal=31%
GSE39110_DAY3_VS_DAY6_POST_IMMUNIZATION_CD8_TCELL_WITH_IL2_TREATMENT_UP	GSE39110_DAY3_VS_DAY6_POST_IMMUNIZATION_CD8_TCELL_WITH_IL2_TREATMENT_UP		179	-0.31861264	-1.4107985	0.0	0.162932	1.0	6001	tags=37%, list=20%, signal=46%
CHR22Q13	CHR22Q13		163	-0.32265556	-1.4107927	0.0	0.16277614	1.0	4920	tags=29%, list=16%, signal=35%
V$HIF1_Q3	V$HIF1_Q3		197	-0.31907347	-1.4092026	0.0	0.16422497	1.0	5492	tags=29%, list=18%, signal=35%
GNF2_SPI1	GNF2_SPI1		31	-0.44661355	-1.4091618	0.05263158	0.16410227	1.0	3630	tags=35%, list=12%, signal=40%
GSE7218_UNSTIM_VS_ANTIGEN_STIM_THROUGH_IGG_BCELL_UP	GSE7218_UNSTIM_VS_ANTIGEN_STIM_THROUGH_IGG_BCELL_UP		179	-0.31956318	-1.4083592	0.0074074073	0.16472392	1.0	6399	tags=37%, list=21%, signal=47%
FARMER_BREAST_CANCER_CLUSTER_1	FARMER_BREAST_CANCER_CLUSTER_1		36	-0.4302976	-1.408165	0.05704698	0.16475192	1.0	2790	tags=25%, list=9%, signal=27%
RNA_PROCESSING	RNA_PROCESSING		170	-0.32368124	-1.4077224	0.0	0.16501413	1.0	6477	tags=32%, list=21%, signal=40%
GSE17721_PAM3CSK4_VS_CPG_0.5H_BMDM_DN	GSE17721_PAM3CSK4_VS_CPG_0.5H_BMDM_DN		168	-0.32420945	-1.4074495	0.0	0.16512851	1.0	3381	tags=23%, list=11%, signal=25%
ZHANG_BREAST_CANCER_PROGENITORS_UP	ZHANG_BREAST_CANCER_PROGENITORS_UP		394	-0.30326807	-1.4067329	0.0	0.16565908	1.0	3999	tags=22%, list=13%, signal=25%
GSE27786_LIN_NEG_VS_NKCELL_UP	GSE27786_LIN_NEG_VS_NKCELL_UP		176	-0.32165357	-1.4062619	0.0	0.16597016	1.0	4796	tags=27%, list=16%, signal=32%
ROETH_TERT_TARGETS_DN	ROETH_TERT_TARGETS_DN		7	-0.6453032	-1.4062172	0.12582782	0.16585107	1.0	5682	tags=86%, list=19%, signal=105%
GSE6674_ANTI_IGM_VS_ANTI_IGM_AND_CPG_STIM_BCELL_DN	GSE6674_ANTI_IGM_VS_ANTI_IGM_AND_CPG_STIM_BCELL_DN		189	-0.31981844	-1.4060858	0.0	0.1658145	1.0	3818	tags=30%, list=13%, signal=34%
GSE3039_NKT_CELL_VS_B2_BCELL_UP	GSE3039_NKT_CELL_VS_B2_BCELL_UP		185	-0.32173473	-1.4059501	0.0062111802	0.16578676	1.0	4861	tags=30%, list=16%, signal=36%
CHR20P11	CHR20P11		47	-0.39891592	-1.405663	0.038327526	0.16590853	1.0	2749	tags=21%, list=9%, signal=23%
GSE27786_LSK_VS_LIN_NEG_CELL_UP	GSE27786_LSK_VS_LIN_NEG_CELL_UP		182	-0.32709575	-1.4054399	0.008130081	0.1659679	1.0	5075	tags=31%, list=17%, signal=37%
GSE32986_GMCSF_AND_CURDLAN_LOWDOSE_VS_GMCSF_AND_CURDLAN_HIGHDOSE_STIM_DC_UP	GSE32986_GMCSF_AND_CURDLAN_LOWDOSE_VS_GMCSF_AND_CURDLAN_HIGHDOSE_STIM_DC_UP		183	-0.32470322	-1.4033632	0.0	0.16787899	1.0	3938	tags=30%, list=13%, signal=34%
MORF_REV3L	MORF_REV3L		57	-0.38445842	-1.4031924	0.021352313	0.16787726	1.0	6232	tags=39%, list=20%, signal=48%
GSE32533_MIR17_KO_VS_MIR17_OVEREXPRESS_ACT_CD4_TCELL_DN	GSE32533_MIR17_KO_VS_MIR17_OVEREXPRESS_ACT_CD4_TCELL_DN		158	-0.32927144	-1.4031523	0.0121951215	0.16775726	1.0	4907	tags=30%, list=16%, signal=36%
GSE2770_IL4_ACT_VS_ACT_CD4_TCELL_6H_UP	GSE2770_IL4_ACT_VS_ACT_CD4_TCELL_6H_UP		173	-0.31677097	-1.4028864	0.007352941	0.16785875	1.0	4338	tags=31%, list=14%, signal=36%
REGULATION_OF_CHROMOSOME_ORGANIZATION_AND_BIOGENESIS	REGULATION_OF_CHROMOSOME_ORGANIZATION_AND_BIOGENESIS		10	-0.57898563	-1.4026977	0.097087376	0.16786802	1.0	613	tags=20%, list=2%, signal=20%
REACTOME_GENERIC_TRANSCRIPTION_PATHWAY	REACTOME_GENERIC_TRANSCRIPTION_PATHWAY		316	-0.30099633	-1.4018886	0.0	0.16854513	1.0	4156	tags=24%, list=14%, signal=28%
GSE6090_UNSTIM_VS_DC-SIGN_STIM_DC_UP	GSE6090_UNSTIM_VS_DC-SIGN_STIM_DC_UP		156	-0.33120966	-1.4014709	0.006369427	0.16880499	1.0	5187	tags=31%, list=17%, signal=38%
KIM_MYCL1_AMPLIFICATION_TARGETS_UP	KIM_MYCL1_AMPLIFICATION_TARGETS_UP		9	-0.6101781	-1.4013847	0.09535452	0.1687279	1.0	3769	tags=44%, list=12%, signal=51%
GSE37416_0H_VS_6H_F_TULARENSIS_LVS_NEUTROPHIL_UP	GSE37416_0H_VS_6H_F_TULARENSIS_LVS_NEUTROPHIL_UP		187	-0.31836423	-1.4010468	0.006993007	0.16893761	1.0	3726	tags=26%, list=12%, signal=29%
GSE25088_WT_VS_STAT6_KO_MACROPHAGE_DN	GSE25088_WT_VS_STAT6_KO_MACROPHAGE_DN		178	-0.3192055	-1.4008362	0.0074074073	0.1689999	1.0	6339	tags=39%, list=21%, signal=49%
MULLIGAN_NTF3_SIGNALING_VIA_INSR_AND_IGF1R_UP	MULLIGAN_NTF3_SIGNALING_VIA_INSR_AND_IGF1R_UP		20	-0.4915957	-1.4003801	0.09042553	0.16928242	1.0	4373	tags=45%, list=14%, signal=52%
YAO_TEMPORAL_RESPONSE_TO_PROGESTERONE_CLUSTER_11	YAO_TEMPORAL_RESPONSE_TO_PROGESTERONE_CLUSTER_11		95	-0.3541542	-1.3994634	0.013043478	0.17003118	1.0	5014	tags=35%, list=16%, signal=41%
GSE24634_IL4_VS_CTRL_TREATED_NAIVE_CD4_TCELL_DAY7_UP	GSE24634_IL4_VS_CTRL_TREATED_NAIVE_CD4_TCELL_DAY7_UP		180	-0.314358	-1.3987554	0.007575758	0.17060602	1.0	6341	tags=38%, list=21%, signal=48%
MODULE_56	MODULE_56		12	-0.5690172	-1.3986073	0.096858636	0.1706023	1.0	7753	tags=67%, list=25%, signal=89%
GSE17721_CTRL_VS_PAM3CSK4_6H_BMDM_UP	GSE17721_CTRL_VS_PAM3CSK4_6H_BMDM_UP		180	-0.31833896	-1.398297	0.0	0.17077006	1.0	4428	tags=31%, list=14%, signal=36%
CARBOHYDRATE_TRANSMEMBRANE_TRANSPORTER_ACTIVITY	CARBOHYDRATE_TRANSMEMBRANE_TRANSPORTER_ACTIVITY		13	-0.54720783	-1.3982399	0.10539846	0.1706723	1.0	2510	tags=38%, list=8%, signal=42%
GSE3982_EOSINOPHIL_VS_BCELL_DN	GSE3982_EOSINOPHIL_VS_BCELL_DN		187	-0.31671116	-1.398048	0.013513514	0.17070505	1.0	6341	tags=39%, list=21%, signal=48%
BROWN_MYELOID_CELL_DEVELOPMENT_DN	BROWN_MYELOID_CELL_DEVELOPMENT_DN		117	-0.34760782	-1.3979266	0.015306123	0.17063984	1.0	4754	tags=30%, list=16%, signal=35%
GSE21670_TGFB_VS_IL6_TREATED_STAT3_KO_CD4_TCELL_UP	GSE21670_TGFB_VS_IL6_TREATED_STAT3_KO_CD4_TCELL_UP		166	-0.32260612	-1.3978956	0.0	0.17049433	1.0	4184	tags=27%, list=14%, signal=31%
LOPEZ_MESOTELIOMA_SURVIVAL_TIME_UP	LOPEZ_MESOTELIOMA_SURVIVAL_TIME_UP		13	-0.5373192	-1.3970954	0.108991824	0.17113297	1.0	2359	tags=38%, list=8%, signal=42%
MIKKELSEN_IPS_LCP_WITH_H3K4ME3	MIKKELSEN_IPS_LCP_WITH_H3K4ME3		126	-0.33549455	-1.3961477	0.01604278	0.17193031	1.0	4344	tags=29%, list=14%, signal=33%
E2F3_UP.V1_UP	E2F3_UP.V1_UP		151	-0.32441404	-1.3957328	0.0069444445	0.1721812	1.0	3099	tags=25%, list=10%, signal=28%
PUJANA_BREAST_CANCER_LIT_INT_NETWORK	PUJANA_BREAST_CANCER_LIT_INT_NETWORK		99	-0.34308103	-1.394948	0.02690583	0.17282912	1.0	5777	tags=37%, list=19%, signal=46%
YU_MYC_TARGETS_UP	YU_MYC_TARGETS_UP		40	-0.4093218	-1.3946216	0.044827588	0.17299387	1.0	2579	tags=25%, list=8%, signal=27%
GSE22935_24H_VS_48H_MBOVIS_BCG_STIM_MACROPHAGE_DN	GSE22935_24H_VS_48H_MBOVIS_BCG_STIM_MACROPHAGE_DN		184	-0.31806877	-1.3940485	0.013333334	0.17341948	1.0	6428	tags=43%, list=21%, signal=54%
GSE3982_MAST_CELL_VS_NKCELL_DN	GSE3982_MAST_CELL_VS_NKCELL_DN		171	-0.32328492	-1.3938235	0.0	0.17348067	1.0	5933	tags=36%, list=19%, signal=44%
GSE3982_EOSINOPHIL_VS_NKCELL_DN	GSE3982_EOSINOPHIL_VS_NKCELL_DN		172	-0.3144206	-1.3937616	0.007142857	0.17338024	1.0	6282	tags=33%, list=21%, signal=41%
GSE10239_NAIVE_VS_KLRG1INT_EFF_CD8_TCELL_DN	GSE10239_NAIVE_VS_KLRG1INT_EFF_CD8_TCELL_DN		182	-0.32433254	-1.393709	0.0	0.17329079	1.0	3740	tags=24%, list=12%, signal=27%
GSE6259_FLT3L_INDUCED_DEC205_POS_DC_VS_CD8_TCELL_UP	GSE6259_FLT3L_INDUCED_DEC205_POS_DC_VS_CD8_TCELL_UP		136	-0.32277656	-1.3933883	0.0057471264	0.17344117	1.0	2920	tags=24%, list=10%, signal=27%
YTCCCRNNAGGY_UNKNOWN	YTCCCRNNAGGY_UNKNOWN		63	-0.3759025	-1.3933733	0.024096385	0.17329766	1.0	4027	tags=32%, list=13%, signal=36%
V$PPARG_01	V$PPARG_01		39	-0.4127945	-1.3933476	0.057228915	0.17315115	1.0	2674	tags=18%, list=9%, signal=20%
GSE6090_UNSTIM_VS_DC-SIGN_STIM_DC_DN	GSE6090_UNSTIM_VS_DC-SIGN_STIM_DC_DN		108	-0.3393278	-1.3930811	0.009661836	0.17328991	1.0	3180	tags=24%, list=10%, signal=27%
GSE7831_1H_VS_4H_CPG_STIM_PDC_DN	GSE7831_1H_VS_4H_CPG_STIM_PDC_DN		180	-0.31798312	-1.3929454	0.015151516	0.17325161	1.0	4950	tags=27%, list=16%, signal=32%
GSE11057_NAIVE_VS_MEMORY_CD4_TCELL_UP	GSE11057_NAIVE_VS_MEMORY_CD4_TCELL_UP		164	-0.3249381	-1.3929003	0.006666667	0.17314792	1.0	4801	tags=28%, list=16%, signal=33%
GSE24210_TCONV_VS_TREG_DN	GSE24210_TCONV_VS_TREG_DN		175	-0.31164423	-1.3926243	0.0	0.1732732	1.0	6088	tags=35%, list=20%, signal=43%
GSE17721_0.5H_VS_4H_POLYIC_BMDM_UP	GSE17721_0.5H_VS_4H_POLYIC_BMDM_UP		174	-0.3150397	-1.3924496	0.0062111802	0.17327717	1.0	4060	tags=22%, list=13%, signal=26%
GSE40274_CTRL_VS_XBP1_TRANSDUCED_ACTIVATED_CD4_TCELL_DN	GSE40274_CTRL_VS_XBP1_TRANSDUCED_ACTIVATED_CD4_TCELL_DN		152	-0.32636324	-1.3922856	0.027972028	0.17330684	1.0	5863	tags=38%, list=19%, signal=47%
KEGG_LYSINE_DEGRADATION	KEGG_LYSINE_DEGRADATION		42	-0.40204367	-1.39198	0.042071197	0.17346434	1.0	5460	tags=33%, list=18%, signal=41%
CREIGHTON_ENDOCRINE_THERAPY_RESISTANCE_1	CREIGHTON_ENDOCRINE_THERAPY_RESISTANCE_1		451	-0.29047406	-1.391964	0.0	0.17331684	1.0	4816	tags=28%, list=16%, signal=32%
SULFOTRANSFERASE_ACTIVITY	SULFOTRANSFERASE_ACTIVITY		18	-0.51689434	-1.3919473	0.103343464	0.17317171	1.0	1314	tags=28%, list=4%, signal=29%
CHR4Q25	CHR4Q25		32	-0.43667743	-1.390427	0.06849315	0.17453204	1.0	3948	tags=25%, list=13%, signal=29%
GSE36891_UNSTIM_VS_PAM_TLR2_STIM_PERITONEAL_MACROPHAGE_DN	GSE36891_UNSTIM_VS_PAM_TLR2_STIM_PERITONEAL_MACROPHAGE_DN		143	-0.32621676	-1.3902241	0.01724138	0.17454939	1.0	4981	tags=31%, list=16%, signal=37%
GSE25088_CTRL_VS_ROSIGLITAZONE_STIM_STAT6_KO_MACROPHAGE_DN	GSE25088_CTRL_VS_ROSIGLITAZONE_STIM_STAT6_KO_MACROPHAGE_DN		174	-0.3205554	-1.3901033	0.012903226	0.17451037	1.0	3745	tags=26%, list=12%, signal=30%
GSE10325_LUPUS_BCELL_VS_LUPUS_MYELOID_UP	GSE10325_LUPUS_BCELL_VS_LUPUS_MYELOID_UP		174	-0.31772834	-1.3899524	0.0	0.17448911	1.0	5705	tags=34%, list=19%, signal=41%
MORF_MSH2	MORF_MSH2		61	-0.37677285	-1.3899103	0.047244094	0.17436638	1.0	5466	tags=30%, list=18%, signal=36%
GSE21360_SECONDARY_VS_TERTIARY_MEMORY_CD8_TCELL_DN	GSE21360_SECONDARY_VS_TERTIARY_MEMORY_CD8_TCELL_DN		150	-0.32027847	-1.3892463	0.012048192	0.17487726	1.0	5043	tags=35%, list=17%, signal=42%
GSE6674_UNSTIM_VS_PL2_3_STIM_BCELL_UP	GSE6674_UNSTIM_VS_PL2_3_STIM_BCELL_UP		132	-0.32466203	-1.3878487	0.015706806	0.17615013	1.0	2918	tags=23%, list=10%, signal=25%
PETRETTO_LEFT_VENTRICLE_MASS_QTL_CIS_DN	PETRETTO_LEFT_VENTRICLE_MASS_QTL_CIS_DN		7	-0.6454476	-1.387462	0.13397129	0.17639895	1.0	7616	tags=86%, list=25%, signal=114%
DAIRKEE_CANCER_PRONE_RESPONSE_BPA	DAIRKEE_CANCER_PRONE_RESPONSE_BPA		49	-0.38772	-1.3864375	0.051369864	0.17727682	1.0	6464	tags=43%, list=21%, signal=54%
GSE14769_UNSTIM_VS_360MIN_LPS_BMDM_UP	GSE14769_UNSTIM_VS_360MIN_LPS_BMDM_UP		185	-0.31473586	-1.3861029	0.0	0.17744897	1.0	6065	tags=35%, list=20%, signal=43%
BOYLAN_MULTIPLE_MYELOMA_C_UP	BOYLAN_MULTIPLE_MYELOMA_C_UP		44	-0.39621532	-1.3855567	0.03202847	0.17782457	1.0	3351	tags=27%, list=11%, signal=31%
GSE3920_UNTREATED_VS_IFNA_TREATED_FIBROBLAST_DN	GSE3920_UNTREATED_VS_IFNA_TREATED_FIBROBLAST_DN		186	-0.3103491	-1.3854282	0.006993007	0.17778783	1.0	5671	tags=34%, list=19%, signal=41%
GSE13484_UNSTIM_VS_12H_YF17D_VACCINE_STIM_PBMC_UP	GSE13484_UNSTIM_VS_12H_YF17D_VACCINE_STIM_PBMC_UP		176	-0.32291913	-1.3852695	0.007518797	0.17779796	1.0	5936	tags=34%, list=19%, signal=42%
GSE14415_INDUCED_TREG_VS_TCONV_UP	GSE14415_INDUCED_TREG_VS_TCONV_UP		171	-0.3234576	-1.3846354	0.0	0.17831329	1.0	5418	tags=33%, list=18%, signal=40%
REGULATION_OF_PROTEIN_STABILITY	REGULATION_OF_PROTEIN_STABILITY		19	-0.48724282	-1.3839577	0.0964467	0.17884153	1.0	1995	tags=26%, list=7%, signal=28%
CARBONATE_DEHYDRATASE_ACTIVITY	CARBONATE_DEHYDRATASE_ACTIVITY		12	-0.55824924	-1.3833408	0.10617284	0.17933366	1.0	1290	tags=17%, list=4%, signal=17%
GSE3982_EOSINOPHIL_VS_TH1_DN	GSE3982_EOSINOPHIL_VS_TH1_DN		191	-0.3106631	-1.3828222	0.015037594	0.17969804	1.0	5250	tags=29%, list=17%, signal=35%
RICKMAN_TUMOR_DIFFERENTIATED_WELL_VS_MODERATELY_UP	RICKMAN_TUMOR_DIFFERENTIATED_WELL_VS_MODERATELY_UP		93	-0.344737	-1.3822505	0.028037382	0.18013737	1.0	4871	tags=33%, list=16%, signal=40%
ALCALAY_AML_BY_NPM1_LOCALIZATION_DN	ALCALAY_AML_BY_NPM1_LOCALIZATION_DN		171	-0.31313017	-1.3821685	0.006849315	0.18007086	1.0	6323	tags=39%, list=21%, signal=48%
GSE14350_IL2RB_KO_VS_WT_TREG_UP	GSE14350_IL2RB_KO_VS_WT_TREG_UP		179	-0.3227574	-1.3818681	0.006289308	0.18023066	1.0	4454	tags=30%, list=15%, signal=34%
MORF_BRCA1	MORF_BRCA1		224	-0.30416936	-1.3815393	0.0	0.18042666	1.0	4680	tags=29%, list=15%, signal=35%
KEGG_VALINE_LEUCINE_AND_ISOLEUCINE_BIOSYNTHESIS	KEGG_VALINE_LEUCINE_AND_ISOLEUCINE_BIOSYNTHESIS		10	-0.5747524	-1.381438	0.1125	0.18037215	1.0	2978	tags=30%, list=10%, signal=33%
GSE33513_TCF7_KO_VS_HET_EARLY_THYMIC_PROGENITOR_DN	GSE33513_TCF7_KO_VS_HET_EARLY_THYMIC_PROGENITOR_DN		179	-0.31065014	-1.3812273	0.0	0.18044902	1.0	4799	tags=32%, list=16%, signal=38%
BENNETT_SYSTEMIC_LUPUS_ERYTHEMATOSUS	BENNETT_SYSTEMIC_LUPUS_ERYTHEMATOSUS		28	-0.44160655	-1.3808968	0.057803467	0.1806177	1.0	3364	tags=29%, list=11%, signal=32%
NAGY_STAGA_COMPONENTS_HUMAN	NAGY_STAGA_COMPONENTS_HUMAN		15	-0.5334518	-1.3806852	0.109375	0.18068357	1.0	3855	tags=40%, list=13%, signal=46%
GSE46606_DAY1_VS_DAY3_CD40L_IL2_IL5_STIMULATED_IRF4_KO_BCELL_UP	GSE46606_DAY1_VS_DAY3_CD40L_IL2_IL5_STIMULATED_IRF4_KO_BCELL_UP		157	-0.32497007	-1.3796562	0.0064102565	0.18161845	1.0	5021	tags=28%, list=16%, signal=33%
GSE1925_CTRL_VS_IFNG_PRIMED_MACROPHAGE_24H_IFNG_STIM_DN	GSE1925_CTRL_VS_IFNG_PRIMED_MACROPHAGE_24H_IFNG_STIM_DN		181	-0.31036127	-1.379462	0.0	0.18163401	1.0	3592	tags=25%, list=12%, signal=29%
GCM_SUPT4H1	GCM_SUPT4H1		49	-0.38733718	-1.379106	0.05964912	0.18182693	1.0	4944	tags=37%, list=16%, signal=44%
GSE6259_FLT3L_INDUCED_DEC205_POS_DC_VS_CD4_TCELL_UP	GSE6259_FLT3L_INDUCED_DEC205_POS_DC_VS_CD4_TCELL_UP		150	-0.33131385	-1.379075	0.011904762	0.18170138	1.0	3833	tags=25%, list=13%, signal=28%
GSE23505_UNTREATED_VS_4DAY_IL6_IL1_TREATED_CD4_TCELL_UP	GSE23505_UNTREATED_VS_4DAY_IL6_IL1_TREATED_CD4_TCELL_UP		191	-0.31256697	-1.3790486	0.0	0.1815514	1.0	6225	tags=32%, list=20%, signal=40%
GSE17721_CTRL_VS_GARDIQUIMOD_4H_BMDM_UP	GSE17721_CTRL_VS_GARDIQUIMOD_4H_BMDM_UP		183	-0.31209135	-1.3789535	0.0080	0.1814731	1.0	4552	tags=27%, list=15%, signal=32%
AMINO_ACID_TRANSMEMBRANE_TRANSPORTER_ACTIVITY	AMINO_ACID_TRANSMEMBRANE_TRANSPORTER_ACTIVITY		27	-0.45625812	-1.3785977	0.083076924	0.18167326	1.0	4815	tags=41%, list=16%, signal=48%
REGULATION_OF_CELLULAR_PH	REGULATION_OF_CELLULAR_PH		10	-0.57485926	-1.378152	0.14074074	0.18197297	1.0	3896	tags=40%, list=13%, signal=46%
LI_WILMS_TUMOR_VS_FETAL_KIDNEY_1_DN	LI_WILMS_TUMOR_VS_FETAL_KIDNEY_1_DN		160	-0.32260272	-1.3779984	0.0	0.18196365	1.0	5110	tags=29%, list=17%, signal=35%
PID_PLK1_PATHWAY	PID_PLK1_PATHWAY		45	-0.4038152	-1.3775953	0.05762712	0.18219927	1.0	3676	tags=36%, list=12%, signal=40%
MODULE_308	MODULE_308		67	-0.36746657	-1.3775306	0.04385965	0.18210064	1.0	5262	tags=36%, list=17%, signal=43%
GSE17721_12H_VS_24H_GARDIQUIMOD_BMDM_DN	GSE17721_12H_VS_24H_GARDIQUIMOD_BMDM_DN		181	-0.31993252	-1.3773383	0.0	0.18214843	1.0	4175	tags=28%, list=14%, signal=32%
GSE411_100MIN_VS_400MIN_IL6_STIM_SOCS3_KO_MACROPHAGE_DN	GSE411_100MIN_VS_400MIN_IL6_STIM_SOCS3_KO_MACROPHAGE_DN		176	-0.3191775	-1.3770616	0.0	0.18226615	1.0	3740	tags=22%, list=12%, signal=25%
GCM_BNIP1	GCM_BNIP1		60	-0.3743988	-1.3769656	0.045801528	0.18219714	1.0	4955	tags=28%, list=16%, signal=34%
GSE16522_ANTI_CD3CD28_STIM_VS_UNSTIM_NAIVE_CD8_TCELL_DN	GSE16522_ANTI_CD3CD28_STIM_VS_UNSTIM_NAIVE_CD8_TCELL_DN		179	-0.31479642	-1.3763727	0.006849315	0.18266384	1.0	6010	tags=32%, list=20%, signal=40%
GSE5099_MONOCYTE_VS_ALTERNATIVE_M2_MACROPHAGE_UP	GSE5099_MONOCYTE_VS_ALTERNATIVE_M2_MACROPHAGE_UP		141	-0.3190233	-1.3760958	0.01183432	0.18279426	1.0	6233	tags=38%, list=20%, signal=47%
GSE3982_BASOPHIL_VS_TH2_DN	GSE3982_BASOPHIL_VS_TH2_DN		181	-0.30845952	-1.3759718	0.007142857	0.18274483	1.0	4928	tags=28%, list=16%, signal=33%
GSE44649_NAIVE_VS_ACTIVATED_CD8_TCELL_UP	GSE44649_NAIVE_VS_ACTIVATED_CD8_TCELL_UP		177	-0.31035194	-1.375873	0.0	0.1826846	1.0	4744	tags=29%, list=16%, signal=34%
GSE3337_CTRL_VS_4H_IFNG_IN_CD8POS_DC_UP	GSE3337_CTRL_VS_4H_IFNG_IN_CD8POS_DC_UP		182	-0.30815816	-1.3755176	0.007518797	0.18288969	1.0	3194	tags=23%, list=10%, signal=26%
GCM_PRKAG1	GCM_PRKAG1		41	-0.39617276	-1.3754632	0.056962024	0.18278305	1.0	4756	tags=37%, list=16%, signal=43%
SCHAEFFER_PROSTATE_DEVELOPMENT_AND_CANCER_BOX3	SCHAEFFER_PROSTATE_DEVELOPMENT_AND_CANCER_BOX3		5	-0.716716	-1.3753345	0.12866817	0.18275918	1.0	4335	tags=40%, list=14%, signal=47%
PHOSPHOLIPID_BIOSYNTHETIC_PROCESS	PHOSPHOLIPID_BIOSYNTHETIC_PROCESS		38	-0.40281376	-1.374669	0.041401275	0.18330392	1.0	4880	tags=32%, list=16%, signal=38%
REACTOME_PROCESSIVE_SYNTHESIS_ON_THE_LAGGING_STRAND	REACTOME_PROCESSIVE_SYNTHESIS_ON_THE_LAGGING_STRAND		15	-0.5142778	-1.3746144	0.10781671	0.18318805	1.0	5642	tags=40%, list=18%, signal=49%
L_AMINO_ACID_TRANSMEMBRANE_TRANSPORTER_ACTIVITY	L_AMINO_ACID_TRANSMEMBRANE_TRANSPORTER_ACTIVITY		17	-0.4873774	-1.3738009	0.10526316	0.18392763	1.0	1492	tags=29%, list=5%, signal=31%
GSE411_WT_VS_SOCS3_KO_MACROPHAGE_DN	GSE411_WT_VS_SOCS3_KO_MACROPHAGE_DN		181	-0.31210324	-1.3737255	0.014184397	0.18382855	1.0	4964	tags=30%, list=16%, signal=36%
MEMBRANE_LIPID_BIOSYNTHETIC_PROCESS	MEMBRANE_LIPID_BIOSYNTHETIC_PROCESS		48	-0.3889959	-1.3735443	0.055555556	0.18385792	1.0	3759	tags=25%, list=12%, signal=28%
NUCLEOBASENUCLEOSIDENUCLEOTIDE_AND_NUCLEIC_ACID_TRANSMEMBRANE_TRANSPORTER_ACTIVITY	NUCLEOBASENUCLEOSIDENUCLEOTIDE_AND_NUCLEIC_ACID_TRANSMEMBRANE_TRANSPORTER_ACTIVITY		10	-0.5800485	-1.3729895	0.13513513	0.1842621	1.0	3246	tags=40%, list=11%, signal=45%
GSE45739_NRAS_KO_VS_WT_UNSTIM_CD4_TCELL_UP	GSE45739_NRAS_KO_VS_WT_UNSTIM_CD4_TCELL_UP		178	-0.31923607	-1.3728809	0.013793103	0.18422312	1.0	3457	tags=31%, list=11%, signal=35%
GCM_USP6	GCM_USP6		66	-0.36696166	-1.3728257	0.03088803	0.18411429	1.0	5819	tags=39%, list=19%, signal=49%
CHR9Q33	CHR9Q33		48	-0.38509643	-1.3727299	0.04304636	0.18405254	1.0	6644	tags=42%, list=22%, signal=53%
ZHAN_MULTIPLE_MYELOMA_LB_DN	ZHAN_MULTIPLE_MYELOMA_LB_DN		37	-0.40619966	-1.3726522	0.058020476	0.18396372	1.0	3752	tags=24%, list=12%, signal=28%
NIKOLSKY_BREAST_CANCER_5P15_AMPLICON	NIKOLSKY_BREAST_CANCER_5P15_AMPLICON		21	-0.4667703	-1.3725959	0.08757062	0.1838582	1.0	2138	tags=24%, list=7%, signal=26%
GSE8515_IL1_VS_IL6_4H_STIM_MAC_DN	GSE8515_IL1_VS_IL6_4H_STIM_MAC_DN		155	-0.3186824	-1.3725927	0.011363637	0.18369815	1.0	5150	tags=30%, list=17%, signal=36%
GSE43955_1H_VS_42H_ACT_CD4_TCELL_WITH_TGFB_IL6_UP	GSE43955_1H_VS_42H_ACT_CD4_TCELL_WITH_TGFB_IL6_UP		177	-0.3121705	-1.3725122	0.006329114	0.18362577	1.0	6004	tags=32%, list=20%, signal=39%
GSE5589_LPS_VS_LPS_AND_IL6_STIM_IL10_KO_MACROPHAGE_45MIN_DN	GSE5589_LPS_VS_LPS_AND_IL6_STIM_IL10_KO_MACROPHAGE_45MIN_DN		184	-0.31388935	-1.3721949	0.007142857	0.18382435	1.0	5019	tags=33%, list=16%, signal=39%
GSE41867_NAIVE_VS_EFFECTOR_CD8_TCELL_UP	GSE41867_NAIVE_VS_EFFECTOR_CD8_TCELL_UP		185	-0.3084779	-1.3718026	0.0074626864	0.1841031	1.0	6475	tags=37%, list=21%, signal=46%
GSE369_PRE_VS_POST_IL6_INJECTION_IFNG_KO_LIVER_UP	GSE369_PRE_VS_POST_IL6_INJECTION_IFNG_KO_LIVER_UP		176	-0.31291705	-1.3713975	0.006849315	0.18436246	1.0	4566	tags=26%, list=15%, signal=31%
GSE27786_NKCELL_VS_ERYTHROBLAST_UP	GSE27786_NKCELL_VS_ERYTHROBLAST_UP		185	-0.30775282	-1.3712132	0.0070921984	0.18441756	1.0	4525	tags=28%, list=15%, signal=33%
GSE27786_NKCELL_VS_NEUTROPHIL_UP	GSE27786_NKCELL_VS_NEUTROPHIL_UP		187	-0.31208012	-1.3709823	0.021428572	0.18450707	1.0	5792	tags=39%, list=19%, signal=47%
GSE360_CTRL_VS_L_DONOVANI_DC_UP	GSE360_CTRL_VS_L_DONOVANI_DC_UP		185	-0.31780294	-1.3709718	0.007575758	0.1843514	1.0	4080	tags=26%, list=13%, signal=30%
GSE2770_UNTREATED_VS_IL12_TREATED_ACT_CD4_TCELL_2H_DN	GSE2770_UNTREATED_VS_IL12_TREATED_ACT_CD4_TCELL_2H_DN		181	-0.3092607	-1.370763	0.020833334	0.1844304	1.0	4353	tags=34%, list=14%, signal=40%
GSE557_WT_VS_I_AB_KO_DC_UP	GSE557_WT_VS_I_AB_KO_DC_UP		177	-0.3100343	-1.3701305	0.006756757	0.1849515	1.0	3958	tags=27%, list=13%, signal=30%
ST_INTERFERON_GAMMA_PATHWAY	ST_INTERFERON_GAMMA_PATHWAY		7	-0.64171034	-1.3700229	0.13211845	0.18490238	1.0	5134	tags=57%, list=17%, signal=69%
DAMAGED_DNA_BINDING	DAMAGED_DNA_BINDING		21	-0.46145186	-1.3697263	0.10655738	0.18507792	1.0	5222	tags=48%, list=17%, signal=57%
GCM_PRKCG	GCM_PRKCG		43	-0.39244592	-1.3693335	0.059859157	0.18533066	1.0	4756	tags=37%, list=16%, signal=44%
V$E2F1_Q6_01	V$E2F1_Q6_01		229	-0.30231732	-1.3693038	0.0	0.18519677	1.0	6391	tags=33%, list=21%, signal=41%
GSE26343_WT_VS_NFAT5_KO_MACROPHAGE_LPS_STIM_DN	GSE26343_WT_VS_NFAT5_KO_MACROPHAGE_LPS_STIM_DN		175	-0.30828723	-1.3692935	0.0	0.18504135	1.0	5722	tags=36%, list=19%, signal=44%
TAVOR_CEBPA_TARGETS_DN	TAVOR_CEBPA_TARGETS_DN		28	-0.4302087	-1.3691583	0.05487805	0.18502553	1.0	4476	tags=32%, list=15%, signal=38%
CARBOXYLIC_ACID_TRANSMEMBRANE_TRANSPORTER_ACTIVITY	CARBOXYLIC_ACID_TRANSMEMBRANE_TRANSPORTER_ACTIVITY		36	-0.40525958	-1.3689302	0.06825939	0.18510227	1.0	4815	tags=39%, list=16%, signal=46%
PID_ATR_PATHWAY	PID_ATR_PATHWAY		38	-0.40393275	-1.368915	0.06382979	0.18495336	1.0	2995	tags=34%, list=10%, signal=38%
MORI_IMMATURE_B_LYMPHOCYTE_DN	MORI_IMMATURE_B_LYMPHOCYTE_DN		88	-0.34998393	-1.368783	0.024752475	0.18492141	1.0	4035	tags=26%, list=13%, signal=30%
GSE19888_ADENOSINE_A3R_INH_VS_ACT_IN_MAST_CELL_DN	GSE19888_ADENOSINE_A3R_INH_VS_ACT_IN_MAST_CELL_DN		166	-0.31839755	-1.3686837	0.005988024	0.18486108	1.0	4466	tags=25%, list=15%, signal=29%
GSE25088_ROSIGLITAZONE_VS_IL4_AND_ROSIGLITAZONE_STIM_MACROPHAGE_DAY10_DN	GSE25088_ROSIGLITAZONE_VS_IL4_AND_ROSIGLITAZONE_STIM_MACROPHAGE_DAY10_DN		170	-0.31493106	-1.3686055	0.0	0.18478338	1.0	4013	tags=28%, list=13%, signal=32%
GSE10239_NAIVE_VS_DAY4.5_EFF_CD8_TCELL_DN	GSE10239_NAIVE_VS_DAY4.5_EFF_CD8_TCELL_DN		190	-0.31196365	-1.3684177	0.0	0.18482684	1.0	5188	tags=33%, list=17%, signal=40%
GSE27786_CD4_TCELL_VS_ERYTHTROBLAST_UP	GSE27786_CD4_TCELL_VS_ERYTHTROBLAST_UP		185	-0.30940327	-1.3681455	0.007194245	0.18497953	1.0	4591	tags=29%, list=15%, signal=34%
REACTOME_CONVERSION_FROM_APC_C_CDC20_TO_APC_C_CDH1_IN_LATE_ANAPHASE	REACTOME_CONVERSION_FROM_APC_C_CDC20_TO_APC_C_CDH1_IN_LATE_ANAPHASE		16	-0.5194169	-1.3681141	0.10471204	0.18485199	1.0	6519	tags=56%, list=21%, signal=71%
CHR11P11	CHR11P11		41	-0.40421513	-1.3677729	0.07236842	0.18508066	1.0	4098	tags=24%, list=13%, signal=28%
GSE41867_NAIVE_VS_DAY30_LCMV_ARMSTRONG_MEMORY_CD8_TCELL_UP	GSE41867_NAIVE_VS_DAY30_LCMV_ARMSTRONG_MEMORY_CD8_TCELL_UP		187	-0.3146054	-1.3676945	0.0078125	0.18499607	1.0	6100	tags=35%, list=20%, signal=44%
GSE36826_NORMAL_VS_STAPH_AUREUS_INF_IL1R_KO_SKIN_UP	GSE36826_NORMAL_VS_STAPH_AUREUS_INF_IL1R_KO_SKIN_UP		186	-0.31568888	-1.3674799	0.007352941	0.18504806	1.0	5297	tags=32%, list=17%, signal=39%
GSE22886_NAIVE_CD4_TCELL_VS_12H_ACT_TH1_DN	GSE22886_NAIVE_CD4_TCELL_VS_12H_ACT_TH1_DN		190	-0.30522797	-1.3671789	0.0	0.18523295	1.0	5944	tags=33%, list=19%, signal=41%
GSE5589_WT_VS_IL6_KO_LPS_AND_IL10_STIM_MACROPHAGE_45MIN_UP	GSE5589_WT_VS_IL6_KO_LPS_AND_IL10_STIM_MACROPHAGE_45MIN_UP		184	-0.30830744	-1.3665875	0.0	0.18572532	1.0	5126	tags=32%, list=17%, signal=38%
GSE7764_IL15_NK_CELL_24H_VS_SPLENOCYTE_UP	GSE7764_IL15_NK_CELL_24H_VS_SPLENOCYTE_UP		180	-0.31494954	-1.3664539	0.0	0.18569945	1.0	3112	tags=23%, list=10%, signal=25%
REACTOME_POL_SWITCHING	REACTOME_POL_SWITCHING		13	-0.5180361	-1.3662053	0.12776412	0.18579902	1.0	6306	tags=46%, list=21%, signal=58%
IL21_UP.V1_DN	IL21_UP.V1_DN		118	-0.32882378	-1.3661308	0.014150944	0.18570937	1.0	2212	tags=18%, list=7%, signal=19%
GSE7509_UNSTIM_VS_IFNA_STIM_IMMATURE_DC_UP	GSE7509_UNSTIM_VS_IFNA_STIM_IMMATURE_DC_UP		163	-0.31441224	-1.3659812	0.0064935065	0.1857069	1.0	4397	tags=26%, list=14%, signal=31%
GLYCOPROTEIN_METABOLIC_PROCESS	GLYCOPROTEIN_METABOLIC_PROCESS		80	-0.34605503	-1.3657556	0.033472802	0.18582134	1.0	3945	tags=25%, list=13%, signal=29%
GSE20198_UNTREATED_VS_IL12_TREATED_ACT_CD4_TCELL_DN	GSE20198_UNTREATED_VS_IL12_TREATED_ACT_CD4_TCELL_DN		177	-0.30889586	-1.3656887	0.0	0.18573086	1.0	5974	tags=32%, list=20%, signal=40%
GROSS_HYPOXIA_VIA_ELK3_ONLY_DN	GROSS_HYPOXIA_VIA_ELK3_ONLY_DN		40	-0.39910406	-1.3653185	0.057507988	0.18599182	1.0	3169	tags=33%, list=10%, signal=36%
GSE29164_CD8_TCELL_VS_CD8_TCELL_AND_IL12_TREATED_MELANOMA_DAY7_UP	GSE29164_CD8_TCELL_VS_CD8_TCELL_AND_IL12_TREATED_MELANOMA_DAY7_UP		184	-0.3083505	-1.3651576	0.0	0.18601394	1.0	5017	tags=30%, list=16%, signal=36%
NUCLEOTIDE_SUGAR_METABOLIC_PROCESS	NUCLEOTIDE_SUGAR_METABOLIC_PROCESS		10	-0.57622194	-1.3649024	0.12224939	0.1861239	1.0	4342	tags=40%, list=14%, signal=47%
GSE37533_PPARG2_FOXP3_VS_FOXP3_TRANSDUCED_CD4_TCELL_UP	GSE37533_PPARG2_FOXP3_VS_FOXP3_TRANSDUCED_CD4_TCELL_UP		182	-0.31151703	-1.3647764	0.0078125	0.18610235	1.0	4163	tags=34%, list=14%, signal=39%
GSE21360_SECONDARY_VS_TERTIARY_MEMORY_CD8_TCELL_UP	GSE21360_SECONDARY_VS_TERTIARY_MEMORY_CD8_TCELL_UP		191	-0.3112718	-1.3641386	0.0	0.18664119	1.0	3487	tags=24%, list=11%, signal=26%
NUCLEAR_PART	NUCLEAR_PART		550	-0.28147438	-1.3636888	0.0	0.1869878	1.0	6100	tags=31%, list=20%, signal=38%
YORDY_RECIPROCAL_REGULATION_BY_ETS1_AND_SP100_UP	YORDY_RECIPROCAL_REGULATION_BY_ETS1_AND_SP100_UP		17	-0.49100837	-1.3633454	0.10081744	0.1872123	1.0	6093	tags=59%, list=20%, signal=73%
GSE17301_CTRL_VS_48H_ACD3_ACD28_IFNA2_STIM_CD8_TCELL_DN	GSE17301_CTRL_VS_48H_ACD3_ACD28_IFNA2_STIM_CD8_TCELL_DN		178	-0.31189126	-1.3632225	0.0062111802	0.18718314	1.0	3925	tags=29%, list=13%, signal=33%
GSE17301_ACD3_ACD28_VS_ACD3_ACD28_AND_IFNA5_STIM_CD8_TCELL_UP	GSE17301_ACD3_ACD28_VS_ACD3_ACD28_AND_IFNA5_STIM_CD8_TCELL_UP		171	-0.32380658	-1.3626477	0.012903226	0.18761095	1.0	6054	tags=37%, list=20%, signal=46%
GSE20715_0H_VS_6H_OZONE_TLR4_KO_LUNG_UP	GSE20715_0H_VS_6H_OZONE_TLR4_KO_LUNG_UP		163	-0.31060585	-1.362351	0.0	0.18776962	1.0	3130	tags=19%, list=10%, signal=21%
GUTIERREZ_WALDENSTROEMS_MACROGLOBULINEMIA_2	GUTIERREZ_WALDENSTROEMS_MACROGLOBULINEMIA_2		11	-0.5553476	-1.3623354	0.11167513	0.18762301	1.0	1157	tags=27%, list=4%, signal=28%
REACTOME_DEFENSINS	REACTOME_DEFENSINS		8	-0.62269825	-1.3620781	0.14148681	0.1877226	1.0	2149	tags=25%, list=7%, signal=27%
SANSOM_APC_TARGETS	SANSOM_APC_TARGETS		180	-0.30720916	-1.3620422	0.0074074073	0.18760468	1.0	4178	tags=23%, list=14%, signal=27%
V$ZF5_B	V$ZF5_B		213	-0.30070978	-1.3615491	0.009090909	0.18795595	1.0	5158	tags=25%, list=17%, signal=30%
NIKOLSKY_BREAST_CANCER_20Q12_Q13_AMPLICON	NIKOLSKY_BREAST_CANCER_20Q12_Q13_AMPLICON		109	-0.33025736	-1.3609254	0.020833334	0.18849754	1.0	2132	tags=17%, list=7%, signal=19%
GSE17721_CTRL_VS_PAM3CSK4_4H_BMDM_UP	GSE17721_CTRL_VS_PAM3CSK4_4H_BMDM_UP		174	-0.3143247	-1.3605787	0.015151516	0.18868183	1.0	4677	tags=25%, list=15%, signal=30%
GSE11924_TH2_VS_TH17_CD4_TCELL_DN	GSE11924_TH2_VS_TH17_CD4_TCELL_DN		172	-0.311263	-1.3599628	0.006535948	0.189193	1.0	6175	tags=40%, list=20%, signal=49%
GSE17721_0.5H_VS_8H_POLYIC_BMDM_UP	GSE17721_0.5H_VS_8H_POLYIC_BMDM_UP		179	-0.30914924	-1.3597261	0.0080	0.18927063	1.0	6612	tags=36%, list=22%, signal=46%
GSE2706_R848_VS_LPS_8H_STIM_DC_UP	GSE2706_R848_VS_LPS_8H_STIM_DC_UP		124	-0.32725027	-1.3595223	0.012345679	0.18931744	1.0	3238	tags=23%, list=11%, signal=25%
THILLAINADESAN_ZNF217_TARGETS_UP	THILLAINADESAN_ZNF217_TARGETS_UP		42	-0.40269595	-1.3594329	0.1015873	0.18925151	1.0	3770	tags=33%, list=12%, signal=38%
GSE22443_NAIVE_VS_ACT_AND_IL12_TREATED_CD8_TCELL_UP	GSE22443_NAIVE_VS_ACT_AND_IL12_TREATED_CD8_TCELL_UP		184	-0.303932	-1.3592174	0.0	0.18934952	1.0	6000	tags=35%, list=20%, signal=43%
HORIUCHI_WTAP_TARGETS_DN	HORIUCHI_WTAP_TARGETS_DN		286	-0.29765144	-1.3586053	0.0	0.18982643	1.0	6384	tags=36%, list=21%, signal=45%
GSE13306_RA_VS_UNTREATED_TREG_UP	GSE13306_RA_VS_UNTREATED_TREG_UP		169	-0.31079704	-1.3583425	0.0067114094	0.18994783	1.0	3846	tags=25%, list=13%, signal=29%
MODULE_16	MODULE_16		465	-0.28635564	-1.3582518	0.0	0.18991274	1.0	3438	tags=25%, list=11%, signal=27%
GSE411_UNSTIM_VS_100MIN_IL6_STIM_MACROPHAGE_DN	GSE411_UNSTIM_VS_100MIN_IL6_STIM_MACROPHAGE_DN		179	-0.31173554	-1.3579715	0.0	0.19008455	1.0	4873	tags=31%, list=16%, signal=37%
GCM_DENR	GCM_DENR		45	-0.39307418	-1.3577406	0.056140352	0.19017003	1.0	5678	tags=38%, list=19%, signal=46%
GSE13547_CTRL_VS_ANTI_IGM_STIM_BCELL_2H_UP	GSE13547_CTRL_VS_ANTI_IGM_STIM_BCELL_2H_UP		171	-0.30856723	-1.3569671	0.011976048	0.19084042	1.0	6339	tags=43%, list=21%, signal=54%
REACTOME_BRANCHED_CHAIN_AMINO_ACID_CATABOLISM	REACTOME_BRANCHED_CHAIN_AMINO_ACID_CATABOLISM		17	-0.4852728	-1.3566755	0.1	0.19103359	1.0	5372	tags=29%, list=18%, signal=36%
GSE22935_UNSTIM_VS_12H_MBOVIS_BCG_STIM_MACROPHAGE_UP	GSE22935_UNSTIM_VS_12H_MBOVIS_BCG_STIM_MACROPHAGE_UP		189	-0.3104891	-1.3563699	0.0	0.19121632	1.0	4888	tags=29%, list=16%, signal=34%
LU_EZH2_TARGETS_UP	LU_EZH2_TARGETS_UP		245	-0.29466394	-1.3563517	0.0	0.19107962	1.0	2963	tags=22%, list=10%, signal=25%
CHR11Q25	CHR11Q25		15	-0.5115098	-1.3560652	0.10948905	0.1911979	1.0	7161	tags=40%, list=23%, signal=52%
GSE36476_CTRL_VS_TSST_ACT_16H_MEMORY_CD4_TCELL_OLD_DN	GSE36476_CTRL_VS_TSST_ACT_16H_MEMORY_CD4_TCELL_OLD_DN		188	-0.30403462	-1.355778	0.015503876	0.19134757	1.0	2833	tags=23%, list=9%, signal=26%
WANG_RESPONSE_TO_BEXAROTENE_UP	WANG_RESPONSE_TO_BEXAROTENE_UP		29	-0.42953607	-1.355483	0.08777429	0.19150138	1.0	5877	tags=38%, list=19%, signal=47%
REACTOME_E2F_MEDIATED_REGULATION_OF_DNA_REPLICATION	REACTOME_E2F_MEDIATED_REGULATION_OF_DNA_REPLICATION		33	-0.41314998	-1.355448	0.08201893	0.19139017	1.0	5743	tags=36%, list=19%, signal=45%
GSE3982_BASOPHIL_VS_EFF_MEMORY_CD4_TCELL_DN	GSE3982_BASOPHIL_VS_EFF_MEMORY_CD4_TCELL_DN		170	-0.3101221	-1.3550795	0.02189781	0.19164844	1.0	4720	tags=29%, list=15%, signal=34%
GSE7460_TREG_VS_TCONV_ACT_WITH_TGFB_DN	GSE7460_TREG_VS_TCONV_ACT_WITH_TGFB_DN		170	-0.30723363	-1.354929	0.020689655	0.19165774	1.0	4797	tags=33%, list=16%, signal=39%
GCM_NF2	GCM_NF2		276	-0.29656434	-1.3542376	0.012658228	0.19227736	1.0	6094	tags=34%, list=20%, signal=42%
V$MYCMAX_01	V$MYCMAX_01		225	-0.301178	-1.3540263	0.0	0.19235381	1.0	4335	tags=27%, list=14%, signal=31%
GSE5542_IFNG_VS_IFNA_AND_IFNG_TREATED_EPITHELIAL_CELLS_24H_UP	GSE5542_IFNG_VS_IFNA_AND_IFNG_TREATED_EPITHELIAL_CELLS_24H_UP		177	-0.31425768	-1.3534453	0.007246377	0.19284359	1.0	4161	tags=25%, list=14%, signal=29%
GSE27786_LSK_VS_ERYTHROBLAST_UP	GSE27786_LSK_VS_ERYTHROBLAST_UP		190	-0.30783692	-1.3531141	0.021276595	0.19304007	1.0	4364	tags=27%, list=14%, signal=31%
GSE2770_IL12_VS_IL4_TREATED_ACT_CD4_TCELL_2H_DN	GSE2770_IL12_VS_IL4_TREATED_ACT_CD4_TCELL_2H_DN		126	-0.3226702	-1.3521932	0.0099502485	0.19386119	1.0	4348	tags=28%, list=14%, signal=32%
CELLULAR_MONOVALENT_INORGANIC_CATION_HOMEOSTASIS	CELLULAR_MONOVALENT_INORGANIC_CATION_HOMEOSTASIS		11	-0.53533554	-1.3517029	0.12839507	0.19424872	1.0	3896	tags=36%, list=13%, signal=42%
CHR3Q27	CHR3Q27		53	-0.36896083	-1.3516138	0.040650405	0.19418725	1.0	3383	tags=23%, list=11%, signal=25%
JIANG_TIP30_TARGETS_DN	JIANG_TIP30_TARGETS_DN		22	-0.45109236	-1.3515012	0.103151865	0.19416767	1.0	3260	tags=23%, list=11%, signal=25%
ORGANIC_ACID_TRANSMEMBRANE_TRANSPORTER_ACTIVITY	ORGANIC_ACID_TRANSMEMBRANE_TRANSPORTER_ACTIVITY		36	-0.40525955	-1.3511573	0.062305298	0.19440511	1.0	4815	tags=39%, list=16%, signal=46%
GSE17721_LPS_VS_POLYIC_2H_BMDM_DN	GSE17721_LPS_VS_POLYIC_2H_BMDM_DN		187	-0.30860877	-1.3511541	0.0074626864	0.19424969	1.0	5712	tags=33%, list=19%, signal=40%
MORF_PRKDC	MORF_PRKDC		189	-0.30472526	-1.3509196	0.014705882	0.1943472	1.0	6163	tags=29%, list=20%, signal=36%
GSE44649_NAIVE_VS_ACTIVATED_CD8_TCELL_DN	GSE44649_NAIVE_VS_ACTIVATED_CD8_TCELL_DN		186	-0.30515924	-1.3504816	0.016129032	0.19468983	1.0	6142	tags=37%, list=20%, signal=45%
MODULE_392	MODULE_392		18	-0.47344428	-1.3498806	0.10209424	0.19522345	1.0	5014	tags=44%, list=16%, signal=53%
GSE8921_UNSTIM_0H_VS_TLR1_2_STIM_MONOCYTE_3H_UP	GSE8921_UNSTIM_0H_VS_TLR1_2_STIM_MONOCYTE_3H_UP		160	-0.31818405	-1.3492131	0.006289308	0.19583112	1.0	5082	tags=28%, list=17%, signal=33%
GSE6092_B_BURGDOFERI_VS_B_BURGDORFERI_AND_IFNG_STIM_ENDOTHELIAL_CELL_UP	GSE6092_B_BURGDOFERI_VS_B_BURGDORFERI_AND_IFNG_STIM_ENDOTHELIAL_CELL_UP		167	-0.30912387	-1.3489972	0.006369427	0.19590108	1.0	5034	tags=35%, list=16%, signal=41%
SGCGSSAAA_V$E2F1DP2_01	SGCGSSAAA_V$E2F1DP2_01		159	-0.30979	-1.3484929	0.041666668	0.19626513	1.0	6034	tags=33%, list=20%, signal=41%
GSE21063_3H_VS_16H_ANTI_IGM_STIM_NFATC1_KOBCELL_DN	GSE21063_3H_VS_16H_ANTI_IGM_STIM_NFATC1_KOBCELL_DN		183	-0.30412275	-1.3480177	0.0	0.19667758	1.0	4016	tags=26%, list=13%, signal=30%
GSE45365_NK_CELL_VS_CD8A_DC_DN	GSE45365_NK_CELL_VS_CD8A_DC_DN		151	-0.31831172	-1.3477876	0.026143791	0.19675404	1.0	4912	tags=25%, list=16%, signal=29%
TAKADA_GASTRIC_CANCER_COPY_NUMBER_UP	TAKADA_GASTRIC_CANCER_COPY_NUMBER_UP		6	-0.6706144	-1.3472224	0.13647059	0.19720346	1.0	14	tags=17%, list=0%, signal=17%
LIN_MELANOMA_COPY_NUMBER_UP	LIN_MELANOMA_COPY_NUMBER_UP		64	-0.35981852	-1.3471851	0.05204461	0.19709042	1.0	3139	tags=25%, list=10%, signal=28%
PENG_GLUTAMINE_DEPRIVATION_DN	PENG_GLUTAMINE_DEPRIVATION_DN		326	-0.28939694	-1.3470789	0.0	0.19703446	1.0	3433	tags=20%, list=11%, signal=23%
GSE40274_CTRL_VS_FOXP3_AND_LEF1_TRANSDUCED_ACTIVATED_CD4_TCELL_DN	GSE40274_CTRL_VS_FOXP3_AND_LEF1_TRANSDUCED_ACTIVATED_CD4_TCELL_DN		149	-0.3137289	-1.3464948	0.01863354	0.19756952	1.0	5846	tags=36%, list=19%, signal=44%
GSE3982_DC_VS_MAC_LPS_STIM_UP	GSE3982_DC_VS_MAC_LPS_STIM_UP		178	-0.30596963	-1.3464752	0.0064935065	0.19743146	1.0	4141	tags=29%, list=14%, signal=33%
GSE26343_UNSTIM_VS_LPS_STIM_MACROPHAGE_DN	GSE26343_UNSTIM_VS_LPS_STIM_MACROPHAGE_DN		189	-0.30463645	-1.3462775	0.025210084	0.19750805	1.0	4569	tags=30%, list=15%, signal=35%
GSE10422_WT_VS_BAFF_TRANSGENIC_LN_BCELL_UP	GSE10422_WT_VS_BAFF_TRANSGENIC_LN_BCELL_UP		159	-0.30916777	-1.3460903	0.0	0.19755785	1.0	5870	tags=35%, list=19%, signal=43%
GSE14000_TRANSLATED_RNA_VS_MRNA_16H_LPS_DC_UP	GSE14000_TRANSLATED_RNA_VS_MRNA_16H_LPS_DC_UP		134	-0.31567097	-1.3459306	0.017045455	0.19760264	1.0	3145	tags=21%, list=10%, signal=23%
CHR10Q23	CHR10Q23		68	-0.3554928	-1.3459129	0.05263158	0.19745861	1.0	2457	tags=16%, list=8%, signal=18%
MODULE_124	MODULE_124		94	-0.33325952	-1.3458525	0.03984064	0.19735979	1.0	5113	tags=33%, list=17%, signal=39%
GSE27786_ERYTHROBLAST_VS_NEUTROPHIL_DN	GSE27786_ERYTHROBLAST_VS_NEUTROPHIL_DN		186	-0.30266392	-1.3458034	0.0067114094	0.19725385	1.0	4336	tags=24%, list=14%, signal=28%
GAGCCAG,MIR-149	GAGCCAG,MIR-149		133	-0.3175982	-1.3456829	0.02247191	0.1972108	1.0	4031	tags=23%, list=13%, signal=27%
WAESCH_ANAPHASE_PROMOTING_COMPLEX	WAESCH_ANAPHASE_PROMOTING_COMPLEX		12	-0.53573793	-1.3450382	0.1475	0.19779444	1.0	6594	tags=67%, list=22%, signal=85%
GSE6674_ANTI_IGM_VS_PL2_3_STIM_BCELL_DN	GSE6674_ANTI_IGM_VS_PL2_3_STIM_BCELL_DN		191	-0.30481204	-1.3448001	0.015384615	0.19793932	1.0	4860	tags=29%, list=16%, signal=34%
CHR16P	CHR16P		5	-0.69023675	-1.3446814	0.14977974	0.1979096	1.0	3810	tags=40%, list=12%, signal=46%
GSE24026_PD1_LIGATION_VS_CTRL_IN_ACT_TCELL_LINE_DN	GSE24026_PD1_LIGATION_VS_CTRL_IN_ACT_TCELL_LINE_DN		182	-0.3034573	-1.3441598	0.01438849	0.19831498	1.0	6639	tags=36%, list=22%, signal=45%
GSE22886_NAIVE_BCELL_VS_BM_PLASMA_CELL_UP	GSE22886_NAIVE_BCELL_VS_BM_PLASMA_CELL_UP		186	-0.29889682	-1.3439807	0.008064516	0.1983436	1.0	5009	tags=29%, list=16%, signal=35%
GSE39864_WT_VS_GATA3_KO_TREG_DN	GSE39864_WT_VS_GATA3_KO_TREG_DN		187	-0.30123267	-1.3433323	0.0	0.19892861	1.0	4922	tags=28%, list=16%, signal=33%
GSE27786_LSK_VS_ERYTHROBLAST_DN	GSE27786_LSK_VS_ERYTHROBLAST_DN		143	-0.31577823	-1.343289	0.018181818	0.19881308	1.0	4051	tags=27%, list=13%, signal=30%
REACTOME_VOLTAGE_GATED_POTASSIUM_CHANNELS	REACTOME_VOLTAGE_GATED_POTASSIUM_CHANNELS		32	-0.41477332	-1.343271	0.09818182	0.1986713	1.0	5292	tags=25%, list=17%, signal=30%
GSE8384_CTRL_VS_B_ABORTUS_4H_MAC_CELL_LINE_UP	GSE8384_CTRL_VS_B_ABORTUS_4H_MAC_CELL_LINE_UP		184	-0.30802423	-1.3431897	0.0	0.19860782	1.0	3889	tags=27%, list=13%, signal=31%
DNA_INTEGRITY_CHECKPOINT	DNA_INTEGRITY_CHECKPOINT		23	-0.4567804	-1.3431735	0.12054794	0.19846542	1.0	4895	tags=43%, list=16%, signal=52%
DEBIASI_APOPTOSIS_BY_REOVIRUS_INFECTION_DN	DEBIASI_APOPTOSIS_BY_REOVIRUS_INFECTION_DN		273	-0.29571238	-1.3426121	0.0	0.19892497	1.0	3379	tags=23%, list=11%, signal=26%
GSE43863_NAIVE_VS_MEMORY_TFH_CD4_TCELL_D150_LCMV_DN	GSE43863_NAIVE_VS_MEMORY_TFH_CD4_TCELL_D150_LCMV_DN		184	-0.30586332	-1.3422557	0.006451613	0.1991987	1.0	3457	tags=28%, list=11%, signal=32%
SCHLOSSER_MYC_TARGETS_REPRESSED_BY_SERUM	SCHLOSSER_MYC_TARGETS_REPRESSED_BY_SERUM		152	-0.3099943	-1.3421592	0.011627907	0.19914758	1.0	6274	tags=33%, list=21%, signal=41%
GSE12198_CTRL_VS_HIGH_IL2_STIM_NK_CELL_UP	GSE12198_CTRL_VS_HIGH_IL2_STIM_NK_CELL_UP		161	-0.31044042	-1.342094	0.014492754	0.19906494	1.0	4208	tags=29%, list=14%, signal=33%
REACTOME_RNA_POL_II_TRANSCRIPTION_PRE_INITIATION_AND_PROMOTER_OPENING	REACTOME_RNA_POL_II_TRANSCRIPTION_PRE_INITIATION_AND_PROMOTER_OPENING		40	-0.39232862	-1.3417337	0.0764526	0.199291	1.0	4990	tags=35%, list=16%, signal=42%
GSE43863_DAY6_EFF_VS_DAY150_MEM_LY6C_INT_CXCR5POS_CD4_TCELL_DN	GSE43863_DAY6_EFF_VS_DAY150_MEM_LY6C_INT_CXCR5POS_CD4_TCELL_DN		183	-0.30806923	-1.3412849	0.020408163	0.19964314	1.0	4428	tags=30%, list=14%, signal=35%
GSE23505_IL6_IL1_VS_IL6_IL1_TGFB_TREATED_CD4_TCELL_UP	GSE23505_IL6_IL1_VS_IL6_IL1_TGFB_TREATED_CD4_TCELL_UP		174	-0.29855433	-1.3408438	0.0	0.19998665	1.0	4936	tags=34%, list=16%, signal=40%
GNF2_HCK	GNF2_HCK		90	-0.33223817	-1.3407311	0.047413792	0.1999496	1.0	3309	tags=27%, list=11%, signal=30%
GSE37533_UNTREATED_VS_PIOGLIZATONE_TREATED_CD4_TCELL_PPARG1_AND_FOXP3_TRASDUCED_DN	GSE37533_UNTREATED_VS_PIOGLIZATONE_TREATED_CD4_TCELL_PPARG1_AND_FOXP3_TRASDUCED_DN		188	-0.3063864	-1.3404949	0.02189781	0.20006035	1.0	3779	tags=27%, list=12%, signal=30%
GSE22935_WT_VS_MYD88_KO_MACROPHAGE_24H_MBOVIS_BCG_STIM_UP	GSE22935_WT_VS_MYD88_KO_MACROPHAGE_24H_MBOVIS_BCG_STIM_UP		179	-0.31271806	-1.3404574	0.006802721	0.19993329	1.0	5050	tags=33%, list=17%, signal=39%
GSE13411_IGM_VS_SWITCHED_MEMORY_BCELL_UP	GSE13411_IGM_VS_SWITCHED_MEMORY_BCELL_UP		138	-0.31310636	-1.3402741	0.010416667	0.19995649	1.0	5574	tags=28%, list=18%, signal=34%
GSE37532_TREG_VS_TCONV_PPARG_KO_CD4_TCELL_FROM_LN_DN	GSE37532_TREG_VS_TCONV_PPARG_KO_CD4_TCELL_FROM_LN_DN		192	-0.30249932	-1.3401107	0.008064516	0.19997634	1.0	4432	tags=35%, list=15%, signal=41%
MODULE_303	MODULE_303		27	-0.42846859	-1.3388346	0.07739938	0.20126238	1.0	6001	tags=37%, list=20%, signal=46%
GSE5542_IFNG_VS_IFNA_TREATED_EPITHELIAL_CELLS_6H_UP	GSE5542_IFNG_VS_IFNA_TREATED_EPITHELIAL_CELLS_6H_UP		179	-0.30616525	-1.3387188	0.00625	0.20121664	1.0	6124	tags=35%, list=20%, signal=43%
GSE27786_LIN_NEG_VS_NEUTROPHIL_UP	GSE27786_LIN_NEG_VS_NEUTROPHIL_UP		176	-0.30356142	-1.3386426	0.014084507	0.2011464	1.0	3938	tags=28%, list=13%, signal=32%
GSE14699_NAIVE_VS_ACT_CD8_TCELL_DN	GSE14699_NAIVE_VS_ACT_CD8_TCELL_DN		164	-0.31210545	-1.338531	0.026143791	0.20112483	1.0	3664	tags=26%, list=12%, signal=30%
GSE40685_NAIVE_CD4_TCELL_VS_TREG_UP	GSE40685_NAIVE_CD4_TCELL_VS_TREG_UP		163	-0.31378394	-1.3379017	0.019480519	0.20168869	1.0	4552	tags=29%, list=15%, signal=34%
GSE6259_33D1_POS_VS_DEC205_POS_SPLENIC_DC_UP	GSE6259_33D1_POS_VS_DEC205_POS_SPLENIC_DC_UP		163	-0.31356096	-1.3376726	0.018404908	0.20180582	1.0	4590	tags=33%, list=15%, signal=39%
ZEMBUTSU_SENSITIVITY_TO_METHOTREXATE	ZEMBUTSU_SENSITIVITY_TO_METHOTREXATE		15	-0.50462747	-1.3376677	0.12068965	0.2016506	1.0	5056	tags=33%, list=17%, signal=40%
GSE21546_WT_VS_ELK1_KO_DP_THYMOCYTES_DN	GSE21546_WT_VS_ELK1_KO_DP_THYMOCYTES_DN		161	-0.30357152	-1.3373595	0.030674847	0.20181572	1.0	5927	tags=37%, list=19%, signal=45%
SCIBETTA_KDM5B_TARGETS_DN	SCIBETTA_KDM5B_TARGETS_DN		77	-0.33770597	-1.3372762	0.020661157	0.20173945	1.0	6447	tags=42%, list=21%, signal=53%
GSE4142_PLASMA_CELL_VS_GC_BCELL_DN	GSE4142_PLASMA_CELL_VS_GC_BCELL_DN		171	-0.30807543	-1.3369448	0.014814815	0.20194268	1.0	4974	tags=30%, list=16%, signal=35%
CHIARETTI_T_ALL_RELAPSE_PROGNOSIS	CHIARETTI_T_ALL_RELAPSE_PROGNOSIS		19	-0.465502	-1.3362824	0.12328767	0.20259787	1.0	3717	tags=26%, list=12%, signal=30%
GSE25890_CTRL_VS_IL33_IL7_TREATED_NUOCYTES_UP	GSE25890_CTRL_VS_IL33_IL7_TREATED_NUOCYTES_UP		174	-0.3081586	-1.3360685	0.025157232	0.20270969	1.0	5949	tags=33%, list=19%, signal=41%
GSE9946_MATURE_STIMULATORY_VS_PROSTAGLANDINE2_TREATED_MATURE_DC_UP	GSE9946_MATURE_STIMULATORY_VS_PROSTAGLANDINE2_TREATED_MATURE_DC_UP		105	-0.3336197	-1.3360578	0.031578947	0.20256972	1.0	6035	tags=37%, list=20%, signal=46%
GSE7568_IL4_TGFB_DEXAMETHASONE_VS_IL4_TGFB_TREATED_MACROPHAGE_UP	GSE7568_IL4_TGFB_DEXAMETHASONE_VS_IL4_TGFB_TREATED_MACROPHAGE_UP		168	-0.30971128	-1.3358811	0.03521127	0.20260553	1.0	4808	tags=27%, list=16%, signal=32%
GSE7548_NAIVE_VS_DAY7_PCC_IMMUNIZATION_CD4_TCELL_UP	GSE7548_NAIVE_VS_DAY7_PCC_IMMUNIZATION_CD4_TCELL_UP		187	-0.3045242	-1.335791	0.015503876	0.2025451	1.0	3441	tags=27%, list=11%, signal=30%
NUCLEAR_LUMEN	NUCLEAR_LUMEN		366	-0.2797733	-1.3355602	0.0	0.20266064	1.0	5725	tags=29%, list=19%, signal=36%
GSE5679_PPARG_LIGAND_ROSIGLITAZONE_VS_RARA_AGONIST_AM580_TREATED_DC_UP	GSE5679_PPARG_LIGAND_ROSIGLITAZONE_VS_RARA_AGONIST_AM580_TREATED_DC_UP		177	-0.30072084	-1.3348912	0.014492754	0.2032694	1.0	4720	tags=27%, list=15%, signal=32%
REACTOME_TRANSPORT_OF_MATURE_MRNA_DERIVED_FROM_AN_INTRONLESS_TRANSCRIPT	REACTOME_TRANSPORT_OF_MATURE_MRNA_DERIVED_FROM_AN_INTRONLESS_TRANSCRIPT		32	-0.40339553	-1.3345166	0.09771987	0.20351693	1.0	6239	tags=41%, list=20%, signal=51%
GSE25088_WT_VS_STAT6_KO_MACROPHAGE_UP	GSE25088_WT_VS_STAT6_KO_MACROPHAGE_UP		176	-0.3033256	-1.3336562	0.013157895	0.20436187	1.0	6154	tags=34%, list=20%, signal=42%
GSE25123_ROSIGLITAZONE_VS_IL4_AND_ROSIGLITAZONE_STIM_PPARG_KO_MACROPHAGE_DAY10_UP	GSE25123_ROSIGLITAZONE_VS_IL4_AND_ROSIGLITAZONE_STIM_PPARG_KO_MACROPHAGE_DAY10_UP		176	-0.30754378	-1.3322849	0.02189781	0.20577058	1.0	4712	tags=28%, list=15%, signal=33%
MODULE_134	MODULE_134		19	-0.45236537	-1.3321657	0.12931034	0.20574212	1.0	1362	tags=21%, list=4%, signal=22%
GSE18791_UNSTIM_VS_NEWCATSLE_VIRUS_DC_6H_UP	GSE18791_UNSTIM_VS_NEWCATSLE_VIRUS_DC_6H_UP		178	-0.30900064	-1.331914	0.0125	0.20586678	1.0	3879	tags=29%, list=13%, signal=33%
SCHLOSSER_SERUM_RESPONSE_AUGMENTED_BY_MYC	SCHLOSSER_SERUM_RESPONSE_AUGMENTED_BY_MYC		96	-0.326632	-1.3316939	0.023041476	0.20597868	1.0	5732	tags=28%, list=19%, signal=35%
MORF_IL9	MORF_IL9		67	-0.34969607	-1.3316678	0.055084746	0.2058566	1.0	4955	tags=31%, list=16%, signal=37%
GSE21927_SPLEEN_VS_4T1_TUMOR_MONOCYTE_BALBC_DN	GSE21927_SPLEEN_VS_4T1_TUMOR_MONOCYTE_BALBC_DN		159	-0.30775928	-1.3316057	0.013333334	0.205778	1.0	6124	tags=36%, list=20%, signal=45%
GSE13411_NAIVE_VS_IGM_MEMORY_BCELL_DN	GSE13411_NAIVE_VS_IGM_MEMORY_BCELL_DN		174	-0.3088915	-1.3314266	0.014925373	0.20582052	1.0	4633	tags=24%, list=15%, signal=28%
GSE37301_CD4_TCELL_VS_GRANULOCYTE_MONOCYTE_PROGENITOR_UP	GSE37301_CD4_TCELL_VS_GRANULOCYTE_MONOCYTE_PROGENITOR_UP		145	-0.310804	-1.331053	0.059880238	0.20609267	1.0	2109	tags=21%, list=7%, signal=23%
CHR9P11	CHR9P11		14	-0.5117183	-1.3310177	0.116094984	0.20597002	1.0	5573	tags=36%, list=18%, signal=44%
GSE3982_NKCELL_VS_TH2_DN	GSE3982_NKCELL_VS_TH2_DN		185	-0.30415887	-1.3308804	0.007751938	0.20593102	1.0	4800	tags=30%, list=16%, signal=36%
GSE37301_LYMPHOID_PRIMED_MPP_VS_GRAN_MONO_PROGENITOR_DN	GSE37301_LYMPHOID_PRIMED_MPP_VS_GRAN_MONO_PROGENITOR_DN		184	-0.3004245	-1.3304884	0.0	0.20625758	1.0	6045	tags=31%, list=20%, signal=38%
REACTOME_DESTABILIZATION_OF_MRNA_BY_TRISTETRAPROLIN_TTP	REACTOME_DESTABILIZATION_OF_MRNA_BY_TRISTETRAPROLIN_TTP		17	-0.47572535	-1.3302537	0.124675326	0.20637101	1.0	1065	tags=24%, list=3%, signal=24%
PID_MYC_PATHWAY	PID_MYC_PATHWAY		25	-0.42931515	-1.3300571	0.12569833	0.20645308	1.0	5420	tags=40%, list=18%, signal=49%
GSE16450_IMMATURE_VS_MATURE_NEURON_CELL_LINE_6H_IFNA_STIM_DN	GSE16450_IMMATURE_VS_MATURE_NEURON_CELL_LINE_6H_IFNA_STIM_DN		160	-0.3087214	-1.3299482	0.018518519	0.20642075	1.0	5033	tags=31%, list=16%, signal=37%
BERTUCCI_MEDULLARY_VS_DUCTAL_BREAST_CANCER_UP	BERTUCCI_MEDULLARY_VS_DUCTAL_BREAST_CANCER_UP		187	-0.301096	-1.3297976	0.027210884	0.20643382	1.0	3962	tags=27%, list=13%, signal=31%
MIKKELSEN_MCV6_LCP_WITH_H3K4ME3	MIKKELSEN_MCV6_LCP_WITH_H3K4ME3		127	-0.31671023	-1.3296692	0.040935673	0.206424	1.0	4096	tags=28%, list=13%, signal=32%
MODULE_315	MODULE_315		16	-0.49259678	-1.3294237	0.11080332	0.2065642	1.0	3322	tags=50%, list=11%, signal=56%
REACTOME_REGULATION_OF_MITOTIC_CELL_CYCLE	REACTOME_REGULATION_OF_MITOTIC_CELL_CYCLE		77	-0.33836073	-1.3291923	0.034188036	0.20665991	1.0	5078	tags=25%, list=17%, signal=30%
GSE3982_MAC_VS_NKCELL_DN	GSE3982_MAC_VS_NKCELL_DN		160	-0.30659488	-1.3289887	0.019354839	0.20674475	1.0	4800	tags=30%, list=16%, signal=35%
GSE20198_IL12_VS_IFNA_TREATED_ACT_CD4_TCELL_UP	GSE20198_IL12_VS_IFNA_TREATED_ACT_CD4_TCELL_UP		182	-0.30111519	-1.3288788	0.006993007	0.20671739	1.0	6269	tags=36%, list=21%, signal=45%
GSE7768_OVA_ALONE_VS_OVA_WITH_LPS_IMMUNIZED_MOUSE_WHOLE_SPLEEN_6H_UP	GSE7768_OVA_ALONE_VS_OVA_WITH_LPS_IMMUNIZED_MOUSE_WHOLE_SPLEEN_6H_UP		154	-0.30245638	-1.3286543	0.0067114094	0.20682241	1.0	5722	tags=40%, list=19%, signal=49%
CREIGHTON_ENDOCRINE_THERAPY_RESISTANCE_4	CREIGHTON_ENDOCRINE_THERAPY_RESISTANCE_4		250	-0.28884605	-1.328359	0.0	0.20701931	1.0	4362	tags=26%, list=14%, signal=31%
GSE15324_NAIVE_VS_ACTIVATED_CD8_TCELL_UP	GSE15324_NAIVE_VS_ACTIVATED_CD8_TCELL_UP		165	-0.3084075	-1.3282921	0.012658228	0.20692506	1.0	3912	tags=28%, list=13%, signal=32%
LASTOWSKA_NEUROBLASTOMA_COPY_NUMBER_UP	LASTOWSKA_NEUROBLASTOMA_COPY_NUMBER_UP		166	-0.30212936	-1.3281541	0.019607844	0.20692234	1.0	5266	tags=34%, list=17%, signal=41%
GSE41176_UNSTIM_VS_ANTI_IGM_STIM_BCELL_6H_UP	GSE41176_UNSTIM_VS_ANTI_IGM_STIM_BCELL_6H_UP		181	-0.30199364	-1.3272203	0.013513514	0.20787865	1.0	5302	tags=30%, list=17%, signal=36%
LI_INDUCED_T_TO_NATURAL_KILLER_DN	LI_INDUCED_T_TO_NATURAL_KILLER_DN		103	-0.3188286	-1.3271369	0.03448276	0.20780466	1.0	3466	tags=25%, list=11%, signal=28%
GSE40274_HELIOS_VS_FOXP3_AND_HELIOS_TRANSDUCED_ACTIVATED_CD4_TCELL_DN	GSE40274_HELIOS_VS_FOXP3_AND_HELIOS_TRANSDUCED_ACTIVATED_CD4_TCELL_DN		183	-0.30290595	-1.3260221	0.0	0.20903285	1.0	4620	tags=31%, list=15%, signal=36%
MORF_PPP5C	MORF_PPP5C		87	-0.33348426	-1.325693	0.041860465	0.20927484	1.0	5799	tags=37%, list=19%, signal=45%
GSE30971_CTRL_VS_LPS_STIM_MACROPHAGE_WBP7_HET_4H_DN	GSE30971_CTRL_VS_LPS_STIM_MACROPHAGE_WBP7_HET_4H_DN		182	-0.3034397	-1.3252733	0.0	0.20962521	1.0	4341	tags=29%, list=14%, signal=34%
MORF_DDB1	MORF_DDB1		238	-0.29781857	-1.3252126	0.035714287	0.20953885	1.0	6166	tags=29%, list=20%, signal=37%
GSE29618_PRE_VS_DAY7_FLU_VACCINE_MDC_UP	GSE29618_PRE_VS_DAY7_FLU_VACCINE_MDC_UP		165	-0.30544904	-1.3252124	0.030120483	0.20937763	1.0	3195	tags=24%, list=10%, signal=26%
GSE10325_BCELL_VS_LUPUS_BCELL_UP	GSE10325_BCELL_VS_LUPUS_BCELL_UP		156	-0.30472532	-1.3240405	0.0064935065	0.21055134	1.0	5665	tags=31%, list=19%, signal=38%
BURTON_ADIPOGENESIS_3	BURTON_ADIPOGENESIS_3		101	-0.33450872	-1.3239801	0.044554457	0.21046743	1.0	3890	tags=28%, list=13%, signal=32%
CHR1Q42	CHR1Q42		78	-0.3312214	-1.3237514	0.036734693	0.21058857	1.0	5719	tags=36%, list=19%, signal=44%
GSE22886_TCELL_VS_BCELL_NAIVE_UP	GSE22886_TCELL_VS_BCELL_NAIVE_UP		183	-0.29879707	-1.3236654	0.0	0.21052079	1.0	4374	tags=31%, list=14%, signal=36%
GSE21546_UNSTIM_VS_ANTI_CD3_STIM_SAP1A_KO_AND_ELK1_KO_DP_THYMOCYTES_DN	GSE21546_UNSTIM_VS_ANTI_CD3_STIM_SAP1A_KO_AND_ELK1_KO_DP_THYMOCYTES_DN		99	-0.3254856	-1.3236548	0.045454547	0.21037492	1.0	3089	tags=22%, list=10%, signal=25%
V$E2F1DP1RB_01	V$E2F1DP1RB_01		216	-0.29816332	-1.3235797	0.0	0.21030043	1.0	5929	tags=31%, list=19%, signal=39%
GSE9037_CTRL_VS_LPS_4H_STIM_BMDM_UP	GSE9037_CTRL_VS_LPS_4H_STIM_BMDM_UP		180	-0.29674962	-1.3229854	0.0	0.2108218	1.0	3910	tags=23%, list=13%, signal=26%
WATTEL_AUTONOMOUS_THYROID_ADENOMA_UP	WATTEL_AUTONOMOUS_THYROID_ADENOMA_UP		65	-0.35098377	-1.3229614	0.0627451	0.21068798	1.0	3796	tags=29%, list=12%, signal=33%
LYASE_ACTIVITY	LYASE_ACTIVITY		64	-0.3554265	-1.3225453	0.07434944	0.21099168	1.0	4754	tags=28%, list=16%, signal=33%
FOSTER_KDM1A_TARGETS_DN	FOSTER_KDM1A_TARGETS_DN		188	-0.29746482	-1.3224567	0.0	0.21095324	1.0	4831	tags=26%, list=16%, signal=31%
GSE15930_NAIVE_VS_72H_IN_VITRO_STIM_CD8_TCELL_DN	GSE15930_NAIVE_VS_72H_IN_VITRO_STIM_CD8_TCELL_DN		186	-0.3035181	-1.3221699	0.0	0.21114452	1.0	2963	tags=21%, list=10%, signal=23%
CHR6Q16	CHR6Q16		22	-0.43578255	-1.3220415	0.13810742	0.21114857	1.0	3332	tags=27%, list=11%, signal=31%
GSE45365_NK_CELL_VS_CD8A_DC_UP	GSE45365_NK_CELL_VS_CD8A_DC_UP		182	-0.30035952	-1.3220232	0.021582734	0.2110141	1.0	5173	tags=30%, list=17%, signal=36%
GSE27786_BCELL_VS_NKCELL_UP	GSE27786_BCELL_VS_NKCELL_UP		181	-0.30216113	-1.3214847	0.031847134	0.21153092	1.0	6510	tags=39%, list=21%, signal=50%
WHITFIELD_CELL_CYCLE_G2_M	WHITFIELD_CELL_CYCLE_G2_M		199	-0.29622364	-1.3214123	0.015037594	0.21145798	1.0	6517	tags=41%, list=21%, signal=52%
G_PROTEIN_SIGNALING_COUPLED_TO_IP3_SECOND_MESSENGERPHOSPHOLIPASE_C_ACTIVATING	G_PROTEIN_SIGNALING_COUPLED_TO_IP3_SECOND_MESSENGERPHOSPHOLIPASE_C_ACTIVATING		29	-0.4184152	-1.3212695	0.11285266	0.21144927	1.0	3381	tags=24%, list=11%, signal=27%
GSE3982_DC_VS_BCELL_DN	GSE3982_DC_VS_BCELL_DN		164	-0.30578166	-1.3211522	0.02112676	0.21144018	1.0	5708	tags=35%, list=19%, signal=43%
GSE29164_DAY3_VS_DAY7_UNTREATED_MELANOMA_UP	GSE29164_DAY3_VS_DAY7_UNTREATED_MELANOMA_UP		163	-0.30336985	-1.3211056	0.018518519	0.2113342	1.0	3324	tags=23%, list=11%, signal=25%
GSE8685_IL2_STARVED_VS_IL15_ACT_IL2_STARVED_CD4_TCELL_DN	GSE8685_IL2_STARVED_VS_IL15_ACT_IL2_STARVED_CD4_TCELL_DN		183	-0.30164844	-1.320954	0.029850746	0.2113427	1.0	5610	tags=31%, list=18%, signal=38%
TANG_SENESCENCE_TP53_TARGETS_DN	TANG_SENESCENCE_TP53_TARGETS_DN		55	-0.3633426	-1.3207625	0.06551724	0.21138647	1.0	3382	tags=31%, list=11%, signal=35%
TOMLINS_METASTASIS_DN	TOMLINS_METASTASIS_DN		19	-0.46401468	-1.3206464	0.10810811	0.2113571	1.0	3853	tags=32%, list=13%, signal=36%
GSE24634_NAIVE_CD4_TCELL_VS_DAY7_IL4_CONV_TREG_DN	GSE24634_NAIVE_CD4_TCELL_VS_DAY7_IL4_CONV_TREG_DN		195	-0.29774657	-1.3202718	0.024793388	0.2116208	1.0	4901	tags=29%, list=16%, signal=35%
MIKKELSEN_IPS_WITH_HCP_H3K27ME3	MIKKELSEN_IPS_WITH_HCP_H3K27ME3		65	-0.34485415	-1.3199575	0.06363636	0.21183184	1.0	3401	tags=20%, list=11%, signal=22%
LOPEZ_MESOTHELIOMA_SURVIVAL_UP	LOPEZ_MESOTHELIOMA_SURVIVAL_UP		10	-0.55013925	-1.319848	0.18441558	0.2117947	1.0	943	tags=30%, list=3%, signal=31%
GSE28408_LY6G_POS_VS_NEG_DC_DN	GSE28408_LY6G_POS_VS_NEG_DC_DN		183	-0.29738912	-1.319484	0.006849315	0.21206853	1.0	5594	tags=34%, list=18%, signal=42%
GSE21927_SPLENIC_C26GM_TUMOROUS_VS_4T1_TUMOR_MONOCYTES_DN	GSE21927_SPLENIC_C26GM_TUMOROUS_VS_4T1_TUMOR_MONOCYTES_DN		163	-0.29921997	-1.318979	0.017857144	0.21248654	1.0	5875	tags=33%, list=19%, signal=41%
GSE7852_LN_VS_THYMUS_TCONV_DN	GSE7852_LN_VS_THYMUS_TCONV_DN		178	-0.29944476	-1.3188941	0.013513514	0.21243116	1.0	5040	tags=30%, list=17%, signal=36%
GSE3982_EFF_MEMORY_CD4_TCELL_VS_NKCELL_DN	GSE3982_EFF_MEMORY_CD4_TCELL_VS_NKCELL_DN		169	-0.3018409	-1.31856	0.0397351	0.21266149	1.0	4259	tags=31%, list=14%, signal=36%
CHROMOSOME	CHROMOSOME		116	-0.3167912	-1.3184496	0.016949153	0.21262728	1.0	4040	tags=28%, list=13%, signal=33%
DNA_REPAIR	DNA_REPAIR		123	-0.3166312	-1.3178105	0.03846154	0.21326242	1.0	5420	tags=32%, list=18%, signal=38%
BIOCARTA_EGFR_SMRTE_PATHWAY	BIOCARTA_EGFR_SMRTE_PATHWAY		11	-0.54273236	-1.3177347	0.17156863	0.21319492	1.0	3833	tags=45%, list=13%, signal=52%
GSE27241_CTRL_VS_DIGOXIN_TREATED_CD4_TCELL_IN_TH17_POLARIZING_CONDITIONS_DN	GSE27241_CTRL_VS_DIGOXIN_TREATED_CD4_TCELL_IN_TH17_POLARIZING_CONDITIONS_DN		171	-0.29579464	-1.3176897	0.0	0.21308464	1.0	2918	tags=25%, list=10%, signal=27%
GSE17721_PAM3CSK4_VS_GADIQUIMOD_12H_BMDM_UP	GSE17721_PAM3CSK4_VS_GADIQUIMOD_12H_BMDM_UP		176	-0.30269822	-1.3174877	0.028368793	0.21314678	1.0	5554	tags=31%, list=18%, signal=37%
GSE10239_MEMORY_VS_KLRG1HIGH_EFF_CD8_TCELL_DN	GSE10239_MEMORY_VS_KLRG1HIGH_EFF_CD8_TCELL_DN		186	-0.29964307	-1.3174746	0.01369863	0.21299708	1.0	6135	tags=35%, list=20%, signal=43%
GSE22282_HYPOXIA_VS_NORMOXIA_MYELOID_DC_DN	GSE22282_HYPOXIA_VS_NORMOXIA_MYELOID_DC_DN		156	-0.30743688	-1.317229	0.024844721	0.21313435	1.0	4374	tags=27%, list=14%, signal=31%
REGULATION_OF_RAS_PROTEIN_SIGNAL_TRANSDUCTION	REGULATION_OF_RAS_PROTEIN_SIGNAL_TRANSDUCTION		19	-0.46817377	-1.317162	0.15041783	0.2130671	1.0	4381	tags=42%, list=14%, signal=49%
GSE41867_LCMV_ARMSTRONG_VS_CLONE13_DAY6_EFFECTOR_CD8_TCELL_DN	GSE41867_LCMV_ARMSTRONG_VS_CLONE13_DAY6_EFFECTOR_CD8_TCELL_DN		184	-0.2946653	-1.3169231	0.0069444445	0.21321581	1.0	5915	tags=38%, list=19%, signal=46%
BIOCARTA_ARF_PATHWAY	BIOCARTA_ARF_PATHWAY		17	-0.47846034	-1.3169111	0.124242425	0.2130674	1.0	2219	tags=29%, list=7%, signal=32%
MODULE_126	MODULE_126		173	-0.3044898	-1.3166573	0.013986014	0.21321602	1.0	5238	tags=34%, list=17%, signal=40%
NAKAMURA_BRONCHIAL_AND_BRONCHIOLAR_EPITHELIA	NAKAMURA_BRONCHIAL_AND_BRONCHIOLAR_EPITHELIA		5	-0.6804325	-1.3163307	0.17411764	0.21344751	1.0	8060	tags=60%, list=26%, signal=81%
GSE17186_MEMORY_VS_CD21LOW_TRANSITIONAL_BCELL_DN	GSE17186_MEMORY_VS_CD21LOW_TRANSITIONAL_BCELL_DN		175	-0.29649308	-1.3161751	0.015384615	0.21348695	1.0	2418	tags=19%, list=8%, signal=20%
GSE40274_FOXP3_VS_FOXP3_AND_XBP1_TRANSDUCED_ACTIVATED_CD4_TCELL_UP	GSE40274_FOXP3_VS_FOXP3_AND_XBP1_TRANSDUCED_ACTIVATED_CD4_TCELL_UP		117	-0.31764635	-1.3160977	0.010810811	0.21340635	1.0	3190	tags=20%, list=10%, signal=22%
GSE2770_IL12_AND_TGFB_ACT_VS_ACT_CD4_TCELL_48H_DN	GSE2770_IL12_AND_TGFB_ACT_VS_ACT_CD4_TCELL_48H_DN		186	-0.30259514	-1.3157065	0.02255639	0.21375199	1.0	6124	tags=38%, list=20%, signal=47%
GSE45365_CD8A_DC_VS_CD11B_DC_IFNAR_KO_MCMV_INFECTION_UP	GSE45365_CD8A_DC_VS_CD11B_DC_IFNAR_KO_MCMV_INFECTION_UP		154	-0.30512562	-1.31526	0.0070422534	0.21417756	1.0	3836	tags=23%, list=13%, signal=26%
GSE39820_TGFBETA1_VS_TGFBETA3_IN_IL6_TREATED_CD4_TCELL_DN	GSE39820_TGFBETA1_VS_TGFBETA3_IN_IL6_TREATED_CD4_TCELL_DN		162	-0.30546567	-1.3151032	0.018867925	0.21420337	1.0	4899	tags=25%, list=16%, signal=29%
GSE32986_UNSTIM_VS_CURDLAN_HIGHDOSE_STIM_DC_DN	GSE32986_UNSTIM_VS_CURDLAN_HIGHDOSE_STIM_DC_DN		176	-0.29704735	-1.3148937	0.013157895	0.21429779	1.0	3690	tags=24%, list=12%, signal=27%
REACTOME_TRANSPORT_OF_RIBONUCLEOPROTEINS_INTO_THE_HOST_NUCLEUS	REACTOME_TRANSPORT_OF_RIBONUCLEOPROTEINS_INTO_THE_HOST_NUCLEUS		27	-0.42592785	-1.3148924	0.115727	0.21413954	1.0	10495	tags=67%, list=34%, signal=101%
REACTOME_ANTIGEN_ACTIVATES_B_CELL_RECEPTOR_LEADING_TO_GENERATION_OF_SECOND_MESSENGERS	REACTOME_ANTIGEN_ACTIVATES_B_CELL_RECEPTOR_LEADING_TO_GENERATION_OF_SECOND_MESSENGERS		28	-0.41367513	-1.3147737	0.10495627	0.214123	1.0	3302	tags=29%, list=11%, signal=32%
GSE22886_IGM_MEMORY_BCELL_VS_BLOOD_PLASMA_CELL_UP	GSE22886_IGM_MEMORY_BCELL_VS_BLOOD_PLASMA_CELL_UP		171	-0.30057362	-1.314538	0.013888889	0.2142443	1.0	3631	tags=25%, list=12%, signal=28%
INTRACELLULAR_RECEPTOR_MEDIATED_SIGNALING_PATHWAY	INTRACELLULAR_RECEPTOR_MEDIATED_SIGNALING_PATHWAY		21	-0.45184994	-1.3145292	0.14285715	0.21409805	1.0	4503	tags=29%, list=15%, signal=33%
GSE39820_TGFBETA3_IL6_VS_TGFBETA3_IL6_IL23A_TREATED_CD4_TCELL_DN	GSE39820_TGFBETA3_IL6_VS_TGFBETA3_IL6_IL23A_TREATED_CD4_TCELL_DN		172	-0.3074625	-1.3142017	0.014925373	0.214337	1.0	5145	tags=31%, list=17%, signal=38%
GSE17721_CTRL_VS_CPG_24H_BMDM_DN	GSE17721_CTRL_VS_CPG_24H_BMDM_DN		177	-0.29697677	-1.3141547	0.01875	0.21423493	1.0	5080	tags=28%, list=17%, signal=33%
PATTERN_SPECIFICATION_PROCESS	PATTERN_SPECIFICATION_PROCESS		22	-0.43694696	-1.314019	0.113513514	0.21423757	1.0	4156	tags=32%, list=14%, signal=37%
GSE3203_INFLUENZA_INF_VS_IFNB_TREATED_LN_BCELL_DN	GSE3203_INFLUENZA_INF_VS_IFNB_TREATED_LN_BCELL_DN		171	-0.30463797	-1.3126805	0.021276595	0.21570146	1.0	3043	tags=21%, list=10%, signal=23%
INTEGRATOR_COMPLEX	INTEGRATOR_COMPLEX		13	-0.5027153	-1.3126403	0.14520548	0.21558289	1.0	3796	tags=46%, list=12%, signal=53%
GNF2_ZAP70	GNF2_ZAP70		23	-0.4283702	-1.3121022	0.13128492	0.21605508	1.0	4941	tags=35%, list=16%, signal=41%
GSE34156_UNTREATED_VS_6H_TLR1_TLR2_LIGAND_TREATED_MONOCYTE_DN	GSE34156_UNTREATED_VS_6H_TLR1_TLR2_LIGAND_TREATED_MONOCYTE_DN		160	-0.3118695	-1.3120426	0.012578616	0.21597195	1.0	4883	tags=29%, list=16%, signal=35%
CACGTG_V$MYC_Q2	CACGTG_V$MYC_Q2		905	-0.26744625	-1.3120348	0.0	0.21583113	1.0	5304	tags=28%, list=17%, signal=33%
GSE16451_CTRL_VS_WEST_EQUINE_ENC_VIRUS_MATURE_NEURON_CELL_LINE_UP	GSE16451_CTRL_VS_WEST_EQUINE_ENC_VIRUS_MATURE_NEURON_CELL_LINE_UP		172	-0.304751	-1.3118305	0.007874016	0.21592852	1.0	3925	tags=27%, list=13%, signal=31%
GSE2770_IL12_ACT_VS_ACT_CD4_TCELL_48H_DN	GSE2770_IL12_ACT_VS_ACT_CD4_TCELL_48H_DN		186	-0.29603451	-1.3109808	0.0	0.21676818	1.0	4533	tags=29%, list=15%, signal=34%
WANG_CLASSIC_ADIPOGENIC_TARGETS_OF_PPARG	WANG_CLASSIC_ADIPOGENIC_TARGETS_OF_PPARG		24	-0.42614302	-1.3108189	0.118694365	0.21681252	1.0	1303	tags=21%, list=4%, signal=22%
LOPEZ_MESOTHELIOMA_SURVIVAL_OVERALL_UP	LOPEZ_MESOTHELIOMA_SURVIVAL_OVERALL_UP		6	-0.6396184	-1.3105608	0.16431925	0.21694511	1.0	943	tags=50%, list=3%, signal=52%
GCM_TINF2	GCM_TINF2		38	-0.39898774	-1.3101484	0.11246201	0.21727635	1.0	4670	tags=45%, list=15%, signal=53%
GSE14386_UNTREATED_VS_IFNA_TREATED_ACT_PBMC_MS_PATIENT_UP	GSE14386_UNTREATED_VS_IFNA_TREATED_ACT_PBMC_MS_PATIENT_UP		108	-0.31744823	-1.3101276	0.027522936	0.2171343	1.0	5305	tags=36%, list=17%, signal=44%
V$E2F1_Q3	V$E2F1_Q3		225	-0.28981945	-1.3095467	0.0070422534	0.21773222	1.0	5929	tags=31%, list=19%, signal=38%
NUNODA_RESPONSE_TO_DASATINIB_IMATINIB_UP	NUNODA_RESPONSE_TO_DASATINIB_IMATINIB_UP		29	-0.4148468	-1.3095336	0.116719246	0.21759082	1.0	2412	tags=31%, list=8%, signal=34%
GSE11864_CSF1_VS_CSF1_IFNG_IN_MAC_DN	GSE11864_CSF1_VS_CSF1_IFNG_IN_MAC_DN		169	-0.29540667	-1.3094614	0.032051284	0.2175046	1.0	4305	tags=27%, list=14%, signal=32%
V$E2F4DP2_01	V$E2F4DP2_01		222	-0.29103002	-1.3094018	0.0	0.21741842	1.0	5937	tags=31%, list=19%, signal=38%
GSE27786_CD4_TCELL_VS_NKTCELL_DN	GSE27786_CD4_TCELL_VS_NKTCELL_DN		176	-0.297908	-1.3092083	0.007246377	0.21750136	1.0	5936	tags=36%, list=19%, signal=45%
V$E2F4DP1_01	V$E2F4DP1_01		224	-0.29007754	-1.3091135	0.021978023	0.21747132	1.0	5937	tags=31%, list=19%, signal=39%
REACTOME_NITRIC_OXIDE_STIMULATES_GUANYLATE_CYCLASE	REACTOME_NITRIC_OXIDE_STIMULATES_GUANYLATE_CYCLASE		21	-0.4548555	-1.3090283	0.13569322	0.21741115	1.0	3702	tags=29%, list=12%, signal=32%
GSE19198_CTRL_VS_IL21_TREATED_TCELL_6H_UP	GSE19198_CTRL_VS_IL21_TREATED_TCELL_6H_UP		187	-0.3018205	-1.3086269	0.015873017	0.21773969	1.0	2596	tags=20%, list=8%, signal=22%
GSE17721_PAM3CSK4_VS_GADIQUIMOD_8H_BMDM_UP	GSE17721_PAM3CSK4_VS_GADIQUIMOD_8H_BMDM_UP		185	-0.29343885	-1.3085947	0.0	0.21761762	1.0	3455	tags=21%, list=11%, signal=23%
GSE22342_CD11C_HIGH_VS_LOW_DECIDUAL_MACROPHAGES_DN	GSE22342_CD11C_HIGH_VS_LOW_DECIDUAL_MACROPHAGES_DN		140	-0.3090944	-1.3085557	0.028735632	0.21751328	1.0	2884	tags=23%, list=9%, signal=25%
MEDIATOR_COMPLEX	MEDIATOR_COMPLEX		18	-0.4667169	-1.3081217	0.14929578	0.21791579	1.0	3773	tags=22%, list=12%, signal=25%
GSE3982_MEMORY_CD4_TCELL_VS_BCELL_DN	GSE3982_MEMORY_CD4_TCELL_VS_BCELL_DN		175	-0.29999092	-1.3079557	0.006369427	0.21798193	1.0	4117	tags=27%, list=13%, signal=32%
GSE10325_BCELL_VS_MYELOID_UP	GSE10325_BCELL_VS_MYELOID_UP		167	-0.29753926	-1.3078371	0.022222223	0.21798645	1.0	5009	tags=30%, list=16%, signal=36%
MORF_ATRX	MORF_ATRX		196	-0.2880491	-1.3077718	0.023809524	0.2179064	1.0	5799	tags=32%, list=19%, signal=39%
CHR11Q13	CHR11Q13		223	-0.2903726	-1.3076375	0.0	0.21789509	1.0	4013	tags=21%, list=13%, signal=24%
GSE27241_WT_CTRL_VS_DIGOXIN_TREATED_RORGT_KO_CD4_TCELL_IN_TH17_POLARIZING_CONDITIONS_DN	GSE27241_WT_CTRL_VS_DIGOXIN_TREATED_RORGT_KO_CD4_TCELL_IN_TH17_POLARIZING_CONDITIONS_DN		158	-0.30203408	-1.3073536	0.022727273	0.21809252	1.0	4687	tags=30%, list=15%, signal=36%
LIGAND_DEPENDENT_NUCLEAR_RECEPTOR_ACTIVITY	LIGAND_DEPENDENT_NUCLEAR_RECEPTOR_ACTIVITY		23	-0.432278	-1.3070303	0.14326647	0.21833286	1.0	751	tags=22%, list=2%, signal=22%
GSE11961_PLASMA_CELL_DAY7_VS_GERMINAL_CENTER_BCELL_DAY40_DN	GSE11961_PLASMA_CELL_DAY7_VS_GERMINAL_CENTER_BCELL_DAY40_DN		169	-0.3040673	-1.3067615	0.0	0.21849048	1.0	5334	tags=34%, list=17%, signal=41%
GSE25088_CTRL_VS_IL4_STIM_MACROPHAGE_DN	GSE25088_CTRL_VS_IL4_STIM_MACROPHAGE_DN		160	-0.30152696	-1.3066832	0.0125	0.21842076	1.0	5042	tags=30%, list=17%, signal=36%
GSE37301_PRO_BCELL_VS_CD4_TCELL_UP	GSE37301_PRO_BCELL_VS_CD4_TCELL_UP		151	-0.29843852	-1.305808	0.011976048	0.21933906	1.0	4483	tags=33%, list=15%, signal=39%
ZHENG_RESPONSE_TO_ARSENITE_DN	ZHENG_RESPONSE_TO_ARSENITE_DN		17	-0.4755886	-1.3057401	0.13866666	0.21925327	1.0	14	tags=12%, list=0%, signal=12%
GSE9601_NFKB_INHIBITOR_VS_PI3K_INHIBITOR_TREATED_HCMV_INF_MONOCYTE_UP	GSE9601_NFKB_INHIBITOR_VS_PI3K_INHIBITOR_TREATED_HCMV_INF_MONOCYTE_UP		179	-0.29542264	-1.3054694	0.034722224	0.21941975	1.0	4887	tags=30%, list=16%, signal=35%
GSE21380_TFH_VS_GERMINAL_CENTER_TFH_CD4_TCELL_DN	GSE21380_TFH_VS_GERMINAL_CENTER_TFH_CD4_TCELL_DN		167	-0.30016512	-1.3052508	0.026143791	0.21952353	1.0	5680	tags=33%, list=19%, signal=40%
CHR2P22	CHR2P22		39	-0.3843157	-1.30464	0.11295681	0.22016695	1.0	8265	tags=56%, list=27%, signal=77%
GSE8835_HEALTHY_VS_CLL_CD8_TCELL_UP	GSE8835_HEALTHY_VS_CLL_CD8_TCELL_UP		181	-0.30145678	-1.3044933	0.021276595	0.22018887	1.0	5034	tags=33%, list=16%, signal=39%
V$E2F1DP1_01	V$E2F1DP1_01		222	-0.29103002	-1.3042933	0.04347826	0.22027154	1.0	5937	tags=31%, list=19%, signal=38%
GSE22432_CDC_VS_COMMON_DC_PROGENITOR_DN	GSE22432_CDC_VS_COMMON_DC_PROGENITOR_DN		183	-0.29655418	-1.303947	0.01438849	0.22053933	1.0	4870	tags=28%, list=16%, signal=34%
GSE5589_IL6_KO_VS_IL10_KO_LPS_AND_IL10_STIM_MACROPHAGE_180MIN_UP	GSE5589_IL6_KO_VS_IL10_KO_LPS_AND_IL10_STIM_MACROPHAGE_180MIN_UP		175	-0.29298648	-1.3039434	0.0070921984	0.22038981	1.0	6002	tags=36%, list=20%, signal=45%
GSE17721_LPS_VS_CPG_0.5H_BMDM_UP	GSE17721_LPS_VS_CPG_0.5H_BMDM_UP		183	-0.29661712	-1.3035275	0.02097902	0.22072312	1.0	4476	tags=23%, list=15%, signal=27%
GSE42021_CD24HI_VS_CD24LOW_TCONV_THYMUS_UP	GSE42021_CD24HI_VS_CD24LOW_TCONV_THYMUS_UP		179	-0.2966185	-1.303396	0.03521127	0.22073391	1.0	4695	tags=29%, list=15%, signal=34%
CHR2Q31	CHR2Q31		67	-0.3492559	-1.3033744	0.08527132	0.22060056	1.0	2182	tags=19%, list=7%, signal=21%
GSE3720_VD1_VS_VD2_GAMMADELTA_TCELL_UP	GSE3720_VD1_VS_VD2_GAMMADELTA_TCELL_UP		157	-0.29971632	-1.3032466	0.018867925	0.22060895	1.0	5339	tags=31%, list=17%, signal=37%
HOFFMANN_IMMATURE_TO_MATURE_B_LYMPHOCYTE_UP	HOFFMANN_IMMATURE_TO_MATURE_B_LYMPHOCYTE_UP		37	-0.3913159	-1.3031973	0.093959734	0.22051112	1.0	2861	tags=32%, list=9%, signal=36%
GSE2770_IL12_ACT_VS_ACT_CD4_TCELL_48H_UP	GSE2770_IL12_ACT_VS_ACT_CD4_TCELL_48H_UP		186	-0.29293987	-1.3025743	0.006369427	0.22110197	1.0	5127	tags=30%, list=17%, signal=35%
SULFUR_METABOLIC_PROCESS	SULFUR_METABOLIC_PROCESS		31	-0.39656085	-1.3024931	0.10526316	0.22104178	1.0	1492	tags=23%, list=5%, signal=24%
RIBOSOMAL_SUBUNIT	RIBOSOMAL_SUBUNIT		20	-0.4604753	-1.3022332	0.13157895	0.22123086	1.0	8194	tags=40%, list=27%, signal=55%
GSE32986_UNSTIM_VS_GMCSF_AND_CURDLAN_LOWDOSE_STIM_DC_DN	GSE32986_UNSTIM_VS_GMCSF_AND_CURDLAN_LOWDOSE_STIM_DC_DN		181	-0.2997177	-1.3020697	0.006849315	0.22127661	1.0	5748	tags=34%, list=19%, signal=41%
DETECTION_OF_EXTERNAL_STIMULUS	DETECTION_OF_EXTERNAL_STIMULUS		18	-0.46493444	-1.301263	0.15099715	0.22210667	1.0	1885	tags=17%, list=6%, signal=18%
REACTOME_M_G1_TRANSITION	REACTOME_M_G1_TRANSITION		78	-0.33180043	-1.3008839	0.058091287	0.22239152	1.0	5263	tags=26%, list=17%, signal=31%
GSE8515_CTRL_VS_IL1_4H_STIM_MAC_UP	GSE8515_CTRL_VS_IL1_4H_STIM_MAC_UP		166	-0.3046641	-1.3004777	0.043165468	0.22275388	1.0	4904	tags=30%, list=16%, signal=36%
REGULATION_OF_ENDOCYTOSIS	REGULATION_OF_ENDOCYTOSIS		13	-0.5039273	-1.300152	0.16449086	0.22298399	1.0	3100	tags=38%, list=10%, signal=43%
GSE17721_LPS_VS_PAM3CSK4_4H_BMDM_DN	GSE17721_LPS_VS_PAM3CSK4_4H_BMDM_DN		183	-0.29359335	-1.2999239	0.01438849	0.22308598	1.0	5007	tags=28%, list=16%, signal=33%
GSE2405_HEAT_KILLED_LYSATE_VS_LIVE_A_PHAGOCYTOPHILUM_STIM_NEUTROPHIL_24H_DN	GSE2405_HEAT_KILLED_LYSATE_VS_LIVE_A_PHAGOCYTOPHILUM_STIM_NEUTROPHIL_24H_DN		181	-0.3013295	-1.2996967	0.017699115	0.22321205	1.0	5461	tags=33%, list=18%, signal=39%
FERRANDO_T_ALL_WITH_MLL_ENL_FUSION_DN	FERRANDO_T_ALL_WITH_MLL_ENL_FUSION_DN		83	-0.32723144	-1.2995503	0.048780486	0.22323917	1.0	6103	tags=28%, list=20%, signal=35%
REACTOME_EICOSANOID_LIGAND_BINDING_RECEPTORS	REACTOME_EICOSANOID_LIGAND_BINDING_RECEPTORS		13	-0.5071256	-1.298586	0.15056819	0.22427456	1.0	1924	tags=23%, list=6%, signal=25%
PARK_TRETINOIN_RESPONSE	PARK_TRETINOIN_RESPONSE		11	-0.5376205	-1.2985699	0.16962026	0.22413062	1.0	4761	tags=64%, list=16%, signal=75%
GSE17721_CTRL_VS_GARDIQUIMOD_8H_BMDM_UP	GSE17721_CTRL_VS_GARDIQUIMOD_8H_BMDM_UP		188	-0.29205483	-1.2982448	0.007352941	0.22437255	1.0	4308	tags=28%, list=14%, signal=32%
RODRIGUES_THYROID_CARCINOMA_UP	RODRIGUES_THYROID_CARCINOMA_UP		14	-0.48871508	-1.2980564	0.1462141	0.2244318	1.0	3986	tags=43%, list=13%, signal=49%
GSE25123_CTRL_VS_IL4_AND_ROSIGLITAZONE_STIM_PPARG_KO_MACROPHAGE_DN	GSE25123_CTRL_VS_IL4_AND_ROSIGLITAZONE_STIM_PPARG_KO_MACROPHAGE_DN		183	-0.29074517	-1.2978603	0.021582734	0.22449914	1.0	2215	tags=17%, list=7%, signal=19%
GSE18281_SUBCAPSULAR_CORTICAL_REGION_VS_WHOLE_MEDULLA_THYMUS_UP	GSE18281_SUBCAPSULAR_CORTICAL_REGION_VS_WHOLE_MEDULLA_THYMUS_UP		175	-0.2978176	-1.2974169	0.013157895	0.22490935	1.0	6001	tags=33%, list=20%, signal=41%
GSE32255_WT_VS_JMJD2D_KNOCKDOWN_4H_LPS_STIM_DC_DN	GSE32255_WT_VS_JMJD2D_KNOCKDOWN_4H_LPS_STIM_DC_DN		140	-0.29838675	-1.2969929	0.0057142857	0.2253181	1.0	3381	tags=25%, list=11%, signal=28%
RACTNNRTTTNC_UNKNOWN	RACTNNRTTTNC_UNKNOWN		109	-0.31852636	-1.2968823	0.032432433	0.22531742	1.0	4122	tags=24%, list=13%, signal=27%
IVANOVA_HEMATOPOIESIS_STEM_CELL_AND_PROGENITOR	IVANOVA_HEMATOPOIESIS_STEM_CELL_AND_PROGENITOR		574	-0.26514933	-1.2965828	0.0	0.22551887	1.0	6141	tags=31%, list=20%, signal=38%
GSE5099_UNSTIM_VS_MCSF_TREATED_MONOCYTE_DAY7_DN	GSE5099_UNSTIM_VS_MCSF_TREATED_MONOCYTE_DAY7_DN		171	-0.3021636	-1.2961187	0.0068965517	0.22592506	1.0	3330	tags=25%, list=11%, signal=28%
CELL_PROJECTION_PART	CELL_PROJECTION_PART		16	-0.47182044	-1.296095	0.14021164	0.22578493	1.0	4466	tags=25%, list=15%, signal=29%
GSE26495_PD1HIGH_VS_PD1LOW_CD8_TCELL_UP	GSE26495_PD1HIGH_VS_PD1LOW_CD8_TCELL_UP		142	-0.30066884	-1.2960789	0.01923077	0.22564563	1.0	5797	tags=35%, list=19%, signal=43%
GSE1791_CTRL_VS_NEUROMEDINU_IN_T_CELL_LINE_0.8H_UP	GSE1791_CTRL_VS_NEUROMEDINU_IN_T_CELL_LINE_0.8H_UP		176	-0.2919257	-1.2960471	0.0	0.22552015	1.0	4676	tags=31%, list=15%, signal=36%
CHR1Q44	CHR1Q44		24	-0.41926572	-1.2959476	0.12427746	0.2254895	1.0	3473	tags=21%, list=11%, signal=23%
DNA_METABOLIC_PROCESS	DNA_METABOLIC_PROCESS		248	-0.285879	-1.2959034	0.0	0.22538716	1.0	5420	tags=32%, list=18%, signal=38%
REACTOME_MICRORNA_MIRNA_BIOGENESIS	REACTOME_MICRORNA_MIRNA_BIOGENESIS		18	-0.46179083	-1.2955785	0.15954416	0.22562298	1.0	5509	tags=44%, list=18%, signal=54%
V$E2F1_Q6	V$E2F1_Q6		220	-0.2860916	-1.2955608	0.0	0.22548819	1.0	5937	tags=31%, list=19%, signal=39%
SIG_BCR_SIGNALING_PATHWAY	SIG_BCR_SIGNALING_PATHWAY		44	-0.36815897	-1.2955421	0.073578596	0.22535759	1.0	5232	tags=39%, list=17%, signal=47%
GSE27241_CTRL_VS_DIGOXIN_TREATED_RORGT_KO_CD4_TCELL_IN_TH17_POLARIZING_CONDITIONS_DN	GSE27241_CTRL_VS_DIGOXIN_TREATED_RORGT_KO_CD4_TCELL_IN_TH17_POLARIZING_CONDITIONS_DN		155	-0.29903886	-1.2954996	0.044303797	0.22525795	1.0	2114	tags=15%, list=7%, signal=16%
GSE24574_NAIVE_VS_TCONV_CD4_TCELL_DN	GSE24574_NAIVE_VS_TCONV_CD4_TCELL_DN		193	-0.29522243	-1.2952794	0.032	0.22539006	1.0	5319	tags=32%, list=17%, signal=38%
GSE7852_TREG_VS_TCONV_DN	GSE7852_TREG_VS_TCONV_DN		180	-0.30013487	-1.2952416	0.024793388	0.22526847	1.0	3065	tags=23%, list=10%, signal=26%
STEIN_ESRRA_TARGETS_UP	STEIN_ESRRA_TARGETS_UP		361	-0.2774707	-1.2949626	0.0	0.22546735	1.0	6167	tags=35%, list=20%, signal=43%
MITOCHONDRION	MITOCHONDRION		326	-0.2805534	-1.294928	0.0	0.22535469	1.0	6458	tags=31%, list=21%, signal=39%
GSE411_UNSTIM_VS_100MIN_IL6_STIM_SOCS3_KO_MACROPHAGE_UP	GSE411_UNSTIM_VS_100MIN_IL6_STIM_SOCS3_KO_MACROPHAGE_UP		184	-0.29292917	-1.2947786	0.022900764	0.2253733	1.0	6072	tags=35%, list=20%, signal=43%
GSE21546_SAP1A_KO_VS_SAP1A_KO_AND_ELK1_KO_DP_THYMOCYTES_UP	GSE21546_SAP1A_KO_VS_SAP1A_KO_AND_ELK1_KO_DP_THYMOCYTES_UP		181	-0.29667944	-1.294648	0.022058824	0.2253858	1.0	5102	tags=30%, list=17%, signal=36%
GSE14908_ATOPIC_VS_NONATOPIC_PATIENT_RESTING_CD4_TCELL_DN	GSE14908_ATOPIC_VS_NONATOPIC_PATIENT_RESTING_CD4_TCELL_DN		182	-0.2977569	-1.2946244	0.031055901	0.22526142	1.0	6462	tags=33%, list=21%, signal=42%
GSE17721_PAM3CSK4_VS_GADIQUIMOD_6H_BMDM_UP	GSE17721_PAM3CSK4_VS_GADIQUIMOD_6H_BMDM_UP		186	-0.292723	-1.2946138	0.007575758	0.22511624	1.0	5050	tags=30%, list=17%, signal=35%
SPINDLE	SPINDLE		38	-0.3852152	-1.294475	0.10784314	0.2251367	1.0	6699	tags=50%, list=22%, signal=64%
GSE10325_CD4_TCELL_VS_MYELOID_UP	GSE10325_CD4_TCELL_VS_MYELOID_UP		176	-0.29551777	-1.2944287	0.015037594	0.22503316	1.0	4873	tags=32%, list=16%, signal=38%
ESC_J1_UP_EARLY.V1_UP	ESC_J1_UP_EARLY.V1_UP		145	-0.30145296	-1.2942334	0.02688172	0.22514163	1.0	3706	tags=22%, list=12%, signal=25%
CONCANNON_APOPTOSIS_BY_EPOXOMICIN_DN	CONCANNON_APOPTOSIS_BY_EPOXOMICIN_DN		148	-0.30616084	-1.2935266	0.02247191	0.22590424	1.0	3921	tags=24%, list=13%, signal=27%
GSE27786_CD8_TCELL_VS_MONO_MAC_UP	GSE27786_CD8_TCELL_VS_MONO_MAC_UP		186	-0.29649338	-1.2929893	0.013157895	0.22639866	1.0	4174	tags=25%, list=14%, signal=28%
GSE5503_LIVER_DC_VS_PLN_DC_ACTIVATED_ALLOGENIC_TCELL_DN	GSE5503_LIVER_DC_VS_PLN_DC_ACTIVATED_ALLOGENIC_TCELL_DN		188	-0.2930358	-1.2929138	0.013245033	0.22633025	1.0	4808	tags=27%, list=16%, signal=31%
GSE7219_UNSTIM_VS_LPS_AND_ANTI_CD40_STIM_NIK_NFKB2_KO_DC_UP	GSE7219_UNSTIM_VS_LPS_AND_ANTI_CD40_STIM_NIK_NFKB2_KO_DC_UP		165	-0.2999406	-1.2927018	0.01910828	0.22645418	1.0	3836	tags=27%, list=13%, signal=30%
GSE13522_CTRL_VS_T_CRUZI_G_STRAIN_INF_SKIN_DN	GSE13522_CTRL_VS_T_CRUZI_G_STRAIN_INF_SKIN_DN		108	-0.3150123	-1.2923856	0.065656565	0.22667891	1.0	6010	tags=32%, list=20%, signal=40%
GSE17721_CTRL_VS_POLYIC_2H_BMDM_UP	GSE17721_CTRL_VS_POLYIC_2H_BMDM_UP		169	-0.29495153	-1.2920239	0.007194245	0.22697432	1.0	4883	tags=24%, list=16%, signal=28%
GSE14769_40MIN_VS_360MIN_LPS_BMDM_UP	GSE14769_40MIN_VS_360MIN_LPS_BMDM_UP		182	-0.29176077	-1.2920216	0.019607844	0.22681804	1.0	6079	tags=34%, list=20%, signal=42%
RB_P107_DN.V1_DN	RB_P107_DN.V1_DN		116	-0.31507844	-1.2918532	0.041450776	0.22688136	1.0	3451	tags=24%, list=11%, signal=27%
GSE8685_IL15_ACT_IL2_STARVED_VS_IL21_ACT_IL2_STARVED_CD4_TCELL_DN	GSE8685_IL15_ACT_IL2_STARVED_VS_IL21_ACT_IL2_STARVED_CD4_TCELL_DN		147	-0.30680373	-1.2914716	0.032608695	0.2271942	1.0	4034	tags=29%, list=13%, signal=33%
GLYCOPROTEIN_BIOSYNTHETIC_PROCESS	GLYCOPROTEIN_BIOSYNTHETIC_PROCESS		65	-0.3472205	-1.2913702	0.09737828	0.22716258	1.0	3945	tags=25%, list=13%, signal=28%
GSE17974_CTRL_VS_ACT_IL4_AND_ANTI_IL12_72H_CD4_TCELL_DN	GSE17974_CTRL_VS_ACT_IL4_AND_ANTI_IL12_72H_CD4_TCELL_DN		177	-0.29573074	-1.2913109	0.02366864	0.22708395	1.0	4481	tags=27%, list=15%, signal=31%
VANHARANTA_UTERINE_FIBROID_WITH_7Q_DELETION_DN	VANHARANTA_UTERINE_FIBROID_WITH_7Q_DELETION_DN		35	-0.38494402	-1.2906784	0.0977918	0.22774407	1.0	3949	tags=23%, list=13%, signal=26%
GSE3982_DC_VS_NKCELL_DN	GSE3982_DC_VS_NKCELL_DN		159	-0.29970232	-1.2906247	0.02	0.22765048	1.0	4941	tags=26%, list=16%, signal=31%
REACTOME_REGULATORY_RNA_PATHWAYS	REACTOME_REGULATORY_RNA_PATHWAYS		21	-0.4400418	-1.2905682	0.13802817	0.22757019	1.0	5509	tags=38%, list=18%, signal=46%
V$E2F1DP2_01	V$E2F1DP2_01		222	-0.29103002	-1.2905569	0.027777778	0.22742213	1.0	5937	tags=31%, list=19%, signal=38%
GSE36392_TYPE_2_MYELOID_VS_NEUTROPHIL_IL25_TREATED_LUNG_DN	GSE36392_TYPE_2_MYELOID_VS_NEUTROPHIL_IL25_TREATED_LUNG_DN		186	-0.29024035	-1.2903385	0.020547945	0.22753364	1.0	5990	tags=35%, list=20%, signal=44%
GSE17721_POLYIC_VS_GARDIQUIMOD_24H_BMDM_DN	GSE17721_POLYIC_VS_GARDIQUIMOD_24H_BMDM_DN		181	-0.29920292	-1.290159	0.02919708	0.22759171	1.0	6422	tags=34%, list=21%, signal=43%
GSE22443_IL2_VS_IL12_TREATED_ACT_CD8_TCELL_DN	GSE22443_IL2_VS_IL12_TREATED_ACT_CD8_TCELL_DN		187	-0.28572097	-1.2887497	0.03731343	0.2291918	1.0	6147	tags=34%, list=20%, signal=43%
TBK1.DN.48HRS_UP	TBK1.DN.48HRS_UP		49	-0.3656849	-1.2885892	0.107744105	0.22922681	1.0	4419	tags=31%, list=14%, signal=36%
GSE17721_CTRL_VS_CPG_0.5H_BMDM_UP	GSE17721_CTRL_VS_CPG_0.5H_BMDM_UP		181	-0.29040897	-1.2882977	0.007575758	0.22944221	1.0	6212	tags=36%, list=20%, signal=46%
GSE34156_NOD2_LIGAND_VS_TLR1_TLR2_LIGAND_24H_TREATED_MONOCYTE_DN	GSE34156_NOD2_LIGAND_VS_TLR1_TLR2_LIGAND_24H_TREATED_MONOCYTE_DN		168	-0.29462102	-1.2879035	0.033783782	0.22979721	1.0	5965	tags=33%, list=20%, signal=41%
TRANSFERASE_ACTIVITY_TRANSFERRING_ONE_CARBON_GROUPS	TRANSFERASE_ACTIVITY_TRANSFERRING_ONE_CARBON_GROUPS		33	-0.39047477	-1.2878314	0.11377245	0.22975425	1.0	7534	tags=45%, list=25%, signal=60%
MOOTHA_HUMAN_MITODB_6_2002	MOOTHA_HUMAN_MITODB_6_2002		410	-0.27841875	-1.287752	0.0	0.22970434	1.0	6167	tags=30%, list=20%, signal=38%
SCGGAAGY_V$ELK1_02	SCGGAAGY_V$ELK1_02		1105	-0.24978441	-1.2876074	0.0	0.2297218	1.0	5094	tags=24%, list=17%, signal=28%
GSE11961_MARGINAL_ZONE_BCELL_VS_PLASMA_CELL_DAY7_DN	GSE11961_MARGINAL_ZONE_BCELL_VS_PLASMA_CELL_DAY7_DN		170	-0.29976633	-1.2875296	0.03076923	0.22964926	1.0	4497	tags=29%, list=15%, signal=34%
GSE360_L_MAJOR_VS_T_GONDII_DC_DN	GSE360_L_MAJOR_VS_T_GONDII_DC_DN		157	-0.30237034	-1.2873638	0.040697675	0.22969078	1.0	5500	tags=29%, list=18%, signal=36%
TNCATNTCCYR_UNKNOWN	TNCATNTCCYR_UNKNOWN		116	-0.30222642	-1.286504	0.048780486	0.23062994	1.0	4930	tags=29%, list=16%, signal=35%
CHR20P13	CHR20P13		58	-0.3480937	-1.2864504	0.093103446	0.23054159	1.0	3086	tags=22%, list=10%, signal=25%
GSE24634_TREG_VS_TCONV_POST_DAY10_IL4_CONVERSION_UP	GSE24634_TREG_VS_TCONV_POST_DAY10_IL4_CONVERSION_UP		190	-0.28834108	-1.2863665	0.036764707	0.23049147	1.0	4777	tags=28%, list=16%, signal=33%
MORF_RAD54L	MORF_RAD54L		105	-0.31752267	-1.2858877	0.056818184	0.23093946	1.0	6163	tags=30%, list=20%, signal=38%
STEROID_HORMONE_RECEPTOR_BINDING	STEROID_HORMONE_RECEPTOR_BINDING		10	-0.53706706	-1.2854859	0.16915423	0.23128656	1.0	4383	tags=40%, list=14%, signal=47%
GSE1460_INTRATHYMIC_T_PROGENITOR_VS_NAIVE_CD4_TCELL_CORD_BLOOD_UP	GSE1460_INTRATHYMIC_T_PROGENITOR_VS_NAIVE_CD4_TCELL_CORD_BLOOD_UP		191	-0.2899292	-1.285387	0.04761905	0.23125294	1.0	4901	tags=25%, list=16%, signal=29%
GSE17721_CTRL_VS_GARDIQUIMOD_1H_BMDM_UP	GSE17721_CTRL_VS_GARDIQUIMOD_1H_BMDM_UP		173	-0.2898752	-1.2853307	0.0067114094	0.231149	1.0	4959	tags=28%, list=16%, signal=33%
GSE41867_NAIVE_VS_DAY30_LCMV_ARMSTRONG_MEMORY_CD8_TCELL_DN	GSE41867_NAIVE_VS_DAY30_LCMV_ARMSTRONG_MEMORY_CD8_TCELL_DN		183	-0.2897346	-1.2852854	0.027972028	0.23105437	1.0	8159	tags=44%, list=27%, signal=59%
GSE17186_NAIVE_VS_CD21HIGH_TRANSITIONAL_BCELL_CORD_BLOOD_DN	GSE17186_NAIVE_VS_CD21HIGH_TRANSITIONAL_BCELL_CORD_BLOOD_DN		184	-0.2945461	-1.2850184	0.025423728	0.23124762	1.0	2985	tags=23%, list=10%, signal=26%
REGULATION_OF_ORGANELLE_ORGANIZATION_AND_BIOGENESIS	REGULATION_OF_ORGANELLE_ORGANIZATION_AND_BIOGENESIS		38	-0.38821176	-1.2848109	0.116504855	0.23139518	1.0	3696	tags=29%, list=12%, signal=33%
GSE40225_WT_VS_RIP_B7X_DIABETIC_MOUSE_PANCREATIC_CD8_TCELL_DN	GSE40225_WT_VS_RIP_B7X_DIABETIC_MOUSE_PANCREATIC_CD8_TCELL_DN		185	-0.2938918	-1.2847944	0.022900764	0.2312642	1.0	3583	tags=24%, list=12%, signal=27%
GSE27786_LSK_VS_MONO_MAC_UP	GSE27786_LSK_VS_MONO_MAC_UP		182	-0.29727432	-1.2847453	0.0074626864	0.23117456	1.0	5680	tags=32%, list=19%, signal=39%
GSE2128_C57BL6_VS_NOD_THYMOCYTE_UP	GSE2128_C57BL6_VS_NOD_THYMOCYTE_UP		183	-0.29025134	-1.2846831	0.016129032	0.23109639	1.0	6329	tags=40%, list=21%, signal=51%
GSE22196_HEALTHY_VS_OBESE_MOUSE_SKIN_GAMMADELTA_TCELL_UP	GSE22196_HEALTHY_VS_OBESE_MOUSE_SKIN_GAMMADELTA_TCELL_UP		187	-0.29239428	-1.2843729	0.035460994	0.23133388	1.0	3167	tags=22%, list=10%, signal=25%
DOUBLE_STRANDED_DNA_BINDING	DOUBLE_STRANDED_DNA_BINDING		30	-0.40102133	-1.2843119	0.100890204	0.23125026	1.0	4901	tags=30%, list=16%, signal=36%
GSE7831_CPG_VS_INFLUENZA_STIM_PDC_4H_UP	GSE7831_CPG_VS_INFLUENZA_STIM_PDC_4H_UP		174	-0.29516152	-1.2841303	0.03508772	0.23131913	1.0	4546	tags=25%, list=15%, signal=30%
MORF_ERCC2	MORF_ERCC2		97	-0.3162843	-1.2840482	0.058035713	0.23126267	1.0	5799	tags=37%, list=19%, signal=46%
GSE27786_LSK_VS_CD8_TCELL_UP	GSE27786_LSK_VS_CD8_TCELL_UP		174	-0.29650292	-1.2837824	0.050955415	0.23143181	1.0	6163	tags=36%, list=20%, signal=44%
REACTOME_TRNA_AMINOACYLATION	REACTOME_TRNA_AMINOACYLATION		42	-0.3753864	-1.2836317	0.11643836	0.23147486	1.0	3944	tags=31%, list=13%, signal=35%
GSE40666_STAT1_KO_VS_STAT4_KO_CD8_TCELL_WITH_IFNA_STIM_90MIN_UP	GSE40666_STAT1_KO_VS_STAT4_KO_CD8_TCELL_WITH_IFNA_STIM_90MIN_UP		176	-0.29553625	-1.2834114	0.0069444445	0.23161323	1.0	4830	tags=27%, list=16%, signal=32%
PIEPOLI_LGI1_TARGETS_UP	PIEPOLI_LGI1_TARGETS_UP		10	-0.5410939	-1.2828177	0.18899521	0.2322398	1.0	402	tags=20%, list=1%, signal=20%
STEIN_ESRRA_TARGETS	STEIN_ESRRA_TARGETS		491	-0.26932612	-1.2825571	0.0	0.2324232	1.0	5149	tags=30%, list=17%, signal=35%
GSE13485_DAY1_VS_DAY3_YF17D_VACCINE_PBMC_DN	GSE13485_DAY1_VS_DAY3_YF17D_VACCINE_PBMC_DN		179	-0.29401025	-1.2821602	0.014084507	0.23279202	1.0	3986	tags=22%, list=13%, signal=25%
MITOCHONDRIAL_TRANSPORT	MITOCHONDRIAL_TRANSPORT		21	-0.44769838	-1.282	0.17559524	0.2328611	1.0	6978	tags=48%, list=23%, signal=62%
HOFMANN_MYELODYSPLASTIC_SYNDROM_RISK_DN	HOFMANN_MYELODYSPLASTIC_SYNDROM_RISK_DN		20	-0.44664016	-1.2819135	0.16176471	0.23281486	1.0	3979	tags=30%, list=13%, signal=34%
MODULE_430	MODULE_430		55	-0.35453162	-1.2815855	0.09469697	0.23307796	1.0	6993	tags=45%, list=23%, signal=59%
GSE45365_NK_CELL_VS_CD8_TCELL_MCMV_INFECTION_UP	GSE45365_NK_CELL_VS_CD8_TCELL_MCMV_INFECTION_UP		192	-0.29145426	-1.2815144	0.030303031	0.23301418	1.0	4335	tags=24%, list=14%, signal=28%
HALLMARK_SPERMATOGENESIS	HALLMARK_SPERMATOGENESIS		104	-0.31200334	-1.2811631	0.06735751	0.2333213	1.0	4011	tags=24%, list=13%, signal=28%
GSE17721_POLYIC_VS_CPG_12H_BMDM_DN	GSE17721_POLYIC_VS_CPG_12H_BMDM_DN		181	-0.29195914	-1.2810701	0.02173913	0.23327897	1.0	6034	tags=34%, list=20%, signal=42%
GSE17186_NAIVE_VS_CD21HIGH_TRANSITIONAL_BCELL_UP	GSE17186_NAIVE_VS_CD21HIGH_TRANSITIONAL_BCELL_UP		170	-0.29399782	-1.2807826	0.04195804	0.23349144	1.0	3900	tags=25%, list=13%, signal=28%
GSE15324_NAIVE_VS_ACTIVATED_ELF4_KO_CD8_TCELL_UP	GSE15324_NAIVE_VS_ACTIVATED_ELF4_KO_CD8_TCELL_UP		175	-0.29106706	-1.280132	0.014492754	0.23417455	1.0	4040	tags=26%, list=13%, signal=30%
GSE2770_IL4_ACT_VS_ACT_CD4_TCELL_2H_UP	GSE2770_IL4_ACT_VS_ACT_CD4_TCELL_2H_UP		184	-0.29322192	-1.2800175	0.02919708	0.2341717	1.0	4709	tags=27%, list=15%, signal=31%
V$E2F_02	V$E2F_02		222	-0.2899031	-1.279918	0.0	0.23413	1.0	5937	tags=31%, list=19%, signal=38%
GSE46606_UNSTIM_VS_CD40L_IL2_IL5_3DAY_STIMULATED_IRF4HIGH_SORTED_BCELL_UP	GSE46606_UNSTIM_VS_CD40L_IL2_IL5_3DAY_STIMULATED_IRF4HIGH_SORTED_BCELL_UP		175	-0.29242414	-1.2797774	0.018181818	0.2341423	1.0	6201	tags=37%, list=20%, signal=46%
GSE27291_0H_VS_6H_STIM_GAMMADELTA_TCELL_UP	GSE27291_0H_VS_6H_STIM_GAMMADELTA_TCELL_UP		153	-0.29536903	-1.2797531	0.03448276	0.23402119	1.0	5310	tags=26%, list=17%, signal=31%
DNA_DAMAGE_CHECKPOINT	DNA_DAMAGE_CHECKPOINT		19	-0.45681804	-1.2793928	0.16422288	0.23435853	1.0	7346	tags=58%, list=24%, signal=76%
REACTOME_ABCA_TRANSPORTERS_IN_LIPID_HOMEOSTASIS	REACTOME_ABCA_TRANSPORTERS_IN_LIPID_HOMEOSTASIS		17	-0.44436392	-1.2793531	0.19656019	0.23425327	1.0	8183	tags=47%, list=27%, signal=64%
GSE3982_DC_VS_EFF_MEMORY_CD4_TCELL_DN	GSE3982_DC_VS_EFF_MEMORY_CD4_TCELL_DN		163	-0.29519448	-1.2789457	0.025316456	0.23459929	1.0	5786	tags=36%, list=19%, signal=44%
AMINO_ACID_TRANSPORT	AMINO_ACID_TRANSPORT		25	-0.42137992	-1.27878	0.16766468	0.23467182	1.0	3602	tags=40%, list=12%, signal=45%
GSE6259_BCELL_VS_CD8_TCELL_DN	GSE6259_BCELL_VS_CD8_TCELL_DN		167	-0.2945712	-1.278423	0.040816326	0.23497765	1.0	4590	tags=31%, list=15%, signal=36%
DETECTION_OF_BIOTIC_STIMULUS	DETECTION_OF_BIOTIC_STIMULUS		8	-0.57360375	-1.278354	0.19753087	0.2349033	1.0	4261	tags=63%, list=14%, signal=73%
GSE12963_ENV_NEF_VS_ENV_NEF_AND_VPR_DEFICIENT_HIV1_INF_CD4_TCELL_UP	GSE12963_ENV_NEF_VS_ENV_NEF_AND_VPR_DEFICIENT_HIV1_INF_CD4_TCELL_UP		112	-0.3053744	-1.2782311	0.024875622	0.23490664	1.0	5287	tags=30%, list=17%, signal=37%
GSE14413_UNSTIM_VS_IFNB_STIM_RAW264_CELLS_DN	GSE14413_UNSTIM_VS_IFNB_STIM_RAW264_CELLS_DN		82	-0.31948453	-1.2779113	0.076233186	0.23515408	1.0	5399	tags=29%, list=18%, signal=35%
RNA_POLYMERASE_II_TRANSCRIPTION_MEDIATOR_ACTIVITY	RNA_POLYMERASE_II_TRANSCRIPTION_MEDIATOR_ACTIVITY		13	-0.49333984	-1.2775863	0.18158568	0.23541646	1.0	409	tags=15%, list=1%, signal=16%
GSE11884_WT_VS_FURIN_KO_NAIVE_CD4_TCELL_DN	GSE11884_WT_VS_FURIN_KO_NAIVE_CD4_TCELL_DN		100	-0.31427646	-1.2775409	0.018867925	0.23531316	1.0	2596	tags=18%, list=8%, signal=20%
GSE2128_CTRL_VS_MIMETOPE_NEGATIVE_SELECTION_DP_THYMOCYTE_C57BL6_DN	GSE2128_CTRL_VS_MIMETOPE_NEGATIVE_SELECTION_DP_THYMOCYTE_C57BL6_DN		182	-0.28352818	-1.2769656	0.0067114094	0.23591138	1.0	4450	tags=27%, list=15%, signal=32%
NIKOLSKY_BREAST_CANCER_16P13_AMPLICON	NIKOLSKY_BREAST_CANCER_16P13_AMPLICON		91	-0.32019812	-1.2768692	0.041474655	0.2358858	1.0	5888	tags=33%, list=19%, signal=41%
CHROMOSOME_ORGANIZATION_AND_BIOGENESIS	CHROMOSOME_ORGANIZATION_AND_BIOGENESIS		119	-0.314314	-1.2767901	0.06735751	0.23583226	1.0	8134	tags=40%, list=27%, signal=55%
GSE17186_CD21LOW_VS_CD21HIGH_TRANSITIONAL_BCELL_UP	GSE17186_CD21LOW_VS_CD21HIGH_TRANSITIONAL_BCELL_UP		179	-0.2910075	-1.2761118	0.029411765	0.23655307	1.0	3391	tags=25%, list=11%, signal=28%
V$TEL2_Q6	V$TEL2_Q6		218	-0.28530833	-1.2756431	0.008928572	0.23703252	1.0	5537	tags=32%, list=18%, signal=39%
VANOEVELEN_MYOGENESIS_SIN3A_TARGETS	VANOEVELEN_MYOGENESIS_SIN3A_TARGETS		207	-0.29001358	-1.275416	0.008547009	0.23717406	1.0	5240	tags=29%, list=17%, signal=35%
GSE19401_PAM2CSK4_VS_RETINOIC_ACID_AND_PAM2CSK4_STIM_FOLLICULAR_DC_DN	GSE19401_PAM2CSK4_VS_RETINOIC_ACID_AND_PAM2CSK4_STIM_FOLLICULAR_DC_DN		188	-0.28785217	-1.2751191	0.037037037	0.23739983	1.0	4419	tags=27%, list=14%, signal=31%
GSE8621_LPS_PRIMED_UNSTIM_VS_LPS_PRIMED_AND_LPS_STIM_MACROPHAGE_DN	GSE8621_LPS_PRIMED_UNSTIM_VS_LPS_PRIMED_AND_LPS_STIM_MACROPHAGE_DN		186	-0.29071695	-1.274586	0.022058824	0.23793596	1.0	4174	tags=26%, list=14%, signal=30%
KRISHNAN_FURIN_TARGETS_DN	KRISHNAN_FURIN_TARGETS_DN		12	-0.5004743	-1.2745001	0.2	0.23788637	1.0	4092	tags=33%, list=13%, signal=38%
GSE12003_4D_VS_8D_CULTURE_MIR223_KO_BM_PROGENITOR_DN	GSE12003_4D_VS_8D_CULTURE_MIR223_KO_BM_PROGENITOR_DN		151	-0.2969853	-1.2743967	0.039325844	0.23786207	1.0	4068	tags=28%, list=13%, signal=32%
GSE29164_DAY3_VS_DAY7_CD8_TCELL_TREATED_MELANOMA_UP	GSE29164_DAY3_VS_DAY7_CD8_TCELL_TREATED_MELANOMA_UP		171	-0.28955853	-1.2739761	0.050724637	0.23825832	1.0	4745	tags=27%, list=16%, signal=32%
GSE12484_HEALTHY_VS_PERIDONTITIS_NEUTROPHILS_DN	GSE12484_HEALTHY_VS_PERIDONTITIS_NEUTROPHILS_DN		126	-0.3035074	-1.2737513	0.04347826	0.23837724	1.0	6084	tags=40%, list=20%, signal=49%
GSE17721_POLYIC_VS_GARDIQUIMOD_16H_BMDM_DN	GSE17721_POLYIC_VS_GARDIQUIMOD_16H_BMDM_DN		175	-0.2931011	-1.2736646	0.044247787	0.23832554	1.0	5258	tags=32%, list=17%, signal=38%
GSE11864_CSF1_VS_CSF1_IFNG_PAM3CYS_IN_MAC_UP	GSE11864_CSF1_VS_CSF1_IFNG_PAM3CYS_IN_MAC_UP		178	-0.2896396	-1.2731533	0.02631579	0.23886241	1.0	4365	tags=26%, list=14%, signal=30%
STEROID_HORMONE_RECEPTOR_SIGNALING_PATHWAY	STEROID_HORMONE_RECEPTOR_SIGNALING_PATHWAY		20	-0.42518526	-1.2731029	0.15	0.23877424	1.0	4503	tags=25%, list=15%, signal=29%
GSE27241_CTRL_VS_DIGOXIN_TREATED_RORGT_KO_CD4_TCELL_IN_TH17_POLARIZING_CONDITIONS_UP	GSE27241_CTRL_VS_DIGOXIN_TREATED_RORGT_KO_CD4_TCELL_IN_TH17_POLARIZING_CONDITIONS_UP		167	-0.2970172	-1.2730371	0.03164557	0.23870146	1.0	4525	tags=29%, list=15%, signal=34%
GSE3982_BCELL_VS_TH1_UP	GSE3982_BCELL_VS_TH1_UP		166	-0.2942546	-1.2729924	0.01898734	0.23860477	1.0	4342	tags=30%, list=14%, signal=34%
GSE32423_IL7_VS_IL7_IL4_MEMORY_CD8_TCELL_DN	GSE32423_IL7_VS_IL7_IL4_MEMORY_CD8_TCELL_DN		170	-0.28994656	-1.2729594	0.024691358	0.23848817	1.0	6205	tags=34%, list=20%, signal=42%
CHR10Q24	CHR10Q24		87	-0.32562926	-1.2728298	0.07655502	0.23850536	1.0	3874	tags=28%, list=13%, signal=32%
REACTOME_CGMP_EFFECTS	REACTOME_CGMP_EFFECTS		16	-0.46649143	-1.2724311	0.14516129	0.23888135	1.0	3445	tags=31%, list=11%, signal=35%
KEGG_GLYCOSPHINGOLIPID_BIOSYNTHESIS_GLOBO_SERIES	KEGG_GLYCOSPHINGOLIPID_BIOSYNTHESIS_GLOBO_SERIES		12	-0.5084676	-1.2722213	0.16842106	0.2389989	1.0	2326	tags=25%, list=8%, signal=27%
GSE5542_IFNG_VS_IFNA_TREATED_EPITHELIAL_CELLS_6H_DN	GSE5542_IFNG_VS_IFNA_TREATED_EPITHELIAL_CELLS_6H_DN		159	-0.29460785	-1.2721261	0.033557046	0.23896438	1.0	3100	tags=24%, list=10%, signal=26%
GSE12366_PLASMA_CELL_VS_NAIVE_BCELL_DN	GSE12366_PLASMA_CELL_VS_NAIVE_BCELL_DN		185	-0.28748086	-1.2716582	0.027777778	0.23941061	1.0	3918	tags=23%, list=13%, signal=26%
GSE27786_NKTCELL_VS_NEUTROPHIL_UP	GSE27786_NKTCELL_VS_NEUTROPHIL_UP		184	-0.28819984	-1.2716296	0.013793103	0.23928964	1.0	5507	tags=34%, list=18%, signal=41%
GSE1460_INTRATHYMIC_T_PROGENITOR_VS_NAIVE_CD4_TCELL_ADULT_BLOOD_UP	GSE1460_INTRATHYMIC_T_PROGENITOR_VS_NAIVE_CD4_TCELL_ADULT_BLOOD_UP		188	-0.2873933	-1.2714896	0.017391304	0.23931353	1.0	6114	tags=37%, list=20%, signal=46%
GSE37534_UNTREATED_VS_ROSIGLITAZONE_TREATED_CD4_TCELL_PPARG1_AND_FOXP3_TRASDUCED_UP	GSE37534_UNTREATED_VS_ROSIGLITAZONE_TREATED_CD4_TCELL_PPARG1_AND_FOXP3_TRASDUCED_UP		173	-0.2891694	-1.2714484	0.037593983	0.23921023	1.0	4223	tags=27%, list=14%, signal=31%
CHR3Q22	CHR3Q22		39	-0.36200127	-1.2710295	0.08480565	0.23961833	1.0	5877	tags=36%, list=19%, signal=44%
REACTOME_MITOTIC_G2_G2_M_PHASES	REACTOME_MITOTIC_G2_G2_M_PHASES		78	-0.32517716	-1.2707978	0.08979592	0.23975402	1.0	5295	tags=28%, list=17%, signal=34%
GOLUB_ALL_VS_AML_UP	GOLUB_ALL_VS_AML_UP		24	-0.41919	-1.2706902	0.1595092	0.23974705	1.0	3447	tags=29%, list=11%, signal=33%
GSE12392_WT_VS_IFNB_KO_CD8A_POS_SPLEEN_DC_UP	GSE12392_WT_VS_IFNB_KO_CD8A_POS_SPLEEN_DC_UP		188	-0.2854162	-1.270682	0.030075189	0.23960301	1.0	5893	tags=34%, list=19%, signal=42%
GSE26351_UNSTIM_VS_BMP_PATHWAY_STIM_HEMATOPOIETIC_PROGENITORS_UP	GSE26351_UNSTIM_VS_BMP_PATHWAY_STIM_HEMATOPOIETIC_PROGENITORS_UP		184	-0.29211694	-1.2706076	0.031847134	0.23953636	1.0	3418	tags=22%, list=11%, signal=25%
GSE9509_LPS_VS_LPS_AND_IL10_STIM_IL10_KO_MACROPHAGE_10MIN_DN	GSE9509_LPS_VS_LPS_AND_IL10_STIM_IL10_KO_MACROPHAGE_10MIN_DN		187	-0.2877381	-1.2703264	0.02	0.2397355	1.0	6319	tags=33%, list=21%, signal=42%
REACTOME_ORGANIC_CATION_ANION_ZWITTERION_TRANSPORT	REACTOME_ORGANIC_CATION_ANION_ZWITTERION_TRANSPORT		7	-0.5916436	-1.2701792	0.20535715	0.23974235	1.0	1458	tags=57%, list=5%, signal=60%
GSE22886_NAIVE_CD8_TCELL_VS_MEMORY_TCELL_UP	GSE22886_NAIVE_CD8_TCELL_VS_MEMORY_TCELL_UP		166	-0.28897324	-1.2692871	0.02739726	0.24075201	1.0	6391	tags=40%, list=21%, signal=50%
GSE22432_MULTIPOTENT_PROGENITOR_VS_CDC_DN	GSE22432_MULTIPOTENT_PROGENITOR_VS_CDC_DN		186	-0.28600302	-1.2692544	0.02238806	0.24064837	1.0	4800	tags=28%, list=16%, signal=33%
GSE14308_TH2_VS_NATURAL_TREG_UP	GSE14308_TH2_VS_NATURAL_TREG_UP		177	-0.29000792	-1.2690859	0.027972028	0.24071604	1.0	4936	tags=31%, list=16%, signal=36%
REGIONALIZATION	REGIONALIZATION		10	-0.52580434	-1.268966	0.18734793	0.24072233	1.0	4156	tags=40%, list=14%, signal=46%
FERREIRA_EWINGS_SARCOMA_UNSTABLE_VS_STABLE_UP	FERREIRA_EWINGS_SARCOMA_UNSTABLE_VS_STABLE_UP		152	-0.29192743	-1.268699	0.029069768	0.24091227	1.0	6424	tags=39%, list=21%, signal=50%
GSE9037_CTRL_VS_LPS_1H_STIM_BMDM_UP	GSE9037_CTRL_VS_LPS_1H_STIM_BMDM_UP		175	-0.290173	-1.2686052	0.013888889	0.24087505	1.0	4183	tags=23%, list=14%, signal=27%
GSE5503_LIVER_DC_VS_MLN_DC_ACTIVATED_ALLOGENIC_TCELL_UP	GSE5503_LIVER_DC_VS_MLN_DC_ACTIVATED_ALLOGENIC_TCELL_UP		171	-0.28786948	-1.2685052	0.024096385	0.24084905	1.0	4911	tags=30%, list=16%, signal=35%
GSE41867_NAIVE_VS_DAY8_LCMV_CLONE13_EFFECTOR_CD8_TCELL_DN	GSE41867_NAIVE_VS_DAY8_LCMV_CLONE13_EFFECTOR_CD8_TCELL_DN		151	-0.30174458	-1.2677172	0.065789476	0.24177794	1.0	5060	tags=27%, list=17%, signal=32%
GSE22601_CD4_SINGLE_POSITIVE_VS_CD8_SINGLE_POSITIVE_THYMOCYTE_UP	GSE22601_CD4_SINGLE_POSITIVE_VS_CD8_SINGLE_POSITIVE_THYMOCYTE_UP		185	-0.29048535	-1.2675434	0.035460994	0.24182735	1.0	3525	tags=25%, list=12%, signal=28%
GSE13522_CTRL_VS_T_CRUZI_Y_STRAIN_INF_SKIN_IFNAR_KO_UP	GSE13522_CTRL_VS_T_CRUZI_Y_STRAIN_INF_SKIN_IFNAR_KO_UP		177	-0.2899275	-1.2673345	0.039473683	0.24195682	1.0	3100	tags=23%, list=10%, signal=25%
GSE6875_TCONV_VS_FOXP3_KO_TREG_DN	GSE6875_TCONV_VS_FOXP3_KO_TREG_DN		185	-0.2880909	-1.267051	0.0	0.24218918	1.0	5399	tags=31%, list=18%, signal=37%
V$E2F_Q4	V$E2F_Q4		226	-0.284014	-1.266977	0.04761905	0.24212885	1.0	5929	tags=31%, list=19%, signal=38%
EXTRINSIC_TO_PLASMA_MEMBRANE	EXTRINSIC_TO_PLASMA_MEMBRANE		11	-0.51352394	-1.2669048	0.18673219	0.24207103	1.0	449	tags=18%, list=1%, signal=18%
TRNA_METABOLIC_PROCESS	TRNA_METABOLIC_PROCESS		19	-0.44914737	-1.2667844	0.1626506	0.24207748	1.0	3969	tags=32%, list=13%, signal=36%
ACETYLGALACTOSAMINYLTRANSFERASE_ACTIVITY	ACETYLGALACTOSAMINYLTRANSFERASE_ACTIVITY		10	-0.5293367	-1.2664986	0.1829574	0.24229978	1.0	4861	tags=60%, list=16%, signal=71%
GSE2770_UNTREATED_VS_TGFB_AND_IL4_TREATED_ACT_CD4_TCELL_2H_UP	GSE2770_UNTREATED_VS_TGFB_AND_IL4_TREATED_ACT_CD4_TCELL_2H_UP		175	-0.29359335	-1.266406	0.042857144	0.24226426	1.0	4385	tags=27%, list=14%, signal=32%
GSE6674_PL2_3_VS_ANTI_IGM_AND_CPG_STIM_BCELL_UP	GSE6674_PL2_3_VS_ANTI_IGM_AND_CPG_STIM_BCELL_UP		181	-0.290637	-1.2661752	0.06779661	0.24243164	1.0	3405	tags=26%, list=11%, signal=29%
GSE35543_IN_VITRO_ITREG_VS_CONVERTED_EX_ITREG_UP	GSE35543_IN_VITRO_ITREG_VS_CONVERTED_EX_ITREG_UP		176	-0.29302767	-1.2657821	0.035460994	0.24278653	1.0	5922	tags=33%, list=19%, signal=41%
GSE10240_CTRL_VS_IL17_STIM_PRIMARY_BRONCHIAL_EPITHELIAL_CELLS_UP	GSE10240_CTRL_VS_IL17_STIM_PRIMARY_BRONCHIAL_EPITHELIAL_CELLS_UP		169	-0.28885323	-1.265505	0.056962024	0.24300002	1.0	4550	tags=26%, list=15%, signal=30%
NIKOLSKY_BREAST_CANCER_12Q13_Q21_AMPLICON	NIKOLSKY_BREAST_CANCER_12Q13_Q21_AMPLICON		40	-0.36865708	-1.2653295	0.11191336	0.24306941	1.0	4419	tags=33%, list=14%, signal=38%
GSE44649_WT_VS_MIR155_KO_ACTIVATED_CD8_TCELL_DN	GSE44649_WT_VS_MIR155_KO_ACTIVATED_CD8_TCELL_DN		164	-0.2951566	-1.2650365	0.039215688	0.24331461	1.0	6266	tags=37%, list=21%, signal=46%
CARBON_OXYGEN_LYASE_ACTIVITY	CARBON_OXYGEN_LYASE_ACTIVITY		30	-0.39130056	-1.2644368	0.14052288	0.243994	1.0	2415	tags=20%, list=8%, signal=22%
GSE43863_NAIVE_VS_MEMORY_TH1_CD4_TCELL_D150_LCMV_DN	GSE43863_NAIVE_VS_MEMORY_TH1_CD4_TCELL_D150_LCMV_DN		119	-0.30501583	-1.2639263	0.05945946	0.24451697	1.0	4400	tags=22%, list=14%, signal=25%
GSE15930_NAIVE_VS_48H_IN_VITRO_STIM_CD8_TCELL_DN	GSE15930_NAIVE_VS_48H_IN_VITRO_STIM_CD8_TCELL_DN		191	-0.289024	-1.2638923	0.04310345	0.2444132	1.0	6339	tags=31%, list=21%, signal=39%
GSE11924_TFH_VS_TH2_CD4_TCELL_DN	GSE11924_TFH_VS_TH2_CD4_TCELL_DN		173	-0.29476315	-1.2638167	0.05	0.24435353	1.0	4892	tags=25%, list=16%, signal=29%
GSE13547_CTRL_VS_ANTI_IGM_STIM_ZFX_KO_BCELL_2H_DN	GSE13547_CTRL_VS_ANTI_IGM_STIM_ZFX_KO_BCELL_2H_DN		160	-0.29317132	-1.263567	0.025806451	0.24452668	1.0	6522	tags=39%, list=21%, signal=49%
MYLLYKANGAS_AMPLIFICATION_HOT_SPOT_22	MYLLYKANGAS_AMPLIFICATION_HOT_SPOT_22		11	-0.5194766	-1.2633255	0.1724138	0.24471219	1.0	1435	tags=27%, list=5%, signal=29%
CUI_TCF21_TARGETS_2_UP	CUI_TCF21_TARGETS_2_UP		375	-0.2735844	-1.263152	0.0	0.24478471	1.0	4612	tags=26%, list=15%, signal=30%
GSE17721_4_VS_24H_GARDIQUIMOD_BMDM_DN	GSE17721_4_VS_24H_GARDIQUIMOD_BMDM_DN		180	-0.29141083	-1.2631326	0.034722224	0.24465671	1.0	4835	tags=31%, list=16%, signal=36%
GSE24634_IL4_VS_CTRL_TREATED_NAIVE_CD4_TCELL_DAY10_UP	GSE24634_IL4_VS_CTRL_TREATED_NAIVE_CD4_TCELL_DAY10_UP		172	-0.28846717	-1.2623817	0.03125	0.24548827	1.0	4873	tags=28%, list=16%, signal=33%
MORF_CDC16	MORF_CDC16		73	-0.3234325	-1.2623676	0.07480315	0.24534512	1.0	7492	tags=38%, list=25%, signal=51%
GSE37605_C57BL6_VS_NOD_FOXP3_IRES_GFP_TREG_UP	GSE37605_C57BL6_VS_NOD_FOXP3_IRES_GFP_TREG_UP		83	-0.321535	-1.2623316	0.076595746	0.24522622	1.0	2073	tags=18%, list=7%, signal=19%
GSE16385_IFNG_TNF_VS_ROSIGLITAZONE_STIM_MACROPHAGE_DN	GSE16385_IFNG_TNF_VS_ROSIGLITAZONE_STIM_MACROPHAGE_DN		113	-0.30928594	-1.2621033	0.059139784	0.24538952	1.0	4893	tags=26%, list=16%, signal=30%
KEGG_GALACTOSE_METABOLISM	KEGG_GALACTOSE_METABOLISM		24	-0.4097016	-1.2620705	0.16137566	0.24527517	1.0	7674	tags=46%, list=25%, signal=61%
HAHTOLA_MYCOSIS_FUNGOIDES_DN	HAHTOLA_MYCOSIS_FUNGOIDES_DN		15	-0.46857405	-1.2611114	0.18888889	0.24645986	1.0	1113	tags=20%, list=4%, signal=21%
PUJANA_ATM_PCC_NETWORK	PUJANA_ATM_PCC_NETWORK		1316	-0.24473785	-1.2603883	0.0	0.24732856	1.0	5643	tags=26%, list=18%, signal=31%
GSE16385_UNTREATED_VS_12H_ROSIGLITAZONE_IL4_TREATED_MACROPHAGE_DN	GSE16385_UNTREATED_VS_12H_ROSIGLITAZONE_IL4_TREATED_MACROPHAGE_DN		164	-0.2857417	-1.2602037	0.019607844	0.24741326	1.0	4341	tags=23%, list=14%, signal=26%
FINETTI_BREAST_CANCER_KINOME_GREEN	FINETTI_BREAST_CANCER_KINOME_GREEN		16	-0.4607593	-1.2588724	0.1904762	0.24907042	1.0	4016	tags=44%, list=13%, signal=50%
FURUKAWA_DUSP6_TARGETS_PCI35_DN	FURUKAWA_DUSP6_TARGETS_PCI35_DN		64	-0.33606052	-1.2587053	0.08713693	0.24915347	1.0	3417	tags=28%, list=11%, signal=32%
GSE8621_UNSTIM_VS_LPS_STIM_MACROPHAGE_UP	GSE8621_UNSTIM_VS_LPS_STIM_MACROPHAGE_UP		175	-0.28443247	-1.2582483	0.048484847	0.24957837	1.0	3922	tags=24%, list=13%, signal=27%
DELAYED_RECTIFIER_POTASSIUM_CHANNEL_ACTIVITY	DELAYED_RECTIFIER_POTASSIUM_CHANNEL_ACTIVITY		8	-0.5522278	-1.2580966	0.19847329	0.2496383	1.0	144	tags=25%, list=0%, signal=25%
GSE7459_UNTREATED_VS_IL6_TREATED_ACT_CD4_TCELL_UP	GSE7459_UNTREATED_VS_IL6_TREATED_ACT_CD4_TCELL_UP		115	-0.3111307	-1.2580642	0.06703911	0.24952663	1.0	3372	tags=21%, list=11%, signal=23%
GSE5589_LPS_VS_LPS_AND_IL10_STIM_IL6_KO_MACROPHAGE_180MIN_UP	GSE5589_LPS_VS_LPS_AND_IL10_STIM_IL6_KO_MACROPHAGE_180MIN_UP		188	-0.2861098	-1.2577085	0.038961038	0.24985045	1.0	4308	tags=23%, list=14%, signal=26%
V$NMYC_01	V$NMYC_01		240	-0.2787227	-1.2575488	0.01980198	0.24991521	1.0	4143	tags=23%, list=14%, signal=27%
GSE4984_LPS_VS_VEHICLE_CTRL_TREATED_DC_UP	GSE4984_LPS_VS_VEHICLE_CTRL_TREATED_DC_UP		162	-0.2891028	-1.2575436	0.043165468	0.24976557	1.0	4023	tags=28%, list=13%, signal=33%
MORF_RFC1	MORF_RFC1		107	-0.3017007	-1.257449	0.07386363	0.24974258	1.0	6447	tags=34%, list=21%, signal=42%
GSE9006_TYPE_1_VS_TYPE_2_DIABETES_PBMC_AT_DX_UP	GSE9006_TYPE_1_VS_TYPE_2_DIABETES_PBMC_AT_DX_UP		188	-0.28817704	-1.2574008	0.05263158	0.24964915	1.0	4368	tags=20%, list=14%, signal=23%
GSE411_WT_VS_SOCS3_KO_MACROPHAGE_IL6_STIM_100MIN_DN	GSE411_WT_VS_SOCS3_KO_MACROPHAGE_IL6_STIM_100MIN_DN		175	-0.28524885	-1.2573346	0.02112676	0.24957189	1.0	6318	tags=34%, list=21%, signal=43%
GSE11961_MEMORY_BCELL_DAY40_VS_GERMINAL_CENTER_BCELL_DAY40_UP	GSE11961_MEMORY_BCELL_DAY40_VS_GERMINAL_CENTER_BCELL_DAY40_UP		160	-0.28724366	-1.2570434	0.03726708	0.2498322	1.0	4096	tags=25%, list=13%, signal=29%
GSE33162_UNTREATED_VS_4H_LPS_STIM_HDAC3_KO_MACROPHAGE_DN	GSE33162_UNTREATED_VS_4H_LPS_STIM_HDAC3_KO_MACROPHAGE_DN		183	-0.28402105	-1.2567645	0.032	0.2500406	1.0	6103	tags=36%, list=20%, signal=44%
MORF_SS18	MORF_SS18		60	-0.34617314	-1.2567129	0.087272726	0.24995628	1.0	6166	tags=37%, list=20%, signal=46%
PROTEIN_AMINO_ACID_ADP_RIBOSYLATION	PROTEIN_AMINO_ACID_ADP_RIBOSYLATION		10	-0.5156879	-1.2565888	0.18990384	0.24995212	1.0	4591	tags=60%, list=15%, signal=71%
CHR5Q33	CHR5Q33		45	-0.35880068	-1.2565837	0.10108303	0.24980102	1.0	4454	tags=24%, list=15%, signal=29%
MODULE_21	MODULE_21		10	-0.5232261	-1.2564594	0.2118451	0.24982789	1.0	7753	tags=60%, list=25%, signal=80%
GSE17186_NAIVE_VS_CD21HIGH_TRANSITIONAL_BCELL_CORD_BLOOD_UP	GSE17186_NAIVE_VS_CD21HIGH_TRANSITIONAL_BCELL_CORD_BLOOD_UP		177	-0.28578743	-1.2558361	0.039473683	0.25050837	1.0	5127	tags=29%, list=17%, signal=34%
CHR9Q22	CHR9Q22		73	-0.32622847	-1.2555459	0.0862069	0.25073898	1.0	5372	tags=33%, list=18%, signal=40%
MORF_RPA2	MORF_RPA2		186	-0.2823639	-1.255453	0.037037037	0.25071663	1.0	6319	tags=31%, list=21%, signal=38%
GSE8621_LPS_STIM_VS_LPS_PRIMED_AND_LPS_STIM_MACROPHAGE_DN	GSE8621_LPS_STIM_VS_LPS_PRIMED_AND_LPS_STIM_MACROPHAGE_DN		176	-0.2862159	-1.2553766	0.04605263	0.25067136	1.0	4856	tags=28%, list=16%, signal=34%
GSE11057_NAIVE_VS_EFF_MEMORY_CD4_TCELL_UP	GSE11057_NAIVE_VS_EFF_MEMORY_CD4_TCELL_UP		166	-0.28932035	-1.2551668	0.07801419	0.25082043	1.0	4677	tags=29%, list=15%, signal=34%
GSE22886_UNSTIM_VS_STIM_MEMORY_TCELL_UP	GSE22886_UNSTIM_VS_STIM_MEMORY_TCELL_UP		180	-0.2877629	-1.2547506	0.052980132	0.2512387	1.0	5371	tags=31%, list=18%, signal=38%
GSE28237_FOLLICULAR_VS_EARLY_GC_BCELL_UP	GSE28237_FOLLICULAR_VS_EARLY_GC_BCELL_UP		172	-0.28698134	-1.2536947	0.06875	0.25254276	1.0	4141	tags=23%, list=14%, signal=27%
MODULE_575	MODULE_575		9	-0.54146665	-1.253445	0.21261682	0.25273937	1.0	4069	tags=44%, list=13%, signal=51%
GSE21379_TFH_VS_NON_TFH_SAP_KO_CD4_TCELL_DN	GSE21379_TFH_VS_NON_TFH_SAP_KO_CD4_TCELL_DN		173	-0.29146746	-1.2534059	0.05109489	0.25263572	1.0	5807	tags=33%, list=19%, signal=40%
GSE15330_MEGAKARYOCYTE_ERYTHROID_PROGENITOR_VS_PRO_BCELL_DN	GSE15330_MEGAKARYOCYTE_ERYTHROID_PROGENITOR_VS_PRO_BCELL_DN		180	-0.28752676	-1.2533373	0.034246575	0.25258124	1.0	5786	tags=35%, list=19%, signal=43%
GSE21546_WT_VS_SAP1A_KO_ANTI_CD3_STIM_DP_THYMOCYTES_UP	GSE21546_WT_VS_SAP1A_KO_ANTI_CD3_STIM_DP_THYMOCYTES_UP		177	-0.28278875	-1.2532798	0.029850746	0.25252244	1.0	4530	tags=27%, list=15%, signal=32%
GSE22443_IL2_VS_IL12_TREATED_ACT_CD8_TCELL_UP	GSE22443_IL2_VS_IL12_TREATED_ACT_CD8_TCELL_UP		157	-0.2885797	-1.2532256	0.040697675	0.25242794	1.0	4224	tags=21%, list=14%, signal=24%
DNA_DIRECTED_RNA_POLYMERASEII_HOLOENZYME	DNA_DIRECTED_RNA_POLYMERASEII_HOLOENZYME		66	-0.33328316	-1.2530688	0.09881423	0.2524766	1.0	4990	tags=30%, list=16%, signal=36%
LASTOWSKA_NEUROBLASTOMA_COPY_NUMBER_DN	LASTOWSKA_NEUROBLASTOMA_COPY_NUMBER_DN		723	-0.26205763	-1.2530593	0.0	0.25232604	1.0	6213	tags=30%, list=20%, signal=37%
GSE11864_UNTREATED_VS_CSF1_IN_MAC_DN	GSE11864_UNTREATED_VS_CSF1_IN_MAC_DN		177	-0.28478056	-1.2530125	0.032467533	0.25222805	1.0	5559	tags=35%, list=18%, signal=43%
RCGCANGCGY_V$NRF1_Q6	RCGCANGCGY_V$NRF1_Q6		828	-0.25654674	-1.2529762	0.0	0.25212586	1.0	5803	tags=28%, list=19%, signal=34%
GSE12003_MIR223_KO_VS_WT_BM_PROGENITOR_8D_CULTURE_DN	GSE12003_MIR223_KO_VS_WT_BM_PROGENITOR_8D_CULTURE_DN		136	-0.29868373	-1.2529417	0.041450776	0.25201604	1.0	3820	tags=25%, list=13%, signal=28%
GSE17721_LPS_VS_PAM3CSK4_6H_BMDM_DN	GSE17721_LPS_VS_PAM3CSK4_6H_BMDM_DN		187	-0.2850155	-1.2527096	0.05	0.25219518	1.0	6274	tags=35%, list=21%, signal=44%
MICROTUBULE_CYTOSKELETON	MICROTUBULE_CYTOSKELETON		146	-0.29147574	-1.2525345	0.01898734	0.2523043	1.0	6565	tags=36%, list=21%, signal=45%
GSE7509_UNSTIM_VS_TNFA_IL1B_IL6_PGE_STIM_DC_UP	GSE7509_UNSTIM_VS_TNFA_IL1B_IL6_PGE_STIM_DC_UP		177	-0.28374496	-1.2525196	0.046357617	0.25216419	1.0	4871	tags=34%, list=16%, signal=40%
GSE17721_CTRL_VS_POLYIC_6H_BMDM_UP	GSE17721_CTRL_VS_POLYIC_6H_BMDM_UP		182	-0.28380617	-1.2521888	0.055172414	0.25247866	1.0	3396	tags=24%, list=11%, signal=26%
GSE37532_VISCERAL_ADIPOSE_TISSUE_VS_LN_DERIVED_PPARG_KO_TCONV_CD4_TCELL_UP	GSE37532_VISCERAL_ADIPOSE_TISSUE_VS_LN_DERIVED_PPARG_KO_TCONV_CD4_TCELL_UP		159	-0.28950527	-1.2518016	0.03726708	0.25284338	1.0	7575	tags=42%, list=25%, signal=56%
GSE37416_0H_VS_12H_F_TULARENSIS_LVS_NEUTROPHIL_UP	GSE37416_0H_VS_12H_F_TULARENSIS_LVS_NEUTROPHIL_UP		186	-0.28705996	-1.2516825	0.032786883	0.25286365	1.0	3726	tags=26%, list=12%, signal=29%
GSE11057_NAIVE_CD4_TCELL_VS_PBMC_DN	GSE11057_NAIVE_CD4_TCELL_VS_PBMC_DN		156	-0.28945398	-1.2515975	0.027210884	0.25281528	1.0	5921	tags=30%, list=19%, signal=37%
DEFENSE_RESPONSE_TO_BACTERIUM	DEFENSE_RESPONSE_TO_BACTERIUM		17	-0.4495175	-1.2514094	0.16426513	0.2529069	1.0	4261	tags=35%, list=14%, signal=41%
GSE3982_NEUTROPHIL_VS_TH2_DN	GSE3982_NEUTROPHIL_VS_TH2_DN		186	-0.28204393	-1.2513043	0.031746034	0.2528843	1.0	4093	tags=23%, list=13%, signal=26%
PID_S1P_S1P4_PATHWAY	PID_S1P_S1P4_PATHWAY		13	-0.48366296	-1.2511073	0.22469136	0.2529937	1.0	2178	tags=23%, list=7%, signal=25%
NUCLEAR_PORE	NUCLEAR_PORE		30	-0.39201024	-1.2510389	0.13953489	0.25293818	1.0	6011	tags=33%, list=20%, signal=41%
GSE5503_LIVER_DC_VS_SPLEEN_DC_ACTIVATED_ALLOGENIC_TCELL_DN	GSE5503_LIVER_DC_VS_SPLEEN_DC_ACTIVATED_ALLOGENIC_TCELL_DN		178	-0.28339094	-1.2506802	0.021428572	0.25327948	1.0	4179	tags=25%, list=14%, signal=29%
MODULE_464	MODULE_464		12	-0.50326365	-1.2496955	0.24783862	0.2544694	1.0	5955	tags=50%, list=19%, signal=62%
GSE15330_HSC_VS_PRO_BCELL_DN	GSE15330_HSC_VS_PRO_BCELL_DN		174	-0.28507486	-1.2494668	0.05263158	0.25465268	1.0	5201	tags=30%, list=17%, signal=36%
MORF_BNIP1	MORF_BNIP1		150	-0.28962246	-1.2493765	0.045161292	0.25461903	1.0	3636	tags=23%, list=12%, signal=26%
GSE32423_IL7_VS_IL4_MEMORY_CD8_TCELL_DN	GSE32423_IL7_VS_IL4_MEMORY_CD8_TCELL_DN		166	-0.28712103	-1.2493236	0.056	0.25453922	1.0	1838	tags=16%, list=6%, signal=17%
GSE17721_CTRL_VS_LPS_6H_BMDM_UP	GSE17721_CTRL_VS_LPS_6H_BMDM_UP		187	-0.28508237	-1.2492902	0.045454547	0.2544312	1.0	3999	tags=21%, list=13%, signal=24%
GSE8921_3H_VS_24H_TLR1_2_STIM_MONOCYTE_UP	GSE8921_3H_VS_24H_TLR1_2_STIM_MONOCYTE_UP		180	-0.28829157	-1.2488889	0.04347826	0.25484082	1.0	5507	tags=31%, list=18%, signal=38%
CHR1P34	CHR1P34		134	-0.29112574	-1.2487828	0.06486487	0.25483194	1.0	3788	tags=28%, list=12%, signal=31%
CHR3P23	CHR3P23		14	-0.48146456	-1.2485434	0.19794345	0.25501022	1.0	11728	tags=50%, list=38%, signal=81%
GSE39556_CD8A_DC_VS_NK_CELL_UP	GSE39556_CD8A_DC_VS_NK_CELL_UP		185	-0.28579995	-1.248406	0.014285714	0.25505573	1.0	4229	tags=26%, list=14%, signal=31%
PHOSPHOINOSITIDE_BIOSYNTHETIC_PROCESS	PHOSPHOINOSITIDE_BIOSYNTHETIC_PROCESS		23	-0.4126966	-1.2479526	0.15773809	0.25553286	1.0	5750	tags=39%, list=19%, signal=48%
GSE17721_POLYIC_VS_PAM3CSK4_12H_BMDM_DN	GSE17721_POLYIC_VS_PAM3CSK4_12H_BMDM_DN		183	-0.27620736	-1.2479255	0.04379562	0.2554076	1.0	4594	tags=25%, list=15%, signal=29%
CHROMATIN_BINDING	CHROMATIN_BINDING		30	-0.39309332	-1.2473434	0.16513762	0.25604227	1.0	4851	tags=33%, list=16%, signal=40%
GNF2_ITGAL	GNF2_ITGAL		51	-0.35559633	-1.247261	0.124542125	0.25602552	1.0	4518	tags=35%, list=15%, signal=41%
GSE22886_NAIVE_CD4_TCELL_VS_MEMORY_TCELL_DN	GSE22886_NAIVE_CD4_TCELL_VS_MEMORY_TCELL_DN		185	-0.2831636	-1.2470481	0.053333335	0.25614426	1.0	4873	tags=25%, list=16%, signal=30%
GSE20152_HTNFA_OVERXPRESS_ANKLE_VS_CTRL_SPHK1_KO_ANKLE_DN	GSE20152_HTNFA_OVERXPRESS_ANKLE_VS_CTRL_SPHK1_KO_ANKLE_DN		169	-0.2854271	-1.2465365	0.06521739	0.25669283	1.0	5854	tags=31%, list=19%, signal=38%
TORCHIA_TARGETS_OF_EWSR1_FLI1_FUSION_DN	TORCHIA_TARGETS_OF_EWSR1_FLI1_FUSION_DN		284	-0.2701484	-1.2463815	0.0	0.25673532	1.0	5669	tags=30%, list=19%, signal=36%
GSE5589_IL6_KO_VS_IL10_KO_LPS_AND_IL6_STIM_MACROPHAGE_45MIN_UP	GSE5589_IL6_KO_VS_IL10_KO_LPS_AND_IL6_STIM_MACROPHAGE_45MIN_UP		184	-0.2911838	-1.2463325	0.045801528	0.25664937	1.0	4346	tags=29%, list=14%, signal=33%
GSE360_HIGH_DOSE_B_MALAYI_VS_M_TUBERCULOSIS_MAC_UP	GSE360_HIGH_DOSE_B_MALAYI_VS_M_TUBERCULOSIS_MAC_UP		185	-0.28532228	-1.2457553	0.028169014	0.25729844	1.0	3000	tags=19%, list=10%, signal=21%
GSE46606_IRF4HIGH_VS_IRF4MID_CD40L_IL2_IL5_DAY1_STIMULATED_BCELL_UP	GSE46606_IRF4HIGH_VS_IRF4MID_CD40L_IL2_IL5_DAY1_STIMULATED_BCELL_UP		190	-0.2810182	-1.2455157	0.064	0.25747532	1.0	4896	tags=29%, list=16%, signal=35%
CHR2P14	CHR2P14		25	-0.40000808	-1.2455008	0.1977716	0.25733516	1.0	5083	tags=40%, list=17%, signal=48%
ZHAN_MULTIPLE_MYELOMA_CD1_VS_CD2_DN	ZHAN_MULTIPLE_MYELOMA_CD1_VS_CD2_DN		44	-0.35803768	-1.2450763	0.13475177	0.25775635	1.0	966	tags=14%, list=3%, signal=14%
REACTOME_TRANSCRIPTION_COUPLED_NER_TC_NER	REACTOME_TRANSCRIPTION_COUPLED_NER_TC_NER		44	-0.35914743	-1.2449263	0.1218638	0.25782007	1.0	6306	tags=32%, list=21%, signal=40%
GSE43863_NAIVE_VS_LY6C_LOW_CXCR5NEG_CD4_EFF_TCELL_D6_LCMV_DN	GSE43863_NAIVE_VS_LY6C_LOW_CXCR5NEG_CD4_EFF_TCELL_D6_LCMV_DN		169	-0.29115283	-1.2447445	0.039215688	0.25791755	1.0	4791	tags=26%, list=16%, signal=31%
GSE8685_IL2_STARVED_VS_IL21_ACT_IL2_STARVED_CD4_TCELL_UP	GSE8685_IL2_STARVED_VS_IL21_ACT_IL2_STARVED_CD4_TCELL_UP		179	-0.28282106	-1.2447073	0.06923077	0.25782377	1.0	4488	tags=26%, list=15%, signal=30%
MORF_CASP10	MORF_CASP10		92	-0.314604	-1.2446662	0.09313726	0.25772378	1.0	3636	tags=27%, list=12%, signal=31%
INTRACELLULAR_ORGANELLE_PART	INTRACELLULAR_ORGANELLE_PART		1117	-0.24630147	-1.2446146	0.0	0.25764123	1.0	6400	tags=29%, list=21%, signal=36%
SMALL_NUCLEAR_RIBONUCLEOPROTEIN_COMPLEX	SMALL_NUCLEAR_RIBONUCLEOPROTEIN_COMPLEX		22	-0.4239001	-1.2445823	0.16519174	0.25752938	1.0	5863	tags=36%, list=19%, signal=45%
GSE19888_ADENOSINE_A3R_INH_VS_INH_PRETREAT_AND_ACT_WITH_TCELL_MEMBRANES_MAST_CELL_UP	GSE19888_ADENOSINE_A3R_INH_VS_INH_PRETREAT_AND_ACT_WITH_TCELL_MEMBRANES_MAST_CELL_UP		176	-0.28648806	-1.2445093	0.04137931	0.2574889	1.0	3975	tags=20%, list=13%, signal=23%
GSE9988_LPS_VS_LOW_LPS_MONOCYTE_DN	GSE9988_LPS_VS_LOW_LPS_MONOCYTE_DN		123	-0.30028516	-1.2444208	0.0718232	0.25745136	1.0	5362	tags=29%, list=18%, signal=35%
STEROID_HORMONE_RECEPTOR_ACTIVITY	STEROID_HORMONE_RECEPTOR_ACTIVITY		12	-0.4733128	-1.2443348	0.1880109	0.25739798	1.0	751	tags=25%, list=2%, signal=26%
TRNA_PROCESSING	TRNA_PROCESSING		10	-0.51828015	-1.2442238	0.1902439	0.2573893	1.0	3969	tags=40%, list=13%, signal=46%
CELL_CYCLE_CHECKPOINT_GO_0000075	CELL_CYCLE_CHECKPOINT_GO_0000075		46	-0.36011	-1.2442166	0.09967846	0.25724754	1.0	5222	tags=37%, list=17%, signal=45%
S_ADENOSYLMETHIONINE_DEPENDENT_METHYLTRANSFERASE_ACTIVITY	S_ADENOSYLMETHIONINE_DEPENDENT_METHYLTRANSFERASE_ACTIVITY		19	-0.43080494	-1.24397	0.16986302	0.25740913	1.0	4612	tags=32%, list=15%, signal=37%
GSE25088_WT_VS_STAT6_KO_MACROPHAGE_ROSIGLITAZONE_AND_IL4_STIM_UP	GSE25088_WT_VS_STAT6_KO_MACROPHAGE_ROSIGLITAZONE_AND_IL4_STIM_UP		179	-0.28540793	-1.2434486	0.05147059	0.25798002	1.0	6539	tags=35%, list=21%, signal=45%
MORF_ESR1	MORF_ESR1		137	-0.2965457	-1.2432017	0.075581394	0.2581784	1.0	4546	tags=28%, list=15%, signal=33%
AMINE_TRANSMEMBRANE_TRANSPORTER_ACTIVITY	AMINE_TRANSMEMBRANE_TRANSPORTER_ACTIVITY		35	-0.3715363	-1.2431825	0.13592233	0.25804994	1.0	3602	tags=29%, list=12%, signal=32%
GSE14308_TH2_VS_TH17_UP	GSE14308_TH2_VS_TH17_UP		178	-0.28334925	-1.2428758	0.046666667	0.25832704	1.0	4489	tags=24%, list=15%, signal=27%
GSE7852_TREG_VS_TCONV_FAT_DN	GSE7852_TREG_VS_TCONV_FAT_DN		178	-0.27927575	-1.2426269	0.02173913	0.2584988	1.0	3914	tags=27%, list=13%, signal=31%
ROSS_AML_WITH_AML1_ETO_FUSION	ROSS_AML_WITH_AML1_ETO_FUSION		67	-0.3288694	-1.2419999	0.09565217	0.25922748	1.0	3125	tags=25%, list=10%, signal=28%
GSE17721_LPS_VS_PAM3CSK4_2H_BMDM_DN	GSE17721_LPS_VS_PAM3CSK4_2H_BMDM_DN		162	-0.28827068	-1.241948	0.05882353	0.259146	1.0	3583	tags=19%, list=12%, signal=22%
GSE45365_WT_VS_IFNAR_KO_CD11B_DC_MCMV_INFECTION_DN	GSE45365_WT_VS_IFNAR_KO_CD11B_DC_MCMV_INFECTION_DN		129	-0.29136387	-1.2415612	0.05319149	0.2595265	1.0	6254	tags=35%, list=20%, signal=44%
GSE39820_TGFBETA1_VS_TGFBETA3_IN_IL6_IL23A_TREATED_CD4_TCELL_UP	GSE39820_TGFBETA1_VS_TGFBETA3_IN_IL6_IL23A_TREATED_CD4_TCELL_UP		163	-0.2863986	-1.2411153	0.051612902	0.26001194	1.0	4922	tags=29%, list=16%, signal=34%
GSE2706_LPS_VS_R848_AND_LPS_8H_STIM_DC_UP	GSE2706_LPS_VS_R848_AND_LPS_8H_STIM_DC_UP		179	-0.2840477	-1.2409983	0.05925926	0.26000437	1.0	6320	tags=37%, list=21%, signal=47%
V$PEA3_Q6	V$PEA3_Q6		230	-0.2773211	-1.2409719	0.009009009	0.2598815	1.0	3643	tags=22%, list=12%, signal=24%
KEGG_BUTANOATE_METABOLISM	KEGG_BUTANOATE_METABOLISM		33	-0.37186974	-1.2409031	0.16272189	0.25982776	1.0	4294	tags=24%, list=14%, signal=28%
GSE21360_PRIMARY_VS_SECONDARY_MEMORY_CD8_TCELL_DN	GSE21360_PRIMARY_VS_SECONDARY_MEMORY_CD8_TCELL_DN		171	-0.28498867	-1.2407762	0.039473683	0.2598804	1.0	4363	tags=22%, list=14%, signal=25%
MODULE_361	MODULE_361		123	-0.30114365	-1.2404741	0.05376344	0.26014066	1.0	2678	tags=24%, list=9%, signal=26%
RIBONUCLEOPROTEIN_COMPLEX_BIOGENESIS_AND_ASSEMBLY	RIBONUCLEOPROTEIN_COMPLEX_BIOGENESIS_AND_ASSEMBLY		83	-0.31722248	-1.2402866	0.09090909	0.26024875	1.0	5065	tags=24%, list=17%, signal=29%
LINDGREN_BLADDER_CANCER_CLUSTER_3_UP	LINDGREN_BLADDER_CANCER_CLUSTER_3_UP		304	-0.26711464	-1.2398865	0.015625	0.2606677	1.0	3763	tags=22%, list=12%, signal=25%
GSE10240_CTRL_VS_IL22_STIM_PRIMARY_BRONCHIAL_EPITHELIAL_CELLS_DN	GSE10240_CTRL_VS_IL22_STIM_PRIMARY_BRONCHIAL_EPITHELIAL_CELLS_DN		182	-0.28384432	-1.2397108	0.06081081	0.26075435	1.0	4511	tags=25%, list=15%, signal=29%
GSE36888_STAT5_AB_KNOCKIN_VS_WT_TCELL_IL2_TREATED_2H_DN	GSE36888_STAT5_AB_KNOCKIN_VS_WT_TCELL_IL2_TREATED_2H_DN		179	-0.28145164	-1.2394968	0.037593983	0.26090905	1.0	3875	tags=26%, list=13%, signal=29%
ORGANELLE_PART	ORGANELLE_PART		1122	-0.2457042	-1.2394555	0.0	0.26081684	1.0	5090	tags=23%, list=17%, signal=27%
ACTIVATION_OF_MAPK_ACTIVITY	ACTIVATION_OF_MAPK_ACTIVITY		33	-0.3791546	-1.2394474	0.14968152	0.2606735	1.0	6190	tags=45%, list=20%, signal=57%
MODULE_20	MODULE_20		69	-0.3230481	-1.2390842	0.104166664	0.26103318	1.0	697	tags=16%, list=2%, signal=16%
YGCGYRCGC_UNKNOWN	YGCGYRCGC_UNKNOWN		294	-0.27117163	-1.2390137	0.021276595	0.26097512	1.0	3735	tags=18%, list=12%, signal=20%
MORF_MSH3	MORF_MSH3		204	-0.27634814	-1.2388179	0.02112676	0.26112512	1.0	4676	tags=28%, list=15%, signal=33%
GSE21927_SPLEEN_VS_4T1_TUMOR_MONOCYTE_BALBC_UP	GSE21927_SPLEEN_VS_4T1_TUMOR_MONOCYTE_BALBC_UP		152	-0.29159644	-1.2385511	0.082840234	0.26134953	1.0	2370	tags=18%, list=8%, signal=20%
GSE25677_MPL_VS_MPL_AND_R848_STIM_BCELL_DN	GSE25677_MPL_VS_MPL_AND_R848_STIM_BCELL_DN		110	-0.30372584	-1.2384683	0.041420117	0.26130426	1.0	3054	tags=21%, list=10%, signal=23%
GSE3982_MAST_CELL_VS_BCELL_DN	GSE3982_MAST_CELL_VS_BCELL_DN		176	-0.2854441	-1.2383668	0.030674847	0.26127434	1.0	5177	tags=31%, list=17%, signal=37%
GSE7218_IGM_VS_IGG_SIGNAL_THGOUGH_ANTIGEN_BCELL_UP	GSE7218_IGM_VS_IGG_SIGNAL_THGOUGH_ANTIGEN_BCELL_UP		179	-0.2833356	-1.2383595	0.06081081	0.2611267	1.0	5044	tags=30%, list=17%, signal=35%
PID_IL2_PI3K_PATHWAY	PID_IL2_PI3K_PATHWAY		33	-0.3826911	-1.2381009	0.159375	0.26136884	1.0	913	tags=15%, list=3%, signal=16%
GSE3039_B2_VS_B1_BCELL_UP	GSE3039_B2_VS_B1_BCELL_UP		177	-0.28224322	-1.2380818	0.029761905	0.261246	1.0	4454	tags=27%, list=15%, signal=31%
GSE20500_CTRL_VS_RARA_ANTAGONIST_TREATED_CD4_TCELL_UP	GSE20500_CTRL_VS_RARA_ANTAGONIST_TREATED_CD4_TCELL_UP		175	-0.28072593	-1.2376741	0.02919708	0.2616361	1.0	4522	tags=25%, list=15%, signal=29%
GSE9239_CTRL_VS_TNF_INHIBITOR_TREATED_DC_DN	GSE9239_CTRL_VS_TNF_INHIBITOR_TREATED_DC_DN		179	-0.2772992	-1.2373594	0.034013607	0.26196206	1.0	6463	tags=39%, list=21%, signal=49%
CHARAFE_BREAST_CANCER_LUMINAL_VS_BASAL_UP	CHARAFE_BREAST_CANCER_LUMINAL_VS_BASAL_UP		326	-0.26288623	-1.2372302	0.012987013	0.2619953	1.0	3270	tags=20%, list=11%, signal=22%
GSE25890_CTRL_VS_IL33_IL7_TREATED_NUOCYTES_DN	GSE25890_CTRL_VS_IL33_IL7_TREATED_NUOCYTES_DN		188	-0.27841055	-1.2368991	0.02877698	0.26231703	1.0	6056	tags=35%, list=20%, signal=44%
WHITFIELD_CELL_CYCLE_G2	WHITFIELD_CELL_CYCLE_G2		167	-0.2798242	-1.2361399	0.066176474	0.26327708	1.0	6444	tags=40%, list=21%, signal=51%
GSE46606_DAY1_VS_DAY3_CD40L_IL2_IL5_STIMULATED_IRF4MID_BCELL_DN	GSE46606_DAY1_VS_DAY3_CD40L_IL2_IL5_STIMULATED_IRF4MID_BCELL_DN		181	-0.28229225	-1.2361337	0.026845638	0.26312953	1.0	5072	tags=27%, list=17%, signal=32%
MODULE_194	MODULE_194		13	-0.4838679	-1.2359471	0.20533334	0.26321554	1.0	5955	tags=46%, list=19%, signal=57%
GSE2405_S_AUREUS_VS_UNTREATED_NEUTROPHIL_DN	GSE2405_S_AUREUS_VS_UNTREATED_NEUTROPHIL_DN		180	-0.2875627	-1.2355406	0.03821656	0.26361978	1.0	6323	tags=36%, list=21%, signal=45%
GSE25085_FETAL_LIVER_VS_FETAL_BM_SP4_THYMIC_IMPLANT_UP	GSE25085_FETAL_LIVER_VS_FETAL_BM_SP4_THYMIC_IMPLANT_UP		178	-0.28023222	-1.2351992	0.041666668	0.26393095	1.0	3665	tags=21%, list=12%, signal=24%
GSE11961_FOLLICULAR_BCELL_VS_GERMINAL_CENTER_BCELL_DAY7_UP	GSE11961_FOLLICULAR_BCELL_VS_GERMINAL_CENTER_BCELL_DAY7_UP		176	-0.29011637	-1.2350242	0.06569343	0.26404062	1.0	5071	tags=30%, list=17%, signal=35%
GSE17721_0.5H_VS_4H_PAM3CSK4_BMDM_UP	GSE17721_0.5H_VS_4H_PAM3CSK4_BMDM_UP		181	-0.28230694	-1.2349772	0.06923077	0.2639467	1.0	4922	tags=28%, list=16%, signal=33%
CHR4Q34	CHR4Q34		13	-0.49351242	-1.2348914	0.20680629	0.26390865	1.0	3447	tags=31%, list=11%, signal=35%
GSE39110_DAY3_VS_DAY6_POST_IMMUNIZATION_CD8_TCELL_DN	GSE39110_DAY3_VS_DAY6_POST_IMMUNIZATION_CD8_TCELL_DN		181	-0.27886614	-1.2348825	0.030534351	0.26376587	1.0	6339	tags=40%, list=21%, signal=50%
GSE14415_FOXP3_KO_NATURAL_TREG_VS_TCONV_DN	GSE14415_FOXP3_KO_NATURAL_TREG_VS_TCONV_DN		156	-0.28615037	-1.2344394	0.060606062	0.26425093	1.0	3818	tags=26%, list=13%, signal=29%
GSE2124_CTRL_VS_LYMPHOTOXIN_BETA_TREATED_MLN_DN	GSE2124_CTRL_VS_LYMPHOTOXIN_BETA_TREATED_MLN_DN		172	-0.27951828	-1.2344347	0.04	0.26410088	1.0	5746	tags=34%, list=19%, signal=42%
GSE1112_OT1_CD8AB_VS_HY_CD8AA_THYMOCYTE_RTOC_CULTURE_DN	GSE1112_OT1_CD8AB_VS_HY_CD8AA_THYMOCYTE_RTOC_CULTURE_DN		145	-0.28370708	-1.2343972	0.044444446	0.26399502	1.0	4947	tags=26%, list=16%, signal=30%
CHR3Q21	CHR3Q21		86	-0.31058115	-1.2343326	0.09049774	0.2639357	1.0	5082	tags=28%, list=17%, signal=33%
GSE17721_LPS_VS_GARDIQUIMOD_8H_BMDM_DN	GSE17721_LPS_VS_GARDIQUIMOD_8H_BMDM_DN		180	-0.27997845	-1.2339123	0.04225352	0.26438695	1.0	5687	tags=33%, list=19%, signal=41%
BROWNE_HCMV_INFECTION_1HR_DN	BROWNE_HCMV_INFECTION_1HR_DN		193	-0.2770699	-1.2338195	0.042735044	0.26435885	1.0	4080	tags=22%, list=13%, signal=26%
GSE21033_CTRL_VS_POLYIC_STIM_DC_24H_DN	GSE21033_CTRL_VS_POLYIC_STIM_DC_24H_DN		140	-0.28784287	-1.2332298	0.065476194	0.2650155	1.0	5793	tags=30%, list=19%, signal=37%
REACTOME_MITOTIC_G1_G1_S_PHASES	REACTOME_MITOTIC_G1_G1_S_PHASES		130	-0.29517683	-1.2331104	0.06806283	0.26502666	1.0	3905	tags=20%, list=13%, signal=23%
GSE23568_ID3_KO_VS_WT_CD8_TCELL_UP	GSE23568_ID3_KO_VS_WT_CD8_TCELL_UP		193	-0.2795175	-1.2330478	0.040983606	0.26496863	1.0	6405	tags=37%, list=21%, signal=46%
ZHAN_MULTIPLE_MYELOMA_CD1_AND_CD2_DN	ZHAN_MULTIPLE_MYELOMA_CD1_AND_CD2_DN		45	-0.3490088	-1.2329158	0.11744966	0.26499847	1.0	2577	tags=22%, list=8%, signal=24%
GSE3982_EOSINOPHIL_VS_EFF_MEMORY_CD4_TCELL_UP	GSE3982_EOSINOPHIL_VS_EFF_MEMORY_CD4_TCELL_UP		180	-0.2789523	-1.2327106	0.05109489	0.26511613	1.0	2912	tags=21%, list=10%, signal=23%
STAMBOLSKY_BOUND_BY_MUTATED_TP53	STAMBOLSKY_BOUND_BY_MUTATED_TP53		14	-0.46443292	-1.2325951	0.1934605	0.26513666	1.0	1400	tags=21%, list=5%, signal=22%
GSE24972_WT_VS_IRF8_KO_SPLEEN_FOLLICULAR_BCELL_DN	GSE24972_WT_VS_IRF8_KO_SPLEEN_FOLLICULAR_BCELL_DN		174	-0.28168666	-1.2325519	0.072463766	0.26504868	1.0	6183	tags=34%, list=20%, signal=43%
GSE39820_TGFBETA1_IL6_VS_TGFBETA1_IL6_IL23A_TREATED_CD4_TCELL_DN	GSE39820_TGFBETA1_IL6_VS_TGFBETA1_IL6_IL23A_TREATED_CD4_TCELL_DN		172	-0.2816605	-1.2324632	0.04109589	0.26502582	1.0	5327	tags=30%, list=17%, signal=36%
CHR17Q11	CHR17Q11		95	-0.31058627	-1.2319391	0.11235955	0.2656385	1.0	3418	tags=20%, list=11%, signal=22%
GLYCEROPHOSPHOLIPID_BIOSYNTHETIC_PROCESS	GLYCEROPHOSPHOLIPID_BIOSYNTHETIC_PROCESS		29	-0.40160117	-1.2318689	0.1754386	0.26557243	1.0	6032	tags=38%, list=20%, signal=47%
GSE19888_CTRL_VS_T_CELL_MEMBRANES_ACT_MAST_CELL_UP	GSE19888_CTRL_VS_T_CELL_MEMBRANES_ACT_MAST_CELL_UP		186	-0.2791642	-1.2318532	0.072	0.26544204	1.0	5996	tags=33%, list=20%, signal=41%
RAFFEL_VEGFA_TARGETS_UP	RAFFEL_VEGFA_TARGETS_UP		9	-0.5386866	-1.2317616	0.235012	0.26542073	1.0	5113	tags=44%, list=17%, signal=53%
KIM_WT1_TARGETS_DN	KIM_WT1_TARGETS_DN		413	-0.25831547	-1.231702	0.021276595	0.26535234	1.0	4808	tags=27%, list=16%, signal=32%
MORF_STK17A	MORF_STK17A		131	-0.29189602	-1.2308686	0.05235602	0.2663977	1.0	4275	tags=24%, list=14%, signal=28%
GSE12845_NAIVE_VS_DARKZONE_GC_TONSIL_BCELL_DN	GSE12845_NAIVE_VS_DARKZONE_GC_TONSIL_BCELL_DN		184	-0.28118435	-1.2307214	0.03846154	0.26646364	1.0	5035	tags=27%, list=16%, signal=32%
MORF_BUB1	MORF_BUB1		52	-0.34194097	-1.2303005	0.117056854	0.26694408	1.0	6639	tags=42%, list=22%, signal=54%
GSE5589_LPS_VS_LPS_AND_IL6_STIM_MACROPHAGE_45MIN_DN	GSE5589_LPS_VS_LPS_AND_IL6_STIM_MACROPHAGE_45MIN_DN		185	-0.2807023	-1.2302852	0.03787879	0.26681262	1.0	3385	tags=21%, list=11%, signal=24%
GSE6259_33D1_POS_DC_VS_CD8_TCELL_DN	GSE6259_33D1_POS_DC_VS_CD8_TCELL_DN		114	-0.29572007	-1.2302808	0.06557377	0.26666173	1.0	3120	tags=24%, list=10%, signal=26%
ANCHORED_TO_MEMBRANE	ANCHORED_TO_MEMBRANE		11	-0.4912157	-1.2302343	0.21538462	0.26657414	1.0	6031	tags=45%, list=20%, signal=57%
GSE33424_CD161_INT_VS_NEG_CD8_TCELL_UP	GSE33424_CD161_INT_VS_NEG_CD8_TCELL_UP		183	-0.28054932	-1.2301768	0.035714287	0.26650876	1.0	4454	tags=28%, list=15%, signal=33%
GSE21033_CTRL_VS_POLYIC_STIM_DC_24H_UP	GSE21033_CTRL_VS_POLYIC_STIM_DC_24H_UP		138	-0.29087037	-1.2298232	0.064705886	0.26685408	1.0	3228	tags=24%, list=11%, signal=27%
GSE26669_CD4_VS_CD8_TCELL_IN_MLR_COSTIM_BLOCK_DN	GSE26669_CD4_VS_CD8_TCELL_IN_MLR_COSTIM_BLOCK_DN		179	-0.27697012	-1.2297639	0.05035971	0.26678744	1.0	3656	tags=23%, list=12%, signal=26%
GSE360_L_DONOVANI_VS_B_MALAYI_LOW_DOSE_DC_DN	GSE360_L_DONOVANI_VS_B_MALAYI_LOW_DOSE_DC_DN		185	-0.27972808	-1.2293925	0.03076923	0.26715785	1.0	5033	tags=28%, list=16%, signal=33%
GSE13493_DP_VS_CD8POS_THYMOCYTE_DN	GSE13493_DP_VS_CD8POS_THYMOCYTE_DN		177	-0.28513628	-1.2291391	0.05755396	0.26735803	1.0	5271	tags=32%, list=17%, signal=39%
ZHAN_LATE_DIFFERENTIATION_GENES_UP	ZHAN_LATE_DIFFERENTIATION_GENES_UP		31	-0.3792365	-1.228816	0.17888562	0.26766545	1.0	1933	tags=19%, list=6%, signal=21%
GSE15330_HSC_VS_MEGAKARYOCYTE_ERYTHROID_PROGENITOR_UP	GSE15330_HSC_VS_MEGAKARYOCYTE_ERYTHROID_PROGENITOR_UP		147	-0.28627717	-1.2287863	0.06077348	0.26755935	1.0	3975	tags=25%, list=13%, signal=29%
GSE4984_UNTREATED_VS_GALECTIN1_TREATED_DC_DN	GSE4984_UNTREATED_VS_GALECTIN1_TREATED_DC_DN		155	-0.28053015	-1.228691	0.04761905	0.26754823	1.0	5009	tags=34%, list=16%, signal=41%
GSE22886_DAY1_VS_DAY7_MONOCYTE_IN_CULTURE_DN	GSE22886_DAY1_VS_DAY7_MONOCYTE_IN_CULTURE_DN		191	-0.27673566	-1.2284888	0.0078125	0.2676852	1.0	3598	tags=20%, list=12%, signal=23%
GSE3982_BASOPHIL_VS_TH1_DN	GSE3982_BASOPHIL_VS_TH1_DN		187	-0.27566922	-1.2282614	0.06837607	0.26789373	1.0	3365	tags=22%, list=11%, signal=25%
GENTLES_LEUKEMIC_STEM_CELL_DN	GENTLES_LEUKEMIC_STEM_CELL_DN		15	-0.45723194	-1.2282072	0.21052632	0.26783034	1.0	6874	tags=53%, list=23%, signal=69%
WAGNER_APO2_SENSITIVITY	WAGNER_APO2_SENSITIVITY		18	-0.44323173	-1.2280666	0.21989529	0.26787743	1.0	2140	tags=28%, list=7%, signal=30%
GSE18893_CTRL_VS_TNF_TREATED_TCONV_24H_UP	GSE18893_CTRL_VS_TNF_TREATED_TCONV_24H_UP		180	-0.2796348	-1.2278593	0.036764707	0.26803806	1.0	6464	tags=35%, list=21%, signal=44%
COLDREN_GEFITINIB_RESISTANCE_UP	COLDREN_GEFITINIB_RESISTANCE_UP		70	-0.32309085	-1.2278388	0.13247864	0.2679079	1.0	4375	tags=29%, list=14%, signal=33%
GSE32901_NAIVE_VS_TH1_CD4_TCELL_UP	GSE32901_NAIVE_VS_TH1_CD4_TCELL_UP		104	-0.3074529	-1.2278198	0.06511628	0.2677854	1.0	5722	tags=30%, list=19%, signal=37%
GSE18804_SPLEEN_MACROPHAGE_VS_COLON_TUMORAL_MACROPHAGE_UP	GSE18804_SPLEEN_MACROPHAGE_VS_COLON_TUMORAL_MACROPHAGE_UP		184	-0.282017	-1.2275054	0.0472973	0.26809126	1.0	5110	tags=32%, list=17%, signal=38%
GSE360_L_MAJOR_VS_T_GONDII_MAC_DN	GSE360_L_MAJOR_VS_T_GONDII_MAC_DN		178	-0.2829642	-1.2274792	0.05625	0.26797715	1.0	4885	tags=28%, list=16%, signal=33%
IRITANI_MAD1_TARGETS_DN	IRITANI_MAD1_TARGETS_DN		44	-0.35386425	-1.2269512	0.13284133	0.2686545	1.0	5645	tags=30%, list=18%, signal=36%
VECCHI_GASTRIC_CANCER_EARLY_UP	VECCHI_GASTRIC_CANCER_EARLY_UP		381	-0.25792062	-1.2267504	0.016393442	0.2687967	1.0	5078	tags=29%, list=17%, signal=35%
V$E2F_Q6	V$E2F_Q6		224	-0.27210376	-1.226304	0.018867925	0.26929632	1.0	5929	tags=31%, list=19%, signal=38%
REACTOME_S_PHASE	REACTOME_S_PHASE		106	-0.29938436	-1.2261469	0.072115384	0.26936918	1.0	5263	tags=25%, list=17%, signal=31%
GSE4748_CTRL_VS_CYANOBACTERIUM_LPSLIKE_STIM_DC_3H_UP	GSE4748_CTRL_VS_CYANOBACTERIUM_LPSLIKE_STIM_DC_3H_UP		179	-0.2773514	-1.2260604	0.04511278	0.26934552	1.0	5280	tags=31%, list=17%, signal=38%
GSE17186_BLOOD_VS_CORD_BLOOD_CD21HIGH_TRANSITIONAL_BCELL_UP	GSE17186_BLOOD_VS_CORD_BLOOD_CD21HIGH_TRANSITIONAL_BCELL_UP		193	-0.27988553	-1.2260115	0.04605263	0.2692782	1.0	4530	tags=27%, list=15%, signal=31%
GSE16451_CTRL_VS_WEST_EQUINE_ENC_VIRUS_IMMATURE_NEURON_CELL_LINE_DN	GSE16451_CTRL_VS_WEST_EQUINE_ENC_VIRUS_IMMATURE_NEURON_CELL_LINE_DN		186	-0.2789722	-1.2258196	0.045751635	0.2693845	1.0	3670	tags=23%, list=12%, signal=26%
GSE3982_EOSINOPHIL_VS_EFF_MEMORY_CD4_TCELL_DN	GSE3982_EOSINOPHIL_VS_EFF_MEMORY_CD4_TCELL_DN		181	-0.2795023	-1.2255458	0.06382979	0.2696376	1.0	3322	tags=19%, list=11%, signal=22%
DAIRKEE_TERT_TARGETS_UP	DAIRKEE_TERT_TARGETS_UP		334	-0.2569743	-1.225386	0.013333334	0.26972923	1.0	3365	tags=16%, list=11%, signal=18%
MODULE_545	MODULE_545		8	-0.5337993	-1.2249388	0.21444695	0.27024272	1.0	2149	tags=38%, list=7%, signal=40%
MYLLYKANGAS_AMPLIFICATION_HOT_SPOT_16	MYLLYKANGAS_AMPLIFICATION_HOT_SPOT_16		9	-0.5350241	-1.2244772	0.2364532	0.27075016	1.0	2298	tags=22%, list=8%, signal=24%
GSE17721_CTRL_VS_POLYIC_8H_BMDM_UP	GSE17721_CTRL_VS_POLYIC_8H_BMDM_UP		183	-0.27688867	-1.2243838	0.04411765	0.27071986	1.0	4754	tags=25%, list=16%, signal=30%
PROTEIN_STABILIZATION	PROTEIN_STABILIZATION		11	-0.4989445	-1.2242792	0.21002387	0.2707233	1.0	3945	tags=36%, list=13%, signal=42%
SMID_BREAST_CANCER_RELAPSE_IN_BRAIN_UP	SMID_BREAST_CANCER_RELAPSE_IN_BRAIN_UP		29	-0.38639635	-1.2241068	0.19642857	0.27082542	1.0	886	tags=14%, list=3%, signal=14%
GSE42021_TREG_PLN_VS_CD24HI_TREG_THYMUS_DN	GSE42021_TREG_PLN_VS_CD24HI_TREG_THYMUS_DN		187	-0.27855355	-1.224054	0.069767445	0.27074668	1.0	3890	tags=26%, list=13%, signal=30%
GSE37301_MULTIPOTENT_PROGENITOR_VS_COMMON_LYMPHOID_PROGENITOR_UP	GSE37301_MULTIPOTENT_PROGENITOR_VS_COMMON_LYMPHOID_PROGENITOR_UP		158	-0.28232723	-1.2236243	0.065476194	0.2711903	1.0	5034	tags=32%, list=16%, signal=38%
GSE19198_6H_VS_24H_IL21_TREATED_TCELL_DN	GSE19198_6H_VS_24H_IL21_TREATED_TCELL_DN		174	-0.2792036	-1.2236065	0.03787879	0.27105662	1.0	4432	tags=25%, list=15%, signal=29%
GSE21927_UNTREATED_VS_GMCSF_IL6_TREATED_BONE_MARROW_UP	GSE21927_UNTREATED_VS_GMCSF_IL6_TREATED_BONE_MARROW_UP		153	-0.28376034	-1.2231073	0.06832298	0.27162465	1.0	6216	tags=31%, list=20%, signal=39%
GSE17186_MEMORY_VS_CD21LOW_TRANSITIONAL_BCELL_UP	GSE17186_MEMORY_VS_CD21LOW_TRANSITIONAL_BCELL_UP		187	-0.27397844	-1.2229996	0.045161292	0.2716258	1.0	4777	tags=26%, list=16%, signal=30%
GSE36826_NORMAL_VS_STAPH_AUREUS_INF_SKIN_DN	GSE36826_NORMAL_VS_STAPH_AUREUS_INF_SKIN_DN		182	-0.28090155	-1.2226095	0.05263158	0.27203974	1.0	5516	tags=32%, list=18%, signal=39%
GSE22886_NAIVE_CD4_TCELL_VS_48H_ACT_TH2_UP	GSE22886_NAIVE_CD4_TCELL_VS_48H_ACT_TH2_UP		177	-0.27770796	-1.221664	0.03521127	0.27328283	1.0	4470	tags=25%, list=15%, signal=29%
GSE15624_3H_VS_6H_HALOFUGINONE_TREATED_CD4_TCELL_UP	GSE15624_3H_VS_6H_HALOFUGINONE_TREATED_CD4_TCELL_UP		157	-0.28830427	-1.2212064	0.065789476	0.27381495	1.0	4491	tags=27%, list=15%, signal=32%
NIKOLSKY_BREAST_CANCER_8Q23_Q24_AMPLICON	NIKOLSKY_BREAST_CANCER_8Q23_Q24_AMPLICON		135	-0.2925363	-1.2209206	0.073619634	0.27409708	1.0	4761	tags=32%, list=16%, signal=38%
PROTEOGLYCAN_BIOSYNTHETIC_PROCESS	PROTEOGLYCAN_BIOSYNTHETIC_PROCESS		13	-0.46478906	-1.2209053	0.21025641	0.27396673	1.0	4342	tags=38%, list=14%, signal=45%
PID_S1P_META_PATHWAY	PID_S1P_META_PATHWAY		18	-0.43300313	-1.2207857	0.20365535	0.2739905	1.0	218	tags=11%, list=1%, signal=11%
JAATINEN_HEMATOPOIETIC_STEM_CELL_UP	JAATINEN_HEMATOPOIETIC_STEM_CELL_UP		271	-0.26629603	-1.2207727	0.010416667	0.27385587	1.0	4466	tags=25%, list=15%, signal=29%
GSE40666_UNTREATED_VS_IFNA_STIM_CD8_TCELL_90MIN_DN	GSE40666_UNTREATED_VS_IFNA_STIM_CD8_TCELL_90MIN_DN		180	-0.28119382	-1.2205805	0.03875969	0.27399823	1.0	4763	tags=28%, list=16%, signal=33%
GSE9037_CTRL_VS_LPS_1H_STIM_IRAK4_KO_BMDM_UP	GSE9037_CTRL_VS_LPS_1H_STIM_IRAK4_KO_BMDM_UP		181	-0.27866063	-1.2202659	0.05185185	0.2743088	1.0	6088	tags=34%, list=20%, signal=42%
SMID_BREAST_CANCER_RELAPSE_IN_LIVER_UP	SMID_BREAST_CANCER_RELAPSE_IN_LIVER_UP		5	-0.62997	-1.2200898	0.28074247	0.27439305	1.0	78	tags=20%, list=0%, signal=20%
GSE411_UNSTIM_VS_400MIN_IL6_STIM_SOCS3_KO_MACROPHAGE_UP	GSE411_UNSTIM_VS_400MIN_IL6_STIM_SOCS3_KO_MACROPHAGE_UP		177	-0.2771815	-1.2200648	0.0738255	0.27428254	1.0	4521	tags=26%, list=15%, signal=30%
GSE24210_TCONV_VS_TREG_UP	GSE24210_TCONV_VS_TREG_UP		168	-0.27914888	-1.2200545	0.062937066	0.2741399	1.0	3302	tags=22%, list=11%, signal=25%
T_CELL_DIFFERENTIATION	T_CELL_DIFFERENTIATION		13	-0.47500142	-1.2195281	0.22250639	0.2747522	1.0	6	tags=8%, list=0%, signal=8%
ACEVEDO_LIVER_TUMOR_VS_NORMAL_ADJACENT_TISSUE_UP	ACEVEDO_LIVER_TUMOR_VS_NORMAL_ADJACENT_TISSUE_UP		774	-0.24357975	-1.2193972	0.0	0.2747837	1.0	3944	tags=21%, list=13%, signal=24%
GSE13411_PLASMA_CELL_VS_MEMORY_BCELL_DN	GSE13411_PLASMA_CELL_VS_MEMORY_BCELL_DN		184	-0.28425664	-1.2191824	0.07092199	0.27495155	1.0	3683	tags=23%, list=12%, signal=26%
GSE19941_UNSTIM_VS_LPS_AND_IL10_STIM_IL10_KO_NFKBP50_KO_MACROPHAGE_DN	GSE19941_UNSTIM_VS_LPS_AND_IL10_STIM_IL10_KO_NFKBP50_KO_MACROPHAGE_DN		172	-0.28506204	-1.2190441	0.026666667	0.27501675	1.0	4915	tags=24%, list=16%, signal=29%
GSE8621_UNSTIM_VS_LPS_PRIMED_UNSTIM_MACROPHAGE_DN	GSE8621_UNSTIM_VS_LPS_PRIMED_UNSTIM_MACROPHAGE_DN		182	-0.27408254	-1.2187873	0.061643835	0.27523282	1.0	4901	tags=27%, list=16%, signal=33%
MODULE_367	MODULE_367		23	-0.40060765	-1.2181149	0.19607843	0.27608407	1.0	3430	tags=35%, list=11%, signal=39%
GSE20198_IL12_IL18_VS_IFNA_TREATED_ACT_CD4_TCELL_DN	GSE20198_IL12_IL18_VS_IFNA_TREATED_ACT_CD4_TCELL_DN		170	-0.27697405	-1.2173939	0.073529415	0.27699792	1.0	3900	tags=25%, list=13%, signal=28%
GNF2_FGR	GNF2_FGR		31	-0.381668	-1.2173522	0.19033232	0.27689826	1.0	1811	tags=26%, list=6%, signal=27%
COURTOIS_SENESCENCE_TRIGGERS	COURTOIS_SENESCENCE_TRIGGERS		6	-0.569618	-1.2173195	0.234375	0.27679276	1.0	5113	tags=50%, list=17%, signal=60%
GSE10325_LUPUS_CD4_TCELL_VS_LUPUS_MYELOID_UP	GSE10325_LUPUS_CD4_TCELL_VS_LUPUS_MYELOID_UP		178	-0.2821269	-1.2170537	0.06081081	0.27705017	1.0	5778	tags=33%, list=19%, signal=41%
MORF_FDXR	MORF_FDXR		199	-0.27377212	-1.2170129	0.026548672	0.2769597	1.0	5228	tags=28%, list=17%, signal=33%
REACTOME_REVERSIBLE_HYDRATION_OF_CARBON_DIOXIDE	REACTOME_REVERSIBLE_HYDRATION_OF_CARBON_DIOXIDE		11	-0.4966666	-1.216726	0.21994884	0.27725643	1.0	1290	tags=18%, list=4%, signal=19%
GSE2770_UNTREATED_VS_IL4_TREATED_ACT_CD4_TCELL_6H_DN	GSE2770_UNTREATED_VS_IL4_TREATED_ACT_CD4_TCELL_6H_DN		188	-0.27782854	-1.2166549	0.053435113	0.2771996	1.0	6596	tags=34%, list=22%, signal=42%
GSE15750_WT_VS_TRAF6KO_DAY10_EFF_CD8_TCELL_UP	GSE15750_WT_VS_TRAF6KO_DAY10_EFF_CD8_TCELL_UP		178	-0.28105175	-1.2166275	0.05785124	0.27708837	1.0	5507	tags=35%, list=18%, signal=42%
GSE3691_IFN_PRODUCING_KILLER_DC_VS_CONVENTIONAL_DC_SPLEEN_DN	GSE3691_IFN_PRODUCING_KILLER_DC_VS_CONVENTIONAL_DC_SPLEEN_DN		151	-0.2882507	-1.2165458	0.06329114	0.27705833	1.0	4229	tags=25%, list=14%, signal=28%
GSE17186_NAIVE_VS_CD21HIGH_TRANSITIONAL_BCELL_DN	GSE17186_NAIVE_VS_CD21HIGH_TRANSITIONAL_BCELL_DN		185	-0.27734149	-1.2164942	0.060150377	0.27698407	1.0	4329	tags=25%, list=14%, signal=29%
GSE17186_NAIVE_VS_CD21LOW_TRANSITIONAL_BCELL_CORD_BLOOD_UP	GSE17186_NAIVE_VS_CD21LOW_TRANSITIONAL_BCELL_CORD_BLOOD_UP		186	-0.2774442	-1.2164844	0.067567565	0.27684623	1.0	3605	tags=21%, list=12%, signal=24%
GSE14350_IL2RB_KO_VS_WT_TEFF_DN	GSE14350_IL2RB_KO_VS_WT_TEFF_DN		175	-0.28082716	-1.2163745	0.062992126	0.27685454	1.0	4035	tags=26%, list=13%, signal=30%
GSE13493_CD4INTCD8POS_VS_CD8POS_THYMOCYTE_DN	GSE13493_CD4INTCD8POS_VS_CD8POS_THYMOCYTE_DN		165	-0.27694407	-1.2162782	0.07638889	0.27683333	1.0	4584	tags=24%, list=15%, signal=28%
GSE2405_S_AUREUS_VS_UNTREATED_NEUTROPHIL_UP	GSE2405_S_AUREUS_VS_UNTREATED_NEUTROPHIL_UP		182	-0.28253666	-1.2159824	0.033613447	0.277166	1.0	6207	tags=34%, list=20%, signal=42%
SENGUPTA_EBNA1_ANTICORRELATED	SENGUPTA_EBNA1_ANTICORRELATED		138	-0.2870539	-1.2159407	0.05027933	0.27708116	1.0	5056	tags=31%, list=17%, signal=37%
GSE43863_NAIVE_VS_LY6C_INT_CXCR5POS_CD4_EFF_TCELL_D6_LCMV_DN	GSE43863_NAIVE_VS_LY6C_INT_CXCR5POS_CD4_EFF_TCELL_D6_LCMV_DN		118	-0.29046693	-1.2156543	0.071428575	0.27733114	1.0	2238	tags=17%, list=7%, signal=18%
GSE37605_FOXP3_FUSION_GFP_VS_IRES_GFP_TREG_NOD_DN	GSE37605_FOXP3_FUSION_GFP_VS_IRES_GFP_TREG_NOD_DN		153	-0.28772616	-1.2155635	0.07926829	0.27732697	1.0	3594	tags=25%, list=12%, signal=28%
GSE5542_IFNG_VS_IFNA_TREATED_EPITHELIAL_CELLS_24H_UP	GSE5542_IFNG_VS_IFNA_TREATED_EPITHELIAL_CELLS_24H_UP		178	-0.2747044	-1.2154346	0.05479452	0.27736357	1.0	4981	tags=26%, list=16%, signal=31%
GSE13547_CTRL_VS_ANTI_IGM_STIM_ZFX_KO_BCELL_12H_DN	GSE13547_CTRL_VS_ANTI_IGM_STIM_ZFX_KO_BCELL_12H_DN		147	-0.28467003	-1.2148665	0.059880238	0.27802002	1.0	5723	tags=31%, list=19%, signal=37%
GSE17721_LPS_VS_PAM3CSK4_0.5H_BMDM_UP	GSE17721_LPS_VS_PAM3CSK4_0.5H_BMDM_UP		166	-0.28594184	-1.2143754	0.06122449	0.2786009	1.0	5676	tags=33%, list=19%, signal=40%
GSE15330_WT_VS_IKAROS_KO_LYMPHOID_MULTIPOTENT_PROGENITOR_DN	GSE15330_WT_VS_IKAROS_KO_LYMPHOID_MULTIPOTENT_PROGENITOR_DN		173	-0.26967216	-1.2142615	0.040983606	0.27861303	1.0	6165	tags=35%, list=20%, signal=44%
GSE12963_UNINF_VS_ENV_AND_NEF_AND_VPR_DEFICIENT_HIV1_INF_CD4_TCELL_UP	GSE12963_UNINF_VS_ENV_AND_NEF_AND_VPR_DEFICIENT_HIV1_INF_CD4_TCELL_UP		111	-0.29471847	-1.2140245	0.08	0.27880555	1.0	2742	tags=17%, list=9%, signal=19%
GSE10239_MEMORY_VS_KLRG1INT_EFF_CD8_TCELL_DN	GSE10239_MEMORY_VS_KLRG1INT_EFF_CD8_TCELL_DN		184	-0.27802688	-1.2139139	0.03649635	0.27880582	1.0	5971	tags=28%, list=20%, signal=35%
AFFAR_YY1_TARGETS_DN	AFFAR_YY1_TARGETS_DN		196	-0.2739887	-1.213845	0.06349207	0.27874747	1.0	2303	tags=18%, list=8%, signal=20%
GSE2770_IL12_AND_TGFB_ACT_VS_ACT_CD4_TCELL_6H_UP	GSE2770_IL12_AND_TGFB_ACT_VS_ACT_CD4_TCELL_6H_UP		173	-0.27803424	-1.213828	0.072463766	0.2786165	1.0	6137	tags=36%, list=20%, signal=45%
AACWWCAANK_UNKNOWN	AACWWCAANK_UNKNOWN		127	-0.2909259	-1.2137588	0.06818182	0.2785615	1.0	6414	tags=34%, list=21%, signal=43%
GSE2585_AIRE_KO_VS_WT_CD80_HIGH_MTEC_UP	GSE2585_AIRE_KO_VS_WT_CD80_HIGH_MTEC_UP		181	-0.27056503	-1.2137287	0.057971016	0.2784637	1.0	6329	tags=33%, list=21%, signal=42%
CHESLER_BRAIN_QTL_CIS	CHESLER_BRAIN_QTL_CIS		64	-0.32723108	-1.2136178	0.1468254	0.27847463	1.0	3319	tags=23%, list=11%, signal=26%
MODULE_219	MODULE_219		25	-0.4082016	-1.2135943	0.18103448	0.2783511	1.0	7753	tags=48%, list=25%, signal=64%
GARGALOVIC_RESPONSE_TO_OXIDIZED_PHOSPHOLIPIDS_YELLOW_DN	GARGALOVIC_RESPONSE_TO_OXIDIZED_PHOSPHOLIPIDS_YELLOW_DN		17	-0.44061497	-1.2133633	0.20652173	0.27857482	1.0	602	tags=24%, list=2%, signal=24%
GSE18804_SPLEEN_MACROPHAGE_VS_BRAIN_TUMORAL_MACROPHAGE_DN	GSE18804_SPLEEN_MACROPHAGE_VS_BRAIN_TUMORAL_MACROPHAGE_DN		176	-0.28291848	-1.2132752	0.08275862	0.27854657	1.0	5072	tags=31%, list=17%, signal=37%
GSE19888_ADENOSINE_A3R_INH_VS_ACT_WITH_INHIBITOR_PRETREATMENT_IN_MAST_CELL_DN	GSE19888_ADENOSINE_A3R_INH_VS_ACT_WITH_INHIBITOR_PRETREATMENT_IN_MAST_CELL_DN		157	-0.28171667	-1.2132316	0.06802721	0.2784695	1.0	5722	tags=31%, list=19%, signal=37%
GSE27786_BCELL_VS_ERYTHROBLAST_UP	GSE27786_BCELL_VS_ERYTHROBLAST_UP		182	-0.27610663	-1.2132118	0.044444446	0.27834064	1.0	6538	tags=37%, list=21%, signal=47%
V$ARNT_02	V$ARNT_02		220	-0.26581594	-1.2131635	0.033333335	0.27825648	1.0	5563	tags=31%, list=18%, signal=38%
RICKMAN_TUMOR_DIFFERENTIATED_MODERATELY_VS_POORLY_DN	RICKMAN_TUMOR_DIFFERENTIATED_MODERATELY_VS_POORLY_DN		14	-0.4638876	-1.2128597	0.21428572	0.2785425	1.0	6034	tags=43%, list=20%, signal=53%
HUANG_DASATINIB_RESISTANCE_DN	HUANG_DASATINIB_RESISTANCE_DN		60	-0.32227018	-1.2125326	0.10830325	0.27887613	1.0	3891	tags=32%, list=13%, signal=36%
RESPONSE_TO_TOXIN	RESPONSE_TO_TOXIN		8	-0.55341905	-1.2118617	0.26666668	0.27974182	1.0	171	tags=25%, list=1%, signal=25%
GSE32255_WT_UNSTIM_VS_JMJD2D_KNOCKDOWN_4H_LPS_STIM_DC_UP	GSE32255_WT_UNSTIM_VS_JMJD2D_KNOCKDOWN_4H_LPS_STIM_DC_UP		164	-0.2753261	-1.2106535	0.090322584	0.28141624	1.0	3541	tags=24%, list=12%, signal=27%
GSE13547_WT_VS_ZFX_KO_BCELL_ANTI_IGM_STIM_2H_UP	GSE13547_WT_VS_ZFX_KO_BCELL_ANTI_IGM_STIM_2H_UP		169	-0.28333992	-1.2104635	0.049586777	0.2815357	1.0	6111	tags=33%, list=20%, signal=40%
REACTOME_INTEGRIN_ALPHAIIB_BETA3_SIGNALING	REACTOME_INTEGRIN_ALPHAIIB_BETA3_SIGNALING		24	-0.40253022	-1.2103384	0.1810585	0.28157538	1.0	1256	tags=21%, list=4%, signal=22%
ANCHORED_TO_PLASMA_MEMBRANE	ANCHORED_TO_PLASMA_MEMBRANE		11	-0.4912157	-1.2102302	0.24935065	0.281574	1.0	6031	tags=45%, list=20%, signal=57%
GSE30971_2H_VS_4H_LPS_STIM_MACROPHAGE_WBP7_KO_UP	GSE30971_2H_VS_4H_LPS_STIM_MACROPHAGE_WBP7_KO_UP		166	-0.27923545	-1.2101928	0.060606062	0.2814731	1.0	3302	tags=23%, list=11%, signal=26%
BENPORATH_CYCLING_GENES	BENPORATH_CYCLING_GENES		607	-0.25176507	-1.2100365	0.0	0.28156257	1.0	6228	tags=37%, list=20%, signal=45%
GSE17186_BLOOD_VS_CORD_BLOOD_CD21LOW_TRANSITIONAL_BCELL_UP	GSE17186_BLOOD_VS_CORD_BLOOD_CD21LOW_TRANSITIONAL_BCELL_UP		188	-0.27753812	-1.2096856	0.06521739	0.28193748	1.0	3820	tags=25%, list=13%, signal=28%
GSE41867_NAIVE_VS_DAY8_LCMV_CLONE13_EFFECTOR_CD8_TCELL_UP	GSE41867_NAIVE_VS_DAY8_LCMV_CLONE13_EFFECTOR_CD8_TCELL_UP		179	-0.27755606	-1.2096473	0.034188036	0.2818355	1.0	5126	tags=28%, list=17%, signal=33%
VALK_AML_WITH_EVI1	VALK_AML_WITH_EVI1		19	-0.41953793	-1.2092547	0.21409921	0.28227553	1.0	5682	tags=42%, list=19%, signal=52%
GSE29615_DAY3_VS_DAY7_LAIV_FLU_VACCINE_PBMC_UP	GSE29615_DAY3_VS_DAY7_LAIV_FLU_VACCINE_PBMC_UP		136	-0.28083286	-1.2090669	0.06748466	0.2824134	1.0	3776	tags=21%, list=12%, signal=24%
GSE10325_CD4_TCELL_VS_BCELL_DN	GSE10325_CD4_TCELL_VS_BCELL_DN		171	-0.27657303	-1.2085645	0.06896552	0.28301162	1.0	4722	tags=30%, list=15%, signal=35%
NAKAYAMA_SOFT_TISSUE_TUMORS_PCA2_UP	NAKAYAMA_SOFT_TISSUE_TUMORS_PCA2_UP		76	-0.31135044	-1.2079673	0.14767933	0.2837042	1.0	3493	tags=26%, list=11%, signal=30%
MAYBURD_RESPONSE_TO_L663536_DN	MAYBURD_RESPONSE_TO_L663536_DN		49	-0.33328614	-1.207839	0.16083916	0.2837465	1.0	4983	tags=31%, list=16%, signal=37%
GSE45365_WT_VS_IFNAR_KO_BCELL_MCMV_INFECTION_DN	GSE45365_WT_VS_IFNAR_KO_BCELL_MCMV_INFECTION_DN		149	-0.2862912	-1.2077236	0.10135135	0.2837681	1.0	5077	tags=34%, list=17%, signal=40%
NEUTRAL_AMINO_ACID_TRANSPORT	NEUTRAL_AMINO_ACID_TRANSPORT		9	-0.5174897	-1.2074794	0.23571429	0.28399575	1.0	3510	tags=44%, list=11%, signal=50%
GSE25123_ROSIGLITAZONE_VS_IL4_AND_ROSIGLITAZONE_STIM_PPARG_KO_MACROPHAGE_DAY10_DN	GSE25123_ROSIGLITAZONE_VS_IL4_AND_ROSIGLITAZONE_STIM_PPARG_KO_MACROPHAGE_DAY10_DN		175	-0.27525237	-1.2071968	0.055555556	0.28427863	1.0	5807	tags=30%, list=19%, signal=37%
GSE13411_NAIVE_VS_MEMORY_BCELL_DN	GSE13411_NAIVE_VS_MEMORY_BCELL_DN		180	-0.27491635	-1.2071471	0.089655176	0.28418776	1.0	6594	tags=33%, list=22%, signal=42%
GSE42088_2H_VS_24H_LEISHMANIA_INF_DC_DN	GSE42088_2H_VS_24H_LEISHMANIA_INF_DC_DN		160	-0.276664	-1.2069677	0.048275862	0.28430194	1.0	5180	tags=31%, list=17%, signal=37%
GSE19825_NAIVE_VS_IL2RALOW_DAY3_EFF_CD8_TCELL_DN	GSE19825_NAIVE_VS_IL2RALOW_DAY3_EFF_CD8_TCELL_DN		181	-0.2790005	-1.2065737	0.07971015	0.284723	1.0	3195	tags=20%, list=10%, signal=23%
GSE360_L_DONOVANI_VS_B_MALAYI_HIGH_DOSE_DC_DN	GSE360_L_DONOVANI_VS_B_MALAYI_HIGH_DOSE_DC_DN		189	-0.27489704	-1.206278	0.04477612	0.28502452	1.0	4085	tags=24%, list=13%, signal=27%
WONG_MITOCHONDRIA_GENE_MODULE	WONG_MITOCHONDRIA_GENE_MODULE		213	-0.27183706	-1.2060432	0.05042017	0.2852508	1.0	3821	tags=17%, list=13%, signal=20%
PENG_LEUCINE_DEPRIVATION_DN	PENG_LEUCINE_DEPRIVATION_DN		182	-0.2694979	-1.2058486	0.04477612	0.28540534	1.0	3278	tags=20%, list=11%, signal=22%
HOLLEMAN_PREDNISOLONE_RESISTANCE_B_ALL_UP	HOLLEMAN_PREDNISOLONE_RESISTANCE_B_ALL_UP		21	-0.41318098	-1.2057102	0.22309712	0.2854717	1.0	3918	tags=24%, list=13%, signal=27%
MORF_FRK	MORF_FRK		77	-0.3067932	-1.2056519	0.12017167	0.28541097	1.0	3843	tags=26%, list=13%, signal=30%
CHR8Q24	CHR8Q24		132	-0.28163195	-1.2053561	0.083333336	0.28573436	1.0	4761	tags=29%, list=16%, signal=34%
GSE11961_MEMORY_BCELL_DAY7_VS_PLASMA_CELL_DAY7_UP	GSE11961_MEMORY_BCELL_DAY7_VS_PLASMA_CELL_DAY7_UP		168	-0.27587247	-1.205298	0.04477612	0.28566036	1.0	4458	tags=24%, list=15%, signal=28%
BAKER_HEMATOPOIESIS_STAT3_TARGETS	BAKER_HEMATOPOIESIS_STAT3_TARGETS		16	-0.43326235	-1.2051934	0.23273657	0.28565675	1.0	2412	tags=44%, list=8%, signal=47%
GSE5679_PPARG_LIGAND_ROSIGLITAZONE_VS_ROSIGLITAZONE_AND_RARA_AGONIST_AM580_TREATED_DC_DN	GSE5679_PPARG_LIGAND_ROSIGLITAZONE_VS_ROSIGLITAZONE_AND_RARA_AGONIST_AM580_TREATED_DC_DN		171	-0.27544245	-1.2048632	0.08148148	0.28602204	1.0	4057	tags=23%, list=13%, signal=27%
GSE22601_CD4_SINGLE_POSITIVE_VS_CD8_SINGLE_POSITIVE_THYMOCYTE_DN	GSE22601_CD4_SINGLE_POSITIVE_VS_CD8_SINGLE_POSITIVE_THYMOCYTE_DN		181	-0.27486518	-1.2048417	0.071428575	0.28589746	1.0	4364	tags=27%, list=14%, signal=31%
GSE27786_CD4_TCELL_VS_NKCELL_UP	GSE27786_CD4_TCELL_VS_NKCELL_UP		166	-0.27537912	-1.2046598	0.06451613	0.2860052	1.0	5837	tags=31%, list=19%, signal=38%
GSE25088_IL4_VS_IL4_AND_ROSIGLITAZONE_STIM_STAT6_KO_MACROPHAGE_DAY10_UP	GSE25088_IL4_VS_IL4_AND_ROSIGLITAZONE_STIM_STAT6_KO_MACROPHAGE_DAY10_UP		183	-0.2760443	-1.2046556	0.051948052	0.2858589	1.0	5144	tags=28%, list=17%, signal=34%
GSE15659_NAIVE_CD4_TCELL_VS_NONSUPPRESSIVE_TCELL_UP	GSE15659_NAIVE_CD4_TCELL_VS_NONSUPPRESSIVE_TCELL_UP		133	-0.27917847	-1.2044334	0.06043956	0.28604487	1.0	4393	tags=26%, list=14%, signal=30%
GSE4984_GALECTIN1_VS_VEHICLE_CTRL_TREATED_DC_UP	GSE4984_GALECTIN1_VS_VEHICLE_CTRL_TREATED_DC_UP		165	-0.27233648	-1.2044152	0.052238807	0.28591558	1.0	4329	tags=25%, list=14%, signal=29%
CHR2Q14	CHR2Q14		27	-0.3899659	-1.2043175	0.21846154	0.2858975	1.0	4245	tags=26%, list=14%, signal=30%
GSE15659_CD45RA_NEG_CD4_TCELL_VS_RESTING_TREG_DN	GSE15659_CD45RA_NEG_CD4_TCELL_VS_RESTING_TREG_DN		176	-0.27573562	-1.2041602	0.042682927	0.28599638	1.0	5853	tags=28%, list=19%, signal=35%
GSE37605_C57BL6_VS_NOD_FOXP3_FUSION_GFP_TCONV_DN	GSE37605_C57BL6_VS_NOD_FOXP3_FUSION_GFP_TCONV_DN		175	-0.2724505	-1.204047	0.03649635	0.28602067	1.0	4714	tags=24%, list=15%, signal=28%
REACTOME_THE_ACTIVATION_OF_ARYLSULFATASES	REACTOME_THE_ACTIVATION_OF_ARYLSULFATASES		9	-0.502747	-1.2030607	0.23364486	0.28739208	1.0	5745	tags=56%, list=19%, signal=68%
MORF_AATF	MORF_AATF		203	-0.27176544	-1.2029936	0.05	0.28733474	1.0	7498	tags=32%, list=25%, signal=42%
GSE17721_LPS_VS_GARDIQUIMOD_1H_BMDM_DN	GSE17721_LPS_VS_GARDIQUIMOD_1H_BMDM_DN		178	-0.27470896	-1.2028743	0.08955224	0.28735036	1.0	3598	tags=21%, list=12%, signal=23%
DETECTION_OF_STIMULUS	DETECTION_OF_STIMULUS		34	-0.37182242	-1.2028556	0.18541034	0.28722942	1.0	2889	tags=24%, list=9%, signal=26%
KEGG_PROPANOATE_METABOLISM	KEGG_PROPANOATE_METABOLISM		31	-0.3762466	-1.2025632	0.20489296	0.28755727	1.0	5331	tags=26%, list=17%, signal=31%
S_PHASE	S_PHASE		14	-0.46306074	-1.2025611	0.24630542	0.2874031	1.0	2995	tags=36%, list=10%, signal=40%
GSE11864_UNTREATED_VS_CSF1_PAM3CYS_IN_MAC_DN	GSE11864_UNTREATED_VS_CSF1_PAM3CYS_IN_MAC_DN		166	-0.27357	-1.2022675	0.046666667	0.28771538	1.0	4719	tags=28%, list=15%, signal=33%
RICKMAN_METASTASIS_UP	RICKMAN_METASTASIS_UP		303	-0.25549307	-1.2018614	0.011764706	0.28823423	1.0	6463	tags=33%, list=21%, signal=41%
GSE22103_UNSTIM_VS_GMCSF_AND_IFNG_STIM_NEUTROPHIL_DN	GSE22103_UNSTIM_VS_GMCSF_AND_IFNG_STIM_NEUTROPHIL_DN		186	-0.2715217	-1.2015458	0.05185185	0.2885836	1.0	4955	tags=31%, list=16%, signal=37%
GSE17721_POLYIC_VS_GARDIQUIMOD_2H_BMDM_UP	GSE17721_POLYIC_VS_GARDIQUIMOD_2H_BMDM_UP		178	-0.27445114	-1.2008238	0.055172414	0.28953776	1.0	2928	tags=20%, list=10%, signal=22%
GSE3039_CD4_TCELL_VS_NKT_CELL_UP	GSE3039_CD4_TCELL_VS_NKT_CELL_UP		178	-0.27711844	-1.2001768	0.07971015	0.29040727	1.0	5082	tags=33%, list=17%, signal=39%
GSE26495_NAIVE_VS_PD1HIGH_CD8_TCELL_UP	GSE26495_NAIVE_VS_PD1HIGH_CD8_TCELL_UP		149	-0.2797328	-1.2001104	0.071428575	0.29034707	1.0	4034	tags=27%, list=13%, signal=31%
GSE9601_UNTREATED_VS_PI3K_INHIBITOR_TREATED_HCMV_INF_MONOCYTE_DN	GSE9601_UNTREATED_VS_PI3K_INHIBITOR_TREATED_HCMV_INF_MONOCYTE_DN		132	-0.28281406	-1.200048	0.07329843	0.2902937	1.0	4822	tags=27%, list=16%, signal=32%
MODULE_505	MODULE_505		8	-0.5378971	-1.1998463	0.24528302	0.290475	1.0	1303	tags=25%, list=4%, signal=26%
GSE30971_WBP7_HET_VS_KO_MACROPHAGE_4H_LPS_STIM_DN	GSE30971_WBP7_HET_VS_KO_MACROPHAGE_4H_LPS_STIM_DN		181	-0.2735429	-1.1994035	0.09815951	0.29100496	1.0	4414	tags=27%, list=14%, signal=31%
ENDOSOME	ENDOSOME		64	-0.31947288	-1.1990293	0.13127413	0.2914199	1.0	3127	tags=22%, list=10%, signal=24%
DOUGLAS_BMI1_TARGETS_UP	DOUGLAS_BMI1_TARGETS_UP		501	-0.24704978	-1.1988145	0.0	0.29161263	1.0	3643	tags=22%, list=12%, signal=24%
SPINDLE_MICROTUBULE	SPINDLE_MICROTUBULE		16	-0.43613282	-1.1987946	0.23076923	0.29148906	1.0	7950	tags=56%, list=26%, signal=76%
REACTOME_SYNTHESIS_OF_PIPS_AT_THE_EARLY_ENDOSOME_MEMBRANE	REACTOME_SYNTHESIS_OF_PIPS_AT_THE_EARLY_ENDOSOME_MEMBRANE		12	-0.46449292	-1.198055	0.23409669	0.29253402	1.0	3372	tags=25%, list=11%, signal=28%
GSE18804_SPLEEN_MACROPHAGE_VS_TUMORAL_MACROPHAGE_DN	GSE18804_SPLEEN_MACROPHAGE_VS_TUMORAL_MACROPHAGE_DN		177	-0.27546012	-1.1978748	0.035714287	0.2926475	1.0	5139	tags=28%, list=17%, signal=34%
GSE17721_POLYIC_VS_GARDIQUIMOD_8H_BMDM_DN	GSE17721_POLYIC_VS_GARDIQUIMOD_8H_BMDM_DN		177	-0.26978502	-1.1978254	0.058441557	0.29257384	1.0	3363	tags=18%, list=11%, signal=20%
GSE8621_UNSTIM_VS_LPS_PRIMED_AND_LPS_STIM_MACROPHAGE_DN	GSE8621_UNSTIM_VS_LPS_PRIMED_AND_LPS_STIM_MACROPHAGE_DN		172	-0.2704944	-1.1974413	0.056737587	0.29300773	1.0	3803	tags=22%, list=12%, signal=25%
GSE41867_DAY15_EFFECTOR_VS_DAY30_MEMORY_CD8_TCELL_LCMV_ARMSTRONG_DN	GSE41867_DAY15_EFFECTOR_VS_DAY30_MEMORY_CD8_TCELL_LCMV_ARMSTRONG_DN		159	-0.27947026	-1.1974226	0.07971015	0.29288262	1.0	4501	tags=26%, list=15%, signal=30%
GLYCOLIPID_METABOLIC_PROCESS	GLYCOLIPID_METABOLIC_PROCESS		16	-0.4312651	-1.1974206	0.20810811	0.29273066	1.0	3471	tags=38%, list=11%, signal=42%
GSE2128_C57BL6_VS_NOD_CD4CD8_DP_THYMOCYTE_DN	GSE2128_C57BL6_VS_NOD_CD4CD8_DP_THYMOCYTE_DN		177	-0.27428606	-1.197322	0.089171976	0.29272094	1.0	2237	tags=18%, list=7%, signal=19%
HOFFMANN_LARGE_TO_SMALL_PRE_BII_LYMPHOCYTE_UP	HOFFMANN_LARGE_TO_SMALL_PRE_BII_LYMPHOCYTE_UP		156	-0.27652735	-1.1972643	0.062937066	0.29265985	1.0	6323	tags=35%, list=21%, signal=43%
MORF_MAP3K14	MORF_MAP3K14		80	-0.3051029	-1.197248	0.11814346	0.29252797	1.0	4011	tags=23%, list=13%, signal=26%
GSE36009_UNSTIM_VS_LPS_STIM_DC_DN	GSE36009_UNSTIM_VS_LPS_STIM_DC_DN		177	-0.2721482	-1.1970774	0.06	0.2926493	1.0	2583	tags=19%, list=8%, signal=20%
V$MYOD_01	V$MYOD_01		218	-0.2676514	-1.1969281	0.044247787	0.29272586	1.0	3812	tags=22%, list=12%, signal=24%
MITOCHONDRIAL_ENVELOPE	MITOCHONDRIAL_ENVELOPE		93	-0.29636708	-1.196801	0.1036036	0.29276365	1.0	4352	tags=20%, list=14%, signal=24%
MGGAAGTG_V$GABP_B	MGGAAGTG_V$GABP_B		697	-0.23890354	-1.1963186	0.0	0.29336902	1.0	5145	tags=27%, list=17%, signal=31%
GSE21670_STAT3_KO_VS_WT_CD4_TCELL_TGFB_TREATED_DN	GSE21670_STAT3_KO_VS_WT_CD4_TCELL_TGFB_TREATED_DN		159	-0.2759453	-1.1962699	0.051948052	0.2932714	1.0	5675	tags=36%, list=19%, signal=44%
GSE5503_LIVER_DC_VS_MLN_DC_ACTIVATED_ALLOGENIC_TCELL_DN	GSE5503_LIVER_DC_VS_MLN_DC_ACTIVATED_ALLOGENIC_TCELL_DN		183	-0.27423844	-1.1962475	0.054421768	0.29315454	1.0	5845	tags=32%, list=19%, signal=39%
GSE7460_CTRL_VS_TGFB_TREATED_ACT_FOXP3_MUT_TCONV_UP	GSE7460_CTRL_VS_TGFB_TREATED_ACT_FOXP3_MUT_TCONV_UP		167	-0.2796181	-1.19623	0.06428572	0.2930252	1.0	4086	tags=25%, list=13%, signal=28%
MORF_RBBP8	MORF_RBBP8		185	-0.27487615	-1.1960725	0.07857143	0.29315045	1.0	5228	tags=30%, list=17%, signal=36%
GSE40274_GATA1_VS_FOXP3_AND_GATA1_TRANSDUCED_ACTIVATED_CD4_TCELL_UP	GSE40274_GATA1_VS_FOXP3_AND_GATA1_TRANSDUCED_ACTIVATED_CD4_TCELL_UP		175	-0.2725728	-1.1959943	0.07692308	0.29309994	1.0	2121	tags=17%, list=7%, signal=18%
SA_PTEN_PATHWAY	SA_PTEN_PATHWAY		17	-0.4202623	-1.1958834	0.22619048	0.2931008	1.0	4545	tags=29%, list=15%, signal=35%
GSE27786_NKCELL_VS_MONO_MAC_DN	GSE27786_NKCELL_VS_MONO_MAC_DN		157	-0.2769978	-1.195817	0.054054055	0.29305235	1.0	5269	tags=35%, list=17%, signal=42%
AMINE_TRANSPORT	AMINE_TRANSPORT		34	-0.3616175	-1.1955615	0.2031746	0.29332897	1.0	3602	tags=32%, list=12%, signal=37%
MARTINELLI_IMMATURE_NEUTROPHIL_UP	MARTINELLI_IMMATURE_NEUTROPHIL_UP		8	-0.52516305	-1.1954507	0.2718894	0.29335386	1.0	7784	tags=63%, list=25%, signal=84%
MEISSNER_BRAIN_HCP_WITH_H3_UNMETHYLATED	MEISSNER_BRAIN_HCP_WITH_H3_UNMETHYLATED		22	-0.39740208	-1.1953982	0.22255193	0.29327577	1.0	5235	tags=27%, list=17%, signal=33%
GSE27786_CD8_TCELL_VS_NKTCELL_UP	GSE27786_CD8_TCELL_VS_NKTCELL_UP		170	-0.26903617	-1.19521	0.09154929	0.29340923	1.0	4191	tags=24%, list=14%, signal=27%
KEGG_NEUROACTIVE_LIGAND_RECEPTOR_INTERACTION	KEGG_NEUROACTIVE_LIGAND_RECEPTOR_INTERACTION		164	-0.27503198	-1.1949494	0.08092485	0.2936853	1.0	2889	tags=14%, list=9%, signal=15%
GSE17721_LPS_VS_POLYIC_4H_BMDM_DN	GSE17721_LPS_VS_POLYIC_4H_BMDM_DN		181	-0.27861634	-1.194898	0.08695652	0.2935965	1.0	5921	tags=39%, list=19%, signal=48%
WANG_METASTASIS_OF_BREAST_CANCER	WANG_METASTASIS_OF_BREAST_CANCER		11	-0.47690907	-1.1945146	0.23076923	0.29403582	1.0	4291	tags=45%, list=14%, signal=53%
REACTOME_CELL_CYCLE	REACTOME_CELL_CYCLE		387	-0.24936451	-1.194491	0.018518519	0.2939221	1.0	5295	tags=28%, list=17%, signal=33%
BIOCARTA_MCM_PATHWAY	BIOCARTA_MCM_PATHWAY		18	-0.41989627	-1.1943278	0.21428572	0.2940192	1.0	8276	tags=72%, list=27%, signal=99%
GSE3982_MAC_VS_TH2_DN	GSE3982_MAC_VS_TH2_DN		184	-0.26777118	-1.1942081	0.052287582	0.29407978	1.0	4875	tags=31%, list=16%, signal=37%
MODULE_360	MODULE_360		14	-0.46173	-1.1940758	0.25252524	0.2941321	1.0	8064	tags=71%, list=26%, signal=97%
REACTOME_FATTY_ACYL_COA_BIOSYNTHESIS	REACTOME_FATTY_ACYL_COA_BIOSYNTHESIS		17	-0.44872406	-1.1940299	0.20916906	0.29405576	1.0	2993	tags=24%, list=10%, signal=26%
PID_WNT_CANONICAL_PATHWAY	PID_WNT_CANONICAL_PATHWAY		19	-0.4133948	-1.1940227	0.24566475	0.29390883	1.0	3544	tags=26%, list=12%, signal=30%
GSE11973_MIR223_KOVS_WT_BONE_MARROW_NEUTROPHIL_DN	GSE11973_MIR223_KOVS_WT_BONE_MARROW_NEUTROPHIL_DN		168	-0.27112323	-1.1937406	0.04054054	0.29422063	1.0	6264	tags=34%, list=21%, signal=42%
GNF2_CD97	GNF2_CD97		38	-0.35231066	-1.193581	0.19798657	0.2943179	1.0	1255	tags=24%, list=4%, signal=25%
KLEIN_TARGETS_OF_BCR_ABL1_FUSION	KLEIN_TARGETS_OF_BCR_ABL1_FUSION		41	-0.3461275	-1.1931155	0.16883117	0.2949644	1.0	5928	tags=44%, list=19%, signal=54%
MODULE_389	MODULE_389		183	-0.26853627	-1.1927911	0.05882353	0.29531282	1.0	4483	tags=23%, list=15%, signal=27%
GSE3982_MAST_CELL_VS_NEUTROPHIL_UP	GSE3982_MAST_CELL_VS_NEUTROPHIL_UP		186	-0.27297965	-1.1924802	0.076271184	0.29567617	1.0	4192	tags=25%, list=14%, signal=28%
GSE17721_CTRL_VS_CPG_8H_BMDM_UP	GSE17721_CTRL_VS_CPG_8H_BMDM_UP		184	-0.273129	-1.1924725	0.06896552	0.29553178	1.0	4928	tags=29%, list=16%, signal=35%
GSE17721_LPS_VS_PAM3CSK4_8H_BMDM_DN	GSE17721_LPS_VS_PAM3CSK4_8H_BMDM_DN		184	-0.27387187	-1.192297	0.0882353	0.2956704	1.0	4944	tags=27%, list=16%, signal=32%
MORF_PPP2R5E	MORF_PPP2R5E		82	-0.2996654	-1.1920071	0.12616822	0.2959762	1.0	6173	tags=33%, list=20%, signal=41%
CHR14Q24	CHR14Q24		95	-0.29597062	-1.1917868	0.114754096	0.2961864	1.0	3538	tags=21%, list=12%, signal=24%
CHR3Q24	CHR3Q24		12	-0.4686343	-1.1917737	0.22962964	0.29605266	1.0	8233	tags=67%, list=27%, signal=91%
GSE41087_WT_VS_FOXP3_MUT_ANTI_CD3_CD28_STIM_CD4_TCELL_DN	GSE41087_WT_VS_FOXP3_MUT_ANTI_CD3_CD28_STIM_CD4_TCELL_DN		189	-0.27225384	-1.1917446	0.06557377	0.2959461	1.0	4522	tags=23%, list=15%, signal=27%
GSE34156_UNTREATED_VS_6H_NOD2_LIGAND_TREATED_MONOCYTE_UP	GSE34156_UNTREATED_VS_6H_NOD2_LIGAND_TREATED_MONOCYTE_UP		154	-0.27816045	-1.1916986	0.07594936	0.29587102	1.0	4063	tags=26%, list=13%, signal=30%
MODULE_331	MODULE_331		69	-0.31418738	-1.1914908	0.14624506	0.2960316	1.0	5180	tags=28%, list=17%, signal=33%
KEGG_FRUCTOSE_AND_MANNOSE_METABOLISM	KEGG_FRUCTOSE_AND_MANNOSE_METABOLISM		33	-0.36698088	-1.191198	0.19934641	0.29636422	1.0	6647	tags=42%, list=22%, signal=54%
GSE39022_LN_VS_SPLEEN_DC_DN	GSE39022_LN_VS_SPLEEN_DC_DN		181	-0.26699105	-1.1908754	0.04477612	0.2967579	1.0	5169	tags=29%, list=17%, signal=35%
GSE27786_ERYTHROBLAST_VS_NEUTROPHIL_UP	GSE27786_ERYTHROBLAST_VS_NEUTROPHIL_UP		164	-0.27235734	-1.1907339	0.041666668	0.29681984	1.0	6254	tags=35%, list=20%, signal=44%
GSE2770_UNTREATED_VS_TGFB_AND_IL12_TREATED_ACT_CD4_TCELL_6H_UP	GSE2770_UNTREATED_VS_TGFB_AND_IL12_TREATED_ACT_CD4_TCELL_6H_UP		182	-0.27108973	-1.1902771	0.07438017	0.29739285	1.0	5651	tags=31%, list=19%, signal=38%
GSE13738_RESTING_VS_TCR_ACTIVATED_CD4_TCELL_UP	GSE13738_RESTING_VS_TCR_ACTIVATED_CD4_TCELL_UP		162	-0.27313748	-1.1902509	0.06962025	0.2972789	1.0	4550	tags=27%, list=15%, signal=32%
V$E2F_01	V$E2F_01		65	-0.30763975	-1.1897613	0.13178295	0.297913	1.0	5113	tags=28%, list=17%, signal=33%
GSE42724_B1_BCELL_VS_PLASMABLAST_UP	GSE42724_B1_BCELL_VS_PLASMABLAST_UP		179	-0.27062494	-1.1897426	0.10655738	0.2977914	1.0	2988	tags=18%, list=10%, signal=20%
GSE37532_TREG_VS_TCONV_CD4_TCELL_FROM_LN_DN	GSE37532_TREG_VS_TCONV_CD4_TCELL_FROM_LN_DN		185	-0.27151725	-1.1895742	0.09022556	0.29789114	1.0	4688	tags=33%, list=15%, signal=39%
GSE17721_CTRL_VS_LPS_1H_BMDM_UP	GSE17721_CTRL_VS_LPS_1H_BMDM_UP		172	-0.27126575	-1.1891131	0.060606062	0.29849175	1.0	3106	tags=19%, list=10%, signal=21%
HATADA_METHYLATED_IN_LUNG_CANCER_UP	HATADA_METHYLATED_IN_LUNG_CANCER_UP		302	-0.2601259	-1.1890825	0.023255814	0.29836822	1.0	3180	tags=16%, list=10%, signal=18%
REACTOME_TRANSPORT_TO_THE_GOLGI_AND_SUBSEQUENT_MODIFICATION	REACTOME_TRANSPORT_TO_THE_GOLGI_AND_SUBSEQUENT_MODIFICATION		33	-0.36584374	-1.1890525	0.19764012	0.2982616	1.0	6079	tags=36%, list=20%, signal=45%
BEIER_GLIOMA_STEM_CELL_DN	BEIER_GLIOMA_STEM_CELL_DN		61	-0.326045	-1.188606	0.13653137	0.2988124	1.0	3971	tags=30%, list=13%, signal=34%
GCM_SMO	GCM_SMO		55	-0.3217419	-1.1881956	0.14772727	0.2993102	1.0	5709	tags=33%, list=19%, signal=40%
GSE22886_NAIVE_BCELL_VS_MONOCYTE_UP	GSE22886_NAIVE_BCELL_VS_MONOCYTE_UP		156	-0.27720913	-1.1879462	0.10067114	0.29955885	1.0	5009	tags=29%, list=16%, signal=34%
GSE360_HIGH_DOSE_B_MALAYI_VS_M_TUBERCULOSIS_DC_UP	GSE360_HIGH_DOSE_B_MALAYI_VS_M_TUBERCULOSIS_DC_UP		196	-0.2665397	-1.1877718	0.05	0.2996705	1.0	3361	tags=17%, list=11%, signal=19%
GSE17721_4H_VS_24H_POLYIC_BMDM_DN	GSE17721_4H_VS_24H_POLYIC_BMDM_DN		190	-0.27374324	-1.187642	0.04225352	0.29972175	1.0	3604	tags=24%, list=12%, signal=27%
REACTOME_N_GLYCAN_TRIMMING_IN_THE_ER_AND_CALNEXIN_CALRETICULIN_CYCLE	REACTOME_N_GLYCAN_TRIMMING_IN_THE_ER_AND_CALNEXIN_CALRETICULIN_CYCLE		13	-0.45665878	-1.1871679	0.2534819	0.30033684	1.0	4871	tags=38%, list=16%, signal=46%
GRADE_COLON_AND_RECTAL_CANCER_DN	GRADE_COLON_AND_RECTAL_CANCER_DN		84	-0.30471537	-1.187134	0.12757201	0.30024207	1.0	2258	tags=18%, list=7%, signal=19%
REACTOME_SLC_MEDIATED_TRANSMEMBRANE_TRANSPORT	REACTOME_SLC_MEDIATED_TRANSMEMBRANE_TRANSPORT		193	-0.26555458	-1.1868227	0.09090909	0.30057874	1.0	4035	tags=22%, list=13%, signal=26%
GSE13522_CTRL_VS_T_CRUZI_Y_STRAIN_INF_SKIN_IFNG_KO_UP	GSE13522_CTRL_VS_T_CRUZI_Y_STRAIN_INF_SKIN_IFNG_KO_UP		146	-0.277875	-1.1863399	0.057894737	0.30120787	1.0	5863	tags=32%, list=19%, signal=39%
GSE25088_WT_VS_STAT6_KO_MACROPHAGE_IL4_STIM_DN	GSE25088_WT_VS_STAT6_KO_MACROPHAGE_IL4_STIM_DN		179	-0.27209994	-1.1862875	0.074074075	0.3011196	1.0	2372	tags=16%, list=8%, signal=17%
VANTVEER_BREAST_CANCER_BRCA1_UP	VANTVEER_BREAST_CANCER_BRCA1_UP		32	-0.37202734	-1.185827	0.2031746	0.30165106	1.0	2738	tags=25%, list=9%, signal=27%
TGTYNNNNNRGCARM_UNKNOWN	TGTYNNNNNRGCARM_UNKNOWN		75	-0.30929673	-1.185715	0.15283842	0.30166242	1.0	3414	tags=23%, list=11%, signal=25%
GSE14415_INDUCED_TREG_VS_FOXP3_KO_INDUCED_TREG_UP	GSE14415_INDUCED_TREG_VS_FOXP3_KO_INDUCED_TREG_UP		159	-0.27234003	-1.1855621	0.07534247	0.3017418	1.0	2936	tags=19%, list=10%, signal=21%
MORF_RPA1	MORF_RPA1		61	-0.31828	-1.1854211	0.17045455	0.30181262	1.0	5616	tags=28%, list=18%, signal=34%
MEINHOLD_OVARIAN_CANCER_LOW_GRADE_DN	MEINHOLD_OVARIAN_CANCER_LOW_GRADE_DN		20	-0.40863958	-1.1854075	0.2527174	0.30167392	1.0	7669	tags=45%, list=25%, signal=60%
GOLDRATH_EFF_VS_MEMORY_CD8_TCELL_DN	GOLDRATH_EFF_VS_MEMORY_CD8_TCELL_DN		188	-0.26603904	-1.1852196	0.05511811	0.30180645	1.0	4763	tags=31%, list=16%, signal=37%
GSE5589_LPS_VS_LPS_AND_IL6_STIM_IL6_KO_MACROPHAGE_45MIN_DN	GSE5589_LPS_VS_LPS_AND_IL6_STIM_IL6_KO_MACROPHAGE_45MIN_DN		185	-0.26885566	-1.1852037	0.07692308	0.30167538	1.0	5065	tags=30%, list=17%, signal=35%
GSE3982_EOSINOPHIL_VS_MAC_UP	GSE3982_EOSINOPHIL_VS_MAC_UP		174	-0.2724474	-1.1851466	0.10144927	0.30162334	1.0	2846	tags=19%, list=9%, signal=21%
GSE27786_NEUTROPHIL_VS_MONO_MAC_UP	GSE27786_NEUTROPHIL_VS_MONO_MAC_UP		170	-0.27449107	-1.1848166	0.11464968	0.30202475	1.0	2846	tags=17%, list=9%, signal=19%
KEGG_NON_SMALL_CELL_LUNG_CANCER	KEGG_NON_SMALL_CELL_LUNG_CANCER		51	-0.33227444	-1.1841905	0.15328467	0.3029179	1.0	5232	tags=31%, list=17%, signal=38%
GSE18281_SUBCAPSULAR_VS_CENTRAL_CORTICAL_REGION_OF_THYMUS_UP	GSE18281_SUBCAPSULAR_VS_CENTRAL_CORTICAL_REGION_OF_THYMUS_UP		163	-0.2693421	-1.1839172	0.053333335	0.30321917	1.0	4087	tags=25%, list=13%, signal=29%
GSE24574_BCL6_LOW_TFH_VS_TCONV_CD4_TCELL_DN	GSE24574_BCL6_LOW_TFH_VS_TCONV_CD4_TCELL_DN		197	-0.27040395	-1.1837529	0.05357143	0.3033361	1.0	4850	tags=25%, list=16%, signal=30%
MOOTHA_PYR	MOOTHA_PYR		6	-0.59433687	-1.1837415	0.29382715	0.30320066	1.0	4569	tags=33%, list=15%, signal=39%
GSE44955_MCSF_VS_MCSF_AND_IL27_STIM_MACROPHAGE_DN	GSE44955_MCSF_VS_MCSF_AND_IL27_STIM_MACROPHAGE_DN		176	-0.27300197	-1.1836861	0.1015625	0.3031367	1.0	4670	tags=26%, list=15%, signal=30%
GSE3982_MAC_VS_EFF_MEMORY_CD4_TCELL_DN	GSE3982_MAC_VS_EFF_MEMORY_CD4_TCELL_DN		164	-0.2716976	-1.1834961	0.08391608	0.303311	1.0	4873	tags=27%, list=16%, signal=32%
GSE20715_0H_VS_24H_OZONE_TLR4_KO_LUNG_UP	GSE20715_0H_VS_24H_OZONE_TLR4_KO_LUNG_UP		177	-0.27018058	-1.1834832	0.08	0.30317456	1.0	4308	tags=28%, list=14%, signal=32%
MORF_PTEN	MORF_PTEN		71	-0.30918753	-1.1833005	0.14056225	0.30333564	1.0	4500	tags=30%, list=15%, signal=35%
CHEN_HOXA5_TARGETS_9HR_DN	CHEN_HOXA5_TARGETS_9HR_DN		34	-0.35284778	-1.1830775	0.19795223	0.30354035	1.0	2369	tags=24%, list=8%, signal=25%
REACTOME_PLATELET_AGGREGATION_PLUG_FORMATION	REACTOME_PLATELET_AGGREGATION_PLUG_FORMATION		30	-0.37364113	-1.1824154	0.21321322	0.30444354	1.0	1256	tags=17%, list=4%, signal=17%
PENG_RAPAMYCIN_RESPONSE_DN	PENG_RAPAMYCIN_RESPONSE_DN		236	-0.2560279	-1.1822764	0.055555556	0.30451053	1.0	3278	tags=19%, list=11%, signal=22%
REACTOME_SYNTHESIS_OF_PIPS_AT_THE_LATE_ENDOSOME_MEMBRANE	REACTOME_SYNTHESIS_OF_PIPS_AT_THE_LATE_ENDOSOME_MEMBRANE		10	-0.500999	-1.1821467	0.2907268	0.3045713	1.0	3372	tags=30%, list=11%, signal=34%
GSE28737_BCL6_HET_VS_BCL6_KO_MARGINAL_ZONE_BCELL_DN	GSE28737_BCL6_HET_VS_BCL6_KO_MARGINAL_ZONE_BCELL_DN		185	-0.26766124	-1.1819385	0.078125	0.304759	1.0	3335	tags=22%, list=11%, signal=25%
GSE13484_3H_UNSTIM_VS_YF17D_VACCINE_STIM_PBMC_UP	GSE13484_3H_UNSTIM_VS_YF17D_VACCINE_STIM_PBMC_UP		189	-0.2646251	-1.1816236	0.09448819	0.30512056	1.0	3899	tags=22%, list=13%, signal=25%
GSE17186_NAIVE_VS_CD21LOW_TRANSITIONAL_BCELL_CORD_BLOOD_DN	GSE17186_NAIVE_VS_CD21LOW_TRANSITIONAL_BCELL_CORD_BLOOD_DN		185	-0.2705414	-1.1814989	0.06153846	0.30515906	1.0	3906	tags=26%, list=13%, signal=30%
PROTEIN_TARGETING_TO_MITOCHONDRION	PROTEIN_TARGETING_TO_MITOCHONDRION		11	-0.47466165	-1.1814884	0.25	0.30502066	1.0	6967	tags=45%, list=23%, signal=59%
GSE19401_PLN_VS_PEYERS_PATCH_FOLLICULAR_DC_UP	GSE19401_PLN_VS_PEYERS_PATCH_FOLLICULAR_DC_UP		170	-0.2702973	-1.181434	0.06535948	0.30494684	1.0	2745	tags=17%, list=9%, signal=19%
GSE23321_CENTRAL_VS_EFFECTOR_MEMORY_CD8_TCELL_DN	GSE23321_CENTRAL_VS_EFFECTOR_MEMORY_CD8_TCELL_DN		181	-0.26782206	-1.181268	0.047244094	0.30506554	1.0	6189	tags=38%, list=20%, signal=47%
CELLULAR_POLYSACCHARIDE_METABOLIC_PROCESS	CELLULAR_POLYSACCHARIDE_METABOLIC_PROCESS		16	-0.42646056	-1.1811354	0.23626374	0.30512977	1.0	4342	tags=31%, list=14%, signal=36%
GSE5542_IFNG_VS_IFNA_AND_IFNG_TREATED_EPITHELIAL_CELLS_6H_UP	GSE5542_IFNG_VS_IFNA_AND_IFNG_TREATED_EPITHELIAL_CELLS_6H_UP		176	-0.26742363	-1.1810539	0.07377049	0.3050957	1.0	4241	tags=24%, list=14%, signal=28%
GSE17721_LPS_VS_PAM3CSK4_1H_BMDM_UP	GSE17721_LPS_VS_PAM3CSK4_1H_BMDM_UP		179	-0.27239862	-1.1807103	0.08396947	0.30551428	1.0	3570	tags=17%, list=12%, signal=19%
GSE360_CTRL_VS_M_TUBERCULOSIS_MAC_UP	GSE360_CTRL_VS_M_TUBERCULOSIS_MAC_UP		180	-0.26871654	-1.1803288	0.074074075	0.30602553	1.0	3847	tags=22%, list=13%, signal=25%
GNF2_PA2G4	GNF2_PA2G4		78	-0.299989	-1.1801616	0.17083333	0.30615985	1.0	6225	tags=31%, list=20%, signal=39%
GSE10325_LUPUS_CD4_TCELL_VS_LUPUS_BCELL_DN	GSE10325_LUPUS_CD4_TCELL_VS_LUPUS_BCELL_DN		171	-0.26591608	-1.1801397	0.09090909	0.30604425	1.0	3269	tags=20%, list=11%, signal=22%
RIBONUCLEOPROTEIN_COMPLEX	RIBONUCLEOPROTEIN_COMPLEX		140	-0.27860013	-1.180097	0.08176101	0.30595726	1.0	4206	tags=19%, list=14%, signal=22%
GSE36476_YOUNG_VS_OLD_DONOR_MEMORY_CD4_TCELL_40H_TSST_ACT_UP	GSE36476_YOUNG_VS_OLD_DONOR_MEMORY_CD4_TCELL_40H_TSST_ACT_UP		142	-0.27342182	-1.1800786	0.14880952	0.3058328	1.0	3547	tags=20%, list=12%, signal=22%
CHEN_LIVER_METABOLISM_QTL_CIS	CHEN_LIVER_METABOLISM_QTL_CIS		77	-0.30579796	-1.1798044	0.1574074	0.30612418	1.0	4310	tags=26%, list=14%, signal=30%
REACTOME_SYNTHESIS_OF_VERY_LONG_CHAIN_FATTY_ACYL_COAS	REACTOME_SYNTHESIS_OF_VERY_LONG_CHAIN_FATTY_ACYL_COAS		13	-0.46414587	-1.1795346	0.23913044	0.30643076	1.0	2993	tags=31%, list=10%, signal=34%
GSE1460_DP_THYMOCYTE_VS_THYMIC_STROMAL_CELL_UP	GSE1460_DP_THYMOCYTE_VS_THYMIC_STROMAL_CELL_UP		165	-0.27142432	-1.1794888	0.104166664	0.30635813	1.0	5997	tags=33%, list=20%, signal=41%
CROONQUIST_NRAS_VS_STROMAL_STIMULATION_UP	CROONQUIST_NRAS_VS_STROMAL_STIMULATION_UP		40	-0.34850827	-1.1787869	0.18705036	0.30737334	1.0	1656	tags=18%, list=5%, signal=18%
GSE36078_UNTREATED_VS_AD5_T425A_HEXON_INF_IL1R_KO_MOUSE_LUNG_DC_UP	GSE36078_UNTREATED_VS_AD5_T425A_HEXON_INF_IL1R_KO_MOUSE_LUNG_DC_UP		157	-0.2752001	-1.1787297	0.12244898	0.3072974	1.0	5339	tags=23%, list=17%, signal=28%
LIPOPROTEIN_METABOLIC_PROCESS	LIPOPROTEIN_METABOLIC_PROCESS		31	-0.3622578	-1.1786315	0.20433436	0.30731246	1.0	6032	tags=39%, list=20%, signal=48%
GSE17721_CPG_VS_GARDIQUIMOD_0.5H_BMDM_DN	GSE17721_CPG_VS_GARDIQUIMOD_0.5H_BMDM_DN		184	-0.26902467	-1.1786054	0.093023255	0.30720368	1.0	5093	tags=27%, list=17%, signal=32%
STTTCRNTTT_V$IRF_Q6	STTTCRNTTT_V$IRF_Q6		165	-0.26930735	-1.1781951	0.108843535	0.30773807	1.0	5113	tags=29%, list=17%, signal=35%
GSE27241_WT_VS_RORGT_KO_TH17_POLARIZED_CD4_TCELL_UP	GSE27241_WT_VS_RORGT_KO_TH17_POLARIZED_CD4_TCELL_UP		146	-0.27696928	-1.1780417	0.10062893	0.30783883	1.0	6517	tags=43%, list=21%, signal=55%
TARTE_PLASMA_CELL_VS_B_LYMPHOCYTE_DN	TARTE_PLASMA_CELL_VS_B_LYMPHOCYTE_DN		36	-0.35359594	-1.1779644	0.21359223	0.30780005	1.0	2904	tags=31%, list=10%, signal=34%
MODULE_427	MODULE_427		102	-0.28580073	-1.1775517	0.11442786	0.30832985	1.0	3965	tags=23%, list=13%, signal=26%
GSE18148_CBFB_KO_VS_WT_TREG_UP	GSE18148_CBFB_KO_VS_WT_TREG_UP		145	-0.27461997	-1.1775116	0.10059172	0.30824107	1.0	3959	tags=21%, list=13%, signal=24%
GSE6259_33D1_POS_DC_VS_BCELL_DN	GSE6259_33D1_POS_DC_VS_BCELL_DN		132	-0.27764833	-1.1767486	0.1097561	0.30938157	1.0	6410	tags=36%, list=21%, signal=45%
GSE15330_LYMPHOID_MULTIPOTENT_VS_GRANULOCYTE_MONOCYTE_PROGENITOR_UP	GSE15330_LYMPHOID_MULTIPOTENT_VS_GRANULOCYTE_MONOCYTE_PROGENITOR_UP		172	-0.27049145	-1.1767446	0.0738255	0.30923426	1.0	3994	tags=23%, list=13%, signal=26%
AMINE_METABOLIC_PROCESS	AMINE_METABOLIC_PROCESS		127	-0.28451514	-1.176659	0.14044943	0.30924425	1.0	4698	tags=22%, list=15%, signal=26%
GSE2128_CTRL_VS_MIMETOPE_NEGATIVE_SELECTION_DP_THYMOCYTE_NOD_DN	GSE2128_CTRL_VS_MIMETOPE_NEGATIVE_SELECTION_DP_THYMOCYTE_NOD_DN		160	-0.27143833	-1.1762758	0.07801419	0.3097304	1.0	4375	tags=28%, list=14%, signal=33%
GSE27786_CD8_TCELL_VS_NKCELL_UP	GSE27786_CD8_TCELL_VS_NKCELL_UP		177	-0.2677708	-1.1761683	0.1037037	0.309735	1.0	3411	tags=24%, list=11%, signal=27%
GSE32986_UNSTIM_VS_GMCSF_AND_CURDLAN_HIGHDOSE_STIM_DC_DN	GSE32986_UNSTIM_VS_GMCSF_AND_CURDLAN_HIGHDOSE_STIM_DC_DN		170	-0.2697225	-1.1761637	0.103225805	0.3095839	1.0	5720	tags=30%, list=19%, signal=37%
NAKAYAMA_SOFT_TISSUE_TUMORS_PCA1_DN	NAKAYAMA_SOFT_TISSUE_TUMORS_PCA1_DN		56	-0.32087907	-1.1760057	0.17518248	0.30970192	1.0	2711	tags=20%, list=9%, signal=22%
MASSARWEH_RESPONSE_TO_ESTRADIOL	MASSARWEH_RESPONSE_TO_ESTRADIOL		52	-0.3309235	-1.1753961	0.1923077	0.31060824	1.0	1915	tags=23%, list=6%, signal=25%
STONER_ESOPHAGEAL_CARCINOGENESIS_DN	STONER_ESOPHAGEAL_CARCINOGENESIS_DN		5	-0.59912694	-1.1753678	0.30896226	0.3105085	1.0	4923	tags=60%, list=16%, signal=72%
HOEGERKORP_CD44_TARGETS_TEMPORAL_DN	HOEGERKORP_CD44_TARGETS_TEMPORAL_DN		21	-0.40173504	-1.1753404	0.26204818	0.31040046	1.0	5777	tags=48%, list=19%, signal=59%
CHR3Q23	CHR3Q23		22	-0.38926974	-1.1751709	0.23782235	0.31053048	1.0	5936	tags=32%, list=19%, signal=39%
GSE32986_GMCSF_VS_GMCSF_AND_CURDLAN_HIGHDOSE_STIM_DC_DN	GSE32986_GMCSF_VS_GMCSF_AND_CURDLAN_HIGHDOSE_STIM_DC_DN		165	-0.2697036	-1.1749569	0.08496732	0.3107334	1.0	3979	tags=22%, list=13%, signal=26%
GSE4142_NAIVE_VS_MEMORY_BCELL_DN	GSE4142_NAIVE_VS_MEMORY_BCELL_DN		140	-0.2761309	-1.1749464	0.10614525	0.31059462	1.0	4249	tags=21%, list=14%, signal=25%
GSE2770_UNTREATED_VS_TGFB_AND_IL4_TREATED_ACT_CD4_TCELL_4H_UP	GSE2770_UNTREATED_VS_TGFB_AND_IL4_TREATED_ACT_CD4_TCELL_4H_UP		179	-0.26784486	-1.1748518	0.082706764	0.31059054	1.0	3769	tags=23%, list=12%, signal=26%
TGCGCANK_UNKNOWN	TGCGCANK_UNKNOWN		497	-0.24394363	-1.1744844	0.035714287	0.3110742	1.0	5726	tags=26%, list=19%, signal=32%
GSE39820_CTRL_VS_TGFBETA3_IL6_IL23A_CD4_TCELL_DN	GSE39820_CTRL_VS_TGFBETA3_IL6_IL23A_CD4_TCELL_DN		181	-0.26883852	-1.1734117	0.08955224	0.3126907	1.0	3681	tags=24%, list=12%, signal=27%
GSE45365_WT_VS_IFNAR_KO_CD8A_DC_MCMV_INFECTION_DN	GSE45365_WT_VS_IFNAR_KO_CD8A_DC_MCMV_INFECTION_DN		136	-0.27861154	-1.173351	0.101604275	0.3126417	1.0	4934	tags=24%, list=16%, signal=29%
UDAYAKUMAR_MED1_TARGETS_UP	UDAYAKUMAR_MED1_TARGETS_UP		130	-0.27738836	-1.1733266	0.11	0.3125202	1.0	5947	tags=32%, list=19%, signal=39%
DENDRITE	DENDRITE		15	-0.438532	-1.1725869	0.27761194	0.31358856	1.0	3028	tags=20%, list=10%, signal=22%
GSE6092_UNSTIM_VS_IFNG_STIM_AND_B_BURGDORFERI_INF_ENDOTHELIAL_CELL_DN	GSE6092_UNSTIM_VS_IFNG_STIM_AND_B_BURGDORFERI_INF_ENDOTHELIAL_CELL_DN		147	-0.276054	-1.1725247	0.10429448	0.31353378	1.0	4081	tags=19%, list=13%, signal=22%
GSE3039_CD4_TCELL_VS_NKT_CELL_DN	GSE3039_CD4_TCELL_VS_NKT_CELL_DN		184	-0.2628036	-1.1724243	0.09090909	0.31356138	1.0	3204	tags=21%, list=10%, signal=23%
REACTOME_GLOBAL_GENOMIC_NER_GG_NER	REACTOME_GLOBAL_GENOMIC_NER_GG_NER		33	-0.35833254	-1.172011	0.21958457	0.31409982	1.0	6306	tags=36%, list=21%, signal=46%
[truncated: 1,385 more rows]
