# Supplementary material for: Peptidomimetic blockade of MYB in acute myeloid leukemia
Source: Nat Commun. 2018 Jan 9;9:110. doi: 10.1038/s41467-017-02618-6 (PMC5760651; doi:10.1038/s41467-017-02618-6)
Supplement: Supplementary file 5 — Supplementary Data 2 [file 41467_2017_2618_MOESM5_ESM.zip › gsea_report_for_na_pos_1484634961611.xls]

NAME	GS<br> follow link to MSigDB	GS DETAILS	SIZE	ES	NES	NOM p-val	FDR q-val	FWER p-val	RANK AT MAX	LEADING EDGE
HALLMARK_TNFA_SIGNALING_VIA_NFKB	HALLMARK_TNFA_SIGNALING_VIA_NFKB	Details ...	194	0.8021655	2.932357	0.0	0.0	0.0	1920	tags=57%, list=6%, signal=60%
PODAR_RESPONSE_TO_ADAPHOSTIN_UP	PODAR_RESPONSE_TO_ADAPHOSTIN_UP	Details ...	143	0.7859364	2.7675438	0.0	0.0	0.0	2504	tags=55%, list=8%, signal=59%
NAGASHIMA_NRG1_SIGNALING_UP	NAGASHIMA_NRG1_SIGNALING_UP	Details ...	162	0.7655802	2.74998	0.0	0.0	0.0	3123	tags=59%, list=10%, signal=65%
GHANDHI_DIRECT_IRRADIATION_UP	GHANDHI_DIRECT_IRRADIATION_UP	Details ...	91	0.8205776	2.7481713	0.0	0.0	0.0	2284	tags=58%, list=7%, signal=63%
STK33_UP	STK33_UP	Details ...	260	0.7348972	2.723896	0.0	0.0	0.0	3174	tags=46%, list=10%, signal=51%
GARGALOVIC_RESPONSE_TO_OXIDIZED_PHOSPHOLIPIDS_BLUE_UP	GARGALOVIC_RESPONSE_TO_OXIDIZED_PHOSPHOLIPIDS_BLUE_UP	Details ...	116	0.78235257	2.6924908	0.0	0.0	0.0	2352	tags=50%, list=8%, signal=54%
GSE9988_ANTI_TREM1_VS_CTRL_TREATED_MONOCYTES_UP	GSE9988_ANTI_TREM1_VS_CTRL_TREATED_MONOCYTES_UP	Details ...	180	0.74494606	2.6919584	0.0	0.0	0.0	2112	tags=46%, list=7%, signal=49%
PHONG_TNF_TARGETS_UP	PHONG_TNF_TARGETS_UP	Details ...	61	0.85870475	2.6896746	0.0	0.0	0.0	1737	tags=67%, list=6%, signal=71%
GSE9988_ANTI_TREM1_AND_LPS_VS_CTRL_TREATED_MONOCYTES_UP	GSE9988_ANTI_TREM1_AND_LPS_VS_CTRL_TREATED_MONOCYTES_UP	Details ...	173	0.74322826	2.6888506	0.0	0.0	0.0	3533	tags=53%, list=12%, signal=59%
NAGASHIMA_EGF_SIGNALING_UP	NAGASHIMA_EGF_SIGNALING_UP	Details ...	54	0.87757516	2.6804547	0.0	0.0	0.0	1066	tags=74%, list=3%, signal=77%
GALINDO_IMMUNE_RESPONSE_TO_ENTEROTOXIN	GALINDO_IMMUNE_RESPONSE_TO_ENTEROTOXIN	Details ...	83	0.8043572	2.6562304	0.0	0.0	0.0	3073	tags=61%, list=10%, signal=68%
CONCANNON_APOPTOSIS_BY_EPOXOMICIN_UP	CONCANNON_APOPTOSIS_BY_EPOXOMICIN_UP	Details ...	227	0.71187276	2.6463282	0.0	0.0	0.0	2376	tags=39%, list=8%, signal=42%
GSE9988_LOW_LPS_VS_CTRL_TREATED_MONOCYTE_UP	GSE9988_LOW_LPS_VS_CTRL_TREATED_MONOCYTE_UP	Details ...	171	0.7392664	2.6429932	0.0	0.0	0.0	3387	tags=49%, list=11%, signal=55%
GRAHAM_CML_QUIESCENT_VS_NORMAL_DIVIDING_UP	GRAHAM_CML_QUIESCENT_VS_NORMAL_DIVIDING_UP	Details ...	48	0.8712197	2.6410208	0.0	0.0	0.0	2098	tags=67%, list=7%, signal=71%
STK33_NOMO_UP	STK33_NOMO_UP	Details ...	259	0.7080971	2.636348	0.0	0.0	0.0	3604	tags=46%, list=12%, signal=51%
GSE19401_NAIVE_VS_IMMUNIZED_MOUSE_PLN_FOLLICULAR_DC_UP	GSE19401_NAIVE_VS_IMMUNIZED_MOUSE_PLN_FOLLICULAR_DC_UP	Details ...	188	0.72442913	2.635945	0.0	0.0	0.0	2958	tags=44%, list=10%, signal=48%
GSE14769_UNSTIM_VS_80MIN_LPS_BMDM_DN	GSE14769_UNSTIM_VS_80MIN_LPS_BMDM_DN	Details ...	180	0.73222667	2.6337337	0.0	0.0	0.0	2596	tags=47%, list=8%, signal=51%
SMIRNOV_RESPONSE_TO_IR_6HR_UP	SMIRNOV_RESPONSE_TO_IR_6HR_UP	Details ...	154	0.741293	2.6202657	0.0	0.0	0.0	2685	tags=49%, list=9%, signal=53%
GSE36891_POLYIC_TLR3_VS_PAM_TLR2_STIM_PERITONEAL_MACROPHAGE_UP	GSE36891_POLYIC_TLR3_VS_PAM_TLR2_STIM_PERITONEAL_MACROPHAGE_UP	Details ...	133	0.74831194	2.616643	0.0	0.0	0.0	1754	tags=37%, list=6%, signal=39%
SMIRNOV_RESPONSE_TO_IR_2HR_UP	SMIRNOV_RESPONSE_TO_IR_2HR_UP	Details ...	49	0.8594717	2.597561	0.0	0.0	0.0	2042	tags=65%, list=7%, signal=70%
GSE9988_LOW_LPS_VS_VEHICLE_TREATED_MONOCYTE_UP	GSE9988_LOW_LPS_VS_VEHICLE_TREATED_MONOCYTE_UP	Details ...	168	0.7202865	2.5928123	0.0	0.0	0.0	3387	tags=50%, list=11%, signal=56%
GSE46606_UNSTIM_VS_CD40L_IL2_IL5_1DAY_STIMULATED_IRF4HIGH_SORTED_BCELL_DN	GSE46606_UNSTIM_VS_CD40L_IL2_IL5_1DAY_STIMULATED_IRF4HIGH_SORTED_BCELL_DN	Details ...	177	0.7184	2.5893252	0.0	0.0	0.0	1910	tags=33%, list=6%, signal=35%
GHANDHI_BYSTANDER_IRRADIATION_UP	GHANDHI_BYSTANDER_IRRADIATION_UP	Details ...	72	0.79610413	2.5866673	0.0	0.0	0.0	3038	tags=64%, list=10%, signal=71%
ZWANG_CLASS_3_TRANSIENTLY_INDUCED_BY_EGF	ZWANG_CLASS_3_TRANSIENTLY_INDUCED_BY_EGF	Details ...	202	0.70399666	2.5802975	0.0	0.0	0.0	3012	tags=45%, list=10%, signal=49%
GSE9988_LPS_VS_VEHICLE_TREATED_MONOCYTE_UP	GSE9988_LPS_VS_VEHICLE_TREATED_MONOCYTE_UP	Details ...	166	0.7176023	2.579784	0.0	0.0	0.0	3093	tags=47%, list=10%, signal=52%
GSE9988_LPS_VS_CTRL_TREATED_MONOCYTE_UP	GSE9988_LPS_VS_CTRL_TREATED_MONOCYTE_UP	Details ...	166	0.7118024	2.5700026	0.0	0.0	0.0	3696	tags=48%, list=12%, signal=54%
STK33_SKM_UP	STK33_SKM_UP	Details ...	259	0.6867144	2.5675578	0.0	0.0	0.0	3490	tags=43%, list=11%, signal=48%
GSE14769_UNSTIM_VS_60MIN_LPS_BMDM_DN	GSE14769_UNSTIM_VS_60MIN_LPS_BMDM_DN	Details ...	182	0.7131497	2.5664861	0.0	0.0	0.0	2599	tags=46%, list=9%, signal=50%
GSE9988_ANTI_TREM1_VS_VEHICLE_TREATED_MONOCYTES_UP	GSE9988_ANTI_TREM1_VS_VEHICLE_TREATED_MONOCYTES_UP	Details ...	173	0.7101021	2.5565748	0.0	0.0	0.0	2599	tags=43%, list=9%, signal=47%
PICCALUGA_ANGIOIMMUNOBLASTIC_LYMPHOMA_DN	PICCALUGA_ANGIOIMMUNOBLASTIC_LYMPHOMA_DN	Details ...	128	0.7316257	2.552682	0.0	0.0	0.0	3456	tags=52%, list=11%, signal=59%
KAN_RESPONSE_TO_ARSENIC_TRIOXIDE	KAN_RESPONSE_TO_ARSENIC_TRIOXIDE	Details ...	113	0.7403905	2.5456903	0.0	0.0	0.0	2203	tags=41%, list=7%, signal=44%
DIRMEIER_LMP1_RESPONSE_EARLY	DIRMEIER_LMP1_RESPONSE_EARLY	Details ...	63	0.80622685	2.541729	0.0	0.0	0.0	1518	tags=57%, list=5%, signal=60%
GSE29617_CTRL_VS_DAY7_TIV_FLU_VACCINE_PBMC_2008_UP	GSE29617_CTRL_VS_DAY7_TIV_FLU_VACCINE_PBMC_2008_UP	Details ...	166	0.7070941	2.5407856	0.0	0.0	0.0	3282	tags=45%, list=11%, signal=50%
UZONYI_RESPONSE_TO_LEUKOTRIENE_AND_THROMBIN	UZONYI_RESPONSE_TO_LEUKOTRIENE_AND_THROMBIN	Details ...	35	0.89475965	2.534653	0.0	0.0	0.0	1268	tags=66%, list=4%, signal=68%
OSWALD_HEMATOPOIETIC_STEM_CELL_IN_COLLAGEN_GEL_UP	OSWALD_HEMATOPOIETIC_STEM_CELL_IN_COLLAGEN_GEL_UP	Details ...	214	0.6864101	2.5309396	0.0	0.0	0.0	1471	tags=30%, list=5%, signal=31%
GSE37605_TREG_VS_TCONV_NOD_FOXP3_FUSION_GFP_UP	GSE37605_TREG_VS_TCONV_NOD_FOXP3_FUSION_GFP_UP	Details ...	127	0.7326957	2.5281296	0.0	0.0	0.0	1557	tags=31%, list=5%, signal=32%
GSE9988_ANTI_TREM1_AND_LPS_VS_VEHICLE_TREATED_MONOCYTES_UP	GSE9988_ANTI_TREM1_AND_LPS_VS_VEHICLE_TREATED_MONOCYTES_UP	Details ...	163	0.7125412	2.523056	0.0	0.0	0.0	3533	tags=47%, list=12%, signal=53%
PETROVA_ENDOTHELIUM_LYMPHATIC_VS_BLOOD_DN	PETROVA_ENDOTHELIUM_LYMPHATIC_VS_BLOOD_DN	Details ...	139	0.7145219	2.5213208	0.0	0.0	0.0	2652	tags=38%, list=9%, signal=42%
GSE14769_UNSTIM_VS_40MIN_LPS_BMDM_DN	GSE14769_UNSTIM_VS_40MIN_LPS_BMDM_DN	Details ...	185	0.6982673	2.5191894	0.0	0.0	0.0	2599	tags=41%, list=9%, signal=45%
PRAMOONJAGO_SOX4_TARGETS_UP	PRAMOONJAGO_SOX4_TARGETS_UP	Details ...	51	0.8130642	2.5112638	0.0	0.0	0.0	1634	tags=51%, list=5%, signal=54%
GSE2706_UNSTIM_VS_2H_LPS_AND_R848_DC_DN	GSE2706_UNSTIM_VS_2H_LPS_AND_R848_DC_DN	Details ...	169	0.7063808	2.5040596	0.0	0.0	0.0	3403	tags=47%, list=11%, signal=53%
GSE27434_WT_VS_DNMT1_KO_TREG_DN	GSE27434_WT_VS_DNMT1_KO_TREG_DN	Details ...	187	0.69231176	2.5022297	0.0	0.0	0.0	3032	tags=42%, list=10%, signal=47%
GSE22140_HEALTHY_VS_ARTHRITIC_GERMFREE_MOUSE_CD4_TCELL_DN	GSE22140_HEALTHY_VS_ARTHRITIC_GERMFREE_MOUSE_CD4_TCELL_DN	Details ...	192	0.6909082	2.4970875	0.0	0.0	0.0	3282	tags=44%, list=11%, signal=49%
GSE3920_UNTREATED_VS_IFNG_TREATED_ENDOTHELIAL_CELL_UP	GSE3920_UNTREATED_VS_IFNG_TREATED_ENDOTHELIAL_CELL_UP	Details ...	130	0.7110582	2.4886563	0.0	0.0	0.0	2341	tags=38%, list=8%, signal=41%
ZHANG_RESPONSE_TO_IKK_INHIBITOR_AND_TNF_UP	ZHANG_RESPONSE_TO_IKK_INHIBITOR_AND_TNF_UP	Details ...	197	0.68223333	2.4830441	0.0	0.0	0.0	3191	tags=48%, list=10%, signal=54%
WINZEN_DEGRADED_VIA_KHSRP	WINZEN_DEGRADED_VIA_KHSRP	Details ...	85	0.7420585	2.4642518	0.0	0.0	0.0	3928	tags=49%, list=13%, signal=57%
GERY_CEBP_TARGETS	GERY_CEBP_TARGETS	Details ...	112	0.7208253	2.4615407	0.0	0.0	0.0	2209	tags=41%, list=7%, signal=44%
PHONG_TNF_RESPONSE_VIA_P38_PARTIAL	PHONG_TNF_RESPONSE_VIA_P38_PARTIAL	Details ...	149	0.68756986	2.4606378	0.0	0.0	0.0	3154	tags=49%, list=10%, signal=54%
AMIT_EGF_RESPONSE_40_HELA	AMIT_EGF_RESPONSE_40_HELA	Details ...	41	0.8546954	2.4572022	0.0	0.0	0.0	910	tags=51%, list=3%, signal=53%
GSE12392_IFNAR_KO_VS_IFNB_KO_CD8_NEG_SPLEEN_DC_UP	GSE12392_IFNAR_KO_VS_IFNB_KO_CD8_NEG_SPLEEN_DC_UP	Details ...	176	0.6821754	2.4566197	0.0	0.0	0.0	3399	tags=43%, list=11%, signal=48%
GSE2706_UNSTIM_VS_2H_R848_DC_DN	GSE2706_UNSTIM_VS_2H_R848_DC_DN	Details ...	170	0.6901523	2.456279	0.0	0.0	0.0	3373	tags=45%, list=11%, signal=51%
CHEN_LVAD_SUPPORT_OF_FAILING_HEART_UP	CHEN_LVAD_SUPPORT_OF_FAILING_HEART_UP	Details ...	90	0.7306088	2.4550328	0.0	0.0	0.0	1746	tags=41%, list=6%, signal=43%
GARGALOVIC_RESPONSE_TO_OXIDIZED_PHOSPHOLIPIDS_TURQUOISE_UP	GARGALOVIC_RESPONSE_TO_OXIDIZED_PHOSPHOLIPIDS_TURQUOISE_UP	Details ...	73	0.7571035	2.4504702	0.0	0.0	0.0	3601	tags=58%, list=12%, signal=65%
GSE34392_ST2_KO_VS_WT_DAY8_LCMV_EFFECTOR_CD8_TCELL_DN	GSE34392_ST2_KO_VS_WT_DAY8_LCMV_EFFECTOR_CD8_TCELL_DN	Details ...	180	0.67724437	2.4500725	0.0	0.0	0.0	3144	tags=43%, list=10%, signal=47%
GSE36891_UNSTIM_VS_POLYIC_TLR3_STIM_PERITONEAL_MACROPHAGE_UP	GSE36891_UNSTIM_VS_POLYIC_TLR3_STIM_PERITONEAL_MACROPHAGE_UP	Details ...	122	0.7109558	2.4490318	0.0	0.0	0.0	1821	tags=34%, list=6%, signal=36%
GSE19923_WT_VS_HEB_AND_E2A_KO_DP_THYMOCYTE_DN	GSE19923_WT_VS_HEB_AND_E2A_KO_DP_THYMOCYTE_DN	Details ...	191	0.6710778	2.4480395	0.0	0.0	0.0	2599	tags=38%, list=9%, signal=42%
HINATA_NFKB_TARGETS_KERATINOCYTE_UP	HINATA_NFKB_TARGETS_KERATINOCYTE_UP	Details ...	82	0.7410305	2.4415038	0.0	0.0	0.0	2337	tags=44%, list=8%, signal=47%
KERLEY_RESPONSE_TO_CISPLATIN_UP	KERLEY_RESPONSE_TO_CISPLATIN_UP	Details ...	41	0.83639526	2.4414737	0.0	0.0	0.0	2684	tags=68%, list=9%, signal=75%
BILD_HRAS_ONCOGENIC_SIGNATURE	BILD_HRAS_ONCOGENIC_SIGNATURE	Details ...	232	0.66089106	2.441098	0.0	0.0	0.0	3446	tags=41%, list=11%, signal=45%
WARTERS_RESPONSE_TO_IR_SKIN	WARTERS_RESPONSE_TO_IR_SKIN	Details ...	69	0.76046073	2.44109	0.0	0.0	0.0	3577	tags=58%, list=12%, signal=66%
GSE42021_CD24HI_TREG_VS_CD24HI_TCONV_THYMUS_DN	GSE42021_CD24HI_TREG_VS_CD24HI_TCONV_THYMUS_DN	Details ...	184	0.6781905	2.4400353	0.0	0.0	0.0	2991	tags=38%, list=10%, signal=42%
WARTERS_IR_RESPONSE_5GY	WARTERS_IR_RESPONSE_5GY	Details ...	40	0.83078593	2.4289775	0.0	0.0	0.0	2942	tags=68%, list=10%, signal=75%
SEKI_INFLAMMATORY_RESPONSE_LPS_UP	SEKI_INFLAMMATORY_RESPONSE_LPS_UP	Details ...	69	0.7572757	2.4260592	0.0	0.0	0.0	2167	tags=46%, list=7%, signal=50%
BURTON_ADIPOGENESIS_PEAK_AT_2HR	BURTON_ADIPOGENESIS_PEAK_AT_2HR	Details ...	48	0.80754465	2.4238203	0.0	0.0	0.0	1268	tags=54%, list=4%, signal=56%
CROONQUIST_STROMAL_STIMULATION_UP	CROONQUIST_STROMAL_STIMULATION_UP	Details ...	51	0.7980046	2.4155571	0.0	0.0	0.0	1812	tags=39%, list=6%, signal=42%
HALLMARK_APOPTOSIS	HALLMARK_APOPTOSIS	Details ...	150	0.6856709	2.4154928	0.0	0.0	0.0	2297	tags=35%, list=8%, signal=38%
GSE7219_WT_VS_NIK_NFKB2_KO_DC_UP	GSE7219_WT_VS_NIK_NFKB2_KO_DC_UP	Details ...	176	0.6669931	2.4079545	0.0	0.0	0.0	3326	tags=42%, list=11%, signal=47%
GSE9988_ANTI_TREM1_VS_ANTI_TREM1_AND_LPS_MONOCYTE_DN	GSE9988_ANTI_TREM1_VS_ANTI_TREM1_AND_LPS_MONOCYTE_DN	Details ...	163	0.67714876	2.406778	0.0	0.0	0.0	3387	tags=45%, list=11%, signal=51%
GSE3920_UNTREATED_VS_IFNA_TREATED_FIBROBLAST_UP	GSE3920_UNTREATED_VS_IFNA_TREATED_FIBROBLAST_UP	Details ...	156	0.67396945	2.4050803	0.0	0.0	0.0	2992	tags=42%, list=10%, signal=47%
KRIGE_AMINO_ACID_DEPRIVATION	KRIGE_AMINO_ACID_DEPRIVATION	Details ...	29	0.869009	2.4017892	0.0	0.0	0.0	2203	tags=76%, list=7%, signal=82%
KIM_WT1_TARGETS_UP	KIM_WT1_TARGETS_UP	Details ...	195	0.65915924	2.40167	0.0	0.0	0.0	4284	tags=47%, list=14%, signal=55%
VILIMAS_NOTCH1_TARGETS_UP	VILIMAS_NOTCH1_TARGETS_UP	Details ...	47	0.7878892	2.4010494	0.0	0.0	0.0	1518	tags=45%, list=5%, signal=47%
HALLMARK_P53_PATHWAY	HALLMARK_P53_PATHWAY	Details ...	193	0.66462064	2.3948698	0.0	0.0	0.0	2985	tags=44%, list=10%, signal=49%
CHEN_HOXA5_TARGETS_9HR_UP	CHEN_HOXA5_TARGETS_9HR_UP	Details ...	205	0.65881234	2.3917205	0.0	0.0	0.0	3761	tags=41%, list=12%, signal=47%
WIERENGA_STAT5A_TARGETS_GROUP2	WIERENGA_STAT5A_TARGETS_GROUP2	Details ...	52	0.77409154	2.3841043	0.0	0.0	0.0	2179	tags=54%, list=7%, signal=58%
PEDERSEN_METASTASIS_BY_ERBB2_ISOFORM_1	PEDERSEN_METASTASIS_BY_ERBB2_ISOFORM_1	Details ...	42	0.8094299	2.3828955	0.0	0.0	0.0	1673	tags=48%, list=5%, signal=50%
BUYTAERT_PHOTODYNAMIC_THERAPY_STRESS_UP	BUYTAERT_PHOTODYNAMIC_THERAPY_STRESS_UP	Details ...	771	0.60659283	2.3828058	0.0	0.0	0.0	3652	tags=36%, list=12%, signal=40%
HELLER_SILENCED_BY_METHYLATION_DN	HELLER_SILENCED_BY_METHYLATION_DN	Details ...	97	0.7100325	2.3821878	0.0	0.0	0.0	2884	tags=47%, list=9%, signal=52%
GSE2706_UNSTIM_VS_2H_LPS_DC_DN	GSE2706_UNSTIM_VS_2H_LPS_DC_DN	Details ...	165	0.6670568	2.381206	0.0	0.0	0.0	4218	tags=49%, list=14%, signal=57%
AMIT_EGF_RESPONSE_60_HELA	AMIT_EGF_RESPONSE_60_HELA	Details ...	43	0.80897665	2.379306	0.0	0.0	0.0	1461	tags=51%, list=5%, signal=54%
REACTOME_RNA_POL_I_PROMOTER_OPENING	REACTOME_RNA_POL_I_PROMOTER_OPENING	Details ...	49	0.7780868	2.3771741	0.0	0.0	0.0	2386	tags=55%, list=8%, signal=60%
AMIT_SERUM_RESPONSE_40_MCF10A	AMIT_SERUM_RESPONSE_40_MCF10A	Details ...	31	0.8389704	2.3766108	0.0	0.0	0.0	872	tags=48%, list=3%, signal=50%
DORN_ADENOVIRUS_INFECTION_24HR_DN	DORN_ADENOVIRUS_INFECTION_24HR_DN	Details ...	40	0.80685145	2.37464	0.0	0.0	0.0	2955	tags=58%, list=10%, signal=64%
WANG_METHYLATED_IN_BREAST_CANCER	WANG_METHYLATED_IN_BREAST_CANCER	Details ...	31	0.85606927	2.3711255	0.0	0.0	0.0	2965	tags=68%, list=10%, signal=75%
KIM_WT1_TARGETS_8HR_UP	KIM_WT1_TARGETS_8HR_UP	Details ...	153	0.6733139	2.3710048	0.0	0.0	0.0	3475	tags=39%, list=11%, signal=43%
NOJIMA_SFRP2_TARGETS_UP	NOJIMA_SFRP2_TARGETS_UP	Details ...	29	0.8698698	2.3705258	0.0	0.0	0.0	1486	tags=62%, list=5%, signal=65%
GROSS_HYPOXIA_VIA_ELK3_DN	GROSS_HYPOXIA_VIA_ELK3_DN	Details ...	141	0.67833114	2.3703728	0.0	0.0	0.0	3073	tags=40%, list=10%, signal=45%
GSE37301_HEMATOPOIETIC_STEM_CELL_VS_RAG2_KO_NK_CELL_DN	GSE37301_HEMATOPOIETIC_STEM_CELL_VS_RAG2_KO_NK_CELL_DN	Details ...	169	0.6617211	2.3615725	0.0	0.0	0.0	3054	tags=38%, list=10%, signal=42%
GSE360_HIGH_DOSE_B_MALAYI_VS_M_TUBERCULOSIS_DC_DN	GSE360_HIGH_DOSE_B_MALAYI_VS_M_TUBERCULOSIS_DC_DN	Details ...	177	0.6494238	2.358011	0.0	0.0	0.0	2841	tags=40%, list=9%, signal=43%
GSE22196_HEALTHY_VS_OBESE_MOUSE_SKIN_GAMMADELTA_TCELL_DN	GSE22196_HEALTHY_VS_OBESE_MOUSE_SKIN_GAMMADELTA_TCELL_DN	Details ...	191	0.6505757	2.357192	0.0	0.0	0.0	2965	tags=35%, list=10%, signal=39%
GESERICK_TERT_TARGETS_DN	GESERICK_TERT_TARGETS_DN	Details ...	21	0.9129573	2.352558	0.0	0.0	0.0	1349	tags=76%, list=4%, signal=80%
PLASARI_TGFB1_TARGETS_10HR_UP	PLASARI_TGFB1_TARGETS_10HR_UP	Details ...	181	0.6527242	2.3487475	0.0	0.0	0.0	3110	tags=38%, list=10%, signal=42%
GSE22886_DAY0_VS_DAY1_MONOCYTE_IN_CULTURE_DN	GSE22886_DAY0_VS_DAY1_MONOCYTE_IN_CULTURE_DN	Details ...	188	0.64580774	2.338949	0.0	0.0	0.0	2473	tags=34%, list=8%, signal=37%
LINDSTEDT_DENDRITIC_CELL_MATURATION_B	LINDSTEDT_DENDRITIC_CELL_MATURATION_B	Details ...	49	0.7714552	2.3388672	0.0	0.0	0.0	2844	tags=55%, list=9%, signal=61%
DORN_ADENOVIRUS_INFECTION_32HR_DN	DORN_ADENOVIRUS_INFECTION_32HR_DN	Details ...	35	0.8148382	2.338559	0.0	0.0	0.0	2955	tags=57%, list=10%, signal=63%
GRAHAM_NORMAL_QUIESCENT_VS_NORMAL_DIVIDING_UP	GRAHAM_NORMAL_QUIESCENT_VS_NORMAL_DIVIDING_UP	Details ...	57	0.7453285	2.3360498	0.0	0.0	0.0	3123	tags=60%, list=10%, signal=66%
SARRIO_EPITHELIAL_MESENCHYMAL_TRANSITION_DN	SARRIO_EPITHELIAL_MESENCHYMAL_TRANSITION_DN	Details ...	130	0.6678384	2.3344724	0.0	0.0	0.0	3201	tags=42%, list=10%, signal=47%
GSE37301_PRO_BCELL_VS_GRANULOCYTE_MONOCYTE_PROGENITOR_UP	GSE37301_PRO_BCELL_VS_GRANULOCYTE_MONOCYTE_PROGENITOR_UP	Details ...	125	0.6743478	2.332248	0.0	0.0	0.0	1452	tags=26%, list=5%, signal=27%
GSE3920_IFNA_VS_IFNG_TREATED_ENDOTHELIAL_CELL_UP	GSE3920_IFNA_VS_IFNG_TREATED_ENDOTHELIAL_CELL_UP	Details ...	158	0.6471696	2.3315194	0.0	0.0	0.0	3573	tags=42%, list=12%, signal=47%
GSE32986_CURDLAN_HIGHDOSE_VS_GMCSF_AND_CURDLAN_HIGHDOSE_STIM_DC_DN	GSE32986_CURDLAN_HIGHDOSE_VS_GMCSF_AND_CURDLAN_HIGHDOSE_STIM_DC_DN	Details ...	189	0.6432464	2.3300686	0.0	0.0	0.0	3282	tags=40%, list=11%, signal=44%
GSE42021_TREG_PLN_VS_CD24HI_TREG_THYMUS_UP	GSE42021_TREG_PLN_VS_CD24HI_TREG_THYMUS_UP	Details ...	184	0.64742905	2.3299513	0.0	0.0	0.0	2955	tags=36%, list=10%, signal=39%
DORN_ADENOVIRUS_INFECTION_48HR_DN	DORN_ADENOVIRUS_INFECTION_48HR_DN	Details ...	35	0.8085154	2.3241227	0.0	0.0	0.0	2962	tags=57%, list=10%, signal=63%
KANNAN_TP53_TARGETS_UP	KANNAN_TP53_TARGETS_UP	Details ...	54	0.7481707	2.3237083	0.0	0.0	0.0	3743	tags=48%, list=12%, signal=55%
GSE21360_SECONDARY_VS_QUATERNARY_MEMORY_CD8_TCELL_UP	GSE21360_SECONDARY_VS_QUATERNARY_MEMORY_CD8_TCELL_UP	Details ...	159	0.6503051	2.3231096	0.0	0.0	0.0	3019	tags=41%, list=10%, signal=45%
GSE26343_UNSTIM_VS_LPS_STIM_NFAT5_KO_MACROPHAGE_DN	GSE26343_UNSTIM_VS_LPS_STIM_NFAT5_KO_MACROPHAGE_DN	Details ...	190	0.6416484	2.3221672	0.0	0.0	0.0	3282	tags=39%, list=11%, signal=43%
PLASARI_TGFB1_TARGETS_1HR_UP	PLASARI_TGFB1_TARGETS_1HR_UP	Details ...	33	0.8065983	2.3220942	0.0	0.0	0.0	1288	tags=55%, list=4%, signal=57%
IGLESIAS_E2F_TARGETS_UP	IGLESIAS_E2F_TARGETS_UP	Details ...	133	0.6630164	2.3189034	0.0	0.0	0.0	5652	tags=51%, list=19%, signal=62%
GENTILE_UV_LOW_DOSE_UP	GENTILE_UV_LOW_DOSE_UP	Details ...	27	0.86434275	2.31735	0.0	0.0	0.0	890	tags=44%, list=3%, signal=46%
HELLER_HDAC_TARGETS_SILENCED_BY_METHYLATION_UP	HELLER_HDAC_TARGETS_SILENCED_BY_METHYLATION_UP	Details ...	389	0.6101699	2.3168008	0.0	0.0	0.0	4898	tags=42%, list=16%, signal=50%
AMIT_EGF_RESPONSE_120_HELA	AMIT_EGF_RESPONSE_120_HELA	Details ...	62	0.7267875	2.314327	0.0	0.0	0.0	2844	tags=47%, list=9%, signal=51%
PASINI_SUZ12_TARGETS_DN	PASINI_SUZ12_TARGETS_DN	Details ...	282	0.6150958	2.3122628	0.0	0.0	0.0	3214	tags=32%, list=11%, signal=36%
GSE41176_UNSTIM_VS_ANTI_IGM_STIM_BCELL_1H_UP	GSE41176_UNSTIM_VS_ANTI_IGM_STIM_BCELL_1H_UP	Details ...	180	0.64785606	2.312134	0.0	0.0	0.0	3214	tags=39%, list=11%, signal=43%
KOBAYASHI_EGFR_SIGNALING_6HR_DN	KOBAYASHI_EGFR_SIGNALING_6HR_DN	Details ...	17	0.9271104	2.3106055	0.0	0.0	0.0	1082	tags=71%, list=4%, signal=73%
GSE19198_CTRL_VS_IL21_TREATED_TCELL_24H_UP	GSE19198_CTRL_VS_IL21_TREATED_TCELL_24H_UP	Details ...	183	0.6404641	2.3078473	0.0	0.0	0.0	3143	tags=37%, list=10%, signal=41%
GSE360_LOW_DOSE_B_MALAYI_VS_M_TUBERCULOSIS_DC_DN	GSE360_LOW_DOSE_B_MALAYI_VS_M_TUBERCULOSIS_DC_DN	Details ...	183	0.641185	2.304095	0.0	0.0	0.0	3044	tags=36%, list=10%, signal=40%
HINATA_NFKB_TARGETS_FIBROBLAST_UP	HINATA_NFKB_TARGETS_FIBROBLAST_UP	Details ...	77	0.7095646	2.3037498	0.0	0.0	0.0	2337	tags=39%, list=8%, signal=42%
MODULE_2	MODULE_2	Details ...	324	0.6079386	2.3033552	0.0	0.0	0.0	3201	tags=33%, list=10%, signal=36%
GARGALOVIC_RESPONSE_TO_OXIDIZED_PHOSPHOLIPIDS_MAGENTA_UP	GARGALOVIC_RESPONSE_TO_OXIDIZED_PHOSPHOLIPIDS_MAGENTA_UP	Details ...	25	0.85049385	2.302692	0.0	0.0	0.0	2179	tags=68%, list=7%, signal=73%
GSE40666_STAT1_KO_VS_STAT4_KO_CD8_TCELL_WITH_IFNA_STIM_90MIN_DN	GSE40666_STAT1_KO_VS_STAT4_KO_CD8_TCELL_WITH_IFNA_STIM_90MIN_DN	Details ...	125	0.65518105	2.299462	0.0	0.0	0.0	1193	tags=26%, list=4%, signal=27%
NEMETH_INFLAMMATORY_RESPONSE_LPS_UP	NEMETH_INFLAMMATORY_RESPONSE_LPS_UP	Details ...	85	0.69661766	2.298789	0.0	0.0	0.0	1416	tags=36%, list=5%, signal=38%
TIAN_TNF_SIGNALING_VIA_NFKB	TIAN_TNF_SIGNALING_VIA_NFKB	Details ...	27	0.8436645	2.2977538	0.0	0.0	0.0	2337	tags=63%, list=8%, signal=68%
REACTOME_AMYLOIDS	REACTOME_AMYLOIDS	Details ...	62	0.73378557	2.2928398	0.0	0.0	0.0	2386	tags=48%, list=8%, signal=52%
CYTOKINE_ACTIVITY	CYTOKINE_ACTIVITY	Details ...	76	0.7003637	2.2918549	0.0	0.0	0.0	2905	tags=29%, list=10%, signal=32%
TONKS_TARGETS_OF_RUNX1_RUNX1T1_FUSION_HSC_UP	TONKS_TARGETS_OF_RUNX1_RUNX1T1_FUSION_HSC_UP	Details ...	163	0.6427646	2.2913802	0.0	0.0	0.0	3113	tags=39%, list=10%, signal=43%
DALESSIO_TSA_RESPONSE	DALESSIO_TSA_RESPONSE	Details ...	18	0.9287791	2.2899795	0.0	0.0	0.0	794	tags=72%, list=3%, signal=74%
GSE14769_UNSTIM_VS_120MIN_LPS_BMDM_DN	GSE14769_UNSTIM_VS_120MIN_LPS_BMDM_DN	Details ...	181	0.6301985	2.2880058	0.0	0.0	0.0	3784	tags=43%, list=12%, signal=49%
NAKAJIMA_MAST_CELL	NAKAJIMA_MAST_CELL	Details ...	36	0.79952294	2.2859247	0.0	0.0	0.0	2171	tags=47%, list=7%, signal=51%
LINDSTEDT_DENDRITIC_CELL_MATURATION_A	LINDSTEDT_DENDRITIC_CELL_MATURATION_A	Details ...	60	0.7235366	2.281697	0.0	0.0	0.0	3282	tags=52%, list=11%, signal=58%
HARRIS_HYPOXIA	HARRIS_HYPOXIA	Details ...	76	0.7094887	2.2806988	0.0	0.0	0.0	2883	tags=37%, list=9%, signal=41%
MITSIADES_RESPONSE_TO_APLIDIN_UP	MITSIADES_RESPONSE_TO_APLIDIN_UP	Details ...	396	0.60057646	2.2788393	0.0	0.0	0.0	3696	tags=38%, list=12%, signal=42%
GENTILE_UV_HIGH_DOSE_UP	GENTILE_UV_HIGH_DOSE_UP	Details ...	21	0.8803817	2.276828	0.0	0.0	0.0	776	tags=48%, list=3%, signal=49%
GSE9988_LOW_LPS_VS_ANTI_TREM1_AND_LPS_MONOCYTE_DN	GSE9988_LOW_LPS_VS_ANTI_TREM1_AND_LPS_MONOCYTE_DN	Details ...	173	0.63070154	2.2768106	0.0	0.0	0.0	3266	tags=38%, list=11%, signal=42%
AMIT_SERUM_RESPONSE_60_MCF10A	AMIT_SERUM_RESPONSE_60_MCF10A	Details ...	53	0.74321616	2.2732272	0.0	0.0	0.0	2694	tags=45%, list=9%, signal=50%
GSE369_PRE_VS_POST_IL6_INJECTION_SOCS3_KO_LIVER_UP	GSE369_PRE_VS_POST_IL6_INJECTION_SOCS3_KO_LIVER_UP	Details ...	189	0.6212144	2.2715852	0.0	0.0	0.0	6435	tags=57%, list=21%, signal=71%
KHETCHOUMIAN_TRIM24_TARGETS_UP	KHETCHOUMIAN_TRIM24_TARGETS_UP	Details ...	42	0.780016	2.2680337	0.0	0.0	0.0	2955	tags=55%, list=10%, signal=61%
MISSIAGLIA_REGULATED_BY_METHYLATION_UP	MISSIAGLIA_REGULATED_BY_METHYLATION_UP	Details ...	113	0.665778	2.2666688	0.0	0.0	0.0	2504	tags=39%, list=8%, signal=42%
HALLMARK_CHOLESTEROL_HOMEOSTASIS	HALLMARK_CHOLESTEROL_HOMEOSTASIS	Details ...	67	0.7079977	2.2664564	0.0	0.0	0.0	3625	tags=45%, list=12%, signal=51%
GSE18791_CTRL_VS_NEWCASTLE_VIRUS_DC_2H_DN	GSE18791_CTRL_VS_NEWCASTLE_VIRUS_DC_2H_DN	Details ...	142	0.6393977	2.265758	0.0	0.0	0.0	3093	tags=36%, list=10%, signal=40%
MODULE_1	MODULE_1	Details ...	311	0.5954387	2.2644904	0.0	0.0	0.0	3123	tags=30%, list=10%, signal=33%
MCBRYAN_PUBERTAL_TGFB1_TARGETS_DN	MCBRYAN_PUBERTAL_TGFB1_TARGETS_DN	Details ...	49	0.7419674	2.2636657	0.0	0.0	0.0	3013	tags=47%, list=10%, signal=52%
DAZARD_UV_RESPONSE_CLUSTER_G2	DAZARD_UV_RESPONSE_CLUSTER_G2	Details ...	27	0.8392229	2.2636254	0.0	0.0	0.0	3044	tags=63%, list=10%, signal=70%
BOQUEST_STEM_CELL_CULTURED_VS_FRESH_UP	BOQUEST_STEM_CELL_CULTURED_VS_FRESH_UP	Details ...	365	0.59213686	2.2631595	0.0	0.0	0.0	3537	tags=34%, list=12%, signal=38%
GRAHAM_CML_QUIESCENT_VS_CML_DIVIDING_UP	GRAHAM_CML_QUIESCENT_VS_CML_DIVIDING_UP	Details ...	19	0.87838906	2.2623546	0.0	0.0	0.0	2061	tags=58%, list=7%, signal=62%
GAJATE_RESPONSE_TO_TRABECTEDIN_UP	GAJATE_RESPONSE_TO_TRABECTEDIN_UP	Details ...	60	0.73358375	2.2578356	0.0	0.0	0.0	4930	tags=58%, list=16%, signal=69%
CHUANG_OXIDATIVE_STRESS_RESPONSE_UP	CHUANG_OXIDATIVE_STRESS_RESPONSE_UP	Details ...	26	0.8418096	2.25694	0.0	0.0	0.0	1361	tags=58%, list=4%, signal=60%
GSE29617_CTRL_VS_TIV_FLU_VACCINE_PBMC_2008_UP	GSE29617_CTRL_VS_TIV_FLU_VACCINE_PBMC_2008_UP	Details ...	153	0.63339424	2.2565637	0.0	0.0	0.0	4538	tags=46%, list=15%, signal=54%
CHIBA_RESPONSE_TO_TSA	CHIBA_RESPONSE_TO_TSA	Details ...	45	0.75984544	2.2564309	0.0	0.0	0.0	2211	tags=42%, list=7%, signal=45%
GSE42724_MEMORY_VS_B1_BCELL_DN	GSE42724_MEMORY_VS_B1_BCELL_DN	Details ...	170	0.6287845	2.2562222	0.0	0.0	0.0	3641	tags=41%, list=12%, signal=46%
MAHADEVAN_RESPONSE_TO_MP470_DN	MAHADEVAN_RESPONSE_TO_MP470_DN	Details ...	19	0.8885718	2.255205	0.0	0.0	0.0	1349	tags=84%, list=4%, signal=88%
PID_P53_DOWNSTREAM_PATHWAY	PID_P53_DOWNSTREAM_PATHWAY	Details ...	127	0.64990944	2.255171	0.0	0.0	0.0	3142	tags=36%, list=10%, signal=40%
JECHLINGER_EPITHELIAL_TO_MESENCHYMAL_TRANSITION_DN	JECHLINGER_EPITHELIAL_TO_MESENCHYMAL_TRANSITION_DN	Details ...	60	0.7186529	2.254162	0.0	0.0	0.0	1843	tags=38%, list=6%, signal=41%
GSE21360_PRIMARY_VS_QUATERNARY_MEMORY_CD8_TCELL_UP	GSE21360_PRIMARY_VS_QUATERNARY_MEMORY_CD8_TCELL_UP	Details ...	167	0.6289394	2.2533743	0.0	0.0	0.0	2421	tags=38%, list=8%, signal=41%
GSE37605_FOXP3_FUSION_GFP_VS_IRES_GFP_TREG_C57BL6_UP	GSE37605_FOXP3_FUSION_GFP_VS_IRES_GFP_TREG_C57BL6_UP	Details ...	171	0.6214694	2.2532747	0.0	0.0	0.0	1843	tags=27%, list=6%, signal=28%
DAUER_STAT3_TARGETS_UP	DAUER_STAT3_TARGETS_UP	Details ...	43	0.76547676	2.252628	0.0	0.0	0.0	3110	tags=51%, list=10%, signal=57%
ZHANG_TLX_TARGETS_UP	ZHANG_TLX_TARGETS_UP	Details ...	98	0.66638654	2.252571	0.0	0.0	0.0	2473	tags=40%, list=8%, signal=43%
GSE22886_DAY1_VS_DAY7_MONOCYTE_IN_CULTURE_UP	GSE22886_DAY1_VS_DAY7_MONOCYTE_IN_CULTURE_UP	Details ...	184	0.6187628	2.252143	0.0	0.0	0.0	3782	tags=41%, list=12%, signal=46%
WINTER_HYPOXIA_METAGENE	WINTER_HYPOXIA_METAGENE	Details ...	214	0.6159201	2.2510018	0.0	0.0	0.0	2016	tags=27%, list=7%, signal=28%
ZHOU_INFLAMMATORY_RESPONSE_LIVE_UP	ZHOU_INFLAMMATORY_RESPONSE_LIVE_UP	Details ...	389	0.5890053	2.250509	0.0	0.0	0.0	3024	tags=29%, list=10%, signal=32%
GSE42021_TREG_PLN_VS_CD24INT_TREG_THYMUS_UP	GSE42021_TREG_PLN_VS_CD24INT_TREG_THYMUS_UP	Details ...	186	0.6213856	2.2499979	0.0	0.0	0.0	2955	tags=34%, list=10%, signal=37%
HAHTOLA_MYCOSIS_FUNGOIDES_CD4_UP	HAHTOLA_MYCOSIS_FUNGOIDES_CD4_UP	Details ...	58	0.7288372	2.246237	0.0	0.0	0.0	1974	tags=43%, list=6%, signal=46%
HALLMARK_EPITHELIAL_MESENCHYMAL_TRANSITION	HALLMARK_EPITHELIAL_MESENCHYMAL_TRANSITION	Details ...	169	0.63724744	2.2449362	0.0	0.0	0.0	5279	tags=46%, list=17%, signal=55%
KRIEG_HYPOXIA_VIA_KDM3A	KRIEG_HYPOXIA_VIA_KDM3A	Details ...	47	0.7436192	2.2442176	0.0	0.0	0.0	3200	tags=45%, list=10%, signal=50%
GSE20754_WT_VS_TCF1_KO_MEMORY_CD8_TCELL_UP	GSE20754_WT_VS_TCF1_KO_MEMORY_CD8_TCELL_UP	Details ...	182	0.62383944	2.2411072	0.0	0.0	0.0	3266	tags=37%, list=11%, signal=42%
KIM_WT1_TARGETS_12HR_UP	KIM_WT1_TARGETS_12HR_UP	Details ...	146	0.6359167	2.2396278	0.0	0.0	0.0	3246	tags=34%, list=11%, signal=38%
HALLMARK_INFLAMMATORY_RESPONSE	HALLMARK_INFLAMMATORY_RESPONSE	Details ...	184	0.6233969	2.2392666	0.0	0.0	0.0	3376	tags=43%, list=11%, signal=49%
GSE7219_UNSTIM_VS_LPS_AND_ANTI_CD40_STIM_NIK_NFKB2_KO_DC_DN	GSE7219_UNSTIM_VS_LPS_AND_ANTI_CD40_STIM_NIK_NFKB2_KO_DC_DN	Details ...	179	0.6199664	2.2369528	0.0	0.0	0.0	3326	tags=39%, list=11%, signal=43%
FRIDMAN_SENESCENCE_UP	FRIDMAN_SENESCENCE_UP	Details ...	67	0.70150214	2.232949	0.0	0.0	0.0	2532	tags=40%, list=8%, signal=44%
DAZARD_RESPONSE_TO_UV_NHEK_UP	DAZARD_RESPONSE_TO_UV_NHEK_UP	Details ...	208	0.61620015	2.2310293	0.0	0.0	0.0	5522	tags=46%, list=18%, signal=55%
TGFB_UP.V1_UP	TGFB_UP.V1_UP	Details ...	157	0.62093747	2.2290642	0.0	0.0	0.0	4011	tags=41%, list=13%, signal=47%
ONGUSAHA_TP53_TARGETS	ONGUSAHA_TP53_TARGETS	Details ...	34	0.7882574	2.2285988	0.0	0.0	0.0	3637	tags=62%, list=12%, signal=70%
SANA_TNF_SIGNALING_UP	SANA_TNF_SIGNALING_UP	Details ...	75	0.68957895	2.2265978	0.0	0.0	0.0	3201	tags=40%, list=10%, signal=45%
GSE37605_C57BL6_VS_NOD_FOXP3_FUSION_GFP_TREG_DN	GSE37605_C57BL6_VS_NOD_FOXP3_FUSION_GFP_TREG_DN	Details ...	175	0.61027545	2.223624	0.0	0.0	0.0	1673	tags=24%, list=5%, signal=25%
HALLMARK_HYPOXIA	HALLMARK_HYPOXIA	Details ...	187	0.609294	2.223586	0.0	0.0	0.0	2561	tags=29%, list=8%, signal=31%
DORSEY_GAB2_TARGETS	DORSEY_GAB2_TARGETS	Details ...	28	0.8142787	2.2226865	0.0	0.0	0.0	2122	tags=50%, list=7%, signal=54%
GSE41176_WT_VS_TAK1_KO_ANTI_IGM_STIM_BCELL_24H_UP	GSE41176_WT_VS_TAK1_KO_ANTI_IGM_STIM_BCELL_24H_UP	Details ...	194	0.608127	2.2222495	0.0	0.0	0.0	3160	tags=30%, list=10%, signal=33%
GSE23925_LIGHT_ZONE_VS_NAIVE_BCELL_UP	GSE23925_LIGHT_ZONE_VS_NAIVE_BCELL_UP	Details ...	180	0.616346	2.2212622	0.0	0.0	0.0	3632	tags=41%, list=12%, signal=46%
GSE19923_HEB_KO_VS_HEB_AND_E2A_KO_DP_THYMOCYTE_DN	GSE19923_HEB_KO_VS_HEB_AND_E2A_KO_DP_THYMOCYTE_DN	Details ...	181	0.61694527	2.2195055	0.0	0.0	0.0	3002	tags=35%, list=10%, signal=38%
REACTOME_PEPTIDE_CHAIN_ELONGATION	REACTOME_PEPTIDE_CHAIN_ELONGATION	Details ...	102	0.65564096	2.2190406	0.0	0.0	0.0	7223	tags=77%, list=24%, signal=101%
JACKSON_DNMT1_TARGETS_UP	JACKSON_DNMT1_TARGETS_UP	Details ...	73	0.69396836	2.2166836	0.0	0.0	0.0	2955	tags=40%, list=10%, signal=44%
SAGIV_CD24_TARGETS_DN	SAGIV_CD24_TARGETS_DN	Details ...	40	0.7620885	2.216468	0.0	0.0	0.0	2638	tags=45%, list=9%, signal=49%
GARGALOVIC_RESPONSE_TO_OXIDIZED_PHOSPHOLIPIDS_BLACK_UP	GARGALOVIC_RESPONSE_TO_OXIDIZED_PHOSPHOLIPIDS_BLACK_UP	Details ...	33	0.7979553	2.2160757	0.0	0.0	0.0	2522	tags=61%, list=8%, signal=66%
GSE2770_TGFB_AND_IL4_VS_IL12_TREATED_ACT_CD4_TCELL_2H_DN	GSE2770_TGFB_AND_IL4_VS_IL12_TREATED_ACT_CD4_TCELL_2H_DN	Details ...	173	0.6160936	2.2141614	0.0	0.0	0.0	3536	tags=36%, list=12%, signal=40%
TAKEDA_TARGETS_OF_NUP98_HOXA9_FUSION_6HR_DN	TAKEDA_TARGETS_OF_NUP98_HOXA9_FUSION_6HR_DN	Details ...	36	0.7650341	2.2135646	0.0	0.0	0.0	2848	tags=61%, list=9%, signal=67%
MORF_TPT1	MORF_TPT1	Details ...	101	0.6528258	2.2091165	0.0	0.0	0.0	8405	tags=84%, list=28%, signal=116%
PHONG_TNF_RESPONSE_NOT_VIA_P38	PHONG_TNF_RESPONSE_NOT_VIA_P38	Details ...	315	0.58720684	2.2077882	0.0	0.0	0.0	3081	tags=33%, list=10%, signal=36%
TAVOR_CEBPA_TARGETS_UP	TAVOR_CEBPA_TARGETS_UP	Details ...	46	0.71980053	2.2073781	0.0	0.0	0.0	1486	tags=37%, list=5%, signal=39%
SATO_SILENCED_BY_DEACETYLATION_IN_PANCREATIC_CANCER	SATO_SILENCED_BY_DEACETYLATION_IN_PANCREATIC_CANCER	Details ...	38	0.76379347	2.206915	0.0	0.0	0.0	2532	tags=42%, list=8%, signal=46%
SENESE_HDAC3_TARGETS_UP	SENESE_HDAC3_TARGETS_UP	Details ...	446	0.57336706	2.206812	0.0	0.0	0.0	3475	tags=33%, list=11%, signal=37%
HESS_TARGETS_OF_HOXA9_AND_MEIS1_DN	HESS_TARGETS_OF_HOXA9_AND_MEIS1_DN	Details ...	71	0.68724245	2.2060184	0.0	0.0	0.0	2098	tags=35%, list=7%, signal=38%
KEGG_SYSTEMIC_LUPUS_ERYTHEMATOSUS	KEGG_SYSTEMIC_LUPUS_ERYTHEMATOSUS	Details ...	102	0.654846	2.204307	0.0	0.0	0.0	4275	tags=45%, list=14%, signal=52%
GRAHAM_CML_DIVIDING_VS_NORMAL_QUIESCENT_DN	GRAHAM_CML_DIVIDING_VS_NORMAL_QUIESCENT_DN	Details ...	79	0.67614424	2.202091	0.0	0.0	0.0	3604	tags=51%, list=12%, signal=57%
GSE17974_0H_VS_24H_IN_VITRO_ACT_CD4_TCELL_UP	GSE17974_0H_VS_24H_IN_VITRO_ACT_CD4_TCELL_UP	Details ...	163	0.6152502	2.201692	0.0	0.0	0.0	3681	tags=38%, list=12%, signal=43%
GSE2706_R848_VS_R848_AND_LPS_2H_STIM_DC_DN	GSE2706_R848_VS_R848_AND_LPS_2H_STIM_DC_DN	Details ...	155	0.62227476	2.2015922	0.0	0.0	0.0	3073	tags=37%, list=10%, signal=41%
RASHI_RESPONSE_TO_IONIZING_RADIATION_2	RASHI_RESPONSE_TO_IONIZING_RADIATION_2	Details ...	115	0.6422467	2.2013335	0.0	0.0	0.0	2955	tags=35%, list=10%, signal=38%
PID_AP1_PATHWAY	PID_AP1_PATHWAY	Details ...	64	0.691076	2.1980114	0.0	0.0	0.0	4132	tags=52%, list=14%, signal=60%
ZHANG_ANTIVIRAL_RESPONSE_TO_RIBAVIRIN_DN	ZHANG_ANTIVIRAL_RESPONSE_TO_RIBAVIRIN_DN	Details ...	45	0.738683	2.1950746	0.0	0.0	0.0	2124	tags=42%, list=7%, signal=45%
GSE360_CTRL_VS_M_TUBERCULOSIS_DC_DN	GSE360_CTRL_VS_M_TUBERCULOSIS_DC_DN	Details ...	181	0.6052328	2.1948369	0.0	0.0	0.0	3113	tags=35%, list=10%, signal=39%
SESTO_RESPONSE_TO_UV_C3	SESTO_RESPONSE_TO_UV_C3	Details ...	20	0.85997975	2.194787	0.0	0.0	0.0	2196	tags=55%, list=7%, signal=59%
GSE9988_LPS_VS_LPS_AND_ANTI_TREM1_MONOCYTE_DN	GSE9988_LPS_VS_LPS_AND_ANTI_TREM1_MONOCYTE_DN	Details ...	172	0.61046	2.1946795	0.0	0.0	0.0	4652	tags=44%, list=15%, signal=52%
RPS14_DN.V1_UP	RPS14_DN.V1_UP	Details ...	172	0.61686754	2.1941116	0.0	0.0	0.0	3325	tags=37%, list=11%, signal=41%
GSE22140_GERMFREE_VS_SPF_MOUSE_CD4_TCELL_DN	GSE22140_GERMFREE_VS_SPF_MOUSE_CD4_TCELL_DN	Details ...	195	0.610511	2.1933944	0.0	0.0	0.0	2982	tags=31%, list=10%, signal=34%
HERNANDEZ_MITOTIC_ARREST_BY_DOCETAXEL_2_UP	HERNANDEZ_MITOTIC_ARREST_BY_DOCETAXEL_2_UP	Details ...	53	0.71885395	2.1901915	0.0	0.0	0.0	2203	tags=38%, list=7%, signal=41%
TTCNRGNNNNTTC_V$HSF_Q6	TTCNRGNNNNTTC_V$HSF_Q6	Details ...	129	0.62782335	2.1870003	0.0	0.0	0.0	5352	tags=47%, list=18%, signal=56%
LEONARD_HYPOXIA	LEONARD_HYPOXIA	Details ...	45	0.7280718	2.1860156	0.0	0.0	0.0	4797	tags=58%, list=16%, signal=68%
ODONNELL_TFRC_TARGETS_UP	ODONNELL_TFRC_TARGETS_UP	Details ...	343	0.5734727	2.185416	0.0	0.0	0.0	2744	tags=27%, list=9%, signal=29%
HENDRICKS_SMARCA4_TARGETS_UP	HENDRICKS_SMARCA4_TARGETS_UP	Details ...	51	0.70858955	2.18367	0.0	4.6935747E-6	0.0010	1975	tags=37%, list=6%, signal=40%
KEGG_RIBOSOME	KEGG_RIBOSOME	Details ...	88	0.65004337	2.1834252	0.0	4.6709006E-6	0.0010	7655	tags=82%, list=25%, signal=109%
ALTEMEIER_RESPONSE_TO_LPS_WITH_MECHANICAL_VENTILATION	ALTEMEIER_RESPONSE_TO_LPS_WITH_MECHANICAL_VENTILATION	Details ...	115	0.6306506	2.1834183	0.0	4.648444E-6	0.0010	1843	tags=32%, list=6%, signal=34%
MORF_ACTG1	MORF_ACTG1	Details ...	136	0.6170944	2.1821866	0.0	4.626203E-6	0.0010	7936	tags=74%, list=26%, signal=99%
TIAN_TNF_SIGNALING_NOT_VIA_NFKB	TIAN_TNF_SIGNALING_NOT_VIA_NFKB	Details ...	21	0.85339195	2.181253	0.0	4.6041732E-6	0.0010	719	tags=57%, list=2%, signal=58%
ENK_UV_RESPONSE_KERATINOCYTE_UP	ENK_UV_RESPONSE_KERATINOCYTE_UP	Details ...	481	0.5643835	2.1806815	0.0	4.5823526E-6	0.0010	6095	tags=43%, list=20%, signal=53%
MODULE_433	MODULE_433	Details ...	44	0.72512287	2.1782305	0.0	4.5607376E-6	0.0010	2517	tags=34%, list=8%, signal=37%
VANHARANTA_UTERINE_FIBROID_DN	VANHARANTA_UTERINE_FIBROID_DN	Details ...	59	0.705233	2.176521	0.0	4.539326E-6	0.0010	3525	tags=46%, list=12%, signal=52%
PID_FRA_PATHWAY	PID_FRA_PATHWAY	Details ...	35	0.7703846	2.1758301	0.0	4.5181137E-6	0.0010	1622	tags=46%, list=5%, signal=48%
SENESE_HDAC1_AND_HDAC2_TARGETS_UP	SENESE_HDAC1_AND_HDAC2_TARGETS_UP	Details ...	207	0.5919179	2.1755865	0.0	4.4970993E-6	0.0010	3490	tags=33%, list=11%, signal=37%
GSE11864_CSF1_IFNG_VS_CSF1_IFNG_PAM3CYS_IN_MAC_DN	GSE11864_CSF1_IFNG_VS_CSF1_IFNG_PAM3CYS_IN_MAC_DN	Details ...	172	0.6012493	2.1748595	0.0	4.4762796E-6	0.0010	3570	tags=35%, list=12%, signal=39%
GSE9988_ANTI_TREM1_VS_LOW_LPS_MONOCYTE_DN	GSE9988_ANTI_TREM1_VS_LOW_LPS_MONOCYTE_DN	Details ...	177	0.60218817	2.172972	0.0	4.4556514E-6	0.0010	3391	tags=39%, list=11%, signal=44%
TONKS_TARGETS_OF_RUNX1_RUNX1T1_FUSION_ERYTHROCYTE_UP	TONKS_TARGETS_OF_RUNX1_RUNX1T1_FUSION_ERYTHROCYTE_UP	Details ...	146	0.61246634	2.1721597	0.0	4.4352128E-6	0.0010	2881	tags=37%, list=9%, signal=41%
GSE30971_CTRL_VS_LPS_STIM_MACROPHAGE_WBP7_HET_2H_UP	GSE30971_CTRL_VS_LPS_STIM_MACROPHAGE_WBP7_HET_2H_UP	Details ...	168	0.60564506	2.170961	0.0	4.4149606E-6	0.0010	3539	tags=39%, list=12%, signal=44%
AMIT_EGF_RESPONSE_60_MCF10A	AMIT_EGF_RESPONSE_60_MCF10A	Details ...	37	0.7566505	2.1709375	0.0	4.3948926E-6	0.0010	473	tags=30%, list=2%, signal=30%
GSE9006_TYPE_1_DIABETES_AT_DX_VS_4MONTH_POST_DX_PBMC_UP	GSE9006_TYPE_1_DIABETES_AT_DX_VS_4MONTH_POST_DX_PBMC_UP	Details ...	191	0.5978628	2.1696107	0.0	4.375006E-6	0.0010	3214	tags=32%, list=11%, signal=36%
DEBOSSCHER_NFKB_TARGETS_REPRESSED_BY_GLUCOCORTICOIDS	DEBOSSCHER_NFKB_TARGETS_REPRESSED_BY_GLUCOCORTICOIDS	Details ...	17	0.8862619	2.1690962	0.0	4.355299E-6	0.0010	1102	tags=53%, list=4%, signal=55%
GSE35825_UNTREATED_VS_IFNG_STIM_MACROPHAGE_UP	GSE35825_UNTREATED_VS_IFNG_STIM_MACROPHAGE_UP	Details ...	183	0.59443367	2.1678927	0.0	4.3357686E-6	0.0010	3266	tags=36%, list=11%, signal=40%
GROSS_HYPOXIA_VIA_ELK3_AND_HIF1A_UP	GROSS_HYPOXIA_VIA_ELK3_AND_HIF1A_UP	Details ...	133	0.62624425	2.1668024	0.0	4.3164123E-6	0.0010	2369	tags=34%, list=8%, signal=37%
JEON_SMAD6_TARGETS_UP	JEON_SMAD6_TARGETS_UP	Details ...	22	0.8339203	2.1665294	0.0	4.2972283E-6	0.0010	1006	tags=45%, list=3%, signal=47%
GSE41867_NAIVE_VS_DAY30_LCMV_CLONE13_EXHAUSTED_CD8_TCELL_UP	GSE41867_NAIVE_VS_DAY30_LCMV_CLONE13_EXHAUSTED_CD8_TCELL_UP	Details ...	161	0.6093499	2.1640909	0.0	4.278214E-6	0.0010	3114	tags=35%, list=10%, signal=39%
GSE3039_ALPHAALPHA_VS_ALPHABETA_CD8_TCELL_UP	GSE3039_ALPHAALPHA_VS_ALPHABETA_CD8_TCELL_UP	Details ...	179	0.5975979	2.1634533	0.0	4.2593674E-6	0.0010	2493	tags=25%, list=8%, signal=27%
HINATA_NFKB_IMMU_INF	HINATA_NFKB_IMMU_INF	Details ...	17	0.88263434	2.1620216	0.0	4.2406855E-6	0.0010	2337	tags=71%, list=8%, signal=76%
ZWANG_CLASS_2_TRANSIENTLY_INDUCED_BY_EGF	ZWANG_CLASS_2_TRANSIENTLY_INDUCED_BY_EGF	Details ...	39	0.7465311	2.160722	0.0	4.2221677E-6	0.0010	2783	tags=41%, list=9%, signal=45%
BROCKE_APOPTOSIS_REVERSED_BY_IL6	BROCKE_APOPTOSIS_REVERSED_BY_IL6	Details ...	140	0.60955614	2.1603062	0.0	8.39444E-6	0.0020	3266	tags=39%, list=11%, signal=43%
RELA_DN.V1_UP	RELA_DN.V1_UP	Details ...	125	0.6250733	2.1591303	0.0	8.3581E-6	0.0020	3199	tags=32%, list=10%, signal=36%
GSE19888_CTRL_VS_A3R_INHIBITOR_TREATED_MAST_CELL_DN	GSE19888_CTRL_VS_A3R_INHIBITOR_TREATED_MAST_CELL_DN	Details ...	171	0.5986838	2.158253	0.0	8.322075E-6	0.0020	5260	tags=48%, list=17%, signal=58%
KOKKINAKIS_METHIONINE_DEPRIVATION_96HR_UP	KOKKINAKIS_METHIONINE_DEPRIVATION_96HR_UP	Details ...	107	0.6297814	2.1570299	0.0	8.286357E-6	0.0020	2122	tags=24%, list=7%, signal=26%
VERRECCHIA_EARLY_RESPONSE_TO_TGFB1	VERRECCHIA_EARLY_RESPONSE_TO_TGFB1	Details ...	54	0.70370793	2.1568005	0.0	8.250945E-6	0.0020	1653	tags=35%, list=5%, signal=37%
GSE42021_TCONV_PLN_VS_TREG_PRECURSORS_THYMUS_DN	GSE42021_TCONV_PLN_VS_TREG_PRECURSORS_THYMUS_DN	Details ...	190	0.59419554	2.15624	0.0	8.215835E-6	0.0020	3456	tags=36%, list=11%, signal=40%
REACTOME_SRP_DEPENDENT_COTRANSLATIONAL_PROTEIN_TARGETING_TO_MEMBRANE	REACTOME_SRP_DEPENDENT_COTRANSLATIONAL_PROTEIN_TARGETING_TO_MEMBRANE	Details ...	126	0.62092113	2.1561565	0.0	8.181022E-6	0.0020	8405	tags=75%, list=28%, signal=104%
WIERENGA_STAT5A_TARGETS_UP	WIERENGA_STAT5A_TARGETS_UP	Details ...	191	0.59780127	2.155809	0.0	8.146503E-6	0.0020	2871	tags=32%, list=9%, signal=35%
VART_KSHV_INFECTION_ANGIOGENIC_MARKERS_UP	VART_KSHV_INFECTION_ANGIOGENIC_MARKERS_UP	Details ...	136	0.62129366	2.1532428	0.0	8.1122735E-6	0.0020	3030	tags=30%, list=10%, signal=33%
MODULE_488	MODULE_488	Details ...	21	0.84041905	2.1508703	0.0	8.078331E-6	0.0020	1486	tags=52%, list=5%, signal=55%
ESC_V6.5_UP_EARLY.V1_DN	ESC_V6.5_UP_EARLY.V1_DN	Details ...	143	0.6115265	2.1506727	0.0	8.044672E-6	0.0020	4643	tags=36%, list=15%, signal=42%
GSE43863_DAY6_EFF_VS_DAY150_MEM_TH1_CD4_TCELL_UP	GSE43863_DAY6_EFF_VS_DAY150_MEM_TH1_CD4_TCELL_UP	Details ...	180	0.5952505	2.1488745	0.0	8.011291E-6	0.0020	3391	tags=33%, list=11%, signal=37%
HOELZEL_NF1_TARGETS_UP	HOELZEL_NF1_TARGETS_UP	Details ...	115	0.62326187	2.14808	0.0	7.978187E-6	0.0020	2518	tags=32%, list=8%, signal=35%
PECE_MAMMARY_STEM_CELL_UP	PECE_MAMMARY_STEM_CELL_UP	Details ...	127	0.6187664	2.1478572	0.0	7.945355E-6	0.0020	7762	tags=61%, list=25%, signal=82%
GSE18281_CORTICAL_VS_MEDULLARY_THYMOCYTE_UP	GSE18281_CORTICAL_VS_MEDULLARY_THYMOCYTE_UP	Details ...	181	0.59513354	2.1474497	0.0	7.912791E-6	0.0020	2504	tags=29%, list=8%, signal=31%
BMI1_DN_MEL18_DN.V1_UP	BMI1_DN_MEL18_DN.V1_UP	Details ...	128	0.618639	2.1464188	0.0	7.880495E-6	0.0020	2884	tags=37%, list=9%, signal=40%
GSE17974_0H_VS_6H_IN_VITRO_ACT_CD4_TCELL_UP	GSE17974_0H_VS_6H_IN_VITRO_ACT_CD4_TCELL_UP	Details ...	159	0.59751004	2.1458323	0.0	7.84846E-6	0.0020	2256	tags=25%, list=7%, signal=27%
KEEN_RESPONSE_TO_ROSIGLITAZONE_DN	KEEN_RESPONSE_TO_ROSIGLITAZONE_DN	Details ...	92	0.6511734	2.143571	0.0	7.816685E-6	0.0020	2618	tags=34%, list=9%, signal=37%
GSE3039_NKT_CELL_VS_B2_BCELL_DN	GSE3039_NKT_CELL_VS_B2_BCELL_DN	Details ...	178	0.60297495	2.1434684	0.0	7.785166E-6	0.0020	3017	tags=33%, list=10%, signal=37%
AMUNDSON_DNA_DAMAGE_RESPONSE_TP53	AMUNDSON_DNA_DAMAGE_RESPONSE_TP53	Details ...	15	0.8901014	2.1427486	0.0	7.753901E-6	0.0020	2684	tags=87%, list=9%, signal=95%
REACTOME_NONSENSE_MEDIATED_DECAY_ENHANCED_BY_THE_EXON_JUNCTION_COMPLEX	REACTOME_NONSENSE_MEDIATED_DECAY_ENHANCED_BY_THE_EXON_JUNCTION_COMPLEX	Details ...	122	0.6197024	2.1420748	0.0	7.722885E-6	0.0020	7223	tags=71%, list=24%, signal=93%
SESTO_RESPONSE_TO_UV_C0	SESTO_RESPONSE_TO_UV_C0	Details ...	99	0.64329636	2.1408122	0.0	7.692116E-6	0.0020	2058	tags=27%, list=7%, signal=29%
GSE9988_ANTI_TREM1_VS_LPS_MONOCYTE_DN	GSE9988_ANTI_TREM1_VS_LPS_MONOCYTE_DN	Details ...	176	0.6056864	2.1386101	0.0	7.6615925E-6	0.0020	3391	tags=40%, list=11%, signal=45%
CHARAFE_BREAST_CANCER_LUMINAL_VS_BASAL_DN	CHARAFE_BREAST_CANCER_LUMINAL_VS_BASAL_DN	Details ...	402	0.56502587	2.1384945	0.0	7.631309E-6	0.0020	5348	tags=40%, list=18%, signal=48%
THEILGAARD_NEUTROPHIL_AT_SKIN_WOUND_UP	THEILGAARD_NEUTROPHIL_AT_SKIN_WOUND_UP	Details ...	75	0.66147393	2.1380916	0.0	7.6012643E-6	0.0020	2337	tags=36%, list=8%, signal=39%
GSE9316_IL6_KO_VS_IFNG_KO_INVIVO_EXPANDED_CD4_TCELL_DN	GSE9316_IL6_KO_VS_IFNG_KO_INVIVO_EXPANDED_CD4_TCELL_DN	Details ...	184	0.5882288	2.1378727	0.0	7.571456E-6	0.0020	3410	tags=34%, list=11%, signal=38%
GSE17974_CTRL_VS_ACT_IL4_AND_ANTI_IL12_6H_CD4_TCELL_UP	GSE17974_CTRL_VS_ACT_IL4_AND_ANTI_IL12_6H_CD4_TCELL_UP	Details ...	167	0.59696287	2.1372614	0.0	1.1311701E-5	0.0030	3469	tags=34%, list=11%, signal=38%
CASORELLI_ACUTE_PROMYELOCYTIC_LEUKEMIA_UP	CASORELLI_ACUTE_PROMYELOCYTIC_LEUKEMIA_UP	Details ...	158	0.59952414	2.1370478	0.0	1.1267686E-5	0.0030	4075	tags=39%, list=13%, signal=45%
DANG_REGULATED_BY_MYC_DN	DANG_REGULATED_BY_MYC_DN	Details ...	235	0.5797249	2.1363273	0.0	1.1224014E-5	0.0030	4730	tags=37%, list=15%, signal=43%
RASHI_RESPONSE_TO_IONIZING_RADIATION_1	RASHI_RESPONSE_TO_IONIZING_RADIATION_1	Details ...	39	0.7309912	2.1362972	0.0	1.1180678E-5	0.0030	1082	tags=28%, list=4%, signal=29%
GSE41176_UNSTIM_VS_ANTI_IGM_STIM_BCELL_3H_UP	GSE41176_UNSTIM_VS_ANTI_IGM_STIM_BCELL_3H_UP	Details ...	174	0.5968716	2.1351137	0.0	1.4834266E-5	0.0040	3517	tags=33%, list=12%, signal=37%
CHO_NR4A1_TARGETS	CHO_NR4A1_TARGETS	Details ...	29	0.7731255	2.1333473	0.0	1.4777431E-5	0.0040	2543	tags=48%, list=8%, signal=53%
LIU_SMARCA4_TARGETS	LIU_SMARCA4_TARGETS	Details ...	50	0.6977358	2.1317642	0.0	1.4721028E-5	0.0040	2638	tags=32%, list=9%, signal=35%
AMUNDSON_RESPONSE_TO_ARSENITE	AMUNDSON_RESPONSE_TO_ARSENITE	Details ...	208	0.58118033	2.1311393	0.0	1.4665054E-5	0.0040	3021	tags=37%, list=10%, signal=41%
TSAI_RESPONSE_TO_IONIZING_RADIATION	TSAI_RESPONSE_TO_IONIZING_RADIATION	Details ...	138	0.6113098	2.1303418	0.0	1.4609505E-5	0.0040	3144	tags=37%, list=10%, signal=41%
MODULE_355	MODULE_355	Details ...	27	0.7832908	2.1302526	0.0	1.45543745E-5	0.0040	1624	tags=41%, list=5%, signal=43%
ABE_VEGFA_TARGETS_30MIN	ABE_VEGFA_TARGETS_30MIN	Details ...	24	0.7991774	2.1301143	0.0	1.4499658E-5	0.0040	1824	tags=46%, list=6%, signal=49%
LIEN_BREAST_CARCINOMA_METAPLASTIC_VS_DUCTAL_UP	LIEN_BREAST_CARCINOMA_METAPLASTIC_VS_DUCTAL_UP	Details ...	70	0.65711224	2.1272798	0.0	1.8061637E-5	0.0050	2787	tags=39%, list=9%, signal=42%
LEE_LIVER_CANCER_HEPATOBLAST	LEE_LIVER_CANCER_HEPATOBLAST	Details ...	15	0.882359	2.1245346	0.0	1.7994244E-5	0.0050	2694	tags=80%, list=9%, signal=88%
LEI_MYB_TARGETS	LEI_MYB_TARGETS	Details ...	286	0.56649745	2.124223	0.0	1.792735E-5	0.0050	2302	tags=25%, list=8%, signal=27%
BIOCARTA_INFLAM_PATHWAY	BIOCARTA_INFLAM_PATHWAY	Details ...	22	0.8202028	2.12234	0.0	1.7860952E-5	0.0050	873	tags=27%, list=3%, signal=28%
GSE6259_33D1_POS_VS_DEC205_POS_FLT3L_INDUCED_SPLENIC_DC_UP	GSE6259_33D1_POS_VS_DEC205_POS_FLT3L_INDUCED_SPLENIC_DC_UP	Details ...	158	0.59651095	2.1215224	0.0	2.1362503E-5	0.0060	2883	tags=30%, list=9%, signal=33%
DELPUECH_FOXO3_TARGETS_UP	DELPUECH_FOXO3_TARGETS_UP	Details ...	62	0.6725991	2.121253	0.0	2.1283964E-5	0.0060	3114	tags=44%, list=10%, signal=48%
FOSTER_TOLERANT_MACROPHAGE_DN	FOSTER_TOLERANT_MACROPHAGE_DN	Details ...	380	0.5588624	2.1210692	0.0	2.1206E-5	0.0060	2955	tags=32%, list=10%, signal=35%
GSE2706_UNSTIM_VS_8H_LPS_AND_R848_DC_DN	GSE2706_UNSTIM_VS_8H_LPS_AND_R848_DC_DN	Details ...	167	0.5920705	2.1205153	0.0	2.1128606E-5	0.0060	3615	tags=39%, list=12%, signal=44%
WIEDERSCHAIN_TARGETS_OF_BMI1_AND_PCGF2	WIEDERSCHAIN_TARGETS_OF_BMI1_AND_PCGF2	Details ...	50	0.68431294	2.119788	0.0	2.1051776E-5	0.0060	2883	tags=38%, list=9%, signal=42%
NEWMAN_ERCC6_TARGETS_DN	NEWMAN_ERCC6_TARGETS_DN	Details ...	27	0.76708233	2.1187088	0.0	2.09755E-5	0.0060	1100	tags=19%, list=4%, signal=19%
FALVELLA_SMOKERS_WITH_LUNG_CANCER	FALVELLA_SMOKERS_WITH_LUNG_CANCER	Details ...	72	0.65516204	2.1171951	0.0	2.0899777E-5	0.0060	3270	tags=38%, list=11%, signal=42%
GSE360_L_DONOVANI_VS_B_MALAYI_HIGH_DOSE_MAC_UP	GSE360_L_DONOVANI_VS_B_MALAYI_HIGH_DOSE_MAC_UP	Details ...	178	0.5896198	2.116379	0.0	2.0824598E-5	0.0060	3154	tags=30%, list=10%, signal=33%
MODULE_121	MODULE_121	Details ...	83	0.6492958	2.1157212	0.0	2.0749958E-5	0.0060	3497	tags=45%, list=11%, signal=50%
YAO_HOXA10_TARGETS_VIA_PROGESTERONE_UP	YAO_HOXA10_TARGETS_VIA_PROGESTERONE_UP	Details ...	67	0.6593409	2.1150093	0.0	2.067585E-5	0.0060	1824	tags=25%, list=6%, signal=27%
OSADA_ASCL1_TARGETS_DN	OSADA_ASCL1_TARGETS_DN	Details ...	21	0.8185056	2.1148295	0.0	2.060227E-5	0.0060	2656	tags=71%, list=9%, signal=78%
KINSEY_TARGETS_OF_EWSR1_FLII_FUSION_DN	KINSEY_TARGETS_OF_EWSR1_FLII_FUSION_DN	Details ...	282	0.5655652	2.1139805	0.0	2.0529213E-5	0.0060	3747	tags=34%, list=12%, signal=38%
MODULE_6	MODULE_6	Details ...	339	0.5592248	2.1138647	0.0	2.0456671E-5	0.0060	3013	tags=29%, list=10%, signal=31%
BROWNE_HCMV_INFECTION_2HR_UP	BROWNE_HCMV_INFECTION_2HR_UP	Details ...	34	0.7377501	2.1132119	0.0	2.0384641E-5	0.0060	2297	tags=47%, list=8%, signal=51%
GSE360_HIGH_DOSE_B_MALAYI_VS_M_TUBERCULOSIS_MAC_DN	GSE360_HIGH_DOSE_B_MALAYI_VS_M_TUBERCULOSIS_MAC_DN	Details ...	177	0.58829576	2.11215	0.0	2.0313117E-5	0.0060	3902	tags=36%, list=13%, signal=41%
E2F1_UP.V1_DN	E2F1_UP.V1_DN	Details ...	169	0.5861711	2.1120176	0.0	2.024209E-5	0.0060	2803	tags=30%, list=9%, signal=32%
WONG_ADULT_TISSUE_STEM_MODULE	WONG_ADULT_TISSUE_STEM_MODULE	Details ...	616	0.53758985	2.1107876	0.0	2.0171561E-5	0.0060	2965	tags=25%, list=10%, signal=27%
UDAYAKUMAR_MED1_TARGETS_DN	UDAYAKUMAR_MED1_TARGETS_DN	Details ...	214	0.5797182	2.1092048	0.0	2.0101521E-5	0.0060	3180	tags=36%, list=10%, signal=40%
GSE21360_PRIMARY_VS_TERTIARY_MEMORY_CD8_TCELL_DN	GSE21360_PRIMARY_VS_TERTIARY_MEMORY_CD8_TCELL_DN	Details ...	185	0.5831234	2.1079683	0.0	2.0031965E-5	0.0060	3093	tags=36%, list=10%, signal=39%
DAZARD_UV_RESPONSE_CLUSTER_G28	DAZARD_UV_RESPONSE_CLUSTER_G28	Details ...	18	0.8588891	2.107537	0.0	1.996289E-5	0.0060	1185	tags=61%, list=4%, signal=64%
EGFR_UP.V1_UP	EGFR_UP.V1_UP	Details ...	174	0.5908924	2.1070516	0.0	1.9894289E-5	0.0060	4864	tags=44%, list=16%, signal=52%
REACTOME_INFLUENZA_VIRAL_RNA_TRANSCRIPTION_AND_REPLICATION	REACTOME_INFLUENZA_VIRAL_RNA_TRANSCRIPTION_AND_REPLICATION	Details ...	118	0.6110343	2.106066	0.0	1.9826157E-5	0.0060	7223	tags=71%, list=24%, signal=93%
ZHU_SKIL_TARGETS_UP	ZHU_SKIL_TARGETS_UP	Details ...	19	0.83665675	2.1056623	0.0	1.975849E-5	0.0060	1634	tags=47%, list=5%, signal=50%
SCHOEN_NFKB_SIGNALING	SCHOEN_NFKB_SIGNALING	Details ...	30	0.7690807	2.105244	0.0	1.9691286E-5	0.0060	2204	tags=57%, list=7%, signal=61%
SCHAEFFER_PROSTATE_DEVELOPMENT_12HR_UP	SCHAEFFER_PROSTATE_DEVELOPMENT_12HR_UP	Details ...	96	0.6216886	2.103535	0.0	1.9624536E-5	0.0060	6280	tags=49%, list=21%, signal=61%
SWEET_KRAS_TARGETS_UP	SWEET_KRAS_TARGETS_UP	Details ...	74	0.64101946	2.1030297	0.0	2.2823748E-5	0.0070	4069	tags=41%, list=13%, signal=47%
PID_NFAT_TFPATHWAY	PID_NFAT_TFPATHWAY	Details ...	40	0.72381365	2.1028507	0.0	2.27469E-5	0.0070	3956	tags=55%, list=13%, signal=63%
AMIT_DELAYED_EARLY_GENES	AMIT_DELAYED_EARLY_GENES	Details ...	18	0.8437162	2.1006293	0.0	2.5898622E-5	0.0080	744	tags=61%, list=2%, signal=63%
RODRIGUES_NTN1_AND_DCC_TARGETS	RODRIGUES_NTN1_AND_DCC_TARGETS	Details ...	33	0.7519184	2.1002996	0.0	2.5812004E-5	0.0080	3222	tags=55%, list=11%, signal=61%
CROMER_TUMORIGENESIS_UP	CROMER_TUMORIGENESIS_UP	Details ...	47	0.69676083	2.1001167	0.0	2.5725963E-5	0.0080	2694	tags=43%, list=9%, signal=47%
RESPONSE_TO_BIOTIC_STIMULUS	RESPONSE_TO_BIOTIC_STIMULUS	Details ...	99	0.61593384	2.100084	0.0	2.5640496E-5	0.0080	2621	tags=29%, list=9%, signal=32%
DUTERTRE_ESTRADIOL_RESPONSE_24HR_DN	DUTERTRE_ESTRADIOL_RESPONSE_24HR_DN	Details ...	465	0.54589444	2.0993998	0.0	2.5555593E-5	0.0080	4604	tags=35%, list=15%, signal=40%
KOKKINAKIS_METHIONINE_DEPRIVATION_48HR_UP	KOKKINAKIS_METHIONINE_DEPRIVATION_48HR_UP	Details ...	118	0.6078874	2.0984564	0.0	2.5471252E-5	0.0080	1836	tags=25%, list=6%, signal=27%
MORF_JUND	MORF_JUND	Details ...	63	0.6572125	2.0967155	0.0	2.854286E-5	0.0090	7197	tags=75%, list=24%, signal=97%
GSE45365_HEALTHY_VS_MCMV_INFECTION_CD8A_DC_IFNAR_KO_DN	GSE45365_HEALTHY_VS_MCMV_INFECTION_CD8A_DC_IFNAR_KO_DN	Details ...	185	0.5763534	2.096398	0.0	2.8449276E-5	0.0090	5910	tags=42%, list=19%, signal=52%
KEGG_PRION_DISEASES	KEGG_PRION_DISEASES	Details ...	30	0.7546347	2.096346	0.0	2.8356304E-5	0.0090	5652	tags=60%, list=19%, signal=74%
REACTOME_PACKAGING_OF_TELOMERE_ENDS	REACTOME_PACKAGING_OF_TELOMERE_ENDS	Details ...	40	0.7181891	2.0959415	0.0	2.826394E-5	0.0090	4258	tags=58%, list=14%, signal=67%
PID_TAP63_PATHWAY	PID_TAP63_PATHWAY	Details ...	51	0.68099034	2.0949514	0.0	2.8172173E-5	0.0090	1789	tags=31%, list=6%, signal=33%
PID_REG_GR_PATHWAY	PID_REG_GR_PATHWAY	Details ...	71	0.64930713	2.094268	0.0	2.8081E-5	0.0090	4482	tags=35%, list=15%, signal=41%
GSE37533_UNTREATED_VS_PIOGLIZATONE_TREATED_CD4_TCELL_PPARG1_AND_FOXP3_TRASDUCED_UP	GSE37533_UNTREATED_VS_PIOGLIZATONE_TREATED_CD4_TCELL_PPARG1_AND_FOXP3_TRASDUCED_UP	Details ...	185	0.57634217	2.091962	0.0	3.1106923E-5	0.01	3243	tags=31%, list=11%, signal=34%
CHEMOKINE_ACTIVITY	CHEMOKINE_ACTIVITY	Details ...	31	0.73584527	2.0914648	0.0	3.4091274E-5	0.011	2835	tags=32%, list=9%, signal=36%
WANG_TNF_TARGETS	WANG_TNF_TARGETS	Details ...	18	0.8473657	2.0909786	0.0	3.3982004E-5	0.011	913	tags=33%, list=3%, signal=34%
GCM_TPT1	GCM_TPT1	Details ...	69	0.64880484	2.0903728	0.0	3.6939593E-5	0.012	7223	tags=77%, list=24%, signal=100%
ZHONG_RESPONSE_TO_AZACITIDINE_AND_TSA_UP	ZHONG_RESPONSE_TO_AZACITIDINE_AND_TSA_UP	Details ...	159	0.58774716	2.090094	0.0	3.6821948E-5	0.012	3560	tags=38%, list=12%, signal=42%
GSE19888_ADENOSINE_A3R_INH_PRETREAT_AND_ACT_BY_A3R_VS_A3R_INH_AND_TCELL_MEMBRANES_ACT_MAST_CELL_UP	GSE19888_ADENOSINE_A3R_INH_PRETREAT_AND_ACT_BY_A3R_VS_A3R_INH_AND_TCELL_MEMBRANES_ACT_MAST_CELL_UP	Details ...	176	0.5758546	2.0897202	0.0	3.6705056E-5	0.012	5669	tags=45%, list=19%, signal=55%
REACTOME_3_UTR_MEDIATED_TRANSLATIONAL_REGULATION	REACTOME_3_UTR_MEDIATED_TRANSLATIONAL_REGULATION	Details ...	123	0.60141593	2.0893621	0.0	3.6588903E-5	0.012	7223	tags=68%, list=24%, signal=89%
DASU_IL6_SIGNALING_UP	DASU_IL6_SIGNALING_UP	Details ...	59	0.66731036	2.088818	0.0	3.6473477E-5	0.012	4132	tags=49%, list=14%, signal=57%
BRACHAT_RESPONSE_TO_METHOTREXATE_UP	BRACHAT_RESPONSE_TO_METHOTREXATE_UP	Details ...	23	0.8086644	2.0886679	0.0	3.6358782E-5	0.012	2847	tags=57%, list=9%, signal=62%
GSE360_CTRL_VS_L_DONOVANI_DC_DN	GSE360_CTRL_VS_L_DONOVANI_DC_DN	Details ...	173	0.5751426	2.087987	0.0	3.6244805E-5	0.012	2171	tags=27%, list=7%, signal=28%
MANALO_HYPOXIA_UP	MANALO_HYPOXIA_UP	Details ...	190	0.57596713	2.0879846	0.0	3.6131536E-5	0.012	4843	tags=39%, list=16%, signal=46%
ADDYA_ERYTHROID_DIFFERENTIATION_BY_HEMIN	ADDYA_ERYTHROID_DIFFERENTIATION_BY_HEMIN	Details ...	66	0.65675604	2.0867693	0.0	3.601898E-5	0.012	2366	tags=38%, list=8%, signal=41%
RASHI_NFKB1_TARGETS	RASHI_NFKB1_TARGETS	Details ...	16	0.8627493	2.08325	0.0	3.889253E-5	0.013	2297	tags=69%, list=8%, signal=74%
BURTON_ADIPOGENESIS_1	BURTON_ADIPOGENESIS_1	Details ...	32	0.74471694	2.082875	0.0	3.8772116E-5	0.013	1535	tags=41%, list=5%, signal=43%
BROWNE_HCMV_INFECTION_10HR_UP	BROWNE_HCMV_INFECTION_10HR_UP	Details ...	91	0.6263896	2.0818713	0.0	3.865245E-5	0.013	4807	tags=38%, list=16%, signal=46%
XU_HGF_SIGNALING_NOT_VIA_AKT1_48HR_UP	XU_HGF_SIGNALING_NOT_VIA_AKT1_48HR_UP	Details ...	35	0.73825175	2.0802832	0.0	4.4475535E-5	0.015	2965	tags=49%, list=10%, signal=54%
ELVIDGE_HYPOXIA_UP	ELVIDGE_HYPOXIA_UP	Details ...	154	0.58299065	2.079547	0.0	4.4339104E-5	0.015	3600	tags=34%, list=12%, signal=38%
BURTON_ADIPOGENESIS_PEAK_AT_0HR	BURTON_ADIPOGENESIS_PEAK_AT_0HR	Details ...	54	0.66797245	2.078678	0.0	4.4203513E-5	0.015	3537	tags=37%, list=12%, signal=42%
GSE17974_CTRL_VS_ACT_IL4_AND_ANTI_IL12_48H_CD4_TCELL_UP	GSE17974_CTRL_VS_ACT_IL4_AND_ANTI_IL12_48H_CD4_TCELL_UP	Details ...	166	0.58378386	2.0763197	0.0	4.9948747E-5	0.017	4146	tags=36%, list=14%, signal=42%
GSE13484_UNSTIM_VS_3H_YF17D_VACCINE_STIM_PBMC_DN	GSE13484_UNSTIM_VS_3H_YF17D_VACCINE_STIM_PBMC_DN	Details ...	180	0.5804877	2.0762744	0.0	4.9796923E-5	0.017	3399	tags=33%, list=11%, signal=37%
GSE19401_UNSTIM_VS_RETINOIC_ACID_STIM_FOLLICULAR_DC_DN	GSE19401_UNSTIM_VS_RETINOIC_ACID_STIM_FOLLICULAR_DC_DN	Details ...	176	0.57837766	2.075424	0.0	5.256877E-5	0.018	6491	tags=48%, list=21%, signal=61%
GSE45365_CD8A_DC_VS_CD11B_DC_IFNAR_KO_MCMV_INFECTION_DN	GSE45365_CD8A_DC_VS_CD11B_DC_IFNAR_KO_MCMV_INFECTION_DN	Details ...	121	0.5925798	2.075321	0.0	5.2409952E-5	0.018	1356	tags=21%, list=4%, signal=22%
GSE360_L_MAJOR_VS_B_MALAYI_HIGH_DOSE_MAC_UP	GSE360_L_MAJOR_VS_B_MALAYI_HIGH_DOSE_MAC_UP	Details ...	171	0.58062357	2.074958	0.0	5.5149558E-5	0.019	6111	tags=46%, list=20%, signal=57%
HELLEBREKERS_SILENCED_DURING_TUMOR_ANGIOGENESIS	HELLEBREKERS_SILENCED_DURING_TUMOR_ANGIOGENESIS	Details ...	74	0.6530368	2.0739172	0.0	5.79233E-5	0.02	3042	tags=36%, list=10%, signal=40%
REACTOME_MEIOTIC_RECOMBINATION	REACTOME_MEIOTIC_RECOMBINATION	Details ...	68	0.64367414	2.073697	0.0	5.7749876E-5	0.02	2386	tags=40%, list=8%, signal=43%
LEE_AGING_CEREBELLUM_UP	LEE_AGING_CEREBELLUM_UP	Details ...	71	0.6369832	2.0734606	0.0	5.7577483E-5	0.02	2932	tags=35%, list=10%, signal=39%
MODULE_64	MODULE_64	Details ...	406	0.53898257	2.0727987	0.0	5.7406123E-5	0.02	2997	tags=28%, list=10%, signal=31%
HUMMERICH_SKIN_CANCER_PROGRESSION_UP	HUMMERICH_SKIN_CANCER_PROGRESSION_UP	Details ...	80	0.6343585	2.070489	0.0	6.294955E-5	0.022	2999	tags=35%, list=10%, signal=39%
AMIT_EGF_RESPONSE_40_MCF10A	AMIT_EGF_RESPONSE_40_MCF10A	Details ...	18	0.8391156	2.07021	0.001572327	6.2763305E-5	0.022	744	tags=50%, list=2%, signal=51%
GSE360_L_DONOVANI_VS_B_MALAYI_LOW_DOSE_DC_UP	GSE360_L_DONOVANI_VS_B_MALAYI_LOW_DOSE_DC_UP	Details ...	176	0.57188016	2.0693989	0.0	6.5417466E-5	0.023	3754	tags=34%, list=12%, signal=39%
GSE2706_UNSTIM_VS_8H_R848_DC_DN	GSE2706_UNSTIM_VS_8H_R848_DC_DN	Details ...	174	0.57461196	2.0685992	0.0	6.522506E-5	0.023	2694	tags=32%, list=9%, signal=35%
GAURNIER_PSMD4_TARGETS	GAURNIER_PSMD4_TARGETS	Details ...	64	0.64908886	2.0685573	0.0	6.503379E-5	0.023	3174	tags=38%, list=10%, signal=42%
GSE21546_ELK1_KO_VS_SAP1A_KO_AND_ELK1_KO_ANTI_CD3_STIM_DP_THYMOCYTES_DN	GSE21546_ELK1_KO_VS_SAP1A_KO_AND_ELK1_KO_ANTI_CD3_STIM_DP_THYMOCYTES_DN	Details ...	174	0.57727104	2.0683057	0.0	6.484363E-5	0.023	3486	tags=33%, list=11%, signal=37%
GEISS_RESPONSE_TO_DSRNA_UP	GEISS_RESPONSE_TO_DSRNA_UP	Details ...	36	0.71914667	2.0678973	0.0	6.465458E-5	0.023	2297	tags=44%, list=8%, signal=48%
GSE36888_UNTREATED_VS_IL2_TREATED_STAT5_AB_KNOCKIN_TCELL_2H_UP	GSE36888_UNTREATED_VS_IL2_TREATED_STAT5_AB_KNOCKIN_TCELL_2H_UP	Details ...	179	0.57498664	2.0672703	0.0	6.446663E-5	0.023	3945	tags=39%, list=13%, signal=45%
GSE360_L_DONOVANI_VS_B_MALAYI_HIGH_DOSE_DC_UP	GSE360_L_DONOVANI_VS_B_MALAYI_HIGH_DOSE_DC_UP	Details ...	179	0.5720395	2.0656316	0.0	6.988568E-5	0.025	2337	tags=28%, list=8%, signal=31%
GROSS_HYPOXIA_VIA_HIF1A_DN	GROSS_HYPOXIA_VIA_HIF1A_DN	Details ...	98	0.60243344	2.0653715	0.0	6.96837E-5	0.025	3699	tags=35%, list=12%, signal=39%
GSE45365_NK_CELL_VS_CD11B_DC_DN	GSE45365_NK_CELL_VS_CD11B_DC_DN	Details ...	184	0.56764865	2.0639102	0.0	7.5046104E-5	0.026	3073	tags=33%, list=10%, signal=36%
MORF_NPM1	MORF_NPM1	Details ...	160	0.57822883	2.0637102	0.0	7.483046E-5	0.026	8405	tags=68%, list=28%, signal=93%
HSIAO_HOUSEKEEPING_GENES	HSIAO_HOUSEKEEPING_GENES	Details ...	381	0.5374998	2.0630639	0.0	7.461604E-5	0.026	8492	tags=59%, list=28%, signal=80%
GSE36888_UNTREATED_VS_IL2_TREATED_STAT5_AB_KNOCKIN_TCELL_17H_UP	GSE36888_UNTREATED_VS_IL2_TREATED_STAT5_AB_KNOCKIN_TCELL_17H_UP	Details ...	158	0.57670015	2.0622997	0.0	7.716916E-5	0.027	3682	tags=36%, list=12%, signal=41%
GSE17974_CTRL_VS_ACT_IL4_AND_ANTI_IL12_12H_CD4_TCELL_UP	GSE17974_CTRL_VS_ACT_IL4_AND_ANTI_IL12_12H_CD4_TCELL_UP	Details ...	166	0.5745098	2.0607624	0.0	7.9696656E-5	0.028	2256	tags=27%, list=7%, signal=29%
GSE41867_DAY6_VS_DAY15_LCMV_ARMSTRONG_EFFECTOR_CD8_TCELL_UP	GSE41867_DAY6_VS_DAY15_LCMV_ARMSTRONG_EFFECTOR_CD8_TCELL_UP	Details ...	149	0.5784367	2.0606983	0.0	7.9470236E-5	0.028	3373	tags=33%, list=11%, signal=37%
GSE18791_CTRL_VS_NEWCASTLE_VIRUS_DC_1H_DN	GSE18791_CTRL_VS_NEWCASTLE_VIRUS_DC_1H_DN	Details ...	134	0.5881467	2.0598412	0.0	7.924511E-5	0.028	2461	tags=26%, list=8%, signal=28%
GSE42088_UNINF_VS_LEISHMANIA_INF_DC_4H_DN	GSE42088_UNINF_VS_LEISHMANIA_INF_DC_4H_DN	Details ...	189	0.57643074	2.0595052	0.0	7.902126E-5	0.028	6845	tags=56%, list=22%, signal=72%
GSE41087_WT_VS_FOXP3_MUT_ANTI_CD3_CD28_STIM_CD4_TCELL_UP	GSE41087_WT_VS_FOXP3_MUT_ANTI_CD3_CD28_STIM_CD4_TCELL_UP	Details ...	181	0.5769975	2.0591872	0.0	7.879866E-5	0.028	3782	tags=34%, list=12%, signal=39%
DORN_ADENOVIRUS_INFECTION_12HR_UP	DORN_ADENOVIRUS_INFECTION_12HR_UP	Details ...	22	0.79252887	2.0591273	0.0	7.8577315E-5	0.028	2955	tags=55%, list=10%, signal=60%
BERENJENO_TRANSFORMED_BY_RHOA_FOREVER_DN	BERENJENO_TRANSFORMED_BY_RHOA_FOREVER_DN	Details ...	26	0.7570955	2.0581853	0.0	8.375461E-5	0.03	1308	tags=31%, list=4%, signal=32%
VIRAL_GENOME_REPLICATION	VIRAL_GENOME_REPLICATION	Details ...	19	0.8125491	2.0577686	0.0	8.621507E-5	0.031	1035	tags=26%, list=3%, signal=27%
MODULE_75	MODULE_75	Details ...	329	0.5457118	2.0570068	0.0	8.868281E-5	0.032	3282	tags=32%, list=11%, signal=35%
GSE25123_WT_VS_PPARG_KO_MACROPHAGE_UP	GSE25123_WT_VS_PPARG_KO_MACROPHAGE_UP	Details ...	173	0.57181096	2.0568748	0.0	8.843648E-5	0.032	3282	tags=34%, list=11%, signal=37%
GSE21033_CTRL_VS_POLYIC_STIM_DC_6H_UP	GSE21033_CTRL_VS_POLYIC_STIM_DC_6H_UP	Details ...	182	0.568924	2.0567486	0.0	8.819149E-5	0.032	5877	tags=47%, list=19%, signal=57%
GSE20152_SPHK1_KO_VS_WT_HTNFA_OVERXPRESS_ANKLE_UP	GSE20152_SPHK1_KO_VS_WT_HTNFA_OVERXPRESS_ANKLE_UP	Details ...	177	0.5699583	2.0559704	0.0	8.7947876E-5	0.032	5495	tags=44%, list=18%, signal=53%
SCHAVOLT_TARGETS_OF_TP53_AND_TP63	SCHAVOLT_TARGETS_OF_TP53_AND_TP63	Details ...	15	0.8594447	2.0548623	0.0	8.770559E-5	0.032	2027	tags=67%, list=7%, signal=71%
MODULE_47	MODULE_47	Details ...	190	0.57129925	2.0535214	0.0	8.746464E-5	0.032	5666	tags=42%, list=19%, signal=51%
KEGG_CYTOKINE_CYTOKINE_RECEPTOR_INTERACTION	KEGG_CYTOKINE_CYTOKINE_RECEPTOR_INTERACTION	Details ...	196	0.5662499	2.0531242	0.0	8.722502E-5	0.032	2884	tags=28%, list=9%, signal=30%
MCLACHLAN_DENTAL_CARIES_DN	MCLACHLAN_DENTAL_CARIES_DN	Details ...	209	0.55869114	2.0523422	0.0	8.6986685E-5	0.032	3537	tags=33%, list=12%, signal=38%
AMIT_EGF_RESPONSE_120_MCF10A	AMIT_EGF_RESPONSE_120_MCF10A	Details ...	41	0.69189745	2.0515454	0.0	8.674967E-5	0.032	2523	tags=41%, list=8%, signal=45%
LINDGREN_BLADDER_CANCER_CLUSTER_2B	LINDGREN_BLADDER_CANCER_CLUSTER_2B	Details ...	341	0.5376255	2.0514562	0.0	8.651394E-5	0.032	4625	tags=34%, list=15%, signal=40%
CHASSOT_SKIN_WOUND	CHASSOT_SKIN_WOUND	Details ...	10	0.93735236	2.050402	0.0	8.627948E-5	0.032	777	tags=80%, list=3%, signal=82%
WU_CELL_MIGRATION	WU_CELL_MIGRATION	Details ...	151	0.57941836	2.0491803	0.0	9.1261674E-5	0.034	3991	tags=38%, list=13%, signal=44%
INGA_TP53_TARGETS	INGA_TP53_TARGETS	Details ...	16	0.86009204	2.0485096	0.0	9.101569E-5	0.034	3251	tags=81%, list=11%, signal=91%
SMIRNOV_CIRCULATING_ENDOTHELIOCYTES_IN_CANCER_UP	SMIRNOV_CIRCULATING_ENDOTHELIOCYTES_IN_CANCER_UP	Details ...	148	0.58727866	2.0483015	0.0	9.077102E-5	0.034	3232	tags=36%, list=11%, signal=41%
GSE36826_WT_VS_IL1R_KO_SKIN_DN	GSE36826_WT_VS_IL1R_KO_SKIN_DN	Details ...	181	0.5669861	2.0481212	0.0	9.052767E-5	0.034	3945	tags=31%, list=13%, signal=36%
HALMOS_CEBPA_TARGETS_UP	HALMOS_CEBPA_TARGETS_UP	Details ...	44	0.68673474	2.0478177	0.0	9.285168E-5	0.035	3032	tags=41%, list=10%, signal=45%
REACTOME_RNA_POL_I_TRANSCRIPTION	REACTOME_RNA_POL_I_TRANSCRIPTION	Details ...	74	0.63022244	2.0465798	0.0	1.00310055E-4	0.038	2386	tags=38%, list=8%, signal=41%
TSAI_RESPONSE_TO_RADIATION_THERAPY	TSAI_RESPONSE_TO_RADIATION_THERAPY	Details ...	27	0.75846964	2.0462422	0.0	1.00043275E-4	0.038	1843	tags=33%, list=6%, signal=35%
PID_ATF2_PATHWAY	PID_ATF2_PATHWAY	Details ...	54	0.6658753	2.045635	0.0	1.0234309E-4	0.039	1509	tags=30%, list=5%, signal=31%
MODULE_263	MODULE_263	Details ...	34	0.7134379	2.0452273	0.0	1.02072336E-4	0.039	3174	tags=35%, list=10%, signal=39%
SARTIPY_NORMAL_AT_INSULIN_RESISTANCE_UP	SARTIPY_NORMAL_AT_INSULIN_RESISTANCE_UP	Details ...	31	0.7410698	2.0452142	0.0	1.01803016E-4	0.039	3073	tags=52%, list=10%, signal=57%
GSE19401_RETINOIC_ACID_VS_RETINOIC_ACID_AND_PAM2CSK4_STIM_FOLLICULAR_DC_UP	GSE19401_RETINOIC_ACID_VS_RETINOIC_ACID_AND_PAM2CSK4_STIM_FOLLICULAR_DC_UP	Details ...	162	0.57028615	2.0448713	0.0	1.09148925E-4	0.042	4964	tags=41%, list=16%, signal=49%
ZHOU_INFLAMMATORY_RESPONSE_LPS_UP	ZHOU_INFLAMMATORY_RESPONSE_LPS_UP	Details ...	327	0.5410938	2.0448518	0.0	1.08862434E-4	0.042	3956	tags=30%, list=13%, signal=34%
ENK_UV_RESPONSE_EPIDERMIS_DN	ENK_UV_RESPONSE_EPIDERMIS_DN	Details ...	459	0.5326526	2.0431721	0.0	1.08577464E-4	0.042	3297	tags=27%, list=11%, signal=30%
GSE7348_UNSTIM_VS_LPS_STIM_MACROPHAGE_DN	GSE7348_UNSTIM_VS_LPS_STIM_MACROPHAGE_DN	Details ...	153	0.57947296	2.043026	0.0	1.0829397E-4	0.042	2883	tags=27%, list=9%, signal=30%
SATO_SILENCED_BY_METHYLATION_IN_PANCREATIC_CANCER_1	SATO_SILENCED_BY_METHYLATION_IN_PANCREATIC_CANCER_1	Details ...	346	0.54047173	2.0429885	0.0	1.0801195E-4	0.042	2840	tags=24%, list=9%, signal=26%
SCIAN_INVERSED_TARGETS_OF_TP53_AND_TP73_DN	SCIAN_INVERSED_TARGETS_OF_TP53_AND_TP73_DN	Details ...	29	0.74696875	2.0429316	0.0	1.077314E-4	0.042	2320	tags=45%, list=8%, signal=48%
ZHOU_INFLAMMATORY_RESPONSE_FIMA_UP	ZHOU_INFLAMMATORY_RESPONSE_FIMA_UP	Details ...	419	0.53327006	2.0423903	0.0	1.0996333E-4	0.043	3233	tags=26%, list=11%, signal=28%
LABBE_TGFB1_TARGETS_UP	LABBE_TGFB1_TARGETS_UP	Details ...	89	0.6222818	2.0420375	0.0	1.0967918E-4	0.043	3497	tags=31%, list=11%, signal=35%
GSE8515_IL1_VS_IL6_4H_STIM_MAC_UP	GSE8515_IL1_VS_IL6_4H_STIM_MAC_UP	Details ...	179	0.56372935	2.0416434	0.0	1.09396504E-4	0.043	3782	tags=32%, list=12%, signal=37%
BLUM_RESPONSE_TO_SALIRASIB_UP	BLUM_RESPONSE_TO_SALIRASIB_UP	Details ...	234	0.54966635	2.039398	0.0	1.1406174E-4	0.045	6347	tags=43%, list=21%, signal=54%
REACTOME_PHASE1_FUNCTIONALIZATION_OF_COMPOUNDS	REACTOME_PHASE1_FUNCTIONALIZATION_OF_COMPOUNDS	Details ...	45	0.68461496	2.0369892	0.0	1.2615431E-4	0.05	4020	tags=36%, list=13%, signal=41%
ZHENG_RESPONSE_TO_ARSENITE_UP	ZHENG_RESPONSE_TO_ARSENITE_UP	Details ...	17	0.82199836	2.0358675	0.0	1.2831205E-4	0.051	1809	tags=65%, list=6%, signal=69%
RODRIGUES_THYROID_CARCINOMA_DN	RODRIGUES_THYROID_CARCINOMA_DN	Details ...	69	0.6302866	2.0353847	0.0	1.2798473E-4	0.051	5208	tags=51%, list=17%, signal=61%
GSE18804_SPLEEN_MACROPHAGE_VS_BRAIN_TUMORAL_MACROPHAGE_UP	GSE18804_SPLEEN_MACROPHAGE_VS_BRAIN_TUMORAL_MACROPHAGE_UP	Details ...	166	0.56506115	2.034987	0.0	1.2765906E-4	0.051	3995	tags=32%, list=13%, signal=37%
VETTER_TARGETS_OF_PRKCA_AND_ETS1_DN	VETTER_TARGETS_OF_PRKCA_AND_ETS1_DN	Details ...	13	0.86196965	2.034848	0.0	1.2733506E-4	0.051	919	tags=38%, list=3%, signal=40%
KASLER_HDAC7_TARGETS_2_DN	KASLER_HDAC7_TARGETS_2_DN	Details ...	32	0.7204163	2.034167	0.0	1.3434328E-4	0.054	1419	tags=34%, list=5%, signal=36%
LEF1_UP.V1_UP	LEF1_UP.V1_UP	Details ...	160	0.5721466	2.0340085	0.0	1.3400403E-4	0.054	2892	tags=29%, list=9%, signal=32%
VERRECCHIA_RESPONSE_TO_TGFB1_C1	VERRECCHIA_RESPONSE_TO_TGFB1_C1	Details ...	18	0.8055408	2.0328674	0.0	1.3609386E-4	0.055	1457	tags=44%, list=5%, signal=47%
GNF2_TPT1	GNF2_TPT1	Details ...	37	0.69660145	2.0326078	0.0	1.381767E-4	0.056	7655	tags=89%, list=25%, signal=119%
HELLER_HDAC_TARGETS_UP	HELLER_HDAC_TARGETS_UP	Details ...	287	0.5435181	2.0319834	0.0	1.378304E-4	0.056	4884	tags=34%, list=16%, signal=40%
DORN_ADENOVIRUS_INFECTION_12HR_DN	DORN_ADENOVIRUS_INFECTION_12HR_DN	Details ...	32	0.71650445	2.0308735	0.0	1.423069E-4	0.058	3038	tags=53%, list=10%, signal=59%
MISHRA_CARCINOMA_ASSOCIATED_FIBROBLAST_UP	MISHRA_CARCINOMA_ASSOCIATED_FIBROBLAST_UP		22	0.77358127	2.0297053	0.0	1.4195201E-4	0.058	2694	tags=50%, list=9%, signal=55%
ONDER_CDH1_TARGETS_1_UP	ONDER_CDH1_TARGETS_1_UP		133	0.577492	2.0291846	0.0	1.4398088E-4	0.059	3087	tags=29%, list=10%, signal=32%
GSE9960_HEALTHY_VS_GRAM_NEG_SEPSIS_PBMC_DN	GSE9960_HEALTHY_VS_GRAM_NEG_SEPSIS_PBMC_DN		185	0.5629735	2.0285246	0.0	1.4600898E-4	0.059	4984	tags=41%, list=16%, signal=48%
ABE_VEGFA_TARGETS_2HR	ABE_VEGFA_TARGETS_2HR		29	0.739218	2.0285048	0.0014513788	1.4564757E-4	0.059	1824	tags=48%, list=6%, signal=51%
AMIT_EGF_RESPONSE_20_HELA	AMIT_EGF_RESPONSE_20_HELA		11	0.9119598	2.0274322	0.0	1.5002562E-4	0.06	794	tags=55%, list=3%, signal=56%
ANTI_APOPTOSIS	ANTI_APOPTOSIS		112	0.5816471	2.0273893	0.0	1.496561E-4	0.06	5331	tags=38%, list=17%, signal=45%
BASSO_CD40_SIGNALING_UP	BASSO_CD40_SIGNALING_UP		97	0.60352993	2.0272567	0.0	1.4928839E-4	0.06	3144	tags=39%, list=10%, signal=44%
YAO_TEMPORAL_RESPONSE_TO_PROGESTERONE_CLUSTER_1	YAO_TEMPORAL_RESPONSE_TO_PROGESTERONE_CLUSTER_1		60	0.64443773	2.0268743	0.0	1.489225E-4	0.06	1746	tags=30%, list=6%, signal=32%
GSE5679_CTRL_VS_PPARG_LIGAND_ROSIGLITAZONE_AND_RARA_AGONIST_AM580_TREATED_DC_DN	GSE5679_CTRL_VS_PPARG_LIGAND_ROSIGLITAZONE_AND_RARA_AGONIST_AM580_TREATED_DC_DN		184	0.5606662	2.0267744	0.0	1.4855838E-4	0.06	3935	tags=32%, list=13%, signal=37%
GSE17721_CTRL_VS_LPS_1H_BMDM_DN	GSE17721_CTRL_VS_LPS_1H_BMDM_DN		164	0.56529856	2.0256991	0.0	1.5055218E-4	0.061	3322	tags=27%, list=11%, signal=31%
PID_CD8_TCR_DOWNSTREAM_PATHWAY	PID_CD8_TCR_DOWNSTREAM_PATHWAY		48	0.6676141	2.0251558	0.0	1.5253953E-4	0.062	4487	tags=52%, list=15%, signal=61%
KIM_HYPOXIA	KIM_HYPOXIA		24	0.75161654	2.0249565	0.0	1.521693E-4	0.062	2171	tags=33%, list=7%, signal=36%
GSE16755_CTRL_VS_IFNA_TREATED_MAC_DN	GSE16755_CTRL_VS_IFNA_TREATED_MAC_DN		175	0.56424356	2.0245447	0.0	1.5180085E-4	0.062	3214	tags=31%, list=11%, signal=35%
DELYS_THYROID_CANCER_UP	DELYS_THYROID_CANCER_UP		390	0.5313774	2.0239854	0.0	1.5143419E-4	0.062	4665	tags=33%, list=15%, signal=39%
KRCTCNNNNMANAGC_UNKNOWN	KRCTCNNNNMANAGC_UNKNOWN		55	0.6427325	2.023857	0.0	1.5341271E-4	0.063	4258	tags=51%, list=14%, signal=59%
LU_TUMOR_ANGIOGENESIS_UP	LU_TUMOR_ANGIOGENESIS_UP		25	0.75384873	2.0228631	0.0	1.5535972E-4	0.064	4077	tags=64%, list=13%, signal=74%
CHIARADONNA_NEOPLASTIC_TRANSFORMATION_KRAS_CDC25_UP	CHIARADONNA_NEOPLASTIC_TRANSFORMATION_KRAS_CDC25_UP		51	0.67105174	2.022399	0.0	1.5498717E-4	0.064	2861	tags=41%, list=9%, signal=45%
HALLMARK_TGF_BETA_SIGNALING	HALLMARK_TGF_BETA_SIGNALING		53	0.665681	2.0218344	0.0	1.5461638E-4	0.064	4132	tags=42%, list=14%, signal=48%
GSE360_L_MAJOR_VS_T_GONDII_MAC_UP	GSE360_L_MAJOR_VS_T_GONDII_MAC_UP		157	0.5690035	2.0213068	0.0	1.5424736E-4	0.064	3940	tags=29%, list=13%, signal=33%
GAUSSMANN_MLL_AF4_FUSION_TARGETS_E_UP	GAUSSMANN_MLL_AF4_FUSION_TARGETS_E_UP		73	0.6240419	2.0207775	0.0	1.5846021E-4	0.066	2249	tags=27%, list=7%, signal=30%
ZHANG_TLX_TARGETS_60HR_UP	ZHANG_TLX_TARGETS_60HR_UP		263	0.54328537	2.0206661	0.0	1.5808381E-4	0.066	3386	tags=30%, list=11%, signal=33%
JECHLINGER_EPITHELIAL_TO_MESENCHYMAL_TRANSITION_UP	JECHLINGER_EPITHELIAL_TO_MESENCHYMAL_TRANSITION_UP		63	0.6461418	2.02003	0.0	1.6000039E-4	0.067	2694	tags=30%, list=9%, signal=33%
GSE43863_TFH_VS_LY6C_LOW_CXCR5NEG_EFFECTOR_CD4_TCELL_DN	GSE43863_TFH_VS_LY6C_LOW_CXCR5NEG_EFFECTOR_CD4_TCELL_DN		174	0.56032366	2.0196095	0.0	1.5962216E-4	0.067	2692	tags=25%, list=9%, signal=27%
MIYAGAWA_TARGETS_OF_EWSR1_ETS_FUSIONS_DN	MIYAGAWA_TARGETS_OF_EWSR1_ETS_FUSIONS_DN		182	0.55786425	2.0194051	0.0	1.6151067E-4	0.068	3287	tags=29%, list=11%, signal=32%
GEORGANTAS_HSC_MARKERS	GEORGANTAS_HSC_MARKERS		63	0.6492083	2.0181527	0.0	1.6338594E-4	0.069	2386	tags=43%, list=8%, signal=46%
TONKS_TARGETS_OF_RUNX1_RUNX1T1_FUSION_SUSTAINDED_IN_ERYTHROCYTE_UP	TONKS_TARGETS_OF_RUNX1_RUNX1T1_FUSION_SUSTAINDED_IN_ERYTHROCYTE_UP		37	0.70116216	2.0179214	0.0	1.6524582E-4	0.07	1457	tags=38%, list=5%, signal=40%
GSE28783_CTRL_ANTI_MIR_VS_UNTREATED_ATHEROSCLEROSIS_MACROPHAGE_DN	GSE28783_CTRL_ANTI_MIR_VS_UNTREATED_ATHEROSCLEROSIS_MACROPHAGE_DN		175	0.5560171	2.0171657	0.0	1.6485881E-4	0.07	3597	tags=34%, list=12%, signal=39%
PEREZ_TP63_TARGETS	PEREZ_TP63_TARGETS		301	0.5388505	2.0169868	0.0	1.6447363E-4	0.07	3012	tags=28%, list=10%, signal=31%
GROSS_ELK3_TARGETS_DN	GROSS_ELK3_TARGETS_DN		28	0.7357832	2.0160897	0.0	1.6409025E-4	0.07	285	tags=25%, list=1%, signal=25%
GSE7852_THYMUS_VS_FAT_TCONV_DN	GSE7852_THYMUS_VS_FAT_TCONV_DN		183	0.55733556	2.0157688	0.0	1.6595876E-4	0.071	3330	tags=33%, list=11%, signal=37%
MODULE_169	MODULE_169		87	0.6202325	2.0156431	0.0	1.655737E-4	0.071	2122	tags=30%, list=7%, signal=32%
GSE32986_CURDLAN_LOWDOSE_VS_CURDLAN_HIGHDOSE_STIM_DC_DN	GSE32986_CURDLAN_LOWDOSE_VS_CURDLAN_HIGHDOSE_STIM_DC_DN		184	0.5576392	2.0152514	0.0	1.674242E-4	0.072	2687	tags=32%, list=9%, signal=34%
GSE36888_UNTREATED_VS_IL2_TREATED_TCELL_17H_DN	GSE36888_UNTREATED_VS_IL2_TREATED_TCELL_17H_DN		181	0.55751264	2.014486	0.0	1.6703752E-4	0.072	3483	tags=35%, list=11%, signal=39%
AMIT_SERUM_RESPONSE_120_MCF10A	AMIT_SERUM_RESPONSE_120_MCF10A		61	0.6471002	2.0135093	0.0	1.6886934E-4	0.073	4216	tags=48%, list=14%, signal=55%
KIM_RESPONSE_TO_TSA_AND_DECITABINE_UP	KIM_RESPONSE_TO_TSA_AND_DECITABINE_UP		105	0.59187895	2.013398	0.0	1.7069624E-4	0.074	3319	tags=32%, list=11%, signal=36%
MURATA_VIRULENCE_OF_H_PILORI	MURATA_VIRULENCE_OF_H_PILORI		22	0.77901024	2.0130067	0.0	1.7030472E-4	0.074	3438	tags=59%, list=11%, signal=67%
JOSEPH_RESPONSE_TO_SODIUM_BUTYRATE_UP	JOSEPH_RESPONSE_TO_SODIUM_BUTYRATE_UP		31	0.7138339	2.0122817	0.0	1.7429637E-4	0.076	5589	tags=61%, list=18%, signal=75%
REACTOME_TRANSLATION	REACTOME_TRANSLATION		163	0.56225735	2.0120354	0.0	1.7609319E-4	0.077	8405	tags=67%, list=28%, signal=92%
NEGATIVE_REGULATION_OF_PROGRAMMED_CELL_DEATH	NEGATIVE_REGULATION_OF_PROGRAMMED_CELL_DEATH		138	0.5719017	2.0103428	0.0	1.9547254E-4	0.084	5331	tags=37%, list=17%, signal=45%
PROTEIN_KINASE_INHIBITOR_ACTIVITY	PROTEIN_KINASE_INHIBITOR_ACTIVITY		20	0.79192287	2.0103047	0.0	1.9502829E-4	0.084	1452	tags=35%, list=5%, signal=37%
ZHU_CMV_ALL_UP	ZHU_CMV_ALL_UP		116	0.5872849	2.0093157	0.0	2.0770161E-4	0.09	3153	tags=31%, list=10%, signal=34%
BAE_BRCA1_TARGETS_UP	BAE_BRCA1_TARGETS_UP		68	0.62806827	2.0089371	0.0	2.0723169E-4	0.09	5080	tags=43%, list=17%, signal=51%
MODULE_516	MODULE_516		14	0.8519495	2.0086958	0.0	2.067639E-4	0.09	1095	tags=43%, list=4%, signal=44%
MODULE_76	MODULE_76		69	0.61451346	2.0083847	0.0	2.0847566E-4	0.091	2835	tags=35%, list=9%, signal=38%
LEE_AGING_MUSCLE_UP	LEE_AGING_MUSCLE_UP		38	0.6941977	2.0082424	0.0	2.0800716E-4	0.091	3267	tags=34%, list=11%, signal=38%
VERHAAK_AML_WITH_NPM1_MUTATED_UP	VERHAAK_AML_WITH_NPM1_MUTATED_UP		165	0.5656844	2.0077872	0.0	2.0754078E-4	0.091	3214	tags=32%, list=11%, signal=35%
GSE24671_CTRL_VS_BAKIMULC_INFECTED_MOUSE_SPLENOCYTES_DN	GSE24671_CTRL_VS_BAKIMULC_INFECTED_MOUSE_SPLENOCYTES_DN		146	0.56512886	2.007112	0.0	2.1789494E-4	0.094	3290	tags=36%, list=11%, signal=40%
LEE_AGING_NEOCORTEX_UP	LEE_AGING_NEOCORTEX_UP		79	0.61466974	2.0065858	0.0	2.1955706E-4	0.095	4128	tags=34%, list=14%, signal=39%
GSE30971_CTRL_VS_LPS_STIM_MACROPHAGE_WBP7_KO_2H_UP	GSE30971_CTRL_VS_LPS_STIM_MACROPHAGE_WBP7_KO_2H_UP		166	0.5639512	2.006242	0.0	2.1906807E-4	0.095	2907	tags=33%, list=10%, signal=36%
GSE9988_ANTI_TREM1_VS_LPS_MONOCYTE_UP	GSE9988_ANTI_TREM1_VS_LPS_MONOCYTE_UP		182	0.55668885	2.005564	0.0	2.2287706E-4	0.097	3232	tags=34%, list=11%, signal=37%
HELLER_SILENCED_BY_METHYLATION_UP	HELLER_SILENCED_BY_METHYLATION_UP		243	0.5409716	2.0051904	0.0	2.2238289E-4	0.097	3571	tags=33%, list=12%, signal=37%
HUI_MAPK14_TARGETS_UP	HUI_MAPK14_TARGETS_UP		19	0.81070817	2.0051084	0.0	2.2189089E-4	0.097	1895	tags=42%, list=6%, signal=45%
DEMAGALHAES_AGING_UP	DEMAGALHAES_AGING_UP		45	0.6710368	2.0048268	0.0	2.2352583E-4	0.098	5624	tags=53%, list=18%, signal=65%
MODULE_178	MODULE_178		12	0.8704013	2.004812	0.0	2.230335E-4	0.098	1095	tags=50%, list=4%, signal=52%
WEINMANN_ADAPTATION_TO_HYPOXIA_DN	WEINMANN_ADAPTATION_TO_HYPOXIA_DN		31	0.74239695	2.0047276	0.0	2.2254331E-4	0.098	1989	tags=42%, list=7%, signal=45%
GSE8384_CTRL_VS_B_ABORTUS_4H_MAC_CELL_LINE_DN	GSE8384_CTRL_VS_B_ABORTUS_4H_MAC_CELL_LINE_DN		188	0.55545586	2.0042667	0.0	2.2417455E-4	0.099	2599	tags=28%, list=9%, signal=30%
MCDOWELL_ACUTE_LUNG_INJURY_UP	MCDOWELL_ACUTE_LUNG_INJURY_UP		42	0.6845478	2.004222	0.0	2.2368402E-4	0.099	3410	tags=48%, list=11%, signal=54%
TIEN_INTESTINE_PROBIOTICS_24HR_DN	TIEN_INTESTINE_PROBIOTICS_24HR_DN		210	0.547119	2.004035	0.0	2.2319565E-4	0.099	7257	tags=49%, list=24%, signal=63%
CROMER_TUMORIGENESIS_DN	CROMER_TUMORIGENESIS_DN		35	0.70043725	2.0031185	0.0	2.269237E-4	0.101	3280	tags=31%, list=11%, signal=35%
ELVIDGE_HYPOXIA_BY_DMOG_UP	ELVIDGE_HYPOXIA_BY_DMOG_UP		118	0.58371747	2.0028546	0.0	2.264304E-4	0.101	3600	tags=34%, list=12%, signal=38%
HALLMARK_IL6_JAK_STAT3_SIGNALING	HALLMARK_IL6_JAK_STAT3_SIGNALING		73	0.62065005	2.0026627	0.0	2.2593923E-4	0.101	3113	tags=34%, list=10%, signal=38%
MODULE_412	MODULE_412		13	0.8648752	2.002628	0.0	2.2545017E-4	0.101	2694	tags=54%, list=9%, signal=59%
WANG_ESOPHAGUS_CANCER_VS_NORMAL_UP	WANG_ESOPHAGUS_CANCER_VS_NORMAL_UP		103	0.59352136	2.0025654	0.0	2.2496325E-4	0.101	5279	tags=39%, list=17%, signal=47%
MODULE_92	MODULE_92		107	0.59147537	2.0022132	0.0	2.2656424E-4	0.102	3297	tags=27%, list=11%, signal=30%
MURAKAMI_UV_RESPONSE_6HR_UP	MURAKAMI_UV_RESPONSE_6HR_UP		31	0.7108084	2.001713	0.0	2.2607698E-4	0.102	1613	tags=35%, list=5%, signal=37%
MCLACHLAN_DENTAL_CARIES_UP	MCLACHLAN_DENTAL_CARIES_UP		219	0.54246694	2.0014737	0.0	2.2559185E-4	0.102	3537	tags=34%, list=12%, signal=38%
SHAFFER_IRF4_TARGETS_IN_PLASMA_CELL_VS_MATURE_B_LYMPHOCYTE	SHAFFER_IRF4_TARGETS_IN_PLASMA_CELL_VS_MATURE_B_LYMPHOCYTE		65	0.6323516	2.001015	0.0	2.271989E-4	0.103	1514	tags=29%, list=5%, signal=31%
FERRARI_RESPONSE_TO_FENRETINIDE_UP	FERRARI_RESPONSE_TO_FENRETINIDE_UP		20	0.7896107	2.0001564	0.0	2.3084883E-4	0.105	2656	tags=60%, list=9%, signal=66%
HALLMARK_KRAS_SIGNALING_UP	HALLMARK_KRAS_SIGNALING_UP		170	0.5537307	1.9993802	0.0	2.344618E-4	0.107	4353	tags=36%, list=14%, signal=42%
VIRAL_INFECTIOUS_CYCLE	VIRAL_INFECTIOUS_CYCLE		28	0.73430556	1.9993749	0.0	2.3396296E-4	0.107	1578	tags=21%, list=5%, signal=23%
NEGATIVE_REGULATION_OF_APOPTOSIS	NEGATIVE_REGULATION_OF_APOPTOSIS		138	0.5719017	1.9985374	0.0	2.3754341E-4	0.109	5331	tags=37%, list=17%, signal=45%
GSE14000_UNSTIM_VS_4H_LPS_DC_DN	GSE14000_UNSTIM_VS_4H_LPS_DC_DN		180	0.55571514	1.9982078	0.0	2.3909565E-4	0.109	3373	tags=33%, list=11%, signal=37%
BURTON_ADIPOGENESIS_9	BURTON_ADIPOGENESIS_9		80	0.61096805	1.9976839	0.0	2.3859018E-4	0.109	2599	tags=29%, list=9%, signal=31%
GSE45365_NK_CELL_VS_BCELL_UP	GSE45365_NK_CELL_VS_BCELL_UP		183	0.55268234	1.996934	0.0	2.3808681E-4	0.109	3451	tags=29%, list=11%, signal=32%
MODULE_5	MODULE_5		373	0.5265548	1.9967086	0.0	2.3758557E-4	0.109	3013	tags=27%, list=10%, signal=29%
KINASE_INHIBITOR_ACTIVITY	KINASE_INHIBITOR_ACTIVITY		21	0.7832319	1.9964437	0.0	2.4113442E-4	0.111	3110	tags=43%, list=10%, signal=48%
XU_HGF_SIGNALING_NOT_VIA_AKT1_6HR	XU_HGF_SIGNALING_NOT_VIA_AKT1_6HR		25	0.75843287	1.9964436	0.0015243902	2.406289E-4	0.111	1266	tags=40%, list=4%, signal=42%
GSE22886_CTRL_VS_LPS_24H_DC_DN	GSE22886_CTRL_VS_LPS_24H_DC_DN		189	0.5516552	1.9960688	0.0	2.401255E-4	0.111	4384	tags=38%, list=14%, signal=44%
GROSS_HYPOXIA_VIA_ELK3_ONLY_UP	GROSS_HYPOXIA_VIA_ELK3_ONLY_UP		31	0.7198338	1.9959158	0.0	2.4163263E-4	0.111	4216	tags=48%, list=14%, signal=56%
GERHOLD_ADIPOGENESIS_DN	GERHOLD_ADIPOGENESIS_DN		61	0.64115494	1.9951501	0.0	2.5522092E-4	0.118	2934	tags=36%, list=10%, signal=40%
MODULE_223	MODULE_223		122	0.57605195	1.9949474	0.0	2.566973E-4	0.119	3497	tags=38%, list=11%, signal=42%
RICKMAN_TUMOR_DIFFERENTIATED_WELL_VS_MODERATELY_DN	RICKMAN_TUMOR_DIFFERENTIATED_WELL_VS_MODERATELY_DN		84	0.6007858	1.9943669	0.0	2.601801E-4	0.121	3110	tags=36%, list=10%, signal=40%
ODONNELL_TARGETS_OF_MYC_AND_TFRC_UP	ODONNELL_TARGETS_OF_MYC_AND_TFRC_UP		74	0.6127922	1.9942639	0.0	2.5964144E-4	0.121	2427	tags=34%, list=8%, signal=37%
GNF2_MMP1	GNF2_MMP1		29	0.73316085	1.9938098	0.0	2.59105E-4	0.121	3373	tags=38%, list=11%, signal=43%
GSE16450_CTRL_VS_IFNA_12H_STIM_IMMATURE_NEURON_CELL_LINE_DN	GSE16450_CTRL_VS_IFNA_12H_STIM_IMMATURE_NEURON_CELL_LINE_DN		151	0.55878335	1.9925822	0.0	2.6851834E-4	0.123	2684	tags=30%, list=9%, signal=33%
PHONG_TNF_RESPONSE_VIA_P38_COMPLETE	PHONG_TNF_RESPONSE_VIA_P38_COMPLETE		217	0.54382956	1.9908454	0.0	2.759077E-4	0.127	2881	tags=29%, list=9%, signal=32%
CHIARADONNA_NEOPLASTIC_TRANSFORMATION_KRAS_CDC25_DN	CHIARADONNA_NEOPLASTIC_TRANSFORMATION_KRAS_CDC25_DN		42	0.67437816	1.98841	0.0	2.9516645E-4	0.135	3537	tags=40%, list=12%, signal=46%
GSE7852_LN_VS_FAT_TCONV_DN	GSE7852_LN_VS_FAT_TCONV_DN		179	0.5500019	1.9880922	0.0	2.945616E-4	0.135	3251	tags=33%, list=11%, signal=37%
LINDGREN_BLADDER_CANCER_HIGH_RECURRENCE	LINDGREN_BLADDER_CANCER_HIGH_RECURRENCE		46	0.66981786	1.9879752	0.0	2.9395922E-4	0.135	3800	tags=39%, list=12%, signal=45%
HOFMANN_MYELODYSPLASTIC_SYNDROM_LOW_RISK_DN	HOFMANN_MYELODYSPLASTIC_SYNDROM_LOW_RISK_DN		26	0.7472219	1.9874138	0.0	2.9532597E-4	0.135	3422	tags=46%, list=11%, signal=52%
ZHANG_PROLIFERATING_VS_QUIESCENT	ZHANG_PROLIFERATING_VS_QUIESCENT		49	0.6545308	1.9862936	0.0	3.0260923E-4	0.139	4087	tags=41%, list=13%, signal=47%
GSE46606_UNSTIM_VS_CD40L_IL2_IL5_3DAY_STIMULATED_IRF4MID_SORTED_BCELL_DN	GSE46606_UNSTIM_VS_CD40L_IL2_IL5_3DAY_STIMULATED_IRF4MID_SORTED_BCELL_DN		181	0.5483519	1.9856062	0.0	3.117982E-4	0.144	2532	tags=27%, list=8%, signal=29%
GSE14415_INDUCED_TREG_VS_FOXP3_KO_INDUCED_TREG_IL2_CULTURE_UP	GSE14415_INDUCED_TREG_VS_FOXP3_KO_INDUCED_TREG_IL2_CULTURE_UP		150	0.5571474	1.9855602	0.0	3.111658E-4	0.144	3014	tags=31%, list=10%, signal=35%
MODULE_324	MODULE_324		106	0.5844036	1.9851466	0.0	3.1444267E-4	0.146	5706	tags=44%, list=19%, signal=54%
GSE17721_PAM3CSK4_VS_GADIQUIMOD_1H_BMDM_UP	GSE17721_PAM3CSK4_VS_GADIQUIMOD_1H_BMDM_UP		160	0.5553186	1.985132	0.0	3.1380745E-4	0.146	3609	tags=32%, list=12%, signal=36%
BRACHAT_RESPONSE_TO_CAMPTOTHECIN_UP	BRACHAT_RESPONSE_TO_CAMPTOTHECIN_UP		26	0.7434391	1.9831157	0.0	3.3261505E-4	0.156	3160	tags=46%, list=10%, signal=51%
HOFMANN_MYELODYSPLASTIC_SYNDROM_RISK_UP	HOFMANN_MYELODYSPLASTIC_SYNDROM_RISK_UP		21	0.7703483	1.9831111	0.0	3.319458E-4	0.156	1277	tags=33%, list=4%, signal=35%
SENESE_HDAC1_TARGETS_UP	SENESE_HDAC1_TARGETS_UP		402	0.51760244	1.9827698	0.0	3.3515968E-4	0.158	4560	tags=34%, list=15%, signal=40%
NUYTTEN_EZH2_TARGETS_UP	NUYTTEN_EZH2_TARGETS_UP		935	0.5019664	1.9827683	0.0	3.3448802E-4	0.158	4940	tags=34%, list=16%, signal=39%
GSE2405_HEAT_KILLED_LYSATE_VS_LIVE_A_PHAGOCYTOPHILUM_STIM_NEUTROPHIL_24H_UP	GSE2405_HEAT_KILLED_LYSATE_VS_LIVE_A_PHAGOCYTOPHILUM_STIM_NEUTROPHIL_24H_UP		176	0.5497052	1.9827466	0.0	3.33819E-4	0.158	5646	tags=44%, list=18%, signal=53%
GSE16385_ROSIGLITAZONE_IFNG_TNF_VS_IL4_STIM_MACROPHAGE_UP	GSE16385_ROSIGLITAZONE_IFNG_TNF_VS_IL4_STIM_MACROPHAGE_UP		171	0.55039376	1.9822643	0.0	3.3315274E-4	0.158	3508	tags=33%, list=11%, signal=37%
TURASHVILI_BREAST_DUCTAL_CARCINOMA_VS_LOBULAR_NORMAL_DN	TURASHVILI_BREAST_DUCTAL_CARCINOMA_VS_LOBULAR_NORMAL_DN		49	0.6534851	1.9821684	0.0	3.3248906E-4	0.158	1688	tags=27%, list=6%, signal=28%
GSE29618_MONOCYTE_VS_PDC_UP	GSE29618_MONOCYTE_VS_PDC_UP		190	0.5436999	1.9819585	0.0	3.3182805E-4	0.158	2687	tags=33%, list=9%, signal=36%
GSE32423_MEMORY_VS_NAIVE_CD8_TCELL_UP	GSE32423_MEMORY_VS_NAIVE_CD8_TCELL_UP		164	0.54860085	1.9800475	0.0	3.5033215E-4	0.165	2904	tags=25%, list=10%, signal=27%
SASSON_RESPONSE_TO_GONADOTROPHINS_DN	SASSON_RESPONSE_TO_GONADOTROPHINS_DN		81	0.5985599	1.9792646	0.0	3.629896E-4	0.172	4087	tags=36%, list=13%, signal=41%
APRELIKOVA_BRCA1_TARGETS	APRELIKOVA_BRCA1_TARGETS		46	0.65728426	1.9789977	0.0	3.6417972E-4	0.173	3110	tags=39%, list=10%, signal=44%
KEGG_P53_SIGNALING_PATHWAY	KEGG_P53_SIGNALING_PATHWAY		65	0.6303717	1.9773993	0.0	3.7675933E-4	0.179	2239	tags=32%, list=7%, signal=35%
HALMOS_CEBPA_TARGETS_DN	HALMOS_CEBPA_TARGETS_DN		39	0.67801934	1.9770238	0.0	3.7791947E-4	0.18	2122	tags=41%, list=7%, signal=44%
GSE360_CTRL_VS_L_MAJOR_DC_DN	GSE360_CTRL_VS_L_MAJOR_DC_DN		180	0.5471804	1.9769659	0.0	3.77177E-4	0.18	5616	tags=43%, list=18%, signal=52%
NEGATIVE_REGULATION_OF_DEVELOPMENTAL_PROCESS	NEGATIVE_REGULATION_OF_DEVELOPMENTAL_PROCESS		175	0.5446453	1.9769511	0.0	3.7643744E-4	0.18	5654	tags=37%, list=19%, signal=45%
SATO_SILENCED_BY_METHYLATION_IN_PANCREATIC_CANCER_2	SATO_SILENCED_BY_METHYLATION_IN_PANCREATIC_CANCER_2		36	0.6903971	1.976221	0.0	3.8893858E-4	0.185	3110	tags=39%, list=10%, signal=43%
PID_IL12_2PATHWAY	PID_IL12_2PATHWAY		56	0.63506377	1.9757005	0.0	3.8817895E-4	0.185	3251	tags=38%, list=11%, signal=42%
GSE30971_CTRL_VS_LPS_STIM_MACROPHAGE_WBP7_KO_4H_UP	GSE30971_CTRL_VS_LPS_STIM_MACROPHAGE_WBP7_KO_4H_UP		168	0.548066	1.9753703	0.0	3.9119498E-4	0.187	3446	tags=34%, list=11%, signal=38%
GSE43955_TH0_VS_TGFB_IL6_TH17_ACT_CD4_TCELL_52H_UP	GSE43955_TH0_VS_TGFB_IL6_TH17_ACT_CD4_TCELL_52H_UP		170	0.5535908	1.9751352	0.0	3.9043388E-4	0.187	3573	tags=28%, list=12%, signal=32%
GSE21546_UNSTIM_VS_ANTI_CD3_STIM_DP_THYMOCYTES_UP	GSE21546_UNSTIM_VS_ANTI_CD3_STIM_DP_THYMOCYTES_UP		170	0.5545705	1.974846	0.0	3.8967576E-4	0.187	3558	tags=29%, list=12%, signal=33%
MODULE_444	MODULE_444		15	0.83962923	1.9744209	0.0	3.9079774E-4	0.188	1693	tags=47%, list=6%, signal=49%
IZADPANAH_STEM_CELL_ADIPOSE_VS_BONE_UP	IZADPANAH_STEM_CELL_ADIPOSE_VS_BONE_UP		118	0.57097423	1.9734575	0.0	4.012218E-4	0.192	3478	tags=32%, list=11%, signal=36%
GSE25088_IL4_VS_IL4_AND_ROSIGLITAZONE_STIM_STAT6_KO_MACROPHAGE_DAY10_DN	GSE25088_IL4_VS_IL4_AND_ROSIGLITAZONE_STIM_STAT6_KO_MACROPHAGE_DAY10_DN		183	0.5413866	1.9734272	0.0	4.0044726E-4	0.192	3031	tags=31%, list=10%, signal=34%
GSE43955_1H_VS_20H_ACT_CD4_TCELL_WITH_TGFB_IL6_DN	GSE43955_1H_VS_20H_ACT_CD4_TCELL_WITH_TGFB_IL6_DN		165	0.5525026	1.972813	0.0	4.0527622E-4	0.194	3754	tags=32%, list=12%, signal=36%
GSE339_EX_VIVO_VS_IN_CULTURE_CD8POS_DC_DN	GSE339_EX_VIVO_VS_IN_CULTURE_CD8POS_DC_DN		180	0.5487255	1.9716969	0.0	4.1192726E-4	0.197	3841	tags=31%, list=13%, signal=35%
ZHU_CMV_24_HR_UP	ZHU_CMV_24_HR_UP		91	0.58925754	1.9715443	0.0	4.1113663E-4	0.197	3044	tags=30%, list=10%, signal=33%
GSE20500_RETINOIC_ACID_VS_RARA_ANTAGONIST_TREATED_CD4_TCELL_DN	GSE20500_RETINOIC_ACID_VS_RARA_ANTAGONIST_TREATED_CD4_TCELL_DN		181	0.5464875	1.971133	0.0	4.1588332E-4	0.199	6097	tags=46%, list=20%, signal=58%
GSE40666_STAT1_KO_VS_STAT4_KO_CD8_TCELL_DN	GSE40666_STAT1_KO_VS_STAT4_KO_CD8_TCELL_DN		110	0.578448	1.9702	0.0	4.169316E-4	0.2	2663	tags=28%, list=9%, signal=31%
GSE43956_WT_VS_SGK1_KO_TH17_DIFFERENTIATED_CD4_TCELL_DN	GSE43956_WT_VS_SGK1_KO_TH17_DIFFERENTIATED_CD4_TCELL_DN		181	0.5486076	1.9695736	0.0	4.1982593E-4	0.201	3394	tags=28%, list=11%, signal=32%
GSE339_EX_VIVO_VS_IN_CULTURE_CD4POS_DC_DN	GSE339_EX_VIVO_VS_IN_CULTURE_CD4POS_DC_DN		173	0.5475041	1.9691651	0.0	4.245322E-4	0.203	5388	tags=38%, list=18%, signal=46%
FLOTHO_PEDIATRIC_ALL_THERAPY_RESPONSE_UP	FLOTHO_PEDIATRIC_ALL_THERAPY_RESPONSE_UP		50	0.6513831	1.9686142	0.0	4.328899E-4	0.208	7364	tags=62%, list=24%, signal=82%
APPIERTO_RESPONSE_TO_FENRETINIDE_UP	APPIERTO_RESPONSE_TO_FENRETINIDE_UP		34	0.7003292	1.9669161	0.0	4.4673213E-4	0.214	5796	tags=59%, list=19%, signal=73%
WORSCHECH_TUMOR_EVASION_AND_TOLEROGENICITY_UP	WORSCHECH_TUMOR_EVASION_AND_TOLEROGENICITY_UP		25	0.73437065	1.966186	0.0	4.586905E-4	0.218	2835	tags=44%, list=9%, signal=48%
GSE35685_CD34POS_CD38NEG_VS_CD34POS_CD10POS_BONE_MARROW_DN	GSE35685_CD34POS_CD38NEG_VS_CD34POS_CD10POS_BONE_MARROW_DN		189	0.54460394	1.9649663	0.0	4.742761E-4	0.224	3239	tags=32%, list=11%, signal=35%
MODULE_29	MODULE_29		28	0.7172545	1.96494	0.0	4.7338125E-4	0.224	7655	tags=89%, list=25%, signal=119%
MODULE_521	MODULE_521		28	0.7200514	1.9647852	0.0	4.743066E-4	0.225	2883	tags=39%, list=9%, signal=43%
MODULE_220	MODULE_220		255	0.52836055	1.9647155	0.0	4.7341507E-4	0.225	4221	tags=28%, list=14%, signal=32%
BIOCARTA_P53HYPOXIA_PATHWAY	BIOCARTA_P53HYPOXIA_PATHWAY		22	0.7569037	1.9646797	0.0	4.743411E-4	0.226	1688	tags=36%, list=6%, signal=38%
STANHILL_HRAS_TRANSFROMATION_UP	STANHILL_HRAS_TRANSFROMATION_UP		8	0.97946626	1.9645246	0.0	4.770664E-4	0.228	634	tags=100%, list=2%, signal=102%
GSE16385_ROSIGLITAZONE_IL4_VS_IFNG_TNF_STIM_MACROPHAGE_UP	GSE16385_ROSIGLITAZONE_IL4_VS_IFNG_TNF_STIM_MACROPHAGE_UP		190	0.54054713	1.964503	0.0	4.761747E-4	0.228	4603	tags=38%, list=15%, signal=44%
MONOOXYGENASE_ACTIVITY	MONOOXYGENASE_ACTIVITY		18	0.7982205	1.9636693	0.0	4.860515E-4	0.233	1361	tags=28%, list=4%, signal=29%
ONGUSAHA_BRCA1_TARGETS_UP	ONGUSAHA_BRCA1_TARGETS_UP		12	0.86297965	1.9628781	0.0	4.9412873E-4	0.237	2638	tags=67%, list=9%, signal=73%
HERNANDEZ_ABERRANT_MITOSIS_BY_DOCETACEL_4NM_UP	HERNANDEZ_ABERRANT_MITOSIS_BY_DOCETACEL_4NM_UP		17	0.7925576	1.9628205	0.0	4.968093E-4	0.239	1918	tags=53%, list=6%, signal=56%
GNF2_EIF3S6	GNF2_EIF3S6		120	0.5735502	1.9626799	0.0	5.012448E-4	0.242	7655	tags=68%, list=25%, signal=90%
GSE12392_IFNAR_KO_VS_IFNB_KO_CD8_NEG_SPLEEN_DC_DN	GSE12392_IFNAR_KO_VS_IFNB_KO_CD8_NEG_SPLEEN_DC_DN		177	0.53676695	1.9616915	0.0	5.1284867E-4	0.246	3073	tags=27%, list=10%, signal=29%
PID_INTEGRIN1_PATHWAY	PID_INTEGRIN1_PATHWAY		60	0.62981933	1.9609591	0.0	5.1724276E-4	0.249	3042	tags=37%, list=10%, signal=41%
GSE17974_CTRL_VS_ACT_IL4_AND_ANTI_IL12_24H_CD4_TCELL_UP	GSE17974_CTRL_VS_ACT_IL4_AND_ANTI_IL12_24H_CD4_TCELL_UP		171	0.54647696	1.9596804	0.0	5.2873784E-4	0.253	4014	tags=34%, list=13%, signal=39%
GSE7768_OVA_ALONE_VS_OVA_WITH_LPS_IMMUNIZED_MOUSE_WHOLE_SPLEEN_6H_DN	GSE7768_OVA_ALONE_VS_OVA_WITH_LPS_IMMUNIZED_MOUSE_WHOLE_SPLEEN_6H_DN		153	0.5562216	1.959621	0.0	5.277641E-4	0.253	3282	tags=36%, list=11%, signal=40%
PID_HIF1_TFPATHWAY	PID_HIF1_TFPATHWAY		59	0.6240718	1.9595221	0.0	5.2679394E-4	0.253	1082	tags=17%, list=4%, signal=18%
KORKOLA_TERATOMA	KORKOLA_TERATOMA		34	0.68975395	1.9574493	0.001459854	5.50604E-4	0.26	1457	tags=26%, list=5%, signal=28%
GSE43863_LY6C_INT_CXCR5POS_VS_LY6C_LOW_CXCR5NEG_EFFECTOR_CD4_TCELL_DN	GSE43863_LY6C_INT_CXCR5POS_VS_LY6C_LOW_CXCR5NEG_EFFECTOR_CD4_TCELL_DN		177	0.54363084	1.9572414	0.0	5.5136916E-4	0.261	3297	tags=28%, list=11%, signal=31%
UEDA_CENTRAL_CLOCK	UEDA_CENTRAL_CLOCK		81	0.59551865	1.9562887	0.0	5.609524E-4	0.267	3044	tags=30%, list=10%, signal=33%
STRUCTURAL_CONSTITUENT_OF_RIBOSOME	STRUCTURAL_CONSTITUENT_OF_RIBOSOME		80	0.5970135	1.9557766	0.0	5.757986E-4	0.272	7223	tags=76%, list=24%, signal=100%
GSE29618_BCELL_VS_PDC_UP	GSE29618_BCELL_VS_PDC_UP		176	0.5455826	1.9552877	0.0	5.782877E-4	0.274	3214	tags=34%, list=11%, signal=38%
MEL18_DN.V1_UP	MEL18_DN.V1_UP		126	0.5708623	1.9551504	0.0	5.8075524E-4	0.276	2884	tags=35%, list=9%, signal=38%
GSE1432_1H_VS_24H_IFNG_MICROGLIA_UP	GSE1432_1H_VS_24H_IFNG_MICROGLIA_UP		188	0.5447447	1.9550741	0.0	5.8146846E-4	0.277	5463	tags=39%, list=18%, signal=48%
BROWNE_HCMV_INFECTION_30MIN_UP	BROWNE_HCMV_INFECTION_30MIN_UP		44	0.6619107	1.9550107	0.0	5.8215944E-4	0.278	1102	tags=23%, list=4%, signal=24%
LIAN_LIPA_TARGETS_3M	LIAN_LIPA_TARGETS_3M		47	0.65143067	1.9541955	0.0	5.863077E-4	0.28	1292	tags=28%, list=4%, signal=29%
RGAANNTTC_V$HSF1_01	RGAANNTTC_V$HSF1_01		382	0.5122983	1.9533409	0.0	5.9221935E-4	0.282	4608	tags=32%, list=15%, signal=37%
GSE18791_CTRL_VS_NEWCASTLE_VIRUS_DC_16H_DN	GSE18791_CTRL_VS_NEWCASTLE_VIRUS_DC_16H_DN		166	0.5443234	1.9514499	0.0	6.067813E-4	0.289	2501	tags=25%, list=8%, signal=27%
MODULE_321	MODULE_321		104	0.5843167	1.951393	0.0	6.0568994E-4	0.289	2837	tags=35%, list=9%, signal=38%
DAVICIONI_TARGETS_OF_PAX_FOXO1_FUSIONS_UP	DAVICIONI_TARGETS_OF_PAX_FOXO1_FUSIONS_UP		222	0.5363842	1.951153	0.0	6.0805667E-4	0.29	4001	tags=32%, list=13%, signal=36%
WANG_CISPLATIN_RESPONSE_AND_XPC_DN	WANG_CISPLATIN_RESPONSE_AND_XPC_DN		210	0.5315046	1.9503188	0.0	6.173375E-4	0.293	3738	tags=28%, list=12%, signal=32%
REN_ALVEOLAR_RHABDOMYOSARCOMA_DN	REN_ALVEOLAR_RHABDOMYOSARCOMA_DN		386	0.51114106	1.9502692	0.0	6.1795936E-4	0.294	6304	tags=39%, list=21%, signal=49%
GSE25123_IL4_VS_IL4_AND_ROSIGLITAZONE_STIM_PPARG_KO_MACROPHAGE_DAY10_DN	GSE25123_IL4_VS_IL4_AND_ROSIGLITAZONE_STIM_PPARG_KO_MACROPHAGE_DAY10_DN		174	0.5411325	1.9495702	0.0	6.2029046E-4	0.295	2671	tags=29%, list=9%, signal=32%
LIU_IL13_PRIMING_MODEL	LIU_IL13_PRIMING_MODEL		14	0.83165723	1.9491827	0.0	6.2262337E-4	0.297	1763	tags=50%, list=6%, signal=53%
FRIDMAN_IMMORTALIZATION_DN	FRIDMAN_IMMORTALIZATION_DN		29	0.71277875	1.94898	0.0	6.249584E-4	0.299	1377	tags=34%, list=5%, signal=36%
MCBRYAN_PUBERTAL_BREAST_4_5WK_UP	MCBRYAN_PUBERTAL_BREAST_4_5WK_UP		221	0.5260158	1.9489387	0.0	6.2384835E-4	0.299	3013	tags=26%, list=10%, signal=28%
GSE9509_LPS_VS_LPS_AND_IL10_STIM_IL10_KO_MACROPHAGE_10MIN_UP	GSE9509_LPS_VS_LPS_AND_IL10_STIM_IL10_KO_MACROPHAGE_10MIN_UP		177	0.54446584	1.9485807	0.0	6.296013E-4	0.302	4075	tags=34%, list=13%, signal=40%
GSE14000_UNSTIM_VS_4H_LPS_DC_TRANSLATED_RNA_DN	GSE14000_UNSTIM_VS_4H_LPS_DC_TRANSLATED_RNA_DN		173	0.5482355	1.9485004	0.0	6.319214E-4	0.304	2687	tags=28%, list=9%, signal=30%
TONKS_TARGETS_OF_RUNX1_RUNX1T1_FUSION_SUSTAINED_IN_MONOCYTE_UP	TONKS_TARGETS_OF_RUNX1_RUNX1T1_FUSION_SUSTAINED_IN_MONOCYTE_UP		18	0.8000554	1.9482898	0.0	6.325153E-4	0.305	704	tags=39%, list=2%, signal=40%
BIOCARTA_FIBRINOLYSIS_PATHWAY	BIOCARTA_FIBRINOLYSIS_PATHWAY		9	0.93032557	1.9482298	0.0	6.3309673E-4	0.306	1457	tags=56%, list=5%, signal=58%
NABA_SECRETED_FACTORS	NABA_SECRETED_FACTORS		221	0.52933455	1.9474597	0.0	6.4047315E-4	0.31	4864	tags=29%, list=16%, signal=34%
BOQUEST_STEM_CELL_UP	BOQUEST_STEM_CELL_UP		223	0.53069824	1.9473182	0.0	6.4273475E-4	0.312	5765	tags=37%, list=19%, signal=46%
CORRE_MULTIPLE_MYELOMA_UP	CORRE_MULTIPLE_MYELOMA_UP		57	0.6296687	1.9468474	0.0	6.449882E-4	0.312	3025	tags=30%, list=10%, signal=33%
GSE24081_CONTROLLER_VS_PROGRESSOR_HIV_SPECIFIC_CD8_TCELL_UP	GSE24081_CONTROLLER_VS_PROGRESSOR_HIV_SPECIFIC_CD8_TCELL_UP		173	0.53683573	1.9460306	0.0	6.489422E-4	0.313	5240	tags=38%, list=17%, signal=45%
GSE17721_LPS_VS_PAM3CSK4_24H_BMDM_UP	GSE17721_LPS_VS_PAM3CSK4_24H_BMDM_UP		181	0.5379021	1.9457542	0.0	6.494966E-4	0.314	3376	tags=25%, list=11%, signal=28%
CHR6P22	CHR6P22		100	0.5726882	1.9435952	0.0	6.93837E-4	0.333	4763	tags=41%, list=16%, signal=48%
REACTOME_CYTOCHROME_P450_ARRANGED_BY_SUBSTRATE_TYPE	REACTOME_CYTOCHROME_P450_ARRANGED_BY_SUBSTRATE_TYPE		33	0.68173844	1.9435817	0.0	6.926282E-4	0.333	4020	tags=33%, list=13%, signal=38%
AMIT_EGF_RESPONSE_240_HELA	AMIT_EGF_RESPONSE_240_HELA		57	0.6323362	1.9418331	0.0	7.165713E-4	0.347	4922	tags=42%, list=16%, signal=50%
GSE14769_UNSTIM_VS_20MIN_LPS_BMDM_DN	GSE14769_UNSTIM_VS_20MIN_LPS_BMDM_DN		174	0.5418213	1.941758	0.0	7.170057E-4	0.348	2955	tags=26%, list=10%, signal=29%
V$ATF3_Q6	V$ATF3_Q6		210	0.5303012	1.9416575	0.0	7.191134E-4	0.349	2269	tags=23%, list=7%, signal=25%
MODULE_12	MODULE_12		304	0.51792264	1.9416208	0.0	7.195528E-4	0.35	3201	tags=28%, list=10%, signal=31%
HIRSCH_CELLULAR_TRANSFORMATION_SIGNATURE_UP	HIRSCH_CELLULAR_TRANSFORMATION_SIGNATURE_UP		227	0.5238389	1.9411263	0.0	7.216436E-4	0.351	5503	tags=37%, list=18%, signal=45%
VALK_AML_CLUSTER_1	VALK_AML_CLUSTER_1		25	0.73012704	1.9400016	0.0	7.2705053E-4	0.355	4604	tags=48%, list=15%, signal=56%
VECCHI_GASTRIC_CANCER_ADVANCED_VS_EARLY_UP	VECCHI_GASTRIC_CANCER_ADVANCED_VS_EARLY_UP		143	0.5467468	1.939713	0.0	7.274677E-4	0.356	5265	tags=40%, list=17%, signal=48%
MCCLUNG_COCAIN_REWARD_4WK	MCCLUNG_COCAIN_REWARD_4WK		65	0.6099582	1.939676	0.0	7.262178E-4	0.356	5711	tags=37%, list=19%, signal=45%
QI_HYPOXIA	QI_HYPOXIA		130	0.5599021	1.9396666	0.0	7.249721E-4	0.356	3727	tags=30%, list=12%, signal=34%
GSE19401_UNSTIM_VS_RETINOIC_ACID_AND_PAM2CSK4_STIM_FOLLICULAR_DC_DN	GSE19401_UNSTIM_VS_RETINOIC_ACID_AND_PAM2CSK4_STIM_FOLLICULAR_DC_DN		192	0.5379529	1.9396536	0.0	7.237307E-4	0.356	2965	tags=26%, list=10%, signal=29%
GAUSSMANN_MLL_AF4_FUSION_TARGETS_A_DN	GAUSSMANN_MLL_AF4_FUSION_TARGETS_A_DN		82	0.593337	1.939528	0.0	7.2414073E-4	0.356	3825	tags=30%, list=13%, signal=35%
MARSON_FOXP3_TARGETS_STIMULATED_UP	MARSON_FOXP3_TARGETS_STIMULATED_UP		25	0.72312486	1.9394423	0.0	7.22905E-4	0.356	3282	tags=36%, list=11%, signal=40%
PID_UPA_UPAR_PATHWAY	PID_UPA_UPAR_PATHWAY		38	0.6699652	1.9393531	0.0	7.2495145E-4	0.357	2596	tags=32%, list=8%, signal=34%
GSE23925_DARK_ZONE_VS_NAIVE_BCELL_DN	GSE23925_DARK_ZONE_VS_NAIVE_BCELL_DN		171	0.5373785	1.939246	0.0	7.270054E-4	0.358	2955	tags=29%, list=10%, signal=32%
HALLMARK_UV_RESPONSE_UP	HALLMARK_UV_RESPONSE_UP		150	0.54694045	1.9383321	0.0	7.3887664E-4	0.362	3232	tags=30%, list=11%, signal=33%
GOTZMANN_EPITHELIAL_TO_MESENCHYMAL_TRANSITION_UP	GOTZMANN_EPITHELIAL_TO_MESENCHYMAL_TRANSITION_UP		65	0.60435253	1.9375633	0.0	7.5235404E-4	0.368	2883	tags=29%, list=9%, signal=32%
MEK_UP.V1_UP	MEK_UP.V1_UP		169	0.5413472	1.9370011	0.0	7.657692E-4	0.376	4875	tags=38%, list=16%, signal=45%
VERNELL_RETINOBLASTOMA_PATHWAY_DN	VERNELL_RETINOBLASTOMA_PATHWAY_DN		22	0.7598284	1.9369946	0.0014947683	7.6447567E-4	0.376	1414	tags=27%, list=5%, signal=29%
GSE29949_MICROGLIA_BRAIN_VS_CD8_POS_DC_SPLEEN_UP	GSE29949_MICROGLIA_BRAIN_VS_CD8_POS_DC_SPLEEN_UP		187	0.5347462	1.9361382	0.0	7.6969364E-4	0.378	3945	tags=29%, list=13%, signal=34%
TSUNODA_CISPLATIN_RESISTANCE_DN	TSUNODA_CISPLATIN_RESISTANCE_DN		46	0.64898294	1.9360262	0.0	7.7163696E-4	0.378	3201	tags=35%, list=10%, signal=39%
GSE39152_BRAIN_VS_SPLEEN_CD103_NEG_MEMORY_CD8_TCELL_UP	GSE39152_BRAIN_VS_SPLEEN_CD103_NEG_MEMORY_CD8_TCELL_UP		191	0.53468794	1.9357884	0.0	7.7520986E-4	0.38	4978	tags=34%, list=16%, signal=40%
MODULE_299	MODULE_299		33	0.6913733	1.9355583	0.0	7.771551E-4	0.381	1624	tags=30%, list=5%, signal=32%
PEREZ_TP53_AND_TP63_TARGETS	PEREZ_TP53_AND_TP63_TARGETS		177	0.53791714	1.9353938	0.0	7.7585335E-4	0.381	2980	tags=27%, list=10%, signal=30%
PEDERSEN_TARGETS_OF_611CTF_ISOFORM_OF_ERBB2	PEDERSEN_TARGETS_OF_611CTF_ISOFORM_OF_ERBB2		63	0.6131343	1.9353726	0.0	7.745559E-4	0.381	3383	tags=38%, list=11%, signal=43%
GSE43955_TH0_VS_TGFB_IL6_TH17_ACT_CD4_TCELL_30H_UP	GSE43955_TH0_VS_TGFB_IL6_TH17_ACT_CD4_TCELL_30H_UP		168	0.5401615	1.9347152	0.0	7.829831E-4	0.386	4350	tags=30%, list=14%, signal=35%
MODULE_83	MODULE_83		306	0.5095188	1.933716	0.0	8.02564E-4	0.396	8132	tags=58%, list=27%, signal=78%
GARGALOVIC_RESPONSE_TO_OXIDIZED_PHOSPHOLIPIDS_GREEN_UP	GARGALOVIC_RESPONSE_TO_OXIDIZED_PHOSPHOLIPIDS_GREEN_UP		22	0.7508085	1.9330915	0.0	8.0606743E-4	0.398	2400	tags=50%, list=8%, signal=54%
PETROVA_PROX1_TARGETS_DN	PETROVA_PROX1_TARGETS_DN		58	0.6161877	1.9328059	0.0	8.047284E-4	0.398	1989	tags=29%, list=7%, signal=31%
MORF_NME2	MORF_NME2		150	0.54256284	1.9324263	0.0	8.0659374E-4	0.399	8050	tags=61%, list=26%, signal=82%
AKL_HTLV1_INFECTION_DN	AKL_HTLV1_INFECTION_DN		62	0.62004006	1.9321233	0.0	8.0685335E-4	0.4	2965	tags=31%, list=10%, signal=34%
LIN_SILENCED_BY_TUMOR_MICROENVIRONMENT	LIN_SILENCED_BY_TUMOR_MICROENVIRONMENT		84	0.5862147	1.9317636	0.0	8.055197E-4	0.4	4505	tags=33%, list=15%, signal=39%
BIOCARTA_STEM_PATHWAY	BIOCARTA_STEM_PATHWAY		10	0.90703523	1.9317322	0.0	8.0419047E-4	0.4	108	tags=30%, list=0%, signal=30%
DAZARD_UV_RESPONSE_CLUSTER_G4	DAZARD_UV_RESPONSE_CLUSTER_G4		20	0.74516046	1.9316086	0.0	8.04454E-4	0.401	794	tags=30%, list=3%, signal=31%
WATTEL_AUTONOMOUS_THYROID_ADENOMA_DN	WATTEL_AUTONOMOUS_THYROID_ADENOMA_DN		45	0.65473336	1.931298	0.0	8.142505E-4	0.404	3280	tags=36%, list=11%, signal=40%
HILLION_HMGA1B_TARGETS	HILLION_HMGA1B_TARGETS		81	0.578808	1.9309388	0.0	8.160853E-4	0.406	6097	tags=42%, list=20%, signal=52%
MODULE_38	MODULE_38		378	0.50267	1.9306998	0.0	8.147475E-4	0.406	3049	tags=25%, list=10%, signal=28%
KUROZUMI_RESPONSE_TO_ONCOCYTIC_VIRUS	KUROZUMI_RESPONSE_TO_ONCOCYTIC_VIRUS		39	0.6683796	1.9299937	0.0	8.2604476E-4	0.411	2835	tags=49%, list=9%, signal=54%
LI_INDUCED_T_TO_NATURAL_KILLER_UP	LI_INDUCED_T_TO_NATURAL_KILLER_UP		281	0.5114854	1.929924	0.0	8.24695E-4	0.411	3093	tags=29%, list=10%, signal=32%
NAKAYAMA_FRA2_TARGETS	NAKAYAMA_FRA2_TARGETS		41	0.66389936	1.9298812	0.0	8.2334963E-4	0.411	4075	tags=56%, list=13%, signal=65%
GSE6674_CPG_VS_CPG_AND_ANTI_IGM_STIM_BCELL_DN	GSE6674_CPG_VS_CPG_AND_ANTI_IGM_STIM_BCELL_DN		183	0.53261834	1.9297625	0.0	8.2358764E-4	0.412	4804	tags=39%, list=16%, signal=46%
CALMODULIN_BINDING	CALMODULIN_BINDING		23	0.73459303	1.9290608	0.0	8.332147E-4	0.417	3214	tags=43%, list=11%, signal=49%
V$HSF2_01	V$HSF2_01		213	0.5245538	1.9289335	0.0	8.334311E-4	0.418	5871	tags=40%, list=19%, signal=49%
MODULE_14	MODULE_14		11	0.87040246	1.9284315	0.001669449	8.3988905E-4	0.421	1095	tags=55%, list=4%, signal=57%
GSE17974_0H_VS_48H_IN_VITRO_ACT_CD4_TCELL_UP	GSE17974_0H_VS_48H_IN_VITRO_ACT_CD4_TCELL_UP		169	0.5396015	1.9280746	0.0	8.3853E-4	0.421	4406	tags=34%, list=14%, signal=39%
GSE17721_LPS_VS_POLYIC_2H_BMDM_UP	GSE17721_LPS_VS_POLYIC_2H_BMDM_UP		174	0.54023343	1.9275823	0.0	8.403127E-4	0.422	4414	tags=30%, list=14%, signal=35%
SEMENZA_HIF1_TARGETS	SEMENZA_HIF1_TARGETS		31	0.6931248	1.9275572	0.0	8.389574E-4	0.422	1996	tags=26%, list=7%, signal=28%
WENG_POR_TARGETS_LIVER_UP	WENG_POR_TARGETS_LIVER_UP		34	0.6881215	1.9264297	0.0	8.655271E-4	0.432	3057	tags=41%, list=10%, signal=46%
PID_FGF_PATHWAY	PID_FGF_PATHWAY		50	0.6328864	1.9255788	0.0	8.7969715E-4	0.437	4077	tags=34%, list=13%, signal=39%
YORDY_RECIPROCAL_REGULATION_BY_ETS1_AND_SP100_DN	YORDY_RECIPROCAL_REGULATION_BY_ETS1_AND_SP100_DN		69	0.5955955	1.925208	0.0	8.82922E-4	0.439	5059	tags=46%, list=17%, signal=55%
PID_AVB3_OPN_PATHWAY	PID_AVB3_OPN_PATHWAY		31	0.69209486	1.9249697	0.0015408321	8.8460953E-4	0.44	4579	tags=58%, list=15%, signal=68%
GSE9960_HEALTHY_VS_GRAM_POS_SEPSIS_PBMC_DN	GSE9960_HEALTHY_VS_GRAM_POS_SEPSIS_PBMC_DN		171	0.5301016	1.9248129	0.0	8.8627724E-4	0.441	4487	tags=31%, list=15%, signal=36%
RESPONSE_TO_CHEMICAL_STIMULUS	RESPONSE_TO_CHEMICAL_STIMULUS		254	0.51926804	1.9246359	0.0	8.8639016E-4	0.442	3530	tags=26%, list=12%, signal=29%
MATTHEWS_AP1_TARGETS	MATTHEWS_AP1_TARGETS		16	0.79804665	1.9245026	0.0	8.9112367E-4	0.444	974	tags=50%, list=3%, signal=52%
MODULE_131	MODULE_131		28	0.70666134	1.9241768	0.0015037594	8.958531E-4	0.446	1653	tags=29%, list=5%, signal=30%
GSE20727_ROS_INH_VS_ROS_INH_AND_DNFB_ALLERGEN_TREATED_DC_UP	GSE20727_ROS_INH_VS_ROS_INH_AND_DNFB_ALLERGEN_TREATED_DC_UP		178	0.5337736	1.923949	0.0	8.974957E-4	0.447	4761	tags=34%, list=16%, signal=40%
MARZEC_IL2_SIGNALING_DN	MARZEC_IL2_SIGNALING_DN		35	0.6820914	1.9237561	0.0	8.976056E-4	0.448	4192	tags=43%, list=14%, signal=50%
REACTOME_MEIOSIS	REACTOME_MEIOSIS		95	0.5764777	1.9226518	0.0	9.191158E-4	0.456	2650	tags=32%, list=9%, signal=34%
GSE2706_R848_VS_R848_AND_LPS_8H_STIM_DC_DN	GSE2706_R848_VS_R848_AND_LPS_8H_STIM_DC_DN		151	0.5465097	1.9226444	0.0	9.191822E-4	0.456	5235	tags=38%, list=17%, signal=46%
VIRAL_REPRODUCTIVE_PROCESS	VIRAL_REPRODUCTIVE_PROCESS		32	0.6788604	1.9223379	0.0	9.192438E-4	0.456	1578	tags=19%, list=5%, signal=20%
KOINUMA_TARGETS_OF_SMAD2_OR_SMAD3	KOINUMA_TARGETS_OF_SMAD2_OR_SMAD3		748	0.4886494	1.9222136	0.0	9.2237483E-4	0.456	3401	tags=27%, list=11%, signal=29%
GSE22443_NAIVE_VS_ACT_AND_IL2_TREATED_CD8_TCELL_UP	GSE22443_NAIVE_VS_ACT_AND_IL2_TREATED_CD8_TCELL_UP		152	0.5413006	1.9222062	0.0	9.209223E-4	0.456	2532	tags=20%, list=8%, signal=22%
GSE7509_DC_VS_MONOCYTE_UP	GSE7509_DC_VS_MONOCYTE_UP		187	0.5257754	1.9218024	0.0	9.2553237E-4	0.46	2892	tags=25%, list=9%, signal=28%
MENSE_HYPOXIA_UP	MENSE_HYPOXIA_UP		91	0.5857142	1.9216874	0.0	9.28625E-4	0.462	4253	tags=40%, list=14%, signal=46%
GENERATION_OF_A_SIGNAL_INVOLVED_IN_CELL_CELL_SIGNALING	GENERATION_OF_A_SIGNAL_INVOLVED_IN_CELL_CELL_SIGNALING		21	0.7478369	1.9216406	0.0	9.2716946E-4	0.462	3186	tags=33%, list=10%, signal=37%
NABA_MATRISOME_ASSOCIATED	NABA_MATRISOME_ASSOCIATED		506	0.49702013	1.9215307	0.0	9.2722673E-4	0.462	5067	tags=30%, list=17%, signal=35%
GSE18791_CTRL_VS_NEWCASTLE_VIRUS_DC_14H_DN	GSE18791_CTRL_VS_NEWCASTLE_VIRUS_DC_14H_DN		144	0.54593927	1.9211593	0.0	9.3484344E-4	0.465	2937	tags=31%, list=10%, signal=34%
DEN_INTERACT_WITH_LCA5	DEN_INTERACT_WITH_LCA5		26	0.7068686	1.9210778	0.001497006	9.3639607E-4	0.466	5215	tags=50%, list=17%, signal=60%
GSE37416_CTRL_VS_24H_F_TULARENSIS_LVS_NEUTROPHIL_DN	GSE37416_CTRL_VS_24H_F_TULARENSIS_LVS_NEUTROPHIL_DN		191	0.5290604	1.9208815	0.0	9.3493756E-4	0.466	3754	tags=32%, list=12%, signal=36%
MODULE_210	MODULE_210		25	0.7242182	1.9206363	0.0	9.364886E-4	0.468	4780	tags=44%, list=16%, signal=52%
ONO_FOXP3_TARGETS_UP	ONO_FOXP3_TARGETS_UP		21	0.7353555	1.920357	0.0	9.3955215E-4	0.469	1306	tags=43%, list=4%, signal=45%
GNATENKO_PLATELET_SIGNATURE	GNATENKO_PLATELET_SIGNATURE		42	0.64735264	1.9199501	0.0	9.3959447E-4	0.469	6994	tags=60%, list=23%, signal=77%
GSE22033_UNTREATED_VS_ROSIGLITAZONE_TREATED_MEF_DN	GSE22033_UNTREATED_VS_ROSIGLITAZONE_TREATED_MEF_DN		170	0.53257275	1.9189663	0.0	9.4710564E-4	0.473	4234	tags=36%, list=14%, signal=41%
REACTOME_IMMUNOREGULATORY_INTERACTIONS_BETWEEN_A_LYMPHOID_AND_A_NON_LYMPHOID_CELL	REACTOME_IMMUNOREGULATORY_INTERACTIONS_BETWEEN_A_LYMPHOID_AND_A_NON_LYMPHOID_CELL		52	0.62595457	1.9178368	0.0	9.7101415E-4	0.483	6366	tags=58%, list=21%, signal=73%
WOO_LIVER_CANCER_RECURRENCE_UP	WOO_LIVER_CANCER_RECURRENCE_UP		93	0.57835966	1.9174384	0.0	9.739966E-4	0.486	3724	tags=38%, list=12%, signal=43%
SANA_TNF_SIGNALING_DN	SANA_TNF_SIGNALING_DN		77	0.58474714	1.915954	0.0	0.001005233	0.496	1812	tags=22%, list=6%, signal=23%
ENZYME_INHIBITOR_ACTIVITY	ENZYME_INHIBITOR_ACTIVITY		92	0.57074434	1.9157938	0.0	0.0010051752	0.496	3186	tags=29%, list=10%, signal=33%
GSE42088_UNINF_VS_LEISHMANIA_INF_DC_2H_UP	GSE42088_UNINF_VS_LEISHMANIA_INF_DC_2H_UP		181	0.53029805	1.9155058	0.0	0.0010066101	0.496	3615	tags=31%, list=12%, signal=35%
GNF2_TIMP2	GNF2_TIMP2		27	0.70351005	1.9149888	0.0	0.0010213482	0.502	1093	tags=22%, list=4%, signal=23%
V$HSF_Q6	V$HSF_Q6		161	0.538349	1.9146568	0.0	0.0010227492	0.503	5871	tags=40%, list=19%, signal=49%
GSE2706_UNSTIM_VS_8H_LPS_DC_DN	GSE2706_UNSTIM_VS_8H_LPS_DC_DN		172	0.53131175	1.9143791	0.0	0.0010285553	0.507	3517	tags=33%, list=12%, signal=37%
SASSON_RESPONSE_TO_FORSKOLIN_DN	SASSON_RESPONSE_TO_FORSKOLIN_DN		82	0.5746409	1.9134007	0.0	0.0010505896	0.515	5649	tags=41%, list=18%, signal=51%
PEDERSEN_METASTASIS_BY_ERBB2_ISOFORM_3	PEDERSEN_METASTASIS_BY_ERBB2_ISOFORM_3		16	0.7880668	1.9131566	0.0	0.0010548838	0.516	3032	tags=50%, list=10%, signal=55%
GAZDA_DIAMOND_BLACKFAN_ANEMIA_ERYTHROID_UP	GAZDA_DIAMOND_BLACKFAN_ANEMIA_ERYTHROID_UP		24	0.72739345	1.9123071	0.0	0.0010694448	0.52	2684	tags=38%, list=9%, signal=41%
DAVICIONI_PAX_FOXO1_SIGNATURE_IN_ARMS_DN	DAVICIONI_PAX_FOXO1_SIGNATURE_IN_ARMS_DN		16	0.79894763	1.9117506	0.0	0.0010780898	0.526	1673	tags=50%, list=5%, signal=53%
GSE41176_WT_VS_TAK1_KO_UNSTIM_BCELL_UP	GSE41176_WT_VS_TAK1_KO_UNSTIM_BCELL_UP		167	0.53677434	1.9116286	0.0	0.0010779138	0.526	5689	tags=41%, list=19%, signal=50%
SUBTIL_PROGESTIN_TARGETS	SUBTIL_PROGESTIN_TARGETS		35	0.67681885	1.9109617	0.0	0.0010923123	0.532	2722	tags=29%, list=9%, signal=31%
GSE17974_IL4_AND_ANTI_IL12_VS_UNTREATED_12H_ACT_CD4_TCELL_DN	GSE17974_IL4_AND_ANTI_IL12_VS_UNTREATED_12H_ACT_CD4_TCELL_DN		137	0.5536506	1.9108932	0.0	0.0010906598	0.532	2018	tags=25%, list=7%, signal=26%
GSE24634_IL4_VS_CTRL_TREATED_NAIVE_CD4_TCELL_DAY10_DN	GSE24634_IL4_VS_CTRL_TREATED_NAIVE_CD4_TCELL_DAY10_DN		192	0.5216604	1.9103537	0.0	0.0011079428	0.537	3609	tags=29%, list=12%, signal=32%
CHEN_PDGF_TARGETS	CHEN_PDGF_TARGETS		18	0.7679265	1.9095281	0.0	0.0011251682	0.541	2188	tags=50%, list=7%, signal=54%
ABE_VEGFA_TARGETS	ABE_VEGFA_TARGETS		17	0.7916043	1.9095255	0.0	0.0011234736	0.541	776	tags=24%, list=3%, signal=24%
MODULE_46	MODULE_46		319	0.51078296	1.9094661	0.0	0.0011217842	0.541	3282	tags=30%, list=11%, signal=34%
HUMMEL_BURKITTS_LYMPHOMA_DN	HUMMEL_BURKITTS_LYMPHOMA_DN		14	0.81623656	1.9093945	0.0	0.0011200999	0.541	1313	tags=57%, list=4%, signal=60%
BARRIER_CANCER_RELAPSE_NORMAL_SAMPLE_DN	BARRIER_CANCER_RELAPSE_NORMAL_SAMPLE_DN		28	0.6969645	1.9085444	0.0	0.0011415788	0.545	715	tags=18%, list=2%, signal=18%
GSE17974_CTRL_VS_ACT_IL4_AND_ANTI_IL12_72H_CD4_TCELL_UP	GSE17974_CTRL_VS_ACT_IL4_AND_ANTI_IL12_72H_CD4_TCELL_UP		178	0.53225094	1.9082832	0.0	0.0011470846	0.547	2256	tags=24%, list=7%, signal=25%
MODULE_164	MODULE_164		47	0.638195	1.9082514	0.0013927576	0.00114537	0.547	5237	tags=43%, list=17%, signal=51%
FULCHER_INFLAMMATORY_RESPONSE_LECTIN_VS_LPS_UP	FULCHER_INFLAMMATORY_RESPONSE_LECTIN_VS_LPS_UP		523	0.48915783	1.9074156	0.0	0.001166654	0.554	3026	tags=26%, list=10%, signal=28%
GSE9601_NFKB_INHIBITOR_VS_PI3K_INHIBITOR_TREATED_HCMV_INF_MONOCYTE_DN	GSE9601_NFKB_INHIBITOR_VS_PI3K_INHIBITOR_TREATED_HCMV_INF_MONOCYTE_DN		169	0.5314156	1.906346	0.0	0.0011907655	0.561	3086	tags=31%, list=10%, signal=35%
GSE21360_NAIVE_VS_SECONDARY_MEMORY_CD8_TCELL_UP	GSE21360_NAIVE_VS_SECONDARY_MEMORY_CD8_TCELL_UP		166	0.5311989	1.9058259	0.0	0.0012004662	0.566	3144	tags=32%, list=10%, signal=35%
GSE26343_WT_VS_NFAT5_KO_MACROPHAGE_DN	GSE26343_WT_VS_NFAT5_KO_MACROPHAGE_DN		184	0.52737916	1.9056997	0.0	0.0012001196	0.567	3782	tags=38%, list=12%, signal=43%
REACTOME_FORMATION_OF_THE_TERNARY_COMPLEX_AND_SUBSEQUENTLY_THE_43S_COMPLEX	REACTOME_FORMATION_OF_THE_TERNARY_COMPLEX_AND_SUBSEQUENTLY_THE_43S_COMPLEX		54	0.61121386	1.9056469	0.0014005603	0.001198339	0.567	8405	tags=74%, list=28%, signal=102%
TOOKER_GEMCITABINE_RESISTANCE_DN	TOOKER_GEMCITABINE_RESISTANCE_DN		120	0.551297	1.9051416	0.0	0.0012051612	0.57	5711	tags=40%, list=19%, signal=49%
POSITIVE_REGULATION_OF_CELL_PROLIFERATION	POSITIVE_REGULATION_OF_CELL_PROLIFERATION		125	0.5479237	1.9050784	0.0	0.0012033784	0.57	2883	tags=22%, list=9%, signal=25%
V$AP1_Q6_01	V$AP1_Q6_01		223	0.5168289	1.9043956	0.0	0.0012158277	0.572	5235	tags=38%, list=17%, signal=45%
SERVITJA_ISLET_HNF1A_TARGETS_UP	SERVITJA_ISLET_HNF1A_TARGETS_UP		121	0.55426514	1.9043728	0.0	0.0012140344	0.572	3559	tags=26%, list=12%, signal=30%
GSE4748_CTRL_VS_LPS_STIM_DC_3H_UP	GSE4748_CTRL_VS_LPS_STIM_DC_3H_UP		176	0.5269633	1.9040565	0.0	0.0012207539	0.574	4042	tags=30%, list=13%, signal=34%
GSE29618_MONOCYTE_VS_MDC_DAY7_FLU_VACCINE_UP	GSE29618_MONOCYTE_VS_MDC_DAY7_FLU_VACCINE_UP		191	0.5276458	1.9039297	0.0	0.0012231901	0.576	3280	tags=32%, list=11%, signal=36%
CHANG_CORE_SERUM_RESPONSE_DN	CHANG_CORE_SERUM_RESPONSE_DN		189	0.5269206	1.9038749	0.0	0.0012270735	0.577	3221	tags=29%, list=11%, signal=32%
ZHU_CMV_8_HR_UP	ZHU_CMV_8_HR_UP		43	0.646083	1.9033798	0.0	0.0012323287	0.581	2464	tags=37%, list=8%, signal=40%
BCAT.100_UP.V1_UP	BCAT.100_UP.V1_UP		39	0.6597605	1.9032768	0.0	0.0012305245	0.581	2171	tags=31%, list=7%, signal=33%
GSE44649_WT_VS_MIR155_KO_NAIVE_CD8_TCELL_DN	GSE44649_WT_VS_MIR155_KO_NAIVE_CD8_TCELL_DN		178	0.5266905	1.9031007	0.0	0.0012329533	0.582	4416	tags=33%, list=14%, signal=39%
SESTO_RESPONSE_TO_UV_C1	SESTO_RESPONSE_TO_UV_C1		65	0.60455775	1.9028561	0.0	0.0012381914	0.583	5495	tags=42%, list=18%, signal=51%
BUDHU_LIVER_CANCER_METASTASIS_UP	BUDHU_LIVER_CANCER_METASTASIS_UP		9	0.89907134	1.902546	0.0	0.001240605	0.585	163	tags=33%, list=1%, signal=34%
SENESE_HDAC2_TARGETS_UP	SENESE_HDAC2_TARGETS_UP		104	0.5616729	1.9023798	0.0	0.0012402006	0.585	6430	tags=45%, list=21%, signal=57%
MARTINEZ_RESPONSE_TO_TRABECTEDIN_UP	MARTINEZ_RESPONSE_TO_TRABECTEDIN_UP		63	0.6022594	1.9019454	0.0	0.0012482065	0.588	5386	tags=43%, list=18%, signal=52%
KAECH_NAIVE_VS_DAY15_EFF_CD8_TCELL_DN	KAECH_NAIVE_VS_DAY15_EFF_CD8_TCELL_DN		179	0.524592	1.9009317	0.0	0.0012800358	0.598	4604	tags=36%, list=15%, signal=42%
KUWANO_RNA_STABILIZED_BY_NO	KUWANO_RNA_STABILIZED_BY_NO		7	0.95821327	1.9005474	0.0	0.0012865735	0.6	1282	tags=100%, list=4%, signal=104%
GSE30971_WBP7_HET_VS_KO_MACROPHAGE_2H_LPS_STIM_DN	GSE30971_WBP7_HET_VS_KO_MACROPHAGE_2H_LPS_STIM_DN		175	0.5286269	1.9001088	0.0	0.001300064	0.606	3446	tags=32%, list=11%, signal=36%
PTEN_DN.V2_UP	PTEN_DN.V2_UP		118	0.5542327	1.8999361	0.0	0.001300978	0.607	1389	tags=23%, list=5%, signal=24%
HAN_JNK_SINGALING_UP	HAN_JNK_SINGALING_UP		33	0.66697484	1.8995417	0.0	0.00130608	0.609	4014	tags=48%, list=13%, signal=56%
GSE360_T_GONDII_VS_M_TUBERCULOSIS_DC_DN	GSE360_T_GONDII_VS_M_TUBERCULOSIS_DC_DN		168	0.5288322	1.8993528	0.0	0.0013125301	0.61	2847	tags=26%, list=9%, signal=29%
GSE45365_NK_CELL_VS_CD8_TCELL_MCMV_INFECTION_DN	GSE45365_NK_CELL_VS_CD8_TCELL_MCMV_INFECTION_DN		177	0.5273953	1.8978477	0.0	0.0013537104	0.62	5231	tags=43%, list=17%, signal=52%
GSE42088_UNINF_VS_LEISHMANIA_INF_DC_2H_DN	GSE42088_UNINF_VS_LEISHMANIA_INF_DC_2H_DN		191	0.5212807	1.8975372	0.0	0.0013601084	0.623	7655	tags=58%, list=25%, signal=76%
V$BACH2_01	V$BACH2_01		232	0.50853103	1.8975182	0.0	0.001358157	0.623	3291	tags=27%, list=11%, signal=30%
V$AP1_01	V$AP1_01		217	0.51502466	1.8969153	0.0	0.0013755674	0.628	3015	tags=28%, list=10%, signal=30%
GSE27241_CTRL_VS_DIGOXIN_TREATED_CD4_TCELL_IN_TH17_POLARIZING_CONDITIONS_UP	GSE27241_CTRL_VS_DIGOXIN_TREATED_CD4_TCELL_IN_TH17_POLARIZING_CONDITIONS_UP		148	0.53740984	1.8968992	0.0	0.0013735995	0.628	3391	tags=30%, list=11%, signal=33%
RAY_ALZHEIMERS_DISEASE	RAY_ALZHEIMERS_DISEASE		11	0.8513395	1.8966535	0.0	0.0013826562	0.63	2861	tags=73%, list=9%, signal=80%
MAINA_VHL_TARGETS_UP	MAINA_VHL_TARGETS_UP		8	0.92283356	1.8966453	0.0	0.0013806837	0.63	265	tags=50%, list=1%, signal=50%
STEARMAN_TUMOR_FIELD_EFFECT_UP	STEARMAN_TUMOR_FIELD_EFFECT_UP		29	0.69412243	1.8964795	0.0	0.0013814699	0.63	3477	tags=41%, list=11%, signal=47%
CLASPER_LYMPHATIC_VESSELS_DURING_METASTASIS_DN	CLASPER_LYMPHATIC_VESSELS_DURING_METASTASIS_DN		30	0.69454294	1.8964225	0.0	0.0013808726	0.63	3410	tags=37%, list=11%, signal=41%
DAZARD_RESPONSE_TO_UV_SCC_UP	DAZARD_RESPONSE_TO_UV_SCC_UP		113	0.5558524	1.8954383	0.0	0.0014008123	0.637	8055	tags=49%, list=26%, signal=66%
AMIT_EGF_RESPONSE_480_HELA	AMIT_EGF_RESPONSE_480_HELA		150	0.53271145	1.8952271	0.0	0.0014056696	0.639	2692	tags=25%, list=9%, signal=27%
LI_PROSTATE_CANCER_EPIGENETIC	LI_PROSTATE_CANCER_EPIGENETIC		28	0.70117986	1.8949903	0.0	0.0014050355	0.639	1836	tags=29%, list=6%, signal=30%
GSE17974_CTRL_VS_ACT_IL4_AND_ANTI_IL12_0.5H_CD4_TCELL_DN	GSE17974_CTRL_VS_ACT_IL4_AND_ANTI_IL12_0.5H_CD4_TCELL_DN		157	0.53128856	1.8947341	0.0	0.0014085192	0.642	2633	tags=25%, list=9%, signal=27%
RIZ_ERYTHROID_DIFFERENTIATION_12HR	RIZ_ERYTHROID_DIFFERENTIATION_12HR		37	0.6572419	1.8944578	0.0	0.0014147105	0.644	4097	tags=38%, list=13%, signal=44%
DASU_IL6_SIGNALING_SCAR_DN	DASU_IL6_SIGNALING_SCAR_DN		14	0.81608105	1.8943977	0.0	0.0014140729	0.644	3497	tags=64%, list=11%, signal=73%
PID_FAK_PATHWAY	PID_FAK_PATHWAY		56	0.6069812	1.8930992	0.0013812155	0.0014528465	0.656	6985	tags=55%, list=23%, signal=72%
YAMASHITA_METHYLATED_IN_PROSTATE_CANCER	YAMASHITA_METHYLATED_IN_PROSTATE_CANCER		43	0.6378528	1.892294	0.0	0.0014712173	0.662	2934	tags=30%, list=10%, signal=33%
GSE13306_RA_VS_UNTREATED_MEM_CD4_TCELL_DN	GSE13306_RA_VS_UNTREATED_MEM_CD4_TCELL_DN		175	0.52147484	1.892087	0.0	0.0014718651	0.662	2871	tags=28%, list=9%, signal=31%
CHAUHAN_RESPONSE_TO_METHOXYESTRADIOL_DN	CHAUHAN_RESPONSE_TO_METHOXYESTRADIOL_DN		97	0.57355094	1.8916258	0.0	0.0014806245	0.665	7949	tags=56%, list=26%, signal=75%
MAHAJAN_RESPONSE_TO_IL1A_UP	MAHAJAN_RESPONSE_TO_IL1A_UP		65	0.5954386	1.8914454	0.0	0.001482603	0.665	3013	tags=34%, list=10%, signal=37%
GSE17721_LPS_VS_GARDIQUIMOD_2H_BMDM_UP	GSE17721_LPS_VS_GARDIQUIMOD_2H_BMDM_UP		175	0.52305156	1.8914237	0.0	0.0014805294	0.665	2250	tags=25%, list=7%, signal=27%
PID_INTEGRIN3_PATHWAY	PID_INTEGRIN3_PATHWAY		38	0.65233403	1.8911448	0.0014513788	0.0014824899	0.666	3042	tags=39%, list=10%, signal=44%
MODULE_259	MODULE_259		42	0.63637596	1.8910731	0.0	0.0014817668	0.667	2115	tags=26%, list=7%, signal=28%
ZERBINI_RESPONSE_TO_SULINDAC_UP	ZERBINI_RESPONSE_TO_SULINDAC_UP		9	0.8779189	1.8905935	0.0017152659	0.0014864305	0.668	1535	tags=56%, list=5%, signal=58%
HORIUCHI_WTAP_TARGETS_UP	HORIUCHI_WTAP_TARGETS_UP		271	0.5047556	1.8904439	0.0	0.0014870408	0.669	3042	tags=24%, list=10%, signal=26%
GSE37301_MULTIPOTENT_PROGENITOR_VS_LYMPHOID_PRIMED_MPP_DN	GSE37301_MULTIPOTENT_PROGENITOR_VS_LYMPHOID_PRIMED_MPP_DN		161	0.53720367	1.8902092	0.0	0.0014916831	0.671	3125	tags=32%, list=10%, signal=36%
BRACHAT_RESPONSE_TO_CISPLATIN	BRACHAT_RESPONSE_TO_CISPLATIN		20	0.74684787	1.8901945	0.0	0.0014922812	0.673	2847	tags=55%, list=9%, signal=61%
RUIZ_TNC_TARGETS_UP	RUIZ_TNC_TARGETS_UP		136	0.5330262	1.8883272	0.0	0.0015530157	0.689	4014	tags=29%, list=13%, signal=34%
BORLAK_LIVER_CANCER_EGF_UP	BORLAK_LIVER_CANCER_EGF_UP		49	0.6314774	1.8873279	0.0013793104	0.0015829343	0.696	2955	tags=35%, list=10%, signal=38%
KEGG_ADHERENS_JUNCTION	KEGG_ADHERENS_JUNCTION		70	0.59476745	1.8868176	0.0	0.0015887605	0.699	6366	tags=47%, list=21%, signal=59%
GSE24634_IL4_VS_CTRL_TREATED_NAIVE_CD4_TCELL_DAY7_DN	GSE24634_IL4_VS_CTRL_TREATED_NAIVE_CD4_TCELL_DAY7_DN		185	0.51679444	1.8865801	0.0	0.0015905699	0.701	3609	tags=35%, list=12%, signal=39%
GSE16266_CTRL_VS_LPS_STIM_MEF_UP	GSE16266_CTRL_VS_LPS_STIM_MEF_UP		185	0.51839346	1.8865077	0.0	0.0015910475	0.702	3952	tags=38%, list=13%, signal=43%
HERNANDEZ_MITOTIC_ARREST_BY_DOCETAXEL_1_UP	HERNANDEZ_MITOTIC_ARREST_BY_DOCETAXEL_1_UP		26	0.69825	1.8864841	0.0	0.0015915085	0.703	2342	tags=35%, list=8%, signal=37%
CHIANG_LIVER_CANCER_SUBCLASS_CTNNB1_DN	CHIANG_LIVER_CANCER_SUBCLASS_CTNNB1_DN		141	0.53708094	1.8855624	0.0	0.0016198492	0.71	3263	tags=30%, list=11%, signal=33%
LIAN_LIPA_TARGETS_6M	LIAN_LIPA_TARGETS_6M		57	0.60764825	1.8852899	0.0	0.0016295596	0.712	2436	tags=30%, list=8%, signal=32%
COLIN_PILOCYTIC_ASTROCYTOMA_VS_GLIOBLASTOMA_DN	COLIN_PILOCYTIC_ASTROCYTOMA_VS_GLIOBLASTOMA_DN		25	0.6981888	1.8846234	0.0015408321	0.0016458837	0.716	1885	tags=40%, list=6%, signal=43%
AKT_UP_MTOR_DN.V1_UP	AKT_UP_MTOR_DN.V1_UP		153	0.5350192	1.884072	0.0	0.0016594898	0.717	2955	tags=29%, list=10%, signal=32%
KRIGE_RESPONSE_TO_TOSEDOSTAT_24HR_UP	KRIGE_RESPONSE_TO_TOSEDOSTAT_24HR_UP		704	0.47873428	1.8838929	0.0	0.0016598562	0.717	5210	tags=34%, list=17%, signal=40%
GSE25123_CTRL_VS_ROSIGLITAZONE_STIM_PPARG_KO_MACROPHAGE_UP	GSE25123_CTRL_VS_ROSIGLITAZONE_STIM_PPARG_KO_MACROPHAGE_UP		180	0.52198297	1.8834107	0.0	0.0016720633	0.721	2668	tags=32%, list=9%, signal=34%
SESTO_RESPONSE_TO_UV_C6	SESTO_RESPONSE_TO_UV_C6		36	0.66434324	1.8830147	0.0	0.0016763784	0.723	2694	tags=28%, list=9%, signal=30%
ZUCCHI_METASTASIS_DN	ZUCCHI_METASTASIS_DN		35	0.6654428	1.8823992	0.0	0.0016937737	0.727	1460	tags=31%, list=5%, signal=33%
GSE3982_CTRL_VS_PMA_STIM_EOSINOPHIL_DN	GSE3982_CTRL_VS_PMA_STIM_EOSINOPHIL_DN		160	0.53255945	1.8817797	0.0	0.0017111707	0.732	1630	tags=21%, list=5%, signal=22%
GSE20500_CTRL_VS_RETINOIC_ACID_TREATED_CD4_TCELL_DN	GSE20500_CTRL_VS_RETINOIC_ACID_TREATED_CD4_TCELL_DN		173	0.52354974	1.8810214	0.0	0.0017310977	0.735	6766	tags=42%, list=22%, signal=53%
GSE29618_MONOCYTE_VS_MDC_UP	GSE29618_MONOCYTE_VS_MDC_UP		193	0.5180954	1.880894	0.0	0.0017339835	0.736	3214	tags=29%, list=11%, signal=32%
BOYLAN_MULTIPLE_MYELOMA_C_DN	BOYLAN_MULTIPLE_MYELOMA_C_DN		50	0.6226157	1.8802472	0.0	0.0017499104	0.738	1960	tags=32%, list=6%, signal=34%
KEGG_MAPK_SIGNALING_PATHWAY	KEGG_MAPK_SIGNALING_PATHWAY		234	0.5083902	1.8795136	0.0	0.0017644959	0.742	4563	tags=29%, list=15%, signal=34%
GSE45365_HEALTHY_VS_MCMV_INFECTION_CD8A_DC_DN	GSE45365_HEALTHY_VS_MCMV_INFECTION_CD8A_DC_DN		180	0.52031934	1.8791982	0.0	0.0017789968	0.746	4893	tags=36%, list=16%, signal=42%
KEGG_COMPLEMENT_AND_COAGULATION_CASCADES	KEGG_COMPLEMENT_AND_COAGULATION_CASCADES		53	0.62302357	1.8789214	0.0	0.001784392	0.746	3705	tags=30%, list=12%, signal=34%
GSE26928_NAIVE_VS_EFF_MEMORY_CD4_TCELL_DN	GSE26928_NAIVE_VS_EFF_MEMORY_CD4_TCELL_DN		170	0.52361804	1.8788416	0.0	0.0017819905	0.746	3802	tags=29%, list=12%, signal=33%
BIOCARTA_CCR5_PATHWAY	BIOCARTA_CCR5_PATHWAY		17	0.7541159	1.8787096	0.0031746032	0.001784797	0.748	238	tags=24%, list=1%, signal=24%
VANDESLUIS_COMMD1_TARGETS_GROUP_3_UP	VANDESLUIS_COMMD1_TARGETS_GROUP_3_UP		77	0.5770642	1.878651	0.0	0.0017836886	0.748	5817	tags=36%, list=19%, signal=45%
GSE2706_R848_VS_LPS_2H_STIM_DC_DN	GSE2706_R848_VS_LPS_2H_STIM_DC_DN		127	0.5450971	1.8783827	0.0	0.0017968144	0.754	3087	tags=28%, list=10%, signal=31%
DELLA_RESPONSE_TO_TSA_AND_BUTYRATE	DELLA_RESPONSE_TO_TSA_AND_BUTYRATE		21	0.73266023	1.8781673	0.0	0.0018021894	0.755	785	tags=33%, list=3%, signal=34%
VART_KSHV_INFECTION_ANGIOGENIC_MARKERS_DN	VART_KSHV_INFECTION_ANGIOGENIC_MARKERS_DN		112	0.54889023	1.878157	0.0	0.0017997801	0.755	3497	tags=28%, list=11%, signal=31%
GAVIN_FOXP3_TARGETS_CLUSTER_P7	GAVIN_FOXP3_TARGETS_CLUSTER_P7		77	0.5836513	1.8780922	0.0	0.0017999527	0.755	4702	tags=38%, list=15%, signal=44%
GSE36476_CTRL_VS_TSST_ACT_72H_MEMORY_CD4_TCELL_YOUNG_UP	GSE36476_CTRL_VS_TSST_ACT_72H_MEMORY_CD4_TCELL_YOUNG_UP		188	0.51610196	1.8779292	0.0	0.001805281	0.755	4280	tags=32%, list=14%, signal=37%
GSE7852_TREG_VS_TCONV_THYMUS_UP	GSE7852_TREG_VS_TCONV_THYMUS_UP		178	0.5253499	1.8779097	0.0	0.0018028773	0.755	3322	tags=28%, list=11%, signal=31%
LEE_SP4_THYMOCYTE	LEE_SP4_THYMOCYTE		12	0.8414041	1.8778996	0.001618123	0.0018004798	0.755	1183	tags=50%, list=4%, signal=52%
JOHNSTONE_PARVB_TARGETS_1_DN	JOHNSTONE_PARVB_TARGETS_1_DN		55	0.6093356	1.8774261	0.0013422819	0.0018134716	0.757	3292	tags=36%, list=11%, signal=41%
CROONQUIST_NRAS_VS_STROMAL_STIMULATION_DN	CROONQUIST_NRAS_VS_STROMAL_STIMULATION_DN		89	0.565219	1.8773731	0.0	0.0018136497	0.757	3014	tags=24%, list=10%, signal=26%
SARTIPY_BLUNTED_BY_INSULIN_RESISTANCE_DN	SARTIPY_BLUNTED_BY_INSULIN_RESISTANCE_DN		17	0.76006705	1.8769987	0.0016155089	0.0018201831	0.759	2124	tags=41%, list=7%, signal=44%
GSE2197_IMMUNOSUPPRESSIVE_DNA_VS_UNTREATED_IN_DC_UP	GSE2197_IMMUNOSUPPRESSIVE_DNA_VS_UNTREATED_IN_DC_UP		180	0.51644003	1.8765855	0.0	0.0018280145	0.759	3143	tags=26%, list=10%, signal=28%
SASSON_RESPONSE_TO_FORSKOLIN_UP	SASSON_RESPONSE_TO_FORSKOLIN_UP		86	0.5700917	1.8763912	0.0	0.0018332369	0.762	3199	tags=28%, list=10%, signal=31%
KUMAMOTO_RESPONSE_TO_NUTLIN_3A_UP	KUMAMOTO_RESPONSE_TO_NUTLIN_3A_UP		9	0.8915788	1.8763646	0.0	0.0018308184	0.762	2629	tags=89%, list=9%, signal=97%
GNF2_PTX3	GNF2_PTX3		29	0.68432784	1.8762167	0.001510574	0.0018309471	0.762	5647	tags=52%, list=18%, signal=63%
GSE17721_LPS_VS_PAM3CSK4_2H_BMDM_UP	GSE17721_LPS_VS_PAM3CSK4_2H_BMDM_UP		181	0.52270764	1.8753504	0.0	0.0018514198	0.77	2907	tags=25%, list=10%, signal=27%
GSE9650_NAIVE_VS_MEMORY_CD8_TCELL_DN	GSE9650_NAIVE_VS_MEMORY_CD8_TCELL_DN		183	0.51295453	1.8749456	0.0	0.0018616855	0.771	3727	tags=32%, list=12%, signal=37%
GSE46606_IRF4MID_VS_WT_CD40L_IL2_IL5_DAY1_STIMULATED_BCELL_DN	GSE46606_IRF4MID_VS_WT_CD40L_IL2_IL5_DAY1_STIMULATED_BCELL_DN		170	0.52129936	1.8738797	0.0	0.0018820548	0.772	4416	tags=35%, list=14%, signal=40%
ZHANG_TLX_TARGETS_36HR_UP	ZHANG_TLX_TARGETS_36HR_UP		205	0.51519245	1.8738245	0.0	0.0018833855	0.772	2878	tags=30%, list=9%, signal=33%
DACOSTA_LOW_DOSE_UV_RESPONSE_VIA_ERCC3_XPCS_DN	DACOSTA_LOW_DOSE_UV_RESPONSE_VIA_ERCC3_XPCS_DN		9	0.8876395	1.8735499	0.0	0.0018935675	0.775	1098	tags=56%, list=4%, signal=58%
LUND_SILENCED_BY_METHYLATION	LUND_SILENCED_BY_METHYLATION		16	0.76116586	1.8735449	0.0048154094	0.0018910923	0.775	1592	tags=44%, list=5%, signal=46%
GSE41176_UNSTIM_VS_ANTI_IGM_STIM_BCELL_24H_DN	GSE41176_UNSTIM_VS_ANTI_IGM_STIM_BCELL_24H_DN		186	0.5174661	1.8735092	0.0	0.0018886236	0.775	3033	tags=27%, list=10%, signal=30%
LAIHO_COLORECTAL_CANCER_SERRATED_UP	LAIHO_COLORECTAL_CANCER_SERRATED_UP		102	0.55151397	1.8730752	0.0	0.0019000263	0.78	6059	tags=43%, list=20%, signal=54%
RICKMAN_HEAD_AND_NECK_CANCER_C	RICKMAN_HEAD_AND_NECK_CANCER_C		65	0.5922275	1.8729405	0.0	0.0019025957	0.781	6324	tags=43%, list=21%, signal=54%
ONDER_CDH1_TARGETS_2_UP	ONDER_CDH1_TARGETS_2_UP		228	0.5109471	1.8728971	0.0	0.0019001217	0.781	3410	tags=26%, list=11%, signal=29%
PEDERSEN_METASTASIS_BY_ERBB2_ISOFORM_5	PEDERSEN_METASTASIS_BY_ERBB2_ISOFORM_5		9	0.88455486	1.8727052	0.0016863407	0.0019026775	0.781	3533	tags=100%, list=12%, signal=113%
PID_DELTA_NP63_PATHWAY	PID_DELTA_NP63_PATHWAY		42	0.64069694	1.8726074	0.0013888889	0.0019052095	0.782	5546	tags=48%, list=18%, signal=58%
PECE_MAMMARY_STEM_CELL_DN	PECE_MAMMARY_STEM_CELL_DN		129	0.5389847	1.8721509	0.0	0.0019177458	0.784	4136	tags=29%, list=14%, signal=33%
GSE43955_TH0_VS_TGFB_IL6_TH17_ACT_CD4_TCELL_1H_UP	GSE43955_TH0_VS_TGFB_IL6_TH17_ACT_CD4_TCELL_1H_UP		175	0.5198602	1.8713297	0.0	0.0019514845	0.788	3282	tags=26%, list=11%, signal=29%
DEBIASI_APOPTOSIS_BY_REOVIRUS_INFECTION_UP	DEBIASI_APOPTOSIS_BY_REOVIRUS_INFECTION_UP		297	0.50187176	1.8710612	0.0	0.0019564496	0.789	5265	tags=33%, list=17%, signal=39%
KAECH_NAIVE_VS_MEMORY_CD8_TCELL_DN	KAECH_NAIVE_VS_MEMORY_CD8_TCELL_DN		181	0.51898783	1.8710482	0.0	0.0019539252	0.789	2892	tags=29%, list=9%, signal=32%
LI_AMPLIFIED_IN_LUNG_CANCER	LI_AMPLIFIED_IN_LUNG_CANCER		156	0.52438736	1.8706068	0.0	0.0019638161	0.794	8090	tags=57%, list=26%, signal=77%
PROTEIN_KINASE_REGULATOR_ACTIVITY	PROTEIN_KINASE_REGULATOR_ACTIVITY		33	0.6623135	1.8705657	0.0	0.0019612887	0.794	1452	tags=21%, list=5%, signal=22%
WESTON_VEGFA_TARGETS_12HR	WESTON_VEGFA_TARGETS_12HR		26	0.6969072	1.8704065	0.0	0.0019612536	0.794	1730	tags=31%, list=6%, signal=33%
TTGCWCAAY_V$CEBPB_02	TTGCWCAAY_V$CEBPB_02		55	0.6030144	1.8695228	0.0	0.0019872247	0.798	3267	tags=33%, list=11%, signal=37%
GSE36826_NORMAL_VS_STAPH_AUREUS_INF_SKIN_UP	GSE36826_NORMAL_VS_STAPH_AUREUS_INF_SKIN_UP		185	0.52187294	1.869419	0.0	0.0019871541	0.798	3252	tags=28%, list=11%, signal=31%
GSE17721_LPS_VS_CPG_1H_BMDM_DN	GSE17721_LPS_VS_CPG_1H_BMDM_DN		180	0.51617134	1.8689154	0.0	0.0019994725	0.802	3749	tags=33%, list=12%, signal=37%
ST_DIFFERENTIATION_PATHWAY_IN_PC12_CELLS	ST_DIFFERENTIATION_PATHWAY_IN_PC12_CELLS		43	0.634082	1.8686956	0.0	0.002004322	0.802	4482	tags=42%, list=15%, signal=49%
GSE18791_CTRL_VS_NEWCASTLE_VIRUS_DC_8H_DN	GSE18791_CTRL_VS_NEWCASTLE_VIRUS_DC_8H_DN		167	0.52346593	1.8686148	0.0	0.0020054663	0.802	2835	tags=26%, list=9%, signal=29%
GSE21678_WT_VS_FOXO1_FOXO3_KO_TREG_UP	GSE21678_WT_VS_FOXO1_FOXO3_KO_TREG_UP		166	0.52405465	1.8684273	0.0	0.0020053678	0.803	5323	tags=38%, list=17%, signal=46%
GSE2770_TGFB_AND_IL4_VS_IL4_TREATED_ACT_CD4_TCELL_48H_UP	GSE2770_TGFB_AND_IL4_VS_IL4_TREATED_ACT_CD4_TCELL_48H_UP		186	0.5124058	1.8683856	0.0	0.0020040371	0.803	6273	tags=42%, list=21%, signal=52%
HUANG_DASATINIB_RESISTANCE_UP	HUANG_DASATINIB_RESISTANCE_UP		72	0.58056873	1.8682777	0.0	0.0020039552	0.803	3429	tags=33%, list=11%, signal=37%
GTGACTT,MIR-224	GTGACTT,MIR-224		142	0.52973336	1.8680342	0.0	0.0020124556	0.806	3497	tags=28%, list=11%, signal=32%
GSE14415_INDUCED_TREG_VS_FOXP3_KO_INDUCED_TREG_DN	GSE14415_INDUCED_TREG_VS_FOXP3_KO_INDUCED_TREG_DN		162	0.5230979	1.8679663	0.0	0.0020135927	0.807	5630	tags=36%, list=18%, signal=44%
GSE7218_UNSTIM_VS_ANTIGEN_STIM_THROUGH_IGG_BCELL_DN	GSE7218_UNSTIM_VS_ANTIGEN_STIM_THROUGH_IGG_BCELL_DN		146	0.5239957	1.8678013	0.0	0.0020183893	0.809	3282	tags=34%, list=11%, signal=38%
NATSUME_RESPONSE_TO_INTERFERON_BETA_UP	NATSUME_RESPONSE_TO_INTERFERON_BETA_UP		61	0.5948228	1.8677803	0.0	0.0020170445	0.809	6238	tags=48%, list=20%, signal=60%
RICKMAN_TUMOR_DIFFERENTIATED_WELL_VS_POORLY_DN	RICKMAN_TUMOR_DIFFERENTIATED_WELL_VS_POORLY_DN		330	0.4935913	1.867471	0.0	0.0020193777	0.812	5359	tags=36%, list=18%, signal=43%
GSE21546_UNSTIM_VS_ANTI_CD3_STIM_SAP1A_KO_DP_THYMOCYTES_UP	GSE21546_UNSTIM_VS_ANTI_CD3_STIM_SAP1A_KO_DP_THYMOCYTES_UP		163	0.52460843	1.8670859	0.0	0.002029008	0.816	3587	tags=28%, list=12%, signal=31%
HALLMARK_ANGIOGENESIS	HALLMARK_ANGIOGENESIS		27	0.689525	1.8669499	0.0	0.0020337435	0.818	2863	tags=44%, list=9%, signal=49%
HALLMARK_COAGULATION	HALLMARK_COAGULATION		119	0.54425895	1.8665835	0.0	0.0020469916	0.822	5624	tags=36%, list=18%, signal=44%
GSE36392_MAC_VS_NEUTROPHIL_IL25_TREATED_LUNG_DN	GSE36392_MAC_VS_NEUTROPHIL_IL25_TREATED_LUNG_DN		145	0.5212871	1.865352	0.0	0.0020881041	0.827	1916	tags=22%, list=6%, signal=23%
JIANG_HYPOXIA_NORMAL	JIANG_HYPOXIA_NORMAL		280	0.4956296	1.8649735	0.0	0.002098793	0.829	5568	tags=35%, list=18%, signal=43%
DACOSTA_UV_RESPONSE_VIA_ERCC3_COMMON_UP	DACOSTA_UV_RESPONSE_VIA_ERCC3_COMMON_UP		74	0.5692776	1.8648213	0.0	0.0021034095	0.829	3917	tags=35%, list=13%, signal=40%
GSE17974_0H_VS_72H_IN_VITRO_ACT_CD4_TCELL_UP	GSE17974_0H_VS_72H_IN_VITRO_ACT_CD4_TCELL_UP		166	0.5193964	1.8647671	0.0	0.0021007739	0.829	3781	tags=27%, list=12%, signal=31%
GSE21063_CTRL_VS_ANTI_IGM_STIM_BCELL_8H_UP	GSE21063_CTRL_VS_ANTI_IGM_STIM_BCELL_8H_UP		136	0.5371215	1.8645272	0.0	0.0021090393	0.83	2816	tags=27%, list=9%, signal=30%
WANG_BARRETTS_ESOPHAGUS_AND_ESOPHAGUS_CANCER_UP	WANG_BARRETTS_ESOPHAGUS_AND_ESOPHAGUS_CANCER_UP		22	0.70571274	1.8639013	0.002945508	0.0021329771	0.833	2382	tags=32%, list=8%, signal=34%
V$SRF_01	V$SRF_01		43	0.62304616	1.8638144	0.0	0.002132735	0.833	5516	tags=49%, list=18%, signal=60%
GSE37416_0H_VS_6H_F_TULARENSIS_LVS_NEUTROPHIL_DN	GSE37416_0H_VS_6H_F_TULARENSIS_LVS_NEUTROPHIL_DN		188	0.51541215	1.8637106	0.0	0.0021300754	0.833	4152	tags=34%, list=14%, signal=39%
KIM_PTEN_TARGETS_UP	KIM_PTEN_TARGETS_UP		16	0.77614313	1.8635904	0.003144654	0.0021322395	0.834	2218	tags=38%, list=7%, signal=40%
PRC2_EDD_UP.V1_DN	PRC2_EDD_UP.V1_DN		149	0.5253369	1.8632371	0.0	0.0021416154	0.838	2932	tags=27%, list=10%, signal=30%
GSE45382_UNTREATED_VS_TGFB_TREATED_MACROPHAGES_DN	GSE45382_UNTREATED_VS_TGFB_TREATED_MACROPHAGES_DN		170	0.5148345	1.8632153	0.0	0.002138955	0.838	5016	tags=38%, list=16%, signal=45%
DUTTA_APOPTOSIS_VIA_NFKB	DUTTA_APOPTOSIS_VIA_NFKB		33	0.6555856	1.862899	0.0	0.0021482601	0.838	1496	tags=36%, list=5%, signal=38%
DACOSTA_ERCC3_ALLELE_XPCS_VS_TTD_DN	DACOSTA_ERCC3_ALLELE_XPCS_VS_TTD_DN		32	0.6630236	1.861932	0.0	0.0021718764	0.84	2335	tags=31%, list=8%, signal=34%
GSE9006_HEALTHY_VS_TYPE_1_DIABETES_PBMC_4MONTH_POST_DX_UP	GSE9006_HEALTHY_VS_TYPE_1_DIABETES_PBMC_4MONTH_POST_DX_UP		192	0.5125428	1.861883	0.0	0.0021703846	0.841	6734	tags=43%, list=22%, signal=55%
SUNG_METASTASIS_STROMA_UP	SUNG_METASTASIS_STROMA_UP		99	0.55345917	1.8617874	0.0	0.002170087	0.841	5321	tags=41%, list=17%, signal=50%
GSE18791_CTRL_VS_NEWCASTLE_VIRUS_DC_12H_DN	GSE18791_CTRL_VS_NEWCASTLE_VIRUS_DC_12H_DN		164	0.52722543	1.861689	0.0	0.0021697986	0.843	3084	tags=31%, list=10%, signal=34%
MODULE_108	MODULE_108		44	0.63007843	1.8612453	0.0013947001	0.0021838027	0.846	3422	tags=36%, list=11%, signal=41%
BAKKER_FOXO3_TARGETS_UP	BAKKER_FOXO3_TARGETS_UP		54	0.6095938	1.8612065	0.0	0.0021811132	0.846	3575	tags=35%, list=12%, signal=40%
TARTE_PLASMA_CELL_VS_PLASMABLAST_UP	TARTE_PLASMA_CELL_VS_PLASMABLAST_UP		301	0.49352837	1.8611808	0.0	0.0021784303	0.846	5263	tags=34%, list=17%, signal=40%
DAZARD_UV_RESPONSE_CLUSTER_G24	DAZARD_UV_RESPONSE_CLUSTER_G24		21	0.72679585	1.8600324	0.0015243902	0.0022172837	0.848	3084	tags=48%, list=10%, signal=53%
GSE46606_UNSTIM_VS_CD40L_IL2_IL5_1DAY_STIMULATED_IRF4MID_SORTED_BCELL_UP	GSE46606_UNSTIM_VS_CD40L_IL2_IL5_1DAY_STIMULATED_IRF4MID_SORTED_BCELL_UP		181	0.5134929	1.8599178	0.0	0.0022193124	0.849	2631	tags=23%, list=9%, signal=25%
REACTOME_ACTIVATION_OF_NMDA_RECEPTOR_UPON_GLUTAMATE_BINDING_AND_POSTSYNAPTIC_EVENTS	REACTOME_ACTIVATION_OF_NMDA_RECEPTOR_UPON_GLUTAMATE_BINDING_AND_POSTSYNAPTIC_EVENTS		36	0.6435252	1.8598335	0.001459854	0.0022177654	0.849	6504	tags=50%, list=21%, signal=63%
V$SRF_C	V$SRF_C		186	0.5106664	1.8597255	0.0	0.002218599	0.851	2955	tags=24%, list=10%, signal=26%
V$GATA1_04	V$GATA1_04		184	0.5171591	1.8594661	0.0	0.0022276791	0.852	2683	tags=24%, list=9%, signal=26%
GSE23502_WT_VS_HDC_KO_MYELOID_DERIVED_SUPPRESSOR_CELL_BM_DN	GSE23502_WT_VS_HDC_KO_MYELOID_DERIVED_SUPPRESSOR_CELL_BM_DN		183	0.5154906	1.8590417	0.0	0.002244989	0.854	4940	tags=37%, list=16%, signal=43%
CAMP_UP.V1_DN	CAMP_UP.V1_DN		186	0.5150322	1.8590004	0.0	0.0022422513	0.854	3186	tags=27%, list=10%, signal=30%
CHEN_HOXA5_TARGETS_6HR_UP	CHEN_HOXA5_TARGETS_6HR_UP		8	0.9249962	1.858891	0.0	0.00224305	0.855	794	tags=75%, list=3%, signal=77%
DELYS_THYROID_CANCER_DN	DELYS_THYROID_CANCER_DN		185	0.5122566	1.8588085	0.0	0.002247361	0.855	3843	tags=29%, list=13%, signal=33%
CHIARADONNA_NEOPLASTIC_TRANSFORMATION_CDC25_UP	CHIARADONNA_NEOPLASTIC_TRANSFORMATION_CDC25_UP		106	0.54636943	1.8586797	0.0	0.0022469647	0.855	4152	tags=31%, list=14%, signal=36%
MODULE_19	MODULE_19		264	0.50202507	1.8584775	0.0	0.0022524495	0.855	3909	tags=30%, list=13%, signal=34%
DURCHDEWALD_SKIN_CARCINOGENESIS_DN	DURCHDEWALD_SKIN_CARCINOGENESIS_DN		244	0.5016294	1.8582374	0.0	0.0022590882	0.856	4410	tags=30%, list=14%, signal=34%
GSE7460_FOXP3_MUT_VS_WT_ACT_TCONV_UP	GSE7460_FOXP3_MUT_VS_WT_ACT_TCONV_UP		177	0.5171752	1.8567262	0.0	0.0023159876	0.86	2892	tags=28%, list=9%, signal=30%
KYNG_DNA_DAMAGE_DN	KYNG_DNA_DAMAGE_DN		177	0.51567215	1.8564792	0.0	0.0023236799	0.864	5669	tags=36%, list=19%, signal=43%
LEE_LIVER_CANCER_E2F1_UP	LEE_LIVER_CANCER_E2F1_UP		53	0.60019803	1.8563335	0.0	0.0023278624	0.864	4095	tags=32%, list=13%, signal=37%
LINDGREN_BLADDER_CANCER_CLUSTER_2A_DN	LINDGREN_BLADDER_CANCER_CLUSTER_2A_DN		128	0.53384584	1.8557127	0.0	0.0023622848	0.869	3457	tags=30%, list=11%, signal=33%
VERHAAK_GLIOBLASTOMA_MESENCHYMAL	VERHAAK_GLIOBLASTOMA_MESENCHYMAL		209	0.5075576	1.8555545	0.0	0.002367579	0.869	4228	tags=34%, list=14%, signal=39%
TORCHIA_TARGETS_OF_EWSR1_FLI1_FUSION_TOP20_UP	TORCHIA_TARGETS_OF_EWSR1_FLI1_FUSION_TOP20_UP		18	0.74465483	1.8553191	0.0032733225	0.002376329	0.869	3280	tags=50%, list=11%, signal=56%
V$AP1_Q6	V$AP1_Q6		219	0.50590575	1.8552563	0.0	0.0023757839	0.869	4475	tags=33%, list=15%, signal=39%
KEGG_TOLL_LIKE_RECEPTOR_SIGNALING_PATHWAY	KEGG_TOLL_LIKE_RECEPTOR_SIGNALING_PATHWAY		88	0.56095374	1.8550447	0.0	0.0023821956	0.869	3990	tags=35%, list=13%, signal=40%
GSE35685_CD34POS_CD10NEG_CD62LPOS_VS_CD34POS_CD10POS_BONE_MARROW_DN	GSE35685_CD34POS_CD10NEG_CD62LPOS_VS_CD34POS_CD10POS_BONE_MARROW_DN		189	0.50772303	1.8550411	0.0	0.0023793392	0.869	4218	tags=31%, list=14%, signal=36%
SIMBULAN_PARP1_TARGETS_UP	SIMBULAN_PARP1_TARGETS_UP		27	0.68436503	1.8543811	0.00147929	0.0024122703	0.873	4505	tags=52%, list=15%, signal=61%
BOQUEST_STEM_CELL_CULTURED_VS_FRESH_DN	BOQUEST_STEM_CELL_CULTURED_VS_FRESH_DN		26	0.6915391	1.8539622	0.0	0.0024267072	0.876	3932	tags=46%, list=13%, signal=53%
GSE18791_CTRL_VS_NEWCASTLE_VIRUS_DC_4H_DN	GSE18791_CTRL_VS_NEWCASTLE_VIRUS_DC_4H_DN		164	0.5167195	1.8537701	0.0	0.0024318858	0.878	2687	tags=24%, list=9%, signal=27%
BROWNE_HCMV_INFECTION_2HR_DN	BROWNE_HCMV_INFECTION_2HR_DN		44	0.62875396	1.853645	0.0	0.002432433	0.879	3123	tags=34%, list=10%, signal=38%
GRUETZMANN_PANCREATIC_CANCER_UP	GRUETZMANN_PANCREATIC_CANCER_UP		328	0.48840284	1.8536103	0.0	0.0024329952	0.88	5275	tags=33%, list=17%, signal=39%
GSE40274_CTRL_VS_GATA1_TRANSDUCED_ACTIVATED_CD4_TCELL_DN	GSE40274_CTRL_VS_GATA1_TRANSDUCED_ACTIVATED_CD4_TCELL_DN		143	0.52525675	1.8534491	0.0	0.0024392824	0.88	5950	tags=41%, list=19%, signal=50%
COULOUARN_TEMPORAL_TGFB1_SIGNATURE_UP	COULOUARN_TEMPORAL_TGFB1_SIGNATURE_UP		96	0.5535601	1.8529601	0.0	0.0024570706	0.884	3088	tags=33%, list=10%, signal=37%
KRISHNAN_FURIN_TARGETS_UP	KRISHNAN_FURIN_TARGETS_UP		10	0.8644572	1.8529564	0.0	0.0024552923	0.884	2871	tags=70%, list=9%, signal=77%
ONDER_CDH1_TARGETS_3_DN	ONDER_CDH1_TARGETS_3_DN		42	0.6253607	1.8518726	0.0	0.0025004419	0.889	1021	tags=24%, list=3%, signal=25%
GSE22935_UNSTIM_VS_24H_MBOVIS_BCG_STIM_MYD88_KO_MACROPHAGE_UP	GSE22935_UNSTIM_VS_24H_MBOVIS_BCG_STIM_MYD88_KO_MACROPHAGE_UP		184	0.5128522	1.8513144	0.0	0.0025135034	0.891	2905	tags=28%, list=10%, signal=30%
GSE17721_CTRL_VS_LPS_2H_BMDM_DN	GSE17721_CTRL_VS_LPS_2H_BMDM_DN		172	0.515113	1.8509717	0.0	0.0025265277	0.891	3044	tags=25%, list=10%, signal=28%
LIM_MAMMARY_STEM_CELL_UP	LIM_MAMMARY_STEM_CELL_UP		399	0.48276103	1.8507817	0.0	0.0025304086	0.892	5632	tags=34%, list=18%, signal=42%
TRANSFORMING_GROWTH_FACTOR_BETA_RECEPTOR_SIGNALING_PATHWAY	TRANSFORMING_GROWTH_FACTOR_BETA_RECEPTOR_SIGNALING_PATHWAY		27	0.66745996	1.8507482	0.0	0.0025296991	0.892	690	tags=19%, list=2%, signal=19%
NAKAMURA_ADIPOGENESIS_EARLY_UP	NAKAMURA_ADIPOGENESIS_EARLY_UP		58	0.5929024	1.8502257	0.0	0.0025437765	0.892	3644	tags=38%, list=12%, signal=43%
GSE40274_CTRL_VS_FOXP3_AND_GATA1_TRANSDUCED_ACTIVATED_CD4_TCELL_UP	GSE40274_CTRL_VS_FOXP3_AND_GATA1_TRANSDUCED_ACTIVATED_CD4_TCELL_UP		122	0.5323836	1.8499844	0.0	0.002552163	0.893	2934	tags=25%, list=10%, signal=27%
RESPONSE_TO_VIRUS	RESPONSE_TO_VIRUS		38	0.63999724	1.8493491	0.0	0.0025763887	0.894	2621	tags=34%, list=9%, signal=37%
NAKAYAMA_SOFT_TISSUE_TUMORS_PCA1_UP	NAKAYAMA_SOFT_TISSUE_TUMORS_PCA1_UP		66	0.58561385	1.8492863	0.0	0.0025744995	0.894	4475	tags=38%, list=15%, signal=44%
BEGUM_TARGETS_OF_PAX3_FOXO1_FUSION_DN	BEGUM_TARGETS_OF_PAX3_FOXO1_FUSION_DN		39	0.63763934	1.8491023	0.0	0.002577126	0.895	1314	tags=31%, list=4%, signal=32%
GSE14000_UNSTIM_VS_16H_LPS_DC_DN	GSE14000_UNSTIM_VS_16H_LPS_DC_DN		181	0.51497287	1.8484836	0.0	0.0025944638	0.897	3387	tags=30%, list=11%, signal=34%
BIOCARTA_AGR_PATHWAY	BIOCARTA_AGR_PATHWAY		32	0.65722525	1.8483881	0.0014684288	0.0026004722	0.898	3530	tags=34%, list=12%, signal=39%
MCCLUNG_CREB1_TARGETS_UP	MCCLUNG_CREB1_TARGETS_UP		85	0.5681557	1.8483737	0.0	0.0025974307	0.898	3696	tags=31%, list=12%, signal=35%
YAN_ESCAPE_FROM_ANOIKIS	YAN_ESCAPE_FROM_ANOIKIS		21	0.7244988	1.8481615	0.0015360983	0.002606802	0.9	2337	tags=43%, list=8%, signal=46%
GCM_ACTG1	GCM_ACTG1		123	0.5344562	1.8479017	0.0	0.0026105044	0.9	9598	tags=69%, list=31%, signal=100%
GSE13946_CTRL_VS_DSS_COLITIS_GD_TCELL_FROM_COLON_UP	GSE13946_CTRL_VS_DSS_COLITIS_GD_TCELL_FROM_COLON_UP		164	0.51636326	1.8477242	0.0	0.0026175873	0.901	2743	tags=26%, list=9%, signal=29%
GSE2128_C57BL6_VS_NOD_CD4CD8_DP_THYMOCYTE_UP	GSE2128_C57BL6_VS_NOD_CD4CD8_DP_THYMOCYTE_UP		183	0.5085515	1.8475673	0.0	0.0026190386	0.903	3555	tags=27%, list=12%, signal=31%
GNF2_GLTSCR2	GNF2_GLTSCR2		30	0.6724529	1.8468527	0.0014064697	0.0026564428	0.906	7111	tags=87%, list=23%, signal=113%
PID_BETA_CATENIN_NUC_PATHWAY	PID_BETA_CATENIN_NUC_PATHWAY		68	0.57745725	1.8467344	0.0	0.002655601	0.906	3880	tags=32%, list=13%, signal=37%
MOHANKUMAR_TLX1_TARGETS_DN	MOHANKUMAR_TLX1_TARGETS_DN		134	0.5239541	1.8467115	0.0	0.0026536437	0.906	4412	tags=30%, list=14%, signal=35%
KINASE_REGULATOR_ACTIVITY	KINASE_REGULATOR_ACTIVITY		39	0.63843274	1.8466166	0.001472754	0.002652791	0.906	3788	tags=31%, list=12%, signal=35%
NEWMAN_ERCC6_TARGETS_UP	NEWMAN_ERCC6_TARGETS_UP		22	0.72069573	1.8465015	0.0	0.0026541785	0.906	5637	tags=59%, list=18%, signal=72%
GSE6269_FLU_VS_STAPH_AUREUS_INF_PBMC_UP	GSE6269_FLU_VS_STAPH_AUREUS_INF_PBMC_UP		161	0.51851887	1.846329	0.0	0.002664528	0.907	2286	tags=28%, list=7%, signal=30%
MIKKELSEN_ES_ICP_WITH_H3K27ME3	MIKKELSEN_ES_ICP_WITH_H3K27ME3		26	0.694374	1.8461317	0.0014836795	0.0026758718	0.909	870	tags=19%, list=3%, signal=20%
TURASHVILI_BREAST_DUCTAL_CARCINOMA_VS_DUCTAL_NORMAL_DN	TURASHVILI_BREAST_DUCTAL_CARCINOMA_VS_DUCTAL_NORMAL_DN		146	0.52596503	1.8447194	0.0	0.0027496358	0.916	4378	tags=27%, list=14%, signal=31%
KANG_FLUOROURACIL_RESISTANCE_UP	KANG_FLUOROURACIL_RESISTANCE_UP		21	0.72474116	1.8446369	0.0015432099	0.002750916	0.916	3023	tags=48%, list=10%, signal=53%
MCBRYAN_PUBERTAL_TGFB1_TARGETS_UP	MCBRYAN_PUBERTAL_TGFB1_TARGETS_UP		160	0.5190366	1.8445344	0.0	0.0027522028	0.917	7832	tags=49%, list=26%, signal=66%
GSE24026_PD1_LIGATION_VS_CTRL_IN_ACT_TCELL_LINE_UP	GSE24026_PD1_LIGATION_VS_CTRL_IN_ACT_TCELL_LINE_UP		179	0.5072565	1.8443774	0.0	0.0027634685	0.919	5621	tags=40%, list=18%, signal=49%
LIN_NPAS4_TARGETS_DN	LIN_NPAS4_TARGETS_DN		58	0.5888938	1.8442186	0.0	0.0027680765	0.919	3471	tags=34%, list=11%, signal=39%
GSE17721_PAM3CSK4_VS_CPG_1H_BMDM_DN	GSE17721_PAM3CSK4_VS_CPG_1H_BMDM_DN		171	0.5156629	1.8441972	0.0	0.0027671086	0.919	5475	tags=35%, list=18%, signal=43%
GSE4748_CTRL_VS_LPS_AND_CYANOBACTERIUM_LPSLIKE_STIM_DC_3H_DN	GSE4748_CTRL_VS_LPS_AND_CYANOBACTERIUM_LPSLIKE_STIM_DC_3H_DN		185	0.5141573	1.8436532	0.0	0.0027893865	0.922	5703	tags=35%, list=19%, signal=43%
HAN_JNK_SINGALING_DN	HAN_JNK_SINGALING_DN		33	0.662085	1.8434196	0.0	0.002796119	0.922	2656	tags=30%, list=9%, signal=33%
GSE7460_TREG_VS_TCONV_ACT_UP	GSE7460_TREG_VS_TCONV_ACT_UP		177	0.51757455	1.8433323	0.0	0.002796223	0.922	4759	tags=32%, list=16%, signal=38%
REACTOME_POST_NMDA_RECEPTOR_ACTIVATION_EVENTS	REACTOME_POST_NMDA_RECEPTOR_ACTIVATION_EVENTS		32	0.6522959	1.8431782	0.0014947683	0.002801835	0.923	6504	tags=53%, list=21%, signal=67%
REACTOME_MEIOTIC_SYNAPSIS	REACTOME_MEIOTIC_SYNAPSIS		62	0.5878742	1.8430942	0.0	0.0028019433	0.924	3756	tags=39%, list=12%, signal=44%
GSE7852_THYMUS_VS_FAT_TREG_DN	GSE7852_THYMUS_VS_FAT_TREG_DN		176	0.5077987	1.8430734	0.0	0.002799854	0.924	3325	tags=28%, list=11%, signal=31%
GSE26156_DOUBLE_POSITIVE_VS_CD4_SINGLE_POSITIVE_THYMOCYTE_UP	GSE26156_DOUBLE_POSITIVE_VS_CD4_SINGLE_POSITIVE_THYMOCYTE_UP		182	0.5067906	1.8426709	0.0	0.0028131604	0.924	4970	tags=38%, list=16%, signal=45%
P53_DN.V1_DN	P53_DN.V1_DN		163	0.5211235	1.8426683	0.0	0.0028099637	0.924	2772	tags=29%, list=9%, signal=32%
TSUNODA_CISPLATIN_RESISTANCE_UP	TSUNODA_CISPLATIN_RESISTANCE_UP		13	0.800717	1.8422551	0.0016806723	0.0028264755	0.925	3201	tags=54%, list=10%, signal=60%
YAO_TEMPORAL_RESPONSE_TO_PROGESTERONE_CLUSTER_5	YAO_TEMPORAL_RESPONSE_TO_PROGESTERONE_CLUSTER_5		25	0.69065666	1.8420597	0.0	0.0028287477	0.925	1268	tags=28%, list=4%, signal=29%
BILANGES_SERUM_AND_RAPAMYCIN_SENSITIVE_GENES	BILANGES_SERUM_AND_RAPAMYCIN_SENSITIVE_GENES		67	0.57999426	1.8418542	0.0	0.0028353692	0.926	8405	tags=73%, list=28%, signal=101%
GSE2770_TGFB_AND_IL4_VS_IL12_TREATED_ACT_CD4_TCELL_48H_DN	GSE2770_TGFB_AND_IL4_VS_IL12_TREATED_ACT_CD4_TCELL_48H_DN		184	0.5087814	1.8415542	0.0	0.0028452715	0.927	3209	tags=30%, list=11%, signal=33%
SARTIPY_BLUNTED_BY_INSULIN_RESISTANCE_UP	SARTIPY_BLUNTED_BY_INSULIN_RESISTANCE_UP		18	0.73855925	1.8415495	0.0045731706	0.0028420566	0.927	1350	tags=39%, list=4%, signal=41%
SCHUETZ_BREAST_CANCER_DUCTAL_INVASIVE_UP	SCHUETZ_BREAST_CANCER_DUCTAL_INVASIVE_UP		299	0.48709008	1.8414729	0.0	0.002842119	0.927	4509	tags=32%, list=15%, signal=37%
WHITESIDE_CISPLATIN_RESISTANCE_UP	WHITESIDE_CISPLATIN_RESISTANCE_UP		10	0.84580517	1.8413442	0.0	0.002842175	0.928	501	tags=30%, list=2%, signal=30%
GSE26488_WT_VS_HDAC7_DELTAP_TG_OT2_THYMOCYTE_WITH_PEPTIDE_INJECTION_DN	GSE26488_WT_VS_HDAC7_DELTAP_TG_OT2_THYMOCYTE_WITH_PEPTIDE_INJECTION_DN		189	0.50237566	1.8413361	0.0	0.0028389746	0.928	3033	tags=20%, list=10%, signal=22%
BIOCARTA_PPARA_PATHWAY	BIOCARTA_PPARA_PATHWAY		52	0.60209376	1.8413316	0.0	0.00283687	0.928	2130	tags=27%, list=7%, signal=29%
MODULE_153	MODULE_153		23	0.68362135	1.8412036	0.0015847861	0.0028401695	0.928	1962	tags=22%, list=6%, signal=23%
GSE17721_LPS_VS_GARDIQUIMOD_1H_BMDM_UP	GSE17721_LPS_VS_GARDIQUIMOD_1H_BMDM_UP		155	0.5188127	1.8402392	0.0	0.0028803034	0.93	1737	tags=15%, list=6%, signal=16%
MODULE_291	MODULE_291		53	0.5941241	1.8398594	0.0	0.0028965578	0.93	3174	tags=30%, list=10%, signal=34%
ZAIDI_OSTEOBLAST_TRANSCRIPTION_FACTORS	ZAIDI_OSTEOBLAST_TRANSCRIPTION_FACTORS		13	0.80500555	1.8398232	0.0016750419	0.0028943971	0.93	2464	tags=62%, list=8%, signal=67%
ABRAHAM_ALPC_VS_MULTIPLE_MYELOMA_UP	ABRAHAM_ALPC_VS_MULTIPLE_MYELOMA_UP		24	0.7024078	1.8397223	0.0015267176	0.0028997988	0.932	2985	tags=50%, list=10%, signal=55%
ZHOU_TNF_SIGNALING_30MIN	ZHOU_TNF_SIGNALING_30MIN		51	0.59973824	1.839599	0.0	0.0029051732	0.932	6238	tags=49%, list=20%, signal=61%
LINDVALL_IMMORTALIZED_BY_TERT_UP	LINDVALL_IMMORTALIZED_BY_TERT_UP		64	0.57827914	1.8387442	0.0	0.0029525775	0.936	7828	tags=52%, list=26%, signal=69%
APOPTOSIS_GO	APOPTOSIS_GO		392	0.47789735	1.8385727	0.0	0.0029568335	0.937	5331	tags=31%, list=17%, signal=37%
KORKOLA_EMBRYONIC_CARCINOMA_VS_SEMINOMA_UP	KORKOLA_EMBRYONIC_CARCINOMA_VS_SEMINOMA_UP		14	0.77562076	1.8382329	0.0	0.002971807	0.937	2342	tags=36%, list=8%, signal=39%
V$TATA_01	V$TATA_01		189	0.5044425	1.8380437	0.0	0.0029824767	0.939	4367	tags=29%, list=14%, signal=33%
GSE6259_FLT3L_INDUCED_VS_WT_SPLENIC_DC_33D1_POS_DN	GSE6259_FLT3L_INDUCED_VS_WT_SPLENIC_DC_33D1_POS_DN		133	0.52422744	1.8378576	0.0	0.0029909555	0.94	3956	tags=35%, list=13%, signal=40%
NIELSEN_MALIGNAT_FIBROUS_HISTIOCYTOMA_UP	NIELSEN_MALIGNAT_FIBROUS_HISTIOCYTOMA_UP		16	0.7568017	1.8376427	0.0016286644	0.0029983292	0.94	3410	tags=56%, list=11%, signal=63%
BIOCARTA_INTEGRIN_PATHWAY	BIOCARTA_INTEGRIN_PATHWAY		38	0.6353656	1.8375435	0.0014245014	0.0029960757	0.94	6892	tags=53%, list=23%, signal=68%
MODULE_407	MODULE_407		13	0.7943266	1.8370719	0.0016778524	0.0030173215	0.941	3174	tags=62%, list=10%, signal=69%
GSE360_T_GONDII_VS_B_MALAYI_LOW_DOSE_DC_UP	GSE360_T_GONDII_VS_B_MALAYI_LOW_DOSE_DC_UP		170	0.5172646	1.8362523	0.0	0.0030641784	0.945	3014	tags=27%, list=10%, signal=30%
GSE23502_BM_VS_COLON_TUMOR_MYELOID_DERIVED_SUPPRESSOR_CELL_UP	GSE23502_BM_VS_COLON_TUMOR_MYELOID_DERIVED_SUPPRESSOR_CELL_UP		183	0.5064495	1.8359743	0.0	0.0030746493	0.945	4278	tags=33%, list=14%, signal=38%
COULOUARN_TEMPORAL_TGFB1_SIGNATURE_DN	COULOUARN_TEMPORAL_TGFB1_SIGNATURE_DN		116	0.536581	1.8359691	0.0	0.0030712555	0.945	1538	tags=21%, list=5%, signal=22%
TAKAO_RESPONSE_TO_UVB_RADIATION_UP	TAKAO_RESPONSE_TO_UVB_RADIATION_UP		84	0.5599301	1.8355167	0.0	0.0030891427	0.945	7762	tags=63%, list=25%, signal=84%
GSE17721_0.5H_VS_4H_LPS_BMDM_DN	GSE17721_0.5H_VS_4H_LPS_BMDM_DN		173	0.5097583	1.835036	0.0	0.003110174	0.948	3990	tags=29%, list=13%, signal=34%
HOEBEKE_LYMPHOID_STEM_CELL_DN	HOEBEKE_LYMPHOID_STEM_CELL_DN		76	0.5594666	1.8349127	0.0012936611	0.003111011	0.948	3474	tags=30%, list=11%, signal=34%
ZWANG_CLASS_1_TRANSIENTLY_INDUCED_BY_EGF	ZWANG_CLASS_1_TRANSIENTLY_INDUCED_BY_EGF		439	0.47798553	1.8348253	0.0	0.0031107562	0.948	4731	tags=34%, list=15%, signal=40%
SMID_BREAST_CANCER_LUMINAL_B_DN	SMID_BREAST_CANCER_LUMINAL_B_DN		434	0.47728825	1.8343942	0.0	0.003131739	0.95	5001	tags=31%, list=16%, signal=36%
GSE411_UNSTIM_VS_100MIN_IL6_STIM_SOCS3_KO_MACROPHAGE_DN	GSE411_UNSTIM_VS_100MIN_IL6_STIM_SOCS3_KO_MACROPHAGE_DN		189	0.5082036	1.8340938	0.0	0.003145234	0.951	3609	tags=30%, list=12%, signal=33%
KRAS.600_UP.V1_UP	KRAS.600_UP.V1_UP		213	0.49844345	1.833827	0.0	0.00315236	0.952	3550	tags=25%, list=12%, signal=28%
HALLMARK_IL2_STAT5_SIGNALING	HALLMARK_IL2_STAT5_SIGNALING		188	0.50529575	1.8337708	0.0	0.0031520904	0.952	2905	tags=29%, list=10%, signal=32%
WANG_HCP_PROSTATE_CANCER	WANG_HCP_PROSTATE_CANCER		101	0.54342526	1.833749	0.0	0.0031497015	0.952	4570	tags=36%, list=15%, signal=42%
BIOCARTA_DREAM_PATHWAY	BIOCARTA_DREAM_PATHWAY		11	0.820165	1.8336244	0.0	0.0031536287	0.952	132	tags=18%, list=0%, signal=18%
PDGF_UP.V1_UP	PDGF_UP.V1_UP		138	0.5178994	1.8334963	0.0	0.0031554447	0.952	3394	tags=27%, list=11%, signal=30%
PID_PRL_SIGNALING_EVENTS_PATHWAY	PID_PRL_SIGNALING_EVENTS_PATHWAY		23	0.6904116	1.8334285	0.0015974441	0.0031530622	0.952	4141	tags=43%, list=14%, signal=50%
HERNANDEZ_ABERRANT_MITOSIS_BY_DOCETACEL_2NM_UP	HERNANDEZ_ABERRANT_MITOSIS_BY_DOCETACEL_2NM_UP		72	0.5730427	1.8330011	0.0	0.0031748293	0.952	4264	tags=36%, list=14%, signal=42%
GSE17721_POLYIC_VS_PAM3CSK4_1H_BMDM_DN	GSE17721_POLYIC_VS_PAM3CSK4_1H_BMDM_DN		183	0.5108884	1.8321232	0.0	0.0032207347	0.955	3270	tags=27%, list=11%, signal=30%
ZHONG_SECRETOME_OF_LUNG_CANCER_AND_FIBROBLAST	ZHONG_SECRETOME_OF_LUNG_CANCER_AND_FIBROBLAST		122	0.52885973	1.8318096	0.0	0.0032287568	0.955	7938	tags=48%, list=26%, signal=65%
SEIKE_LUNG_CANCER_POOR_SURVIVAL	SEIKE_LUNG_CANCER_POOR_SURVIVAL		9	0.88164943	1.8309579	0.0	0.003255592	0.958	705	tags=44%, list=2%, signal=45%
GSE28408_LY6G_POS_VS_NEG_DC_UP	GSE28408_LY6G_POS_VS_NEG_DC_UP		180	0.50501984	1.8304173	0.0	0.0032781903	0.959	4309	tags=34%, list=14%, signal=39%
GSE19923_E2A_KO_VS_HEB_AND_E2A_KO_DP_THYMOCYTE_UP	GSE19923_E2A_KO_VS_HEB_AND_E2A_KO_DP_THYMOCYTE_UP		180	0.50299	1.8303722	0.0	0.0032798618	0.959	5214	tags=37%, list=17%, signal=44%
IKEDA_MIR30_TARGETS_UP	IKEDA_MIR30_TARGETS_UP		115	0.53421474	1.8300118	0.0	0.0033003916	0.96	7290	tags=48%, list=24%, signal=63%
GSE339_EX_VIVO_VS_IN_CULTURE_CD4CD8DN_DC_DN	GSE339_EX_VIVO_VS_IN_CULTURE_CD4CD8DN_DC_DN		176	0.51149297	1.8299	0.0	0.003303092	0.96	5629	tags=38%, list=18%, signal=46%
GSE18791_CTRL_VS_NEWCASTLE_VIRUS_DC_18H_DN	GSE18791_CTRL_VS_NEWCASTLE_VIRUS_DC_18H_DN		155	0.5162882	1.8298274	0.0	0.0033016168	0.961	3014	tags=29%, list=10%, signal=32%
BRUINS_UVC_RESPONSE_VIA_TP53_GROUP_B	BRUINS_UVC_RESPONSE_VIA_TP53_GROUP_B		462	0.4745713	1.8292842	0.0	0.003327191	0.962	3600	tags=23%, list=12%, signal=25%
GSE22601_IMMATURE_CD4_SINGLE_POSITIVE_VS_CD8_SINGLE_POSITIVE_THYMOCYTE_DN	GSE22601_IMMATURE_CD4_SINGLE_POSITIVE_VS_CD8_SINGLE_POSITIVE_THYMOCYTE_DN		181	0.5073438	1.8291848	0.0	0.0033298251	0.962	4938	tags=39%, list=16%, signal=46%
MODULE_362	MODULE_362		16	0.7517232	1.8291692	0.0	0.0033283292	0.962	1095	tags=38%, list=4%, signal=39%
V$AP1_Q4	V$AP1_Q4		237	0.49268678	1.8291113	0.0	0.0033299422	0.962	4652	tags=31%, list=15%, signal=36%
CRX_DN.V1_DN	CRX_DN.V1_DN		110	0.5356777	1.829072	0.0	0.0033263692	0.962	4122	tags=35%, list=13%, signal=40%
GSE3982_EOSINOPHIL_VS_BCELL_UP	GSE3982_EOSINOPHIL_VS_BCELL_UP		169	0.50435334	1.8276865	0.0	0.0034148968	0.965	3533	tags=27%, list=12%, signal=31%
YAO_TEMPORAL_RESPONSE_TO_PROGESTERONE_CLUSTER_6	YAO_TEMPORAL_RESPONSE_TO_PROGESTERONE_CLUSTER_6		65	0.5783403	1.8271241	0.0	0.0034535856	0.967	2255	tags=25%, list=7%, signal=27%
GSE6092_CTRL_VS_BORRELIA_BIRGDOFERI_INF_ENDOTHELIAL_CELL_DN	GSE6092_CTRL_VS_BORRELIA_BIRGDOFERI_INF_ENDOTHELIAL_CELL_DN		131	0.5219846	1.8265105	0.0	0.0034870778	0.969	2504	tags=27%, list=8%, signal=30%
REACTOME_INFLUENZA_LIFE_CYCLE	REACTOME_INFLUENZA_LIFE_CYCLE		152	0.5148718	1.8262848	0.0	0.0034977943	0.969	7223	tags=57%, list=24%, signal=75%
GSE1460_INTRATHYMIC_T_PROGENITOR_VS_THYMIC_STROMAL_CELL_DN	GSE1460_INTRATHYMIC_T_PROGENITOR_VS_THYMIC_STROMAL_CELL_DN		172	0.5104284	1.8262058	0.0	0.0034992176	0.969	6784	tags=42%, list=22%, signal=54%
IYENGAR_RESPONSE_TO_ADIPOCYTE_FACTORS	IYENGAR_RESPONSE_TO_ADIPOCYTE_FACTORS		10	0.833912	1.8252273	0.0051903115	0.0035510454	0.97	2504	tags=50%, list=8%, signal=54%
GNF2_ST13	GNF2_ST13		62	0.58429605	1.8249592	0.0	0.003570947	0.971	7655	tags=71%, list=25%, signal=95%
KUROKAWA_LIVER_CANCER_EARLY_RECURRENCE_UP	KUROKAWA_LIVER_CANCER_EARLY_RECURRENCE_UP		12	0.80947006	1.8247529	0.0	0.0035753467	0.971	2427	tags=33%, list=8%, signal=36%
MATZUK_OVULATION	MATZUK_OVULATION		12	0.81361157	1.8243699	0.0	0.0035910502	0.971	1837	tags=50%, list=6%, signal=53%
GSE7460_TCONV_VS_TREG_THYMUS_DN	GSE7460_TCONV_VS_TREG_THYMUS_DN		179	0.50755966	1.823802	0.0	0.003604665	0.971	3282	tags=30%, list=11%, signal=34%
GSE1740_UNSTIM_VS_IFNA_STIMULATED_MCSF_DERIVED_MACROPHAGE_DN	GSE1740_UNSTIM_VS_IFNA_STIMULATED_MCSF_DERIVED_MACROPHAGE_DN		159	0.50643903	1.8235435	0.0	0.0036192737	0.972	2349	tags=24%, list=8%, signal=26%
HALLMARK_MYOGENESIS	HALLMARK_MYOGENESIS		168	0.50913686	1.823407	0.0	0.0036205398	0.973	5250	tags=37%, list=17%, signal=44%
SAFFORD_T_LYMPHOCYTE_ANERGY	SAFFORD_T_LYMPHOCYTE_ANERGY		81	0.55647963	1.823395	0.0	0.0036177344	0.973	3073	tags=31%, list=10%, signal=34%
GSE16385_UNTREATED_VS_12H_ROSIGLITAZONE_IFNG_TNF_TREATED_MACROPHAGE_UP	GSE16385_UNTREATED_VS_12H_ROSIGLITAZONE_IFNG_TNF_TREATED_MACROPHAGE_UP		158	0.51907396	1.823329	0.0	0.0036139102	0.973	2992	tags=23%, list=10%, signal=26%
GSE17974_IL4_AND_ANTI_IL12_VS_UNTREATED_48H_ACT_CD4_TCELL_DN	GSE17974_IL4_AND_ANTI_IL12_VS_UNTREATED_48H_ACT_CD4_TCELL_DN		146	0.5107813	1.8232174	0.0	0.0036192727	0.973	5132	tags=33%, list=17%, signal=39%
GSE17721_CTRL_VS_PAM3CSK4_6H_BMDM_DN	GSE17721_CTRL_VS_PAM3CSK4_6H_BMDM_DN		172	0.50815	1.8229163	0.0	0.0036307294	0.974	3694	tags=27%, list=12%, signal=31%
MODULE_474	MODULE_474		15	0.7785556	1.8227445	0.00456621	0.0036330018	0.974	1137	tags=33%, list=4%, signal=35%
SCHRAETS_MLL_TARGETS_UP	SCHRAETS_MLL_TARGETS_UP		29	0.65601414	1.8225726	0.0	0.0036393385	0.975	2694	tags=38%, list=9%, signal=42%
GSE43955_10H_VS_30H_ACT_CD4_TCELL_WITH_TGFB_IL6_DN	GSE43955_10H_VS_30H_ACT_CD4_TCELL_WITH_TGFB_IL6_DN		172	0.498288	1.8222646	0.0	0.0036517866	0.975	3002	tags=22%, list=10%, signal=24%
GSE15330_HSC_VS_MEGAKARYOCYTE_ERYTHROID_PROGENITOR_IKAROS_KO_UP	GSE15330_HSC_VS_MEGAKARYOCYTE_ERYTHROID_PROGENITOR_IKAROS_KO_UP		188	0.49439254	1.8220229	0.0	0.0036631664	0.975	5004	tags=35%, list=16%, signal=41%
CHIARADONNA_NEOPLASTIC_TRANSFORMATION_KRAS_DN	CHIARADONNA_NEOPLASTIC_TRANSFORMATION_KRAS_DN		134	0.5222566	1.8217099	0.0	0.0036805943	0.975	5526	tags=39%, list=18%, signal=47%
GSE25085_FETAL_LIVER_VS_FETAL_BM_SP4_THYMIC_IMPLANT_DN	GSE25085_FETAL_LIVER_VS_FETAL_BM_SP4_THYMIC_IMPLANT_DN		178	0.50690836	1.8216996	0.0	0.003676736	0.975	2625	tags=25%, list=9%, signal=27%
ATTACAT,MIR-380-3P	ATTACAT,MIR-380-3P		89	0.5487836	1.8208675	0.0	0.0037112464	0.975	4903	tags=40%, list=16%, signal=48%
MODULE_456	MODULE_456		98	0.5378598	1.8204905	0.0	0.0037295548	0.975	3282	tags=29%, list=11%, signal=32%
GSE17721_CTRL_VS_POLYIC_4H_BMDM_DN	GSE17721_CTRL_VS_POLYIC_4H_BMDM_DN		172	0.49802446	1.8193245	0.0	0.0037952594	0.978	4218	tags=27%, list=14%, signal=32%
AGARWAL_AKT_PATHWAY_TARGETS	AGARWAL_AKT_PATHWAY_TARGETS		8	0.899319	1.8186932	0.0	0.003823562	0.978	1082	tags=50%, list=4%, signal=52%
MODULE_122	MODULE_122		117	0.53215194	1.818115	0.0	0.0038497741	0.979	6369	tags=44%, list=21%, signal=55%
REACTOME_AXON_GUIDANCE	REACTOME_AXON_GUIDANCE		222	0.49893254	1.8174702	0.0	0.0038920138	0.981	6633	tags=41%, list=22%, signal=53%
JOHNSTONE_PARVB_TARGETS_3_UP	JOHNSTONE_PARVB_TARGETS_3_UP		398	0.47499895	1.817383	0.0	0.0038919877	0.981	4646	tags=31%, list=15%, signal=36%
REACTOME_PI3K_EVENTS_IN_ERBB2_SIGNALING	REACTOME_PI3K_EVENTS_IN_ERBB2_SIGNALING		41	0.619893	1.8173225	0.0	0.0038909474	0.981	6311	tags=41%, list=21%, signal=52%
LABBE_TARGETS_OF_TGFB1_AND_WNT3A_UP	LABBE_TARGETS_OF_TGFB1_AND_WNT3A_UP		100	0.5380231	1.8170997	0.0	0.0038979338	0.981	3399	tags=29%, list=11%, signal=33%
GSE7852_LN_VS_FAT_TREG_DN	GSE7852_LN_VS_FAT_TREG_DN		180	0.5085487	1.8169949	0.0	0.0038968965	0.981	3236	tags=28%, list=11%, signal=32%
PROGRAMMED_CELL_DEATH	PROGRAMMED_CELL_DEATH		392	0.4778974	1.8168656	0.0	0.0039008656	0.981	5331	tags=31%, list=17%, signal=37%
GSE3920_UNTREATED_VS_IFNA_TREATED_ENDOTHELIAL_CELL_UP	GSE3920_UNTREATED_VS_IFNA_TREATED_ENDOTHELIAL_CELL_UP		165	0.50521255	1.8168571	0.0	0.0038968276	0.981	6394	tags=43%, list=21%, signal=54%
MARSON_FOXP3_TARGETS_UP	MARSON_FOXP3_TARGETS_UP		60	0.5835693	1.8167225	0.0042253523	0.0039027594	0.982	4544	tags=45%, list=15%, signal=53%
GSE39864_WT_VS_GATA3_KO_TREG_UP	GSE39864_WT_VS_GATA3_KO_TREG_UP		174	0.50700605	1.816334	0.0	0.00392065	0.982	5132	tags=33%, list=17%, signal=40%
GSE17721_POLYIC_VS_CPG_2H_BMDM_DN	GSE17721_POLYIC_VS_CPG_2H_BMDM_DN		173	0.5075608	1.8161077	0.0	0.0039335163	0.983	3031	tags=24%, list=10%, signal=27%
PID_IL23_PATHWAY	PID_IL23_PATHWAY		30	0.64903057	1.8158932	0.003021148	0.0039374297	0.983	2835	tags=33%, list=9%, signal=37%
GSE29949_MICROGLIA_VS_DC_BRAIN_UP	GSE29949_MICROGLIA_VS_DC_BRAIN_UP		180	0.5033284	1.8152307	0.0	0.003964182	0.986	4688	tags=33%, list=15%, signal=38%
REACTOME_RESPONSE_TO_ELEVATED_PLATELET_CYTOSOLIC_CA2_	REACTOME_RESPONSE_TO_ELEVATED_PLATELET_CYTOSOLIC_CA2_		69	0.564115	1.8149239	0.0	0.0039799847	0.986	7815	tags=51%, list=26%, signal=68%
SEITZ_NEOPLASTIC_TRANSFORMATION_BY_8P_DELETION_UP	SEITZ_NEOPLASTIC_TRANSFORMATION_BY_8P_DELETION_UP		61	0.5751825	1.8147231	0.0013812155	0.003992765	0.986	4273	tags=38%, list=14%, signal=44%
GSE17974_0H_VS_12H_IN_VITRO_ACT_CD4_TCELL_UP	GSE17974_0H_VS_12H_IN_VITRO_ACT_CD4_TCELL_UP		167	0.5062631	1.8142399	0.0	0.004024338	0.986	4125	tags=33%, list=14%, signal=38%
GSE20152_HTNFA_OVERXPRESS_ANKLE_VS_CTRL_SPHK1_KO_ANKLE_UP	GSE20152_HTNFA_OVERXPRESS_ANKLE_VS_CTRL_SPHK1_KO_ANKLE_UP		171	0.50825	1.8141195	0.0	0.0040281215	0.986	6099	tags=41%, list=20%, signal=51%
GSE2770_UNTREATED_VS_IL12_TREATED_ACT_CD4_TCELL_6H_UP	GSE2770_UNTREATED_VS_IL12_TREATED_ACT_CD4_TCELL_6H_UP		175	0.50610656	1.8139421	0.0	0.0040289457	0.986	2347	tags=24%, list=8%, signal=26%
MUNSHI_MULTIPLE_MYELOMA_UP	MUNSHI_MULTIPLE_MYELOMA_UP		76	0.5601036	1.8137605	0.0	0.0040317466	0.986	2504	tags=21%, list=8%, signal=23%
VALK_AML_CLUSTER_8	VALK_AML_CLUSTER_8		21	0.6874941	1.8137478	0.0014749262	0.0040286165	0.986	3002	tags=43%, list=10%, signal=47%
GSE20715_WT_VS_TLR4_KO_48H_OZONE_LUNG_UP	GSE20715_WT_VS_TLR4_KO_48H_OZONE_LUNG_UP		169	0.50239193	1.813715	0.0	0.0040264684	0.986	6124	tags=40%, list=20%, signal=49%
PEART_HDAC_PROLIFERATION_CLUSTER_UP	PEART_HDAC_PROLIFERATION_CLUSTER_UP		56	0.58718807	1.8136137	0.0	0.00402729	0.986	3696	tags=32%, list=12%, signal=37%
NEGATIVE_REGULATION_OF_BIOLOGICAL_PROCESS	NEGATIVE_REGULATION_OF_BIOLOGICAL_PROCESS		595	0.4630593	1.8131655	0.0	0.004051705	0.986	5331	tags=30%, list=17%, signal=35%
GSE8835_HEALTHY_VS_CLL_CD8_TCELL_DN	GSE8835_HEALTHY_VS_CLL_CD8_TCELL_DN		166	0.5061777	1.8128844	0.0	0.004070195	0.986	6095	tags=37%, list=20%, signal=46%
GSE20715_0H_VS_24H_OZONE_LUNG_DN	GSE20715_0H_VS_24H_OZONE_LUNG_DN		164	0.50013554	1.8128157	0.0	0.0040699863	0.986	4017	tags=29%, list=13%, signal=33%
KOBAYASHI_EGFR_SIGNALING_24HR_UP	KOBAYASHI_EGFR_SIGNALING_24HR_UP		89	0.54542917	1.8127441	0.0	0.004068784	0.986	4014	tags=36%, list=13%, signal=41%
LENAOUR_DENDRITIC_CELL_MATURATION_UP	LENAOUR_DENDRITIC_CELL_MATURATION_UP		104	0.5343205	1.812401	0.0	0.0040891855	0.987	2934	tags=29%, list=10%, signal=32%
STEARMAN_LUNG_CANCER_EARLY_VS_LATE_DN	STEARMAN_LUNG_CANCER_EARLY_VS_LATE_DN		52	0.5909813	1.8122542	0.0	0.0040977374	0.987	3477	tags=33%, list=11%, signal=37%
GSE18893_TCONV_VS_TREG_2H_TNF_STIM_DN	GSE18893_TCONV_VS_TREG_2H_TNF_STIM_DN		175	0.4992652	1.8119645	0.0	0.0041151154	0.988	5390	tags=37%, list=18%, signal=45%
BMI1_DN.V1_UP	BMI1_DN.V1_UP		127	0.5223888	1.8111423	0.0	0.004169568	0.99	3373	tags=31%, list=11%, signal=35%
REGULATION_OF_CELL_PROLIFERATION	REGULATION_OF_CELL_PROLIFERATION		260	0.48359126	1.8107172	0.0	0.0042034136	0.99	3190	tags=22%, list=10%, signal=24%
GSE13484_UNSTIM_VS_YF17D_VACCINE_STIM_PBMC_DN	GSE13484_UNSTIM_VS_YF17D_VACCINE_STIM_PBMC_DN		182	0.5028605	1.810591	0.0	0.004201103	0.99	3519	tags=31%, list=12%, signal=35%
REACTOME_SEMAPHORIN_INTERACTIONS	REACTOME_SEMAPHORIN_INTERACTIONS		61	0.5651666	1.8104638	0.0	0.0042075864	0.99	3940	tags=38%, list=13%, signal=43%
GSE11057_NAIVE_VS_EFF_MEMORY_CD4_TCELL_DN	GSE11057_NAIVE_VS_EFF_MEMORY_CD4_TCELL_DN		180	0.49779874	1.8101729	0.0	0.0042237714	0.99	4311	tags=34%, list=14%, signal=40%
GAUSSMANN_MLL_AF4_FUSION_TARGETS_F_DN	GAUSSMANN_MLL_AF4_FUSION_TARGETS_F_DN		26	0.6641303	1.8100357	0.0015243902	0.004229269	0.991	1957	tags=27%, list=6%, signal=29%
FEVR_CTNNB1_TARGETS_UP	FEVR_CTNNB1_TARGETS_UP		567	0.46765834	1.8092226	0.0	0.0042900876	0.991	3136	tags=23%, list=10%, signal=25%
REACTOME_ADHERENS_JUNCTIONS_INTERACTIONS	REACTOME_ADHERENS_JUNCTIONS_INTERACTIONS		22	0.6836853	1.8090541	0.0015847861	0.004295484	0.991	6366	tags=55%, list=21%, signal=69%
RUTELLA_RESPONSE_TO_HGF_UP	RUTELLA_RESPONSE_TO_HGF_UP		387	0.47043824	1.8084714	0.0	0.004340666	0.993	3517	tags=28%, list=12%, signal=31%
BIOCARTA_IL6_PATHWAY	BIOCARTA_IL6_PATHWAY		22	0.6890552	1.8084711	0.0	0.0043363124	0.993	3422	tags=36%, list=11%, signal=41%
HORMONE_SECRETION	HORMONE_SECRETION		13	0.7883938	1.8084068	0.0016722408	0.004337771	0.993	3186	tags=38%, list=10%, signal=43%
GSE3982_DC_VS_MAC_LPS_STIM_DN	GSE3982_DC_VS_MAC_LPS_STIM_DN		173	0.50077724	1.8082728	0.0	0.0043392135	0.993	3191	tags=25%, list=10%, signal=28%
OLSSON_E2F3_TARGETS_DN	OLSSON_E2F3_TARGETS_DN		42	0.6175593	1.8079721	0.0014749262	0.004351306	0.994	2098	tags=36%, list=7%, signal=38%
GSE39820_CTRL_VS_IL1B_IL6_CD4_TCELL_DN	GSE39820_CTRL_VS_IL1B_IL6_CD4_TCELL_DN		175	0.5013118	1.807863	0.0	0.0043527493	0.994	3533	tags=30%, list=12%, signal=34%
PACHER_TARGETS_OF_IGF1_AND_IGF2_UP	PACHER_TARGETS_OF_IGF1_AND_IGF2_UP		32	0.6465638	1.8074785	0.001447178	0.0043811407	0.994	2884	tags=41%, list=9%, signal=45%
LAU_APOPTOSIS_CDKN2A_UP	LAU_APOPTOSIS_CDKN2A_UP		55	0.580104	1.8072016	0.0	0.0043941108	0.994	1046	tags=20%, list=3%, signal=21%
BERENJENO_TRANSFORMED_BY_RHOA_REVERSIBLY_DN	BERENJENO_TRANSFORMED_BY_RHOA_REVERSIBLY_DN		28	0.65676737	1.8070905	0.004518072	0.004398369	0.994	3282	tags=46%, list=11%, signal=52%
REACTOME_INTERFERON_GAMMA_SIGNALING	REACTOME_INTERFERON_GAMMA_SIGNALING		55	0.5815345	1.8066765	0.0	0.004418963	0.995	4424	tags=38%, list=14%, signal=45%
GSE40068_CXCR5POS_BCL6POS_TFH_VS_CXCR5NEG_BCL6NEG_CD4_TCELL_DN	GSE40068_CXCR5POS_BCL6POS_TFH_VS_CXCR5NEG_BCL6NEG_CD4_TCELL_DN		180	0.49888396	1.8065275	0.0	0.0044241683	0.995	4511	tags=34%, list=15%, signal=40%
GSE9037_CTRL_VS_LPS_1H_STIM_BMDM_DN	GSE9037_CTRL_VS_LPS_1H_STIM_BMDM_DN		163	0.50705284	1.8062073	0.0	0.004449494	0.995	4270	tags=30%, list=14%, signal=35%
GSE39820_CTRL_VS_IL1B_IL6_IL23A_CD4_TCELL_DN	GSE39820_CTRL_VS_IL1B_IL6_IL23A_CD4_TCELL_DN		181	0.50090104	1.8058853	0.0	0.0044690142	0.995	3892	tags=31%, list=13%, signal=36%
HINATA_NFKB_MATRIX	HINATA_NFKB_MATRIX		10	0.8297644	1.8056891	0.0	0.004470325	0.995	1242	tags=50%, list=4%, signal=52%
MARIADASON_RESPONSE_TO_BUTYRATE_CURCUMIN_SULINDAC_TSA_1	MARIADASON_RESPONSE_TO_BUTYRATE_CURCUMIN_SULINDAC_TSA_1		9	0.8549361	1.8055953	0.0017035775	0.0044725677	0.995	954	tags=44%, list=3%, signal=46%
PID_VEGF_VEGFR_PATHWAY	PID_VEGF_VEGFR_PATHWAY		8	0.88759494	1.8048263	0.0	0.004513959	0.995	2863	tags=63%, list=9%, signal=69%
PROTEIN_IMPORT_INTO_NUCLEUS_TRANSLOCATION	PROTEIN_IMPORT_INTO_NUCLEUS_TRANSLOCATION		11	0.8057591	1.8045264	0.0017123288	0.0045237844	0.995	1746	tags=36%, list=6%, signal=39%
BURTON_ADIPOGENESIS_8	BURTON_ADIPOGENESIS_8		79	0.5416547	1.8035475	0.0	0.0045935954	0.996	5666	tags=41%, list=19%, signal=50%
SESTO_RESPONSE_TO_UV_C2	SESTO_RESPONSE_TO_UV_C2		52	0.5819323	1.803541	0.0013774105	0.004590017	0.996	4505	tags=38%, list=15%, signal=45%
GOZGIT_ESR1_TARGETS_DN	GOZGIT_ESR1_TARGETS_DN		608	0.4613373	1.8034456	0.0	0.004592162	0.996	6536	tags=39%, list=21%, signal=48%
MCBRYAN_PUBERTAL_BREAST_3_4WK_UP	MCBRYAN_PUBERTAL_BREAST_3_4WK_UP		177	0.49616435	1.8031685	0.0	0.0046028066	0.996	2876	tags=23%, list=9%, signal=25%
ONO_AML1_TARGETS_UP	ONO_AML1_TARGETS_UP		21	0.71576726	1.8030652	0.0	0.004607793	0.996	794	tags=33%, list=3%, signal=34%
VISALA_RESPONSE_TO_HEAT_SHOCK_AND_AGING_DN	VISALA_RESPONSE_TO_HEAT_SHOCK_AND_AGING_DN		14	0.768046	1.8029277	0.0	0.0046099164	0.996	5275	tags=79%, list=17%, signal=95%
GSE360_L_MAJOR_VS_B_MALAYI_LOW_DOSE_DC_UP	GSE360_L_MAJOR_VS_B_MALAYI_LOW_DOSE_DC_UP		176	0.49766734	1.8027813	0.0	0.004615819	0.996	4650	tags=32%, list=15%, signal=38%
KIM_GLIS2_TARGETS_UP	KIM_GLIS2_TARGETS_UP		72	0.5543092	1.8024205	0.0	0.0046377745	0.996	4087	tags=35%, list=13%, signal=40%
CHARAFE_BREAST_CANCER_LUMINAL_VS_MESENCHYMAL_DN	CHARAFE_BREAST_CANCER_LUMINAL_VS_MESENCHYMAL_DN		425	0.47069433	1.8023258	0.0	0.004636068	0.996	3802	tags=26%, list=12%, signal=29%
GSE21063_CTRL_VS_ANTI_IGM_STIM_BCELL_NFATC1_KO_8H_UP	GSE21063_CTRL_VS_ANTI_IGM_STIM_BCELL_NFATC1_KO_8H_UP		178	0.5001661	1.8020132	0.0	0.0046438193	0.996	5207	tags=40%, list=17%, signal=48%
GSE29618_BCELL_VS_PDC_DAY7_FLU_VACCINE_UP	GSE29618_BCELL_VS_PDC_DAY7_FLU_VACCINE_UP		168	0.50367886	1.8015	0.0	0.004676019	0.996	3214	tags=29%, list=11%, signal=32%
YEMELYANOV_GR_TARGETS_DN	YEMELYANOV_GR_TARGETS_DN		10	0.82779485	1.801232	0.0	0.0046912665	0.996	129	tags=20%, list=0%, signal=20%
GSE9037_CTRL_VS_LPS_1H_STIM_IRAK4_KO_BMDM_DN	GSE9037_CTRL_VS_LPS_1H_STIM_IRAK4_KO_BMDM_DN		169	0.50735044	1.8009177	0.0	0.0047055073	0.996	3219	tags=25%, list=11%, signal=28%
GCM_NPM1	GCM_NPM1		115	0.52214146	1.8007342	0.0	0.004714076	0.996	7590	tags=59%, list=25%, signal=78%
CAFFAREL_RESPONSE_TO_THC_24HR_5_DN	CAFFAREL_RESPONSE_TO_THC_24HR_5_DN		56	0.58715606	1.8005995	0.0	0.0047160517	0.996	7254	tags=50%, list=24%, signal=65%
GNF2_EGFR	GNF2_EGFR		20	0.7047616	1.8004246	0.00456621	0.004718038	0.996	1093	tags=20%, list=4%, signal=21%
LY_AGING_MIDDLE_UP	LY_AGING_MIDDLE_UP		9	0.8457859	1.8002534	0.0034722222	0.004719084	0.996	571	tags=44%, list=2%, signal=45%
GSE41176_WT_VS_TAK1_KO_ANTI_IGM_STIM_BCELL_6H_UP	GSE41176_WT_VS_TAK1_KO_ANTI_IGM_STIM_BCELL_6H_UP		179	0.49807322	1.800253	0.0	0.0047145025	0.996	3871	tags=26%, list=13%, signal=30%
REACTOME_PI3K_EVENTS_IN_ERBB4_SIGNALING	REACTOME_PI3K_EVENTS_IN_ERBB4_SIGNALING		35	0.62103623	1.7998698	0.0014164306	0.004737073	0.996	6311	tags=43%, list=21%, signal=54%
LI_WILMS_TUMOR_VS_FETAL_KIDNEY_1_UP	LI_WILMS_TUMOR_VS_FETAL_KIDNEY_1_UP		171	0.50049657	1.7998188	0.0	0.004734353	0.996	3429	tags=29%, list=11%, signal=32%
CORDENONSI_YAP_CONSERVED_SIGNATURE	CORDENONSI_YAP_CONSERVED_SIGNATURE		55	0.58730465	1.7996473	0.0	0.0047391304	0.996	3214	tags=31%, list=11%, signal=34%
NEGATIVE_REGULATION_OF_CELL_CYCLE	NEGATIVE_REGULATION_OF_CELL_CYCLE		71	0.5637996	1.7996136	0.0	0.004734547	0.996	1908	tags=23%, list=6%, signal=24%
INGRAM_SHH_TARGETS_DN	INGRAM_SHH_TARGETS_DN		48	0.598088	1.7994822	0.0	0.0047392757	0.996	2980	tags=33%, list=10%, signal=37%
GSE15330_LYMPHOID_MULTIPOTENT_VS_MEGAKARYOCYTE_ERYTHROID_PROGENITOR_IKAROS_KO_DN	GSE15330_LYMPHOID_MULTIPOTENT_VS_MEGAKARYOCYTE_ERYTHROID_PROGENITOR_IKAROS_KO_DN		166	0.50158304	1.7987533	0.0	0.00478773	0.996	4340	tags=34%, list=14%, signal=40%
HALLMARK_COMPLEMENT	HALLMARK_COMPLEMENT		182	0.4963037	1.7983221	0.0	0.0048129256	0.996	4136	tags=27%, list=14%, signal=31%
TAAWWATAG_V$RSRFC4_Q2	TAAWWATAG_V$RSRFC4_Q2		140	0.51217514	1.7982514	0.0	0.004813871	0.996	5326	tags=36%, list=17%, signal=43%
MODULE_358	MODULE_358		73	0.5556985	1.7980293	0.0	0.004830605	0.996	2717	tags=26%, list=9%, signal=29%
V$SRF_Q5_01	V$SRF_Q5_01		192	0.49447286	1.7978128	0.0	0.004839861	0.996	2725	tags=21%, list=9%, signal=23%
GSE2770_UNTREATED_VS_ACT_CD4_TCELL_48H_DN	GSE2770_UNTREATED_VS_ACT_CD4_TCELL_48H_DN		159	0.50632465	1.7975835	0.0	0.0048593176	0.996	1914	tags=19%, list=6%, signal=21%
LEE_LIVER_CANCER_DENA_UP	LEE_LIVER_CANCER_DENA_UP		48	0.59418476	1.7964534	0.0013831259	0.004933381	0.996	2666	tags=31%, list=9%, signal=34%
AMIT_SERUM_RESPONSE_240_MCF10A	AMIT_SERUM_RESPONSE_240_MCF10A		50	0.5886219	1.7963533	0.0	0.00493792	0.996	5857	tags=44%, list=19%, signal=54%
GSE4590_SMALL_VS_VPREB_POS_LARGE_PRE_BCELL_DN	GSE4590_SMALL_VS_VPREB_POS_LARGE_PRE_BCELL_DN		127	0.51581025	1.7962205	0.0	0.0049405815	0.996	5352	tags=35%, list=18%, signal=42%
KEGG_ANTIGEN_PROCESSING_AND_PRESENTATION	KEGG_ANTIGEN_PROCESSING_AND_PRESENTATION		60	0.5729918	1.7961756	0.0	0.004941384	0.996	5530	tags=43%, list=18%, signal=53%
REACTOME_ACTIVATION_OF_THE_MRNA_UPON_BINDING_OF_THE_CAP_BINDING_COMPLEX_AND_EIFS_AND_SUBSEQUENT_BINDING_TO_43S	REACTOME_ACTIVATION_OF_THE_MRNA_UPON_BINDING_OF_THE_CAP_BINDING_COMPLEX_AND_EIFS_AND_SUBSEQUENT_BINDING_TO_43S		62	0.571531	1.7957784	0.0013755158	0.0049615605	0.996	8405	tags=68%, list=28%, signal=93%
V$MEF2_03	V$MEF2_03		205	0.48536825	1.7953918	0.0	0.004984483	0.996	4554	tags=31%, list=15%, signal=36%
GSE17721_LPS_VS_PAM3CSK4_12H_BMDM_UP	GSE17721_LPS_VS_PAM3CSK4_12H_BMDM_UP		179	0.50248224	1.7953701	0.0	0.004983405	0.996	4368	tags=28%, list=14%, signal=33%
SASSON_RESPONSE_TO_GONADOTROPHINS_UP	SASSON_RESPONSE_TO_GONADOTROPHINS_UP		86	0.5399517	1.7951448	0.0	0.0049915584	0.996	3199	tags=26%, list=10%, signal=28%
GSE5542_UNTREATED_VS_IFNA_TREATED_EPITHELIAL_CELLS_6H_UP	GSE5542_UNTREATED_VS_IFNA_TREATED_EPITHELIAL_CELLS_6H_UP		167	0.50171655	1.794867	0.0	0.0050097923	0.996	4968	tags=36%, list=16%, signal=43%
MORI_PRE_BI_LYMPHOCYTE_DN	MORI_PRE_BI_LYMPHOCYTE_DN		72	0.5688045	1.7948023	0.0	0.005006857	0.996	2837	tags=32%, list=9%, signal=35%
MATSUDA_NATURAL_KILLER_DIFFERENTIATION	MATSUDA_NATURAL_KILLER_DIFFERENTIATION		424	0.46661574	1.7945477	0.0	0.0050204047	0.996	2772	tags=20%, list=9%, signal=21%
GSE22527_ANTI_CD3_INVIVO_VS_UNTREATED_MOUSE_TREG_UP	GSE22527_ANTI_CD3_INVIVO_VS_UNTREATED_MOUSE_TREG_UP		162	0.50231695	1.7944968	0.0	0.005019294	0.996	6081	tags=40%, list=20%, signal=49%
SATO_SILENCED_EPIGENETICALLY_IN_PANCREATIC_CANCER	SATO_SILENCED_EPIGENETICALLY_IN_PANCREATIC_CANCER		38	0.61844695	1.7944041	0.005830904	0.005017283	0.996	5416	tags=45%, list=18%, signal=54%
RECEPTOR_BINDING	RECEPTOR_BINDING		290	0.47718307	1.7943606	0.0	0.005014358	0.996	5026	tags=28%, list=16%, signal=33%
V$SRF_Q4	V$SRF_Q4		199	0.49535125	1.7931905	0.0	0.0051001273	0.996	2955	tags=21%, list=10%, signal=23%
GSE19923_E2A_KO_VS_E2A_AND_HEB_KO_DP_THYMOCYTE_DN	GSE19923_E2A_KO_VS_E2A_AND_HEB_KO_DP_THYMOCYTE_DN		183	0.4985211	1.7929053	0.0	0.0051163253	0.996	3086	tags=24%, list=10%, signal=27%
NEGATIVE_REGULATION_OF_CELLULAR_PROCESS	NEGATIVE_REGULATION_OF_CELLULAR_PROCESS		570	0.45942384	1.7927893	0.0	0.005118818	0.996	5331	tags=30%, list=17%, signal=35%
REACTOME_SIGNALING_BY_ERBB4	REACTOME_SIGNALING_BY_ERBB4		79	0.5495817	1.7918137	0.0	0.0051933085	0.996	9207	tags=54%, list=30%, signal=78%
DAVICIONI_TARGETS_OF_PAX_FOXO1_FUSIONS_DN	DAVICIONI_TARGETS_OF_PAX_FOXO1_FUSIONS_DN		55	0.5742612	1.7915273	0.0	0.005206628	0.996	2120	tags=22%, list=7%, signal=23%
REGULATION_OF_VIRAL_REPRODUCTION	REGULATION_OF_VIRAL_REPRODUCTION		12	0.78665555	1.7911556	0.004846527	0.0052344897	0.997	1035	tags=25%, list=3%, signal=26%
GSE25085_FETAL_BM_VS_ADULT_BM_SP4_THYMIC_IMPLANT_UP	GSE25085_FETAL_BM_VS_ADULT_BM_SP4_THYMIC_IMPLANT_UP		183	0.49403447	1.79102	0.0	0.005238639	0.997	4163	tags=33%, list=14%, signal=38%
GSE360_L_MAJOR_VS_B_MALAYI_HIGH_DOSE_DC_UP	GSE360_L_MAJOR_VS_B_MALAYI_HIGH_DOSE_DC_UP		176	0.4959852	1.790891	0.0	0.0052391505	0.997	1730	tags=19%, list=6%, signal=20%
GNF2_MBD4	GNF2_MBD4		24	0.6806684	1.7904809	0.0015649452	0.005254179	0.997	7204	tags=71%, list=24%, signal=93%
GSE21360_NAIVE_VS_SECONDARY_MEMORY_CD8_TCELL_DN	GSE21360_NAIVE_VS_SECONDARY_MEMORY_CD8_TCELL_DN		158	0.5019705	1.7899652	0.0	0.005300927	0.997	2779	tags=31%, list=9%, signal=34%
PAL_PRMT5_TARGETS_DN	PAL_PRMT5_TARGETS_DN		21	0.7001737	1.7897857	0.0031545742	0.0053185937	0.997	1833	tags=33%, list=6%, signal=35%
KAECH_DAY8_EFF_VS_MEMORY_CD8_TCELL_DN	KAECH_DAY8_EFF_VS_MEMORY_CD8_TCELL_DN		186	0.48898903	1.7895026	0.0	0.005342536	0.997	2929	tags=24%, list=10%, signal=26%
GARGALOVIC_RESPONSE_TO_OXIDIZED_PHOSPHOLIPIDS_GREY_UP	GARGALOVIC_RESPONSE_TO_OXIDIZED_PHOSPHOLIPIDS_GREY_UP		15	0.7592425	1.7893434	0.0016583748	0.0053502037	0.997	3506	tags=47%, list=11%, signal=53%
LI_CISPLATIN_RESISTANCE_DN	LI_CISPLATIN_RESISTANCE_DN		23	0.68203825	1.7891575	0.003144654	0.0053605367	0.997	3429	tags=39%, list=11%, signal=44%
MODULE_24	MODULE_24		359	0.4685904	1.7888132	0.0	0.0053879847	0.999	2638	tags=21%, list=9%, signal=23%
GSE9988_ANTI_TREM1_VS_LOW_LPS_MONOCYTE_UP	GSE9988_ANTI_TREM1_VS_LOW_LPS_MONOCYTE_UP		182	0.49212974	1.7884597	0.0	0.005407291	0.999	4857	tags=37%, list=16%, signal=44%
GSE20715_0H_VS_24H_OZONE_TLR4_KO_LUNG_DN	GSE20715_0H_VS_24H_OZONE_TLR4_KO_LUNG_DN		178	0.49356595	1.7883576	0.0	0.0054121395	0.999	3530	tags=28%, list=12%, signal=31%
PID_ECADHERIN_STABILIZATION_PATHWAY	PID_ECADHERIN_STABILIZATION_PATHWAY		40	0.61752963	1.7877532	0.0014164306	0.0054475446	0.999	6487	tags=60%, list=21%, signal=76%
V$SRF_Q6	V$SRF_Q6		208	0.49074838	1.7875893	0.0	0.005455969	0.999	2955	tags=21%, list=10%, signal=23%
BANDRES_RESPONSE_TO_CARMUSTIN_MGMT_48HR_DN	BANDRES_RESPONSE_TO_CARMUSTIN_MGMT_48HR_DN		126	0.5180933	1.7873664	0.0	0.0054733497	0.999	6456	tags=38%, list=21%, signal=48%
NABA_MATRISOME	NABA_MATRISOME		723	0.45630896	1.7873372	0.0	0.005470057	0.999	5067	tags=27%, list=17%, signal=32%
PUIFFE_INVASION_INHIBITED_BY_ASCITES_DN	PUIFFE_INVASION_INHIBITED_BY_ASCITES_DN		137	0.5071864	1.7873315	0.0	0.005464978	0.999	4911	tags=34%, list=16%, signal=40%
BIOCARTA_IL1R_PATHWAY	BIOCARTA_IL1R_PATHWAY		31	0.6385959	1.787157	0.0	0.0054697357	0.999	2844	tags=35%, list=9%, signal=39%
KAYO_CALORIE_RESTRICTION_MUSCLE_UP	KAYO_CALORIE_RESTRICTION_MUSCLE_UP		80	0.54376656	1.7871339	0.0	0.0054646665	0.999	6143	tags=43%, list=20%, signal=53%
AFFAR_YY1_TARGETS_UP	AFFAR_YY1_TARGETS_UP		181	0.4945094	1.7870322	0.0	0.00546229	0.999	3114	tags=24%, list=10%, signal=27%
CHR3Q28	CHR3Q28		17	0.7131989	1.7868298	0.0031897926	0.005471535	0.999	4412	tags=53%, list=14%, signal=62%
GSE3982_CTRL_VS_LPS_48H_DC_DN	GSE3982_CTRL_VS_LPS_48H_DC_DN		181	0.4891054	1.7866955	0.0	0.0054789814	0.999	3782	tags=26%, list=12%, signal=29%
MODULE_275	MODULE_275		16	0.7579357	1.786335	0.0032467532	0.005503358	0.999	2694	tags=38%, list=9%, signal=41%
FLECHNER_PBL_KIDNEY_TRANSPLANT_OK_VS_DONOR_DN	FLECHNER_PBL_KIDNEY_TRANSPLANT_OK_VS_DONOR_DN		41	0.60781205	1.785877	0.0	0.00553569	0.999	4315	tags=49%, list=14%, signal=57%
GSE29949_MICROGLIA_BRAIN_VS_CD8_NEG_DC_SPLEEN_UP	GSE29949_MICROGLIA_BRAIN_VS_CD8_NEG_DC_SPLEEN_UP		171	0.49969882	1.7856795	0.0	0.005547502	0.999	3038	tags=24%, list=10%, signal=26%
RESPONSE_TO_CARBOHYDRATE_STIMULUS	RESPONSE_TO_CARBOHYDRATE_STIMULUS		11	0.8110023	1.7852387	0.0016501651	0.005577058	0.999	457	tags=27%, list=1%, signal=28%
WOTTON_RUNX_TARGETS_DN	WOTTON_RUNX_TARGETS_DN		22	0.6986496	1.7850816	0.0	0.0055861166	0.999	3696	tags=45%, list=12%, signal=52%
GSE43955_TH0_VS_TGFB_IL6_TH17_ACT_CD4_TCELL_4H_UP	GSE43955_TH0_VS_TGFB_IL6_TH17_ACT_CD4_TCELL_4H_UP		181	0.49316418	1.784737	0.0	0.005606718	0.999	5451	tags=35%, list=18%, signal=42%
KOINUMA_COLON_CANCER_MSI_DN	KOINUMA_COLON_CANCER_MSI_DN		8	0.87723434	1.7843468	0.0	0.0056299227	0.999	1646	tags=50%, list=5%, signal=53%
PID_INTEGRIN2_PATHWAY	PID_INTEGRIN2_PATHWAY		24	0.6828521	1.7842048	0.0030674846	0.0056344904	0.999	2204	tags=38%, list=7%, signal=40%
GSE15330_WT_VS_IKAROS_KO_GRANULOCYTE_MONOCYTE_PROGENITOR_DN	GSE15330_WT_VS_IKAROS_KO_GRANULOCYTE_MONOCYTE_PROGENITOR_DN		180	0.49527186	1.7835823	0.0	0.005680619	0.999	2688	tags=22%, list=9%, signal=24%
GSE22886_TH1_VS_TH2_48H_ACT_UP	GSE22886_TH1_VS_TH2_48H_ACT_UP		162	0.49798924	1.7835556	0.0	0.0056771804	0.999	2886	tags=23%, list=9%, signal=26%
GSE18791_CTRL_VS_NEWCASTLE_VIRUS_DC_10H_DN	GSE18791_CTRL_VS_NEWCASTLE_VIRUS_DC_10H_DN		175	0.4951597	1.7835275	0.0	0.0056719864	0.999	4744	tags=35%, list=16%, signal=41%
SAKAI_CHRONIC_HEPATITIS_VS_LIVER_CANCER_DN	SAKAI_CHRONIC_HEPATITIS_VS_LIVER_CANCER_DN		28	0.6467448	1.7834383	0.0	0.0056729745	0.999	1699	tags=32%, list=6%, signal=34%
VARELA_ZMPSTE24_TARGETS_UP	VARELA_ZMPSTE24_TARGETS_UP		37	0.6144986	1.7832216	0.0	0.005685427	0.999	2842	tags=46%, list=9%, signal=51%
JI_RESPONSE_TO_FSH_DN	JI_RESPONSE_TO_FSH_DN		57	0.5714162	1.7832111	0.0	0.00568024	0.999	3270	tags=30%, list=11%, signal=33%
MYELOID_LEUKOCYTE_DIFFERENTIATION	MYELOID_LEUKOCYTE_DIFFERENTIATION		10	0.81723154	1.7830536	0.0017793594	0.005686505	0.999	2841	tags=50%, list=9%, signal=55%
ACCAATC,MIR-509	ACCAATC,MIR-509		36	0.63142586	1.7828861	0.0014513788	0.005697147	0.999	7353	tags=53%, list=24%, signal=69%
GNF2_KISS1	GNF2_KISS1		28	0.65255165	1.7828033	0.0014925373	0.005696363	0.999	1093	tags=18%, list=4%, signal=19%
ABBUD_LIF_SIGNALING_2_UP	ABBUD_LIF_SIGNALING_2_UP		13	0.77396256	1.7822177	0.0032467532	0.0057324218	0.999	4580	tags=69%, list=15%, signal=81%
CHR12P12	CHR12P12		45	0.59163177	1.7818404	0.0028571428	0.0057579167	0.999	2901	tags=24%, list=9%, signal=27%
MODULE_399	MODULE_399		47	0.603924	1.7816164	0.0028169013	0.0057728332	0.999	1497	tags=26%, list=5%, signal=27%
GSE411_WT_VS_SOCS3_KO_MACROPHAGE_IL6_STIM_400MIN_UP	GSE411_WT_VS_SOCS3_KO_MACROPHAGE_IL6_STIM_400MIN_UP		181	0.49175686	1.7815273	0.0	0.00577899	0.999	3517	tags=31%, list=12%, signal=35%
GSE1448_CTRL_VS_ANTI_VBETA5_DP_THYMOCYTE_DN	GSE1448_CTRL_VS_ANTI_VBETA5_DP_THYMOCYTE_DN		181	0.49284595	1.7813957	0.0	0.005786875	0.999	3641	tags=26%, list=12%, signal=29%
GSE27859_MACROPHAGE_VS_DC_UP	GSE27859_MACROPHAGE_VS_DC_UP		155	0.50449514	1.7806498	0.0	0.005855046	1.0	3559	tags=30%, list=12%, signal=33%
BILBAN_B_CLL_LPL_DN	BILBAN_B_CLL_LPL_DN		41	0.6104073	1.7805821	0.001447178	0.0058523673	1.0	4041	tags=44%, list=13%, signal=51%
SCHAEFFER_PROSTATE_DEVELOPMENT_12HR_DN	SCHAEFFER_PROSTATE_DEVELOPMENT_12HR_DN		39	0.6087211	1.7803664	0.0014044944	0.0058601717	1.0	2301	tags=31%, list=8%, signal=33%
GROWTH_FACTOR_ACTIVITY	GROWTH_FACTOR_ACTIVITY		33	0.6334875	1.7803464	0.00295858	0.0058557577	1.0	2783	tags=24%, list=9%, signal=27%
GSE1460_INTRATHYMIC_T_PROGENITOR_VS_CD4_THYMOCYTE_DN	GSE1460_INTRATHYMIC_T_PROGENITOR_VS_CD4_THYMOCYTE_DN		182	0.48872712	1.7800813	0.0	0.0058670184	1.0	4273	tags=32%, list=14%, signal=37%
CHEMOKINE_RECEPTOR_BINDING	CHEMOKINE_RECEPTOR_BINDING		32	0.6449424	1.7799493	0.0014749262	0.0058756513	1.0	2835	tags=31%, list=9%, signal=34%
TONKS_TARGETS_OF_RUNX1_RUNX1T1_FUSION_MONOCYTE_UP	TONKS_TARGETS_OF_RUNX1_RUNX1T1_FUSION_MONOCYTE_UP		190	0.49142182	1.7797977	0.0	0.0058833957	1.0	2881	tags=25%, list=9%, signal=28%
MODULE_199	MODULE_199		52	0.5806441	1.77938	0.0	0.0059128185	1.0	2115	tags=21%, list=7%, signal=23%
GSE43955_TGFB_IL6_VS_TGFB_IL6_IL23_TH17_ACT_CD4_TCELL_52H_DN	GSE43955_TGFB_IL6_VS_TGFB_IL6_IL23_TH17_ACT_CD4_TCELL_52H_DN		188	0.49028212	1.779125	0.0	0.005923988	1.0	4414	tags=29%, list=14%, signal=34%
HAN_SATB1_TARGETS_DN	HAN_SATB1_TARGETS_DN		397	0.4669309	1.7790757	0.0	0.005922987	1.0	5932	tags=37%, list=19%, signal=45%
EXTRACELLULAR_SPACE	EXTRACELLULAR_SPACE		171	0.49901834	1.7788614	0.0	0.005935866	1.0	5512	tags=30%, list=18%, signal=37%
GSE9006_HEALTHY_VS_TYPE_2_DIABETES_PBMC_AT_DX_DN	GSE9006_HEALTHY_VS_TYPE_2_DIABETES_PBMC_AT_DX_DN		173	0.49957725	1.7787963	0.0011467889	0.00593919	1.0	2434	tags=19%, list=8%, signal=21%
GSE35825_IFNA_VS_IFNG_STIM_MACROPHAGE_UP	GSE35825_IFNA_VS_IFNG_STIM_MACROPHAGE_UP		147	0.50429976	1.7778028	0.0	0.006032377	1.0	4309	tags=32%, list=14%, signal=37%
GSE3565_CTRL_VS_LPS_INJECTED_DUSP1_KO_SPLENOCYTES_UP	GSE3565_CTRL_VS_LPS_INJECTED_DUSP1_KO_SPLENOCYTES_UP		159	0.49964774	1.777451	0.0	0.006064148	1.0	2892	tags=31%, list=9%, signal=35%
LUI_TARGETS_OF_PAX8_PPARG_FUSION	LUI_TARGETS_OF_PAX8_PPARG_FUSION		34	0.62775135	1.7772965	0.0	0.0060716774	1.0	7108	tags=62%, list=23%, signal=80%
PID_TCR_CALCIUM_PATHWAY	PID_TCR_CALCIUM_PATHWAY		23	0.67395717	1.777292	0.00155521	0.0060671186	1.0	642	tags=22%, list=2%, signal=22%
ONDER_CDH1_SIGNALING_VIA_CTNNB1	ONDER_CDH1_SIGNALING_VIA_CTNNB1		72	0.54926914	1.7771788	0.0	0.006071182	1.0	3186	tags=28%, list=10%, signal=31%
GSE360_T_GONDII_VS_B_MALAYI_HIGH_DOSE_DC_UP	GSE360_T_GONDII_VS_B_MALAYI_HIGH_DOSE_DC_UP		168	0.4962974	1.7770392	0.0	0.0060734837	1.0	4302	tags=30%, list=14%, signal=35%
CHIANG_LIVER_CANCER_SUBCLASS_UNANNOTATED_UP	CHIANG_LIVER_CANCER_SUBCLASS_UNANNOTATED_UP		67	0.5578113	1.7769718	0.0	0.006072362	1.0	2842	tags=28%, list=9%, signal=31%
GSE17721_LPS_VS_POLYIC_1H_BMDM_UP	GSE17721_LPS_VS_POLYIC_1H_BMDM_UP		180	0.48783365	1.7768993	0.0	0.006071254	1.0	4699	tags=29%, list=15%, signal=34%
LEE_LIVER_CANCER_ACOX1_UP	LEE_LIVER_CANCER_ACOX1_UP		53	0.57805234	1.77668	0.0	0.0060898894	1.0	4095	tags=38%, list=13%, signal=44%
GSE13484_12H_UNSTIM_VS_YF17D_VACCINE_STIM_PBMC_DN	GSE13484_12H_UNSTIM_VS_YF17D_VACCINE_STIM_PBMC_DN		176	0.49461782	1.7766267	0.0	0.006088771	1.0	3531	tags=28%, list=12%, signal=32%
GSE28726_NAIVE_CD4_TCELL_VS_NAIVE_NKTCELL_UP	GSE28726_NAIVE_CD4_TCELL_VS_NAIVE_NKTCELL_UP		187	0.49239597	1.7765436	0.0	0.006085073	1.0	4284	tags=32%, list=14%, signal=36%
BAELDE_DIABETIC_NEPHROPATHY_DN	BAELDE_DIABETIC_NEPHROPATHY_DN		403	0.46200103	1.7764345	0.0	0.0060890843	1.0	5966	tags=35%, list=20%, signal=43%
PID_ANTHRAX_PATHWAY	PID_ANTHRAX_PATHWAY		15	0.74228966	1.7762892	0.008116883	0.0060930955	1.0	6139	tags=67%, list=20%, signal=83%
GSE1460_CD4_THYMOCYTE_VS_THYMIC_STROMAL_CELL_DN	GSE1460_CD4_THYMOCYTE_VS_THYMIC_STROMAL_CELL_DN		168	0.50047666	1.7762107	0.0	0.006094543	1.0	6784	tags=46%, list=22%, signal=59%
GUENTHER_GROWTH_SPHERICAL_VS_ADHERENT_DN	GUENTHER_GROWTH_SPHERICAL_VS_ADHERENT_DN		25	0.6515321	1.7759469	0.0062111802	0.0061147404	1.0	3705	tags=44%, list=12%, signal=50%
STOSSI_RESPONSE_TO_ESTRADIOL	STOSSI_RESPONSE_TO_ESTRADIOL		37	0.61874956	1.7752216	0.004379562	0.006169081	1.0	2134	tags=27%, list=7%, signal=29%
SWEET_KRAS_ONCOGENIC_SIGNATURE	SWEET_KRAS_ONCOGENIC_SIGNATURE		80	0.54037213	1.7749503	0.0	0.0061857854	1.0	6993	tags=46%, list=23%, signal=60%
ERB2_UP.V1_UP	ERB2_UP.V1_UP		170	0.49357948	1.7747931	0.0	0.0061939396	1.0	4945	tags=31%, list=16%, signal=37%
GNF2_IGFBP1	GNF2_IGFBP1		20	0.69462836	1.7744955	0.0	0.006208033	1.0	4780	tags=45%, list=16%, signal=53%
GSE17974_0H_VS_0.5H_IN_VITRO_ACT_CD4_TCELL_DN	GSE17974_0H_VS_0.5H_IN_VITRO_ACT_CD4_TCELL_DN		151	0.4978159	1.7739645	0.0	0.006248437	1.0	2924	tags=25%, list=10%, signal=28%
BOYAULT_LIVER_CANCER_SUBCLASS_G5_DN	BOYAULT_LIVER_CANCER_SUBCLASS_G5_DN		26	0.6455389	1.7733654	0.003030303	0.0063032713	1.0	3282	tags=38%, list=11%, signal=43%
GOLDRATH_NAIVE_VS_MEMORY_CD8_TCELL_DN	GOLDRATH_NAIVE_VS_MEMORY_CD8_TCELL_DN		188	0.4893929	1.7728207	0.0	0.0063469447	1.0	2892	tags=26%, list=9%, signal=29%
HOLLEMAN_VINCRISTINE_RESISTANCE_B_ALL_DN	HOLLEMAN_VINCRISTINE_RESISTANCE_B_ALL_DN		15	0.72893023	1.7727098	0.0	0.006352397	1.0	5962	tags=73%, list=20%, signal=91%
LEE_NEURAL_CREST_STEM_CELL_UP	LEE_NEURAL_CREST_STEM_CELL_UP		114	0.5218822	1.7725495	0.0012106538	0.006365454	1.0	3649	tags=29%, list=12%, signal=33%
LI_WILMS_TUMOR_VS_FETAL_KIDNEY_2_DN	LI_WILMS_TUMOR_VS_FETAL_KIDNEY_2_DN		47	0.5876263	1.7722702	0.002762431	0.006384434	1.0	3478	tags=38%, list=11%, signal=43%
GCM_PSME1	GCM_PSME1		85	0.54096276	1.7722679	0.0012674271	0.0063788434	1.0	9530	tags=68%, list=31%, signal=99%
GSE46606_UNSTIM_VS_CD40L_IL2_IL5_1DAY_STIMULATED_IRF4_KO_BCELL_DN	GSE46606_UNSTIM_VS_CD40L_IL2_IL5_1DAY_STIMULATED_IRF4_KO_BCELL_DN		171	0.49096912	1.7719737	0.0	0.0063918578	1.0	4115	tags=30%, list=13%, signal=34%
GSE43955_10H_VS_60H_ACT_CD4_TCELL_DN	GSE43955_10H_VS_60H_ACT_CD4_TCELL_DN		172	0.49509892	1.7712163	0.0	0.0064545674	1.0	3032	tags=24%, list=10%, signal=26%
ALONSO_METASTASIS_NEURAL_UP	ALONSO_METASTASIS_NEURAL_UP		16	0.74214125	1.7711946	0.0	0.00644893	1.0	4007	tags=50%, list=13%, signal=58%
PEDERSEN_METASTASIS_BY_ERBB2_ISOFORM_4	PEDERSEN_METASTASIS_BY_ERBB2_ISOFORM_4		90	0.53177875	1.7708769	0.0012820513	0.006475276	1.0	2895	tags=28%, list=9%, signal=31%
DAZARD_UV_RESPONSE_CLUSTER_G1	DAZARD_UV_RESPONSE_CLUSTER_G1		58	0.5710908	1.7708596	0.0013888889	0.006472141	1.0	7392	tags=57%, list=24%, signal=75%
RODWELL_AGING_KIDNEY_NO_BLOOD_UP	RODWELL_AGING_KIDNEY_NO_BLOOD_UP		179	0.48837408	1.7705079	0.0	0.006491764	1.0	5424	tags=37%, list=18%, signal=45%
COWLING_MYCN_TARGETS	COWLING_MYCN_TARGETS		35	0.6095364	1.7694547	0.0	0.006574402	1.0	2081	tags=23%, list=7%, signal=25%
MODULE_173	MODULE_173		15	0.7395619	1.7687571	0.004769475	0.0066517093	1.0	3174	tags=53%, list=10%, signal=59%
MODULE_159	MODULE_159		78	0.533781	1.7675855	0.0	0.0067557823	1.0	9535	tags=58%, list=31%, signal=84%
MODULE_419	MODULE_419		32	0.6282724	1.7671702	0.0029368575	0.0067868	1.0	5325	tags=44%, list=17%, signal=53%
CHEN_ETV5_TARGETS_SERTOLI	CHEN_ETV5_TARGETS_SERTOLI		16	0.72633225	1.7671248	0.0	0.0067876223	1.0	3654	tags=50%, list=12%, signal=57%
GSE360_L_DONOVANI_VS_M_TUBERCULOSIS_MAC_DN	GSE360_L_DONOVANI_VS_M_TUBERCULOSIS_MAC_DN		174	0.48922977	1.7670956	0.0	0.00678593	1.0	2563	tags=21%, list=8%, signal=23%
GSE45739_UNSTIM_VS_ACD3_ACD28_STIM_WT_CD4_TCELL_DN	GSE45739_UNSTIM_VS_ACD3_ACD28_STIM_WT_CD4_TCELL_DN		176	0.48608494	1.7670597	0.0	0.006785065	1.0	4312	tags=28%, list=14%, signal=33%
GSE39152_CD103_NEG_VS_POS_MEMORY_CD8_TCELL_DN	GSE39152_CD103_NEG_VS_POS_MEMORY_CD8_TCELL_DN		182	0.48706758	1.767013	0.0	0.0067816908	1.0	4567	tags=29%, list=15%, signal=33%
SPIRA_SMOKERS_LUNG_CANCER_UP	SPIRA_SMOKERS_LUNG_CANCER_UP		35	0.6240247	1.7669588	0.0014044944	0.0067791604	1.0	6051	tags=46%, list=20%, signal=57%
HWANG_PROSTATE_CANCER_MARKERS	HWANG_PROSTATE_CANCER_MARKERS		25	0.6630819	1.7669579	0.0045592706	0.006773306	1.0	3517	tags=36%, list=12%, signal=41%
GSE30971_WBP7_HET_VS_KO_MACROPHAGE_2H_LPS_STIM_UP	GSE30971_WBP7_HET_VS_KO_MACROPHAGE_2H_LPS_STIM_UP		177	0.48393863	1.7669363	0.0	0.0067682974	1.0	5108	tags=36%, list=17%, signal=43%
PID_SYNDECAN_4_PATHWAY	PID_SYNDECAN_4_PATHWAY		29	0.642053	1.7665	0.0014367816	0.006810728	1.0	4182	tags=52%, list=14%, signal=60%
NAKAJIMA_EOSINOPHIL	NAKAJIMA_EOSINOPHIL		24	0.6655807	1.7664814	0.003030303	0.006808186	1.0	707	tags=29%, list=2%, signal=30%
INACTIVATION_OF_MAPK_ACTIVITY	INACTIVATION_OF_MAPK_ACTIVITY		14	0.7561349	1.7663901	0.003338898	0.006805644	1.0	2924	tags=43%, list=10%, signal=47%
GARGALOVIC_RESPONSE_TO_OXIDIZED_PHOSPHOLIPIDS_RED_UP	GARGALOVIC_RESPONSE_TO_OXIDIZED_PHOSPHOLIPIDS_RED_UP		17	0.71533084	1.7659543	0.001633987	0.0068479055	1.0	4797	tags=71%, list=16%, signal=84%
GSE360_CTRL_VS_T_GONDII_DC_DN	GSE360_CTRL_VS_T_GONDII_DC_DN		167	0.4902905	1.7657942	0.0	0.0068561337	1.0	2895	tags=23%, list=9%, signal=26%
WU_SILENCED_BY_METHYLATION_IN_BLADDER_CANCER	WU_SILENCED_BY_METHYLATION_IN_BLADDER_CANCER		47	0.5839688	1.7652038	0.0028735632	0.006908246	1.0	1950	tags=26%, list=6%, signal=27%
KEGG_GRAFT_VERSUS_HOST_DISEASE	KEGG_GRAFT_VERSUS_HOST_DISEASE		31	0.62251854	1.7651978	0.0015337423	0.006902321	1.0	5530	tags=52%, list=18%, signal=63%
GSE17974_0H_VS_1H_IN_VITRO_ACT_CD4_TCELL_DN	GSE17974_0H_VS_1H_IN_VITRO_ACT_CD4_TCELL_DN		171	0.49333104	1.7649312	0.0	0.006925343	1.0	3560	tags=27%, list=12%, signal=31%
REGULATION_OF_HORMONE_SECRETION	REGULATION_OF_HORMONE_SECRETION		11	0.8143994	1.7647873	0.0016447369	0.0069334675	1.0	3186	tags=45%, list=10%, signal=51%
DELACROIX_RAR_TARGETS_UP	DELACROIX_RAR_TARGETS_UP		37	0.61517245	1.7640315	0.0014992504	0.0069985557	1.0	3232	tags=30%, list=11%, signal=33%
LIU_CMYB_TARGETS_UP	LIU_CMYB_TARGETS_UP		153	0.4942974	1.7638594	0.0	0.007012356	1.0	2042	tags=21%, list=7%, signal=22%
GSE20715_0H_VS_48H_OZONE_LUNG_DN	GSE20715_0H_VS_48H_OZONE_LUNG_DN		186	0.48684642	1.763838	0.0	0.0070080236	1.0	2705	tags=22%, list=9%, signal=24%
MODULE_525	MODULE_525		61	0.55839896	1.7631317	0.0013404826	0.0070745223	1.0	2595	tags=28%, list=8%, signal=30%
LIM_MAMMARY_LUMINAL_MATURE_DN	LIM_MAMMARY_LUMINAL_MATURE_DN		87	0.5335819	1.7630159	0.0	0.007084126	1.0	3384	tags=34%, list=11%, signal=39%
REGULATION_OF_PROGRAMMED_CELL_DEATH	REGULATION_OF_PROGRAMMED_CELL_DEATH		315	0.46211323	1.7624859	0.0	0.007142196	1.0	5331	tags=31%, list=17%, signal=38%
BASSO_HAIRY_CELL_LEUKEMIA_DN	BASSO_HAIRY_CELL_LEUKEMIA_DN		71	0.54473585	1.7622707	0.0	0.0071550086	1.0	4513	tags=37%, list=15%, signal=43%
ACEVEDO_LIVER_CANCER_WITH_H3K9ME3_DN	ACEVEDO_LIVER_CANCER_WITH_H3K9ME3_DN		102	0.5183177	1.7621787	0.0	0.007161231	1.0	5263	tags=35%, list=17%, signal=42%
GSE17721_0.5H_VS_24H_CPG_BMDM_DN	GSE17721_0.5H_VS_24H_CPG_BMDM_DN		184	0.48865482	1.7615616	0.0	0.007228139	1.0	2255	tags=23%, list=7%, signal=24%
GSE23308_CTRL_VS_CORTICOSTERONE_TREATED_MACROPHAGE_DN	GSE23308_CTRL_VS_CORTICOSTERONE_TREATED_MACROPHAGE_DN		176	0.48545876	1.7614176	0.0	0.0072342968	1.0	3768	tags=30%, list=12%, signal=34%
PID_GLYPICAN_1PATHWAY	PID_GLYPICAN_1PATHWAY		24	0.668738	1.7612371	0.001545595	0.007248597	1.0	2970	tags=50%, list=10%, signal=55%
SABATES_COLORECTAL_ADENOMA_UP	SABATES_COLORECTAL_ADENOMA_UP		96	0.5257196	1.760891	0.0012626263	0.0072776107	1.0	2464	tags=27%, list=8%, signal=29%
HELLER_HDAC_TARGETS_SILENCED_BY_METHYLATION_DN	HELLER_HDAC_TARGETS_SILENCED_BY_METHYLATION_DN		260	0.4742876	1.7605606	0.0	0.0072975904	1.0	2621	tags=22%, list=9%, signal=23%
ST_JNK_MAPK_PATHWAY	ST_JNK_MAPK_PATHWAY		39	0.6138644	1.7604656	0.0028288544	0.007304473	1.0	1750	tags=18%, list=6%, signal=19%
BROWNE_HCMV_INFECTION_8HR_UP	BROWNE_HCMV_INFECTION_8HR_UP		99	0.5190242	1.7595917	0.0	0.0073864344	1.0	3495	tags=26%, list=11%, signal=30%
WEINMANN_ADAPTATION_TO_HYPOXIA_UP	WEINMANN_ADAPTATION_TO_HYPOXIA_UP		21	0.675912	1.7593606	0.006259781	0.0073981546	1.0	1312	tags=24%, list=4%, signal=25%
SHETH_LIVER_CANCER_VS_TXNIP_LOSS_PAM3	SHETH_LIVER_CANCER_VS_TXNIP_LOSS_PAM3		58	0.5571487	1.7588758	0.0	0.0074447845	1.0	2744	tags=24%, list=9%, signal=26%
GSE22935_WT_VS_MYD88_KO_MACROPHAGE_12H_MBOVIS_BCG_STIM_UP	GSE22935_WT_VS_MYD88_KO_MACROPHAGE_12H_MBOVIS_BCG_STIM_UP		171	0.48590025	1.7587756	0.0	0.0074515357	1.0	6059	tags=32%, list=20%, signal=39%
GSE2405_0H_VS_9H_A_PHAGOCYTOPHILUM_STIM_NEUTROPHIL_DN	GSE2405_0H_VS_9H_A_PHAGOCYTOPHILUM_STIM_NEUTROPHIL_DN		191	0.48548958	1.7572838	0.0	0.007624182	1.0	9596	tags=65%, list=31%, signal=94%
GNF2_MSN	GNF2_MSN		24	0.663397	1.7569666	0.0046948357	0.007657595	1.0	8169	tags=71%, list=27%, signal=97%
GSE17721_POLYIC_VS_CPG_1H_BMDM_DN	GSE17721_POLYIC_VS_CPG_1H_BMDM_DN		176	0.48593038	1.756907	0.0	0.007656014	1.0	3282	tags=26%, list=11%, signal=28%
GSE43260_BTLA_POS_VS_NEG_INTRATUMORAL_CD8_TCELL_UP	GSE43260_BTLA_POS_VS_NEG_INTRATUMORAL_CD8_TCELL_UP		191	0.48350137	1.7567612	0.0	0.0076682325	1.0	6434	tags=36%, list=21%, signal=45%
IIZUKA_LIVER_CANCER_PROGRESSION_L1_G1_UP	IIZUKA_LIVER_CANCER_PROGRESSION_L1_G1_UP		19	0.7041735	1.7564251	0.0015625	0.0077071656	1.0	5982	tags=58%, list=20%, signal=72%
CELL_CELL_SIGNALING	CELL_CELL_SIGNALING		288	0.46741003	1.7562913	0.0	0.0077128336	1.0	4412	tags=28%, list=14%, signal=32%
MODULE_96	MODULE_96		20	0.6891865	1.7561157	0.0015748031	0.0077354973	1.0	4255	tags=50%, list=14%, signal=58%
GSE557_WT_VS_CIITA_KO_DC_DN	GSE557_WT_VS_CIITA_KO_DC_DN		180	0.48366463	1.7559692	0.0	0.007747592	1.0	3622	tags=30%, list=12%, signal=34%
GSE42021_CD24INT_VS_CD24LOW_TCONV_THYMUS_UP	GSE42021_CD24INT_VS_CD24LOW_TCONV_THYMUS_UP		167	0.48391178	1.7557251	0.0	0.0077604805	1.0	3231	tags=28%, list=11%, signal=31%
WANG_NEOPLASTIC_TRANSFORMATION_BY_CCND1_MYC	WANG_NEOPLASTIC_TRANSFORMATION_BY_CCND1_MYC		15	0.74378604	1.755514	0.0016501651	0.007774937	1.0	1109	tags=27%, list=4%, signal=28%
GSE43955_10H_VS_60H_ACT_CD4_TCELL_WITH_TGFB_IL6_DN	GSE43955_10H_VS_60H_ACT_CD4_TCELL_WITH_TGFB_IL6_DN		175	0.49347588	1.7551712	0.0	0.00780954	1.0	3747	tags=26%, list=12%, signal=30%
GSE6092_B_BURGDOFERI_VS_B_BURGDORFERI_AND_IFNG_STIM_ENDOTHELIAL_CELL_DN	GSE6092_B_BURGDOFERI_VS_B_BURGDORFERI_AND_IFNG_STIM_ENDOTHELIAL_CELL_DN		169	0.48827106	1.7549567	0.0	0.007828796	1.0	3278	tags=25%, list=11%, signal=28%
WONG_IFNA2_RESISTANCE_UP	WONG_IFNA2_RESISTANCE_UP		13	0.7590599	1.7547219	0.003267974	0.007847998	1.0	1365	tags=38%, list=4%, signal=40%
LIANG_SILENCED_BY_METHYLATION_2	LIANG_SILENCED_BY_METHYLATION_2		41	0.5985014	1.7546153	0.0014124294	0.007858343	1.0	2204	tags=34%, list=7%, signal=37%
V$FOXD3_01	V$FOXD3_01		161	0.48980373	1.7546072	0.0	0.007852606	1.0	3846	tags=31%, list=13%, signal=35%
WELCSH_BRCA1_TARGETS_UP	WELCSH_BRCA1_TARGETS_UP		184	0.48455203	1.7540901	0.0	0.007905475	1.0	6925	tags=36%, list=23%, signal=46%
GNF2_DAP3	GNF2_DAP3		117	0.5058919	1.7538726	0.0	0.007931744	1.0	7935	tags=56%, list=26%, signal=76%
BILANGES_SERUM_RESPONSE_TRANSLATION	BILANGES_SERUM_RESPONSE_TRANSLATION		32	0.6273542	1.753786	0.0072780205	0.0079364	1.0	8272	tags=75%, list=27%, signal=103%
HAN_SATB1_TARGETS_UP	HAN_SATB1_TARGETS_UP		347	0.46336284	1.7537715	0.0	0.007929814	1.0	4026	tags=26%, list=13%, signal=29%
GNF2_CDKN1C	GNF2_CDKN1C		17	0.7207911	1.7534882	0.0016420361	0.007962494	1.0	1093	tags=24%, list=4%, signal=24%
GSE45739_UNSTIM_VS_ACD3_ACD28_STIM_NRAS_KO_CD4_TCELL_DN	GSE45739_UNSTIM_VS_ACD3_ACD28_STIM_NRAS_KO_CD4_TCELL_DN		162	0.49476233	1.7534662	0.0	0.007957497	1.0	4079	tags=31%, list=13%, signal=36%
TGANTCA_V$AP1_C	TGANTCA_V$AP1_C		916	0.44417685	1.7533382	0.0	0.007965303	1.0	4643	tags=28%, list=15%, signal=32%
GSE9006_TYPE_1_DIABETES_AT_DX_VS_1MONTH_POST_DX_PBMC_UP	GSE9006_TYPE_1_DIABETES_AT_DX_VS_1MONTH_POST_DX_PBMC_UP		190	0.4834178	1.7532573	0.0	0.007966688	1.0	6097	tags=37%, list=20%, signal=46%
OZANNE_AP1_TARGETS_UP	OZANNE_AP1_TARGETS_UP		15	0.7421659	1.7531463	0.0015898251	0.007968878	1.0	2549	tags=40%, list=8%, signal=44%
NATSUME_RESPONSE_TO_INTERFERON_BETA_DN	NATSUME_RESPONSE_TO_INTERFERON_BETA_DN		51	0.5854451	1.7524567	0.0	0.008030116	1.0	5481	tags=49%, list=18%, signal=60%
TAKEDA_TARGETS_OF_NUP98_HOXA9_FUSION_3D_UP	TAKEDA_TARGETS_OF_NUP98_HOXA9_FUSION_3D_UP		149	0.49408966	1.752391	0.0	0.008029867	1.0	3123	tags=26%, list=10%, signal=29%
GSE14000_UNSTIM_VS_16H_LPS_DC_TRANSLATED_RNA_DN	GSE14000_UNSTIM_VS_16H_LPS_DC_TRANSLATED_RNA_DN		169	0.48622343	1.752337	0.0	0.008033597	1.0	3495	tags=27%, list=11%, signal=31%
JEPSEN_SMRT_TARGETS	JEPSEN_SMRT_TARGETS		30	0.6341309	1.7520772	0.0015037594	0.008059623	1.0	2301	tags=33%, list=8%, signal=36%
CUI_TCF21_TARGETS_DN	CUI_TCF21_TARGETS_DN		25	0.6574091	1.7520722	0.0031796503	0.008053786	1.0	3282	tags=32%, list=11%, signal=36%
GSE19198_CTRL_VS_IL21_TREATED_TCELL_1H_DN	GSE19198_CTRL_VS_IL21_TREATED_TCELL_1H_DN		180	0.48582324	1.7520018	0.0	0.008052725	1.0	5148	tags=36%, list=17%, signal=43%
MODULE_562	MODULE_562		19	0.6917065	1.7516901	0.0030864198	0.008075416	1.0	4780	tags=58%, list=16%, signal=69%
GSE13484_3H_UNSTIM_VS_YF17D_VACCINE_STIM_PBMC_DN	GSE13484_3H_UNSTIM_VS_YF17D_VACCINE_STIM_PBMC_DN		180	0.48352405	1.7514617	0.0	0.0080981385	1.0	3325	tags=28%, list=11%, signal=32%
HOSHIDA_LIVER_CANCER_SUBCLASS_S1	HOSHIDA_LIVER_CANCER_SUBCLASS_S1		222	0.47800437	1.7514545	0.0	0.008091494	1.0	5530	tags=36%, list=18%, signal=43%
GSE7548_DAY7_VS_DAY28_PCC_IMMUNIZATION_CD4_TCELL_UP	GSE7548_DAY7_VS_DAY28_PCC_IMMUNIZATION_CD4_TCELL_UP		177	0.48489553	1.7510935	0.0	0.008130747	1.0	4260	tags=27%, list=14%, signal=31%
DIRMEIER_LMP1_RESPONSE_LATE_UP	DIRMEIER_LMP1_RESPONSE_LATE_UP		57	0.5562825	1.7507215	0.0	0.008159675	1.0	5405	tags=46%, list=18%, signal=55%
REACTOME_SEMA3A_PLEXIN_REPULSION_SIGNALING_BY_INHIBITING_INTEGRIN_ADHESION	REACTOME_SEMA3A_PLEXIN_REPULSION_SIGNALING_BY_INHIBITING_INTEGRIN_ADHESION		13	0.7575508	1.7506094	0.0065146578	0.00816325	1.0	4679	tags=69%, list=15%, signal=82%
GSE32986_UNSTIM_VS_CURDLAN_LOWDOSE_STIM_DC_DN	GSE32986_UNSTIM_VS_CURDLAN_LOWDOSE_STIM_DC_DN		189	0.4812063	1.7504166	0.0	0.008181841	1.0	4312	tags=30%, list=14%, signal=35%
GSE33292_WT_VS_TCF1_KO_DN3_THYMOCYTE_UP	GSE33292_WT_VS_TCF1_KO_DN3_THYMOCYTE_UP		184	0.48377717	1.7502513	0.0	0.008195655	1.0	5231	tags=34%, list=17%, signal=41%
REACTOME_CREB_PHOSPHORYLATION_THROUGH_THE_ACTIVATION_OF_RAS	REACTOME_CREB_PHOSPHORYLATION_THROUGH_THE_ACTIVATION_OF_RAS		26	0.6616938	1.7501358	0.0045523522	0.008200013	1.0	6504	tags=54%, list=21%, signal=68%
KRASNOSELSKAYA_ILF3_TARGETS_UP	KRASNOSELSKAYA_ILF3_TARGETS_UP		35	0.60451895	1.749986	0.002919708	0.00820673	1.0	2198	tags=29%, list=7%, signal=31%
SANCHEZ_MDM2_TARGETS	SANCHEZ_MDM2_TARGETS		12	0.7548423	1.7495964	0.0063795852	0.008240974	1.0	1613	tags=42%, list=5%, signal=44%
GSE13738_TCR_VS_BYSTANDER_ACTIVATED_CD4_TCELL_DN	GSE13738_TCR_VS_BYSTANDER_ACTIVATED_CD4_TCELL_DN		174	0.48781273	1.7493774	0.0	0.008250787	1.0	2821	tags=24%, list=9%, signal=26%
WEST_ADRENOCORTICAL_TUMOR_DN	WEST_ADRENOCORTICAL_TUMOR_DN		472	0.4505914	1.7493217	0.0	0.00825036	1.0	3622	tags=22%, list=12%, signal=25%
GNF2_PPP6C	GNF2_PPP6C		37	0.59842354	1.7492167	0.0030165913	0.008255437	1.0	7904	tags=59%, list=26%, signal=80%
GSE23695_CD57_POS_VS_NEG_NK_CELL_DN	GSE23695_CD57_POS_VS_NEG_NK_CELL_DN		187	0.4830833	1.7488852	0.0	0.00828404	1.0	5665	tags=34%, list=19%, signal=42%
GSE22103_UNSTIM_VS_LPS_STIM_NEUTROPHIL_DN	GSE22103_UNSTIM_VS_LPS_STIM_NEUTROPHIL_DN		178	0.48616144	1.7488457	0.0	0.008282806	1.0	3236	tags=24%, list=11%, signal=27%
MODULE_462	MODULE_462		14	0.76069874	1.7487695	0.0031897926	0.008283144	1.0	1218	tags=29%, list=4%, signal=30%
REACTOME_L1CAM_INTERACTIONS	REACTOME_L1CAM_INTERACTIONS		79	0.5457394	1.7483569	0.0013477089	0.008314787	1.0	6616	tags=44%, list=22%, signal=56%
GUTIERREZ_CHRONIC_LYMPHOCYTIC_LEUKEMIA_DN	GUTIERREZ_CHRONIC_LYMPHOCYTIC_LEUKEMIA_DN		53	0.5672968	1.7483114	0.0028208746	0.00831196	1.0	3447	tags=42%, list=11%, signal=47%
GSE43863_DAY6_EFF_VS_DAY150_MEM_TFH_CD4_TCELL_UP	GSE43863_DAY6_EFF_VS_DAY150_MEM_TFH_CD4_TCELL_UP		182	0.48577648	1.7483023	0.0	0.008306795	1.0	3773	tags=27%, list=12%, signal=31%
MORF_EIF4A2	MORF_EIF4A2		135	0.49996173	1.7479901	0.0	0.008332813	1.0	9620	tags=61%, list=31%, signal=89%
GSE3039_CD4_TCELL_VS_B1_BCELL_DN	GSE3039_CD4_TCELL_VS_B1_BCELL_DN		172	0.4854807	1.7476035	0.0	0.008374474	1.0	4563	tags=33%, list=15%, signal=38%
GSE17721_0.5H_VS_4H_POLYIC_BMDM_DN	GSE17721_0.5H_VS_4H_POLYIC_BMDM_DN		183	0.47924313	1.7471368	0.0	0.008419923	1.0	4656	tags=28%, list=15%, signal=33%
MARKEY_RB1_ACUTE_LOF_UP	MARKEY_RB1_ACUTE_LOF_UP		196	0.4819584	1.7470709	0.0	0.008420158	1.0	4384	tags=31%, list=14%, signal=36%
KIM_GERMINAL_CENTER_T_HELPER_DN	KIM_GERMINAL_CENTER_T_HELPER_DN		20	0.6865687	1.7469784	0.0093896715	0.008428178	1.0	2572	tags=30%, list=8%, signal=33%
MODULE_114	MODULE_114		319	0.46699524	1.7465407	0.0	0.008474276	1.0	8453	tags=57%, list=28%, signal=78%
GSE22025_UNTREATED_VS_TGFB1_TREATED_CD4_TCELL_UP	GSE22025_UNTREATED_VS_TGFB1_TREATED_CD4_TCELL_UP		171	0.48700196	1.7459687	0.0	0.008531935	1.0	6480	tags=39%, list=21%, signal=49%
PID_ERBB1_DOWNSTREAM_PATHWAY	PID_ERBB1_DOWNSTREAM_PATHWAY		105	0.5163652	1.7455871	0.0	0.0085693095	1.0	6131	tags=38%, list=20%, signal=47%
REGULATION_OF_APOPTOSIS	REGULATION_OF_APOPTOSIS		315	0.46211323	1.7454498	0.0	0.008578705	1.0	5331	tags=31%, list=17%, signal=38%
GSE7768_OVA_WITH_LPS_VS_OVA_WITH_MPL_IMMUNIZED_MOUSE_WHOLE_SPLEEN_6H_DN	GSE7768_OVA_WITH_LPS_VS_OVA_WITH_MPL_IMMUNIZED_MOUSE_WHOLE_SPLEEN_6H_DN		156	0.49037606	1.7446785	0.0	0.008660167	1.0	3449	tags=28%, list=11%, signal=32%
ICOSANOID_METABOLIC_PROCESS	ICOSANOID_METABOLIC_PROCESS		14	0.75843	1.7446777	0.0015974441	0.008653223	1.0	237	tags=21%, list=1%, signal=22%
GSE13522_WT_VS_IFNAR_KO_SKING_T_CRUZI_Y_STRAIN_INF_UP	GSE13522_WT_VS_IFNAR_KO_SKING_T_CRUZI_Y_STRAIN_INF_UP		178	0.48280707	1.74419	0.0	0.008708966	1.0	3259	tags=28%, list=11%, signal=31%
WESTON_VEGFA_TARGETS	WESTON_VEGFA_TARGETS		89	0.52349085	1.7440931	0.0012690355	0.008715918	1.0	3946	tags=28%, list=13%, signal=32%
KANG_AR_TARGETS_DN	KANG_AR_TARGETS_DN		15	0.7368236	1.7439663	0.0015772871	0.008725169	1.0	4132	tags=60%, list=14%, signal=69%
GSE27241_WT_VS_RORGT_KO_TH17_POLARIZED_CD4_TCELL_TREATED_WITH_DIGOXIN_DN	GSE27241_WT_VS_RORGT_KO_TH17_POLARIZED_CD4_TCELL_TREATED_WITH_DIGOXIN_DN		160	0.48635542	1.7437377	0.0	0.008749837	1.0	3024	tags=26%, list=10%, signal=29%
GSE11057_NAIVE_VS_CENT_MEMORY_CD4_TCELL_DN	GSE11057_NAIVE_VS_CENT_MEMORY_CD4_TCELL_DN		187	0.4810686	1.7436253	0.0	0.0087567	1.0	4641	tags=38%, list=15%, signal=44%
GSE360_T_GONDII_VS_B_MALAYI_HIGH_DOSE_MAC_UP	GSE360_T_GONDII_VS_B_MALAYI_HIGH_DOSE_MAC_UP		182	0.48451048	1.7433836	0.0	0.008779758	1.0	2125	tags=21%, list=7%, signal=22%
GSE14415_NATURAL_TREG_VS_FOXP3_KO_NATURAL_TREG_UP	GSE14415_NATURAL_TREG_VS_FOXP3_KO_NATURAL_TREG_UP		129	0.49340394	1.7432876	0.0	0.008782747	1.0	3270	tags=27%, list=11%, signal=30%
ATF2_UP.V1_DN	ATF2_UP.V1_DN		158	0.4935403	1.7429495	0.0	0.008811931	1.0	2673	tags=22%, list=9%, signal=23%
ZHENG_GLIOBLASTOMA_PLASTICITY_DN	ZHENG_GLIOBLASTOMA_PLASTICITY_DN		50	0.57830054	1.7429154	0.0	0.0088087525	1.0	1921	tags=26%, list=6%, signal=28%
PROTEIN_KINASE_CASCADE	PROTEIN_KINASE_CASCADE		269	0.4667413	1.7425926	0.0	0.008830155	1.0	3976	tags=30%, list=13%, signal=34%
JI_METASTASIS_REPRESSED_BY_STK11	JI_METASTASIS_REPRESSED_BY_STK11		20	0.6654203	1.7424504	0.004601227	0.008842311	1.0	2080	tags=35%, list=7%, signal=38%
ISHIDA_TARGETS_OF_SYT_SSX_FUSIONS	ISHIDA_TARGETS_OF_SYT_SSX_FUSIONS		6	0.92018825	1.7419348	0.0	0.0088882055	1.0	728	tags=50%, list=2%, signal=51%
MODULE_84	MODULE_84		461	0.45202717	1.74177	0.0	0.008898761	1.0	3038	tags=23%, list=10%, signal=25%
PID_S1P_S1P2_PATHWAY	PID_S1P_S1P2_PATHWAY		22	0.6707435	1.741729	0.0030674846	0.008894772	1.0	4482	tags=36%, list=15%, signal=43%
GSE22443_NAIVE_VS_ACT_AND_IL2_TREATED_CD8_TCELL_DN	GSE22443_NAIVE_VS_ACT_AND_IL2_TREATED_CD8_TCELL_DN		156	0.48547646	1.7413372	0.0	0.008931359	1.0	3110	tags=21%, list=10%, signal=23%
FRASOR_TAMOXIFEN_RESPONSE_UP	FRASOR_TAMOXIFEN_RESPONSE_UP		50	0.56924015	1.7409549	0.0	0.008973203	1.0	4857	tags=36%, list=16%, signal=43%
GSE22589_HIV_VS_HIV_AND_SIV_INFECTED_DC_UP	GSE22589_HIV_VS_HIV_AND_SIV_INFECTED_DC_UP		171	0.4846978	1.7408832	0.0	0.008974514	1.0	2252	tags=19%, list=7%, signal=20%
CAFFAREL_RESPONSE_TO_THC_8HR_5_DN	CAFFAREL_RESPONSE_TO_THC_8HR_5_DN		11	0.773864	1.7408432	0.010016695	0.008969705	1.0	1272	tags=36%, list=4%, signal=38%
ACEVEDO_LIVER_TUMOR_VS_NORMAL_ADJACENT_TISSUE_DN	ACEVEDO_LIVER_TUMOR_VS_NORMAL_ADJACENT_TISSUE_DN		231	0.47617322	1.7407278	0.0	0.008977873	1.0	3073	tags=20%, list=10%, signal=22%
CCAWWNAAGG_V$SRF_Q4	CCAWWNAAGG_V$SRF_Q4		74	0.5373717	1.7402948	0.0	0.009025642	1.0	5242	tags=35%, list=17%, signal=42%
GSE40274_CTRL_VS_IRF4_TRANSDUCED_ACTIVATED_CD4_TCELL_DN	GSE40274_CTRL_VS_IRF4_TRANSDUCED_ACTIVATED_CD4_TCELL_DN		150	0.4953607	1.7399516	0.0	0.009055839	1.0	3510	tags=30%, list=11%, signal=34%
CAHOY_ASTROGLIAL	CAHOY_ASTROGLIAL		85	0.52146447	1.7397094	0.0	0.009074562	1.0	2299	tags=20%, list=8%, signal=22%
GSE2706_R848_VS_LPS_8H_STIM_DC_DN	GSE2706_R848_VS_LPS_8H_STIM_DC_DN		152	0.48986015	1.739583	0.0	0.009082618	1.0	4963	tags=35%, list=16%, signal=41%
BIOCARTA_HIF_PATHWAY	BIOCARTA_HIF_PATHWAY		15	0.7275741	1.7389452	0.005050505	0.009162823	1.0	3735	tags=33%, list=12%, signal=38%
GSE14415_NATURAL_TREG_VS_FOXP3_KO_NATURAL_TREG_DN	GSE14415_NATURAL_TREG_VS_FOXP3_KO_NATURAL_TREG_DN		129	0.49287802	1.7387254	0.0	0.00918064	1.0	3637	tags=28%, list=12%, signal=32%
GSE11057_NAIVE_VS_MEMORY_CD4_TCELL_DN	GSE11057_NAIVE_VS_MEMORY_CD4_TCELL_DN		186	0.4895691	1.7386779	0.0	0.009180246	1.0	4746	tags=37%, list=16%, signal=43%
WEST_ADRENOCORTICAL_TUMOR_MARKERS_DN	WEST_ADRENOCORTICAL_TUMOR_MARKERS_DN		13	0.7344904	1.7386537	0.0064205457	0.009175309	1.0	353	tags=31%, list=1%, signal=31%
CGTSACG_V$PAX3_B	CGTSACG_V$PAX3_B		132	0.49814963	1.7382096	0.0	0.009223346	1.0	3168	tags=23%, list=10%, signal=25%
LE_EGR2_TARGETS_DN	LE_EGR2_TARGETS_DN		99	0.51789325	1.7375925	0.0	0.009288008	1.0	3410	tags=26%, list=11%, signal=29%
GTACTGT,MIR-101	GTACTGT,MIR-101		230	0.47110853	1.7374322	0.0	0.009305662	1.0	7559	tags=45%, list=25%, signal=59%
GSE39916_B_CELL_SPLEEN_VS_PLASMA_CELL_BONE_MARROW_DN	GSE39916_B_CELL_SPLEEN_VS_PLASMA_CELL_BONE_MARROW_DN		173	0.4831537	1.7373065	0.0	0.009312729	1.0	3696	tags=31%, list=12%, signal=35%
CAFFAREL_RESPONSE_TO_THC_UP	CAFFAREL_RESPONSE_TO_THC_UP		32	0.61968076	1.7370507	0.004398827	0.009340145	1.0	3143	tags=38%, list=10%, signal=42%
MCMURRAY_TP53_HRAS_COOPERATION_RESPONSE_UP	MCMURRAY_TP53_HRAS_COOPERATION_RESPONSE_UP		20	0.66491157	1.7366999	0.005873715	0.009384131	1.0	1983	tags=30%, list=6%, signal=32%
V$CREB_Q2	V$CREB_Q2		234	0.4683582	1.7365874	0.0	0.009394918	1.0	2871	tags=21%, list=9%, signal=23%
PID_P73PATHWAY	PID_P73PATHWAY		77	0.5358501	1.7364099	0.0	0.009407152	1.0	3735	tags=32%, list=12%, signal=37%
V$BACH1_01	V$BACH1_01		222	0.47227666	1.7363728	0.0	0.0094028395	1.0	3291	tags=26%, list=11%, signal=29%
GSE3982_CTRL_VS_LPS_4H_MAC_DN	GSE3982_CTRL_VS_LPS_4H_MAC_DN		185	0.48368752	1.7360669	0.0	0.009427077	1.0	5666	tags=41%, list=19%, signal=49%
GSE17721_LPS_VS_GARDIQUIMOD_6H_BMDM_UP	GSE17721_LPS_VS_GARDIQUIMOD_6H_BMDM_UP		181	0.48267636	1.7357496	0.0	0.009454988	1.0	4381	tags=27%, list=14%, signal=31%
TBK1.DN.48HRS_DN	TBK1.DN.48HRS_DN		50	0.5648706	1.7354945	0.0	0.00948067	1.0	1528	tags=18%, list=5%, signal=19%
YAGI_AML_WITH_INV_16_TRANSLOCATION	YAGI_AML_WITH_INV_16_TRANSLOCATION		379	0.45197377	1.7351499	0.0	0.009511508	1.0	6316	tags=36%, list=21%, signal=44%
LE_SKI_TARGETS_UP	LE_SKI_TARGETS_UP		12	0.7540506	1.7350018	0.003338898	0.009520592	1.0	4557	tags=67%, list=15%, signal=78%
SCHMAHL_PDGF_SIGNALING	SCHMAHL_PDGF_SIGNALING		9	0.81838757	1.7349396	0.0066225166	0.00952144	1.0	1108	tags=56%, list=4%, signal=58%
PETRETTO_CARDIAC_HYPERTROPHY	PETRETTO_CARDIAC_HYPERTROPHY		28	0.6261816	1.7349052	0.0057553956	0.009520049	1.0	3042	tags=39%, list=10%, signal=44%
MA_MYELOID_DIFFERENTIATION_DN	MA_MYELOID_DIFFERENTIATION_DN		37	0.5953151	1.734873	0.0091047045	0.009516399	1.0	6239	tags=54%, list=20%, signal=68%
GSE46468_LUNG_INNATE_LYMPHOID_CELL_VS_SPLEEN_CD4_TCELL_DN	GSE46468_LUNG_INNATE_LYMPHOID_CELL_VS_SPLEEN_CD4_TCELL_DN		189	0.47647938	1.734745	0.0	0.009522465	1.0	3841	tags=28%, list=13%, signal=32%
GSE22025_TGFB1_VS_TGFB1_AND_PROGESTERONE_TREATED_CD4_TCELL_DN	GSE22025_TGFB1_VS_TGFB1_AND_PROGESTERONE_TREATED_CD4_TCELL_DN		160	0.48435524	1.7346545	0.0	0.009524051	1.0	2547	tags=21%, list=8%, signal=22%
TRANSMEMBRANE_RECEPTOR_PROTEIN_SERINE_THREONINE_KINASE_SIGNALING_PATHWAY	TRANSMEMBRANE_RECEPTOR_PROTEIN_SERINE_THREONINE_KINASE_SIGNALING_PATHWAY		36	0.6114663	1.7346025	0.0	0.009524163	1.0	2122	tags=22%, list=7%, signal=24%
GSE28726_NAIVE_CD4_TCELL_VS_NAIVE_VA24NEG_NKTCELL_DN	GSE28726_NAIVE_CD4_TCELL_VS_NAIVE_VA24NEG_NKTCELL_DN		176	0.47699526	1.734464	0.0	0.009528744	1.0	2629	tags=24%, list=9%, signal=26%
MODULE_66	MODULE_66		456	0.4503168	1.7343413	0.0	0.009541514	1.0	4042	tags=24%, list=13%, signal=27%
KEGG_NATURAL_KILLER_CELL_MEDIATED_CYTOTOXICITY	KEGG_NATURAL_KILLER_CELL_MEDIATED_CYTOTOXICITY		103	0.51331437	1.7341756	0.0	0.009556442	1.0	4046	tags=33%, list=13%, signal=38%
REACTOME_DEPOSITION_OF_NEW_CENPA_CONTAINING_NUCLEOSOMES_AT_THE_CENTROMERE	REACTOME_DEPOSITION_OF_NEW_CENPA_CONTAINING_NUCLEOSOMES_AT_THE_CENTROMERE		56	0.567889	1.7337947	0.002728513	0.009599621	1.0	3756	tags=38%, list=12%, signal=43%
MODULE_209	MODULE_209		76	0.53448385	1.7334653	0.0	0.009633083	1.0	4475	tags=28%, list=15%, signal=32%
VALK_AML_CLUSTER_7	VALK_AML_CLUSTER_7		19	0.6842653	1.7333082	0.006472492	0.009650945	1.0	2543	tags=26%, list=8%, signal=29%
RESPONSE_TO_STRESS	RESPONSE_TO_STRESS		459	0.4494205	1.7330307	0.0	0.009685864	1.0	2889	tags=19%, list=9%, signal=21%
E2F3_UP.V1_DN	E2F3_UP.V1_DN		117	0.5060783	1.7328968	0.0024600246	0.00969248	1.0	2412	tags=22%, list=8%, signal=24%
BOSCO_ALLERGEN_INDUCED_TH2_ASSOCIATED_MODULE	BOSCO_ALLERGEN_INDUCED_TH2_ASSOCIATED_MODULE		133	0.5029092	1.7327985	0.0	0.009702081	1.0	3696	tags=32%, list=12%, signal=37%
NEGATIVE_REGULATION_OF_TRANSFERASE_ACTIVITY	NEGATIVE_REGULATION_OF_TRANSFERASE_ACTIVITY		35	0.60555243	1.732535	0.0014858841	0.009729418	1.0	3110	tags=34%, list=10%, signal=38%
REACTOME_CHEMOKINE_RECEPTORS_BIND_CHEMOKINES	REACTOME_CHEMOKINE_RECEPTORS_BIND_CHEMOKINES		39	0.5920745	1.7323885	0.004405286	0.0097397035	1.0	2835	tags=31%, list=9%, signal=34%
GSE36476_CTRL_VS_TSST_ACT_40H_MEMORY_CD4_TCELL_YOUNG_UP	GSE36476_CTRL_VS_TSST_ACT_40H_MEMORY_CD4_TCELL_YOUNG_UP		182	0.48162767	1.7321706	0.0	0.009766253	1.0	2780	tags=23%, list=9%, signal=25%
RORIE_TARGETS_OF_EWSR1_FLI1_FUSION_DN	RORIE_TARGETS_OF_EWSR1_FLI1_FUSION_DN		17	0.71039516	1.7321653	0.0031695722	0.009760256	1.0	2301	tags=29%, list=8%, signal=32%
RADMACHER_AML_PROGNOSIS	RADMACHER_AML_PROGNOSIS		67	0.5393832	1.7319051	0.0	0.009782341	1.0	2549	tags=30%, list=8%, signal=32%
BOYLAN_MULTIPLE_MYELOMA_PCA3_UP	BOYLAN_MULTIPLE_MYELOMA_PCA3_UP		67	0.5413152	1.7318398	0.0	0.0097793	1.0	2203	tags=27%, list=7%, signal=29%
MODULE_100	MODULE_100		449	0.44859093	1.731833	0.0	0.009771835	1.0	4042	tags=24%, list=13%, signal=27%
CHR16Q13	CHR16Q13		36	0.5966134	1.7316451	0.0042674253	0.009791629	1.0	1069	tags=19%, list=3%, signal=20%
GSE42021_CD24HI_VS_CD24INT_TCONV_THYMUS_DN	GSE42021_CD24HI_VS_CD24INT_TCONV_THYMUS_DN		172	0.48478612	1.7315834	0.0	0.009795202	1.0	4406	tags=32%, list=14%, signal=37%
ELVIDGE_HIF1A_AND_HIF2A_TARGETS_DN	ELVIDGE_HIF1A_AND_HIF2A_TARGETS_DN		93	0.5208271	1.7313339	0.0012836971	0.009818633	1.0	4839	tags=35%, list=16%, signal=42%
BIOCARTA_PLATELETAPP_PATHWAY	BIOCARTA_PLATELETAPP_PATHWAY		12	0.7701379	1.7312161	0.00311042	0.009824361	1.0	1941	tags=33%, list=6%, signal=36%
GSE3982_DC_VS_NKCELL_UP	GSE3982_DC_VS_NKCELL_UP		183	0.47766206	1.7309135	0.0011668612	0.009853558	1.0	5071	tags=32%, list=17%, signal=38%
REGULATION_OF_DEVELOPMENTAL_PROCESS	REGULATION_OF_DEVELOPMENTAL_PROCESS		401	0.45241734	1.7309096	0.0	0.009846801	1.0	5654	tags=32%, list=19%, signal=39%
KRAS.DF.V1_UP	KRAS.DF.V1_UP		171	0.47801128	1.7308475	0.0	0.00984589	1.0	4312	tags=29%, list=14%, signal=33%
GSE19401_UNSTIM_VS_PAM2CSK4_STIM_FOLLICULAR_DC_UP	GSE19401_UNSTIM_VS_PAM2CSK4_STIM_FOLLICULAR_DC_UP		177	0.4812645	1.7308229	0.0	0.009843555	1.0	4253	tags=30%, list=14%, signal=35%
GSE1112_HY_CD8AB_VS_HY_CD8AA_THYMOCYTE_RTOC_CULTURE_DN	GSE1112_HY_CD8AB_VS_HY_CD8AA_THYMOCYTE_RTOC_CULTURE_DN		161	0.48719072	1.7308121	0.0	0.0098368265	1.0	2617	tags=22%, list=9%, signal=24%
REACTOME_CELL_SURFACE_INTERACTIONS_AT_THE_VASCULAR_WALL	REACTOME_CELL_SURFACE_INTERACTIONS_AT_THE_VASCULAR_WALL		75	0.53742325	1.7306911	0.0013245033	0.009841078	1.0	5452	tags=39%, list=18%, signal=47%
KYNG_RESPONSE_TO_H2O2	KYNG_RESPONSE_TO_H2O2		66	0.53874266	1.7305801	0.0	0.009851158	1.0	5824	tags=36%, list=19%, signal=45%
GSE17721_0.5H_VS_12H_POLYIC_BMDM_DN	GSE17721_0.5H_VS_12H_POLYIC_BMDM_DN		177	0.4823204	1.7301191	0.0	0.00990285	1.0	5099	tags=33%, list=17%, signal=40%
ALK_DN.V1_UP	ALK_DN.V1_UP		110	0.49827388	1.7296857	0.0	0.009948634	1.0	3611	tags=27%, list=12%, signal=31%
LABBE_TARGETS_OF_TGFB1_AND_WNT3A_DN	LABBE_TARGETS_OF_TGFB1_AND_WNT3A_DN		86	0.528562	1.7294474	0.0	0.009968803	1.0	3297	tags=24%, list=11%, signal=27%
SHETH_LIVER_CANCER_VS_TXNIP_LOSS_PAM2	SHETH_LIVER_CANCER_VS_TXNIP_LOSS_PAM2		138	0.48674917	1.7292348	0.0	0.009985326	1.0	3030	tags=23%, list=10%, signal=26%
GSE24726_WT_VS_E2-2_KO_PDC_DAY4_POST_DELETION_UP	GSE24726_WT_VS_E2-2_KO_PDC_DAY4_POST_DELETION_UP		182	0.48046687	1.7288176	0.0	0.010049154	1.0	5522	tags=33%, list=18%, signal=40%
HOXA9_DN.V1_UP	HOXA9_DN.V1_UP		187	0.4707901	1.7287462	0.0	0.010048119	1.0	4093	tags=36%, list=13%, signal=41%
GSE46606_IRF4MID_VS_WT_CD40L_IL2_IL5_DAY3_STIMULATED_BCELL_UP	GSE46606_IRF4MID_VS_WT_CD40L_IL2_IL5_DAY3_STIMULATED_BCELL_UP		182	0.47465461	1.7283384	0.0	0.010088502	1.0	5871	tags=39%, list=19%, signal=48%
KEGG_TYPE_I_DIABETES_MELLITUS	KEGG_TYPE_I_DIABETES_MELLITUS		35	0.6045491	1.7283293	0.0	0.010081639	1.0	5530	tags=46%, list=18%, signal=56%
GSE41867_DAY15_EFFECTOR_VS_DAY30_MEMORY_CD8_TCELL_LCMV_ARMSTRONG_UP	GSE41867_DAY15_EFFECTOR_VS_DAY30_MEMORY_CD8_TCELL_LCMV_ARMSTRONG_UP		170	0.48413894	1.7282182	0.0	0.0100907255	1.0	4269	tags=28%, list=14%, signal=33%
MODULE_88	MODULE_88		651	0.44194797	1.7280368	0.0	0.010111431	1.0	3669	tags=22%, list=12%, signal=25%
GSE22935_WT_VS_MYD88_KO_MACROPHAGE_48H_MBOVIS_BCG_STIM_DN	GSE22935_WT_VS_MYD88_KO_MACROPHAGE_48H_MBOVIS_BCG_STIM_DN		187	0.47223184	1.7279855	0.0	0.010113278	1.0	3142	tags=26%, list=10%, signal=29%
GSE32128_INOS_DEPENDENT_VS_INOS_INDEPENDENT_ACTIVATED_TCELL_UP	GSE32128_INOS_DEPENDENT_VS_INOS_INDEPENDENT_ACTIVATED_TCELL_UP		178	0.48325485	1.7275555	0.0	0.010157845	1.0	3474	tags=26%, list=11%, signal=29%
RUTELLA_RESPONSE_TO_CSF2RB_AND_IL4_UP	RUTELLA_RESPONSE_TO_CSF2RB_AND_IL4_UP		317	0.45714596	1.7275331	0.0	0.010150956	1.0	3533	tags=28%, list=12%, signal=31%
GSE6674_PL2_3_VS_ANTI_IGM_AND_CPG_STIM_BCELL_DN	GSE6674_PL2_3_VS_ANTI_IGM_AND_CPG_STIM_BCELL_DN		182	0.48033562	1.7275256	0.0	0.010144077	1.0	3803	tags=30%, list=12%, signal=34%
MODULE_123	MODULE_123		208	0.47372493	1.7274789	0.0	0.010142262	1.0	3282	tags=23%, list=11%, signal=25%
GSE35825_UNTREATED_VS_IFNA_STIM_MACROPHAGE_DN	GSE35825_UNTREATED_VS_IFNA_STIM_MACROPHAGE_DN		149	0.49047288	1.7273668	0.0	0.010153465	1.0	3391	tags=31%, list=11%, signal=35%
BIOCARTA_IL2_PATHWAY	BIOCARTA_IL2_PATHWAY		21	0.67922497	1.7273302	0.0063191154	0.010151656	1.0	1900	tags=29%, list=6%, signal=30%
GSE17721_0.5H_VS_4H_GARDIQUIMOD_BMDM_DN	GSE17721_0.5H_VS_4H_GARDIQUIMOD_BMDM_DN		180	0.4789798	1.7271911	0.0011454754	0.010164236	1.0	2816	tags=26%, list=9%, signal=28%
BERENJENO_ROCK_SIGNALING_NOT_VIA_RHOA_DN	BERENJENO_ROCK_SIGNALING_NOT_VIA_RHOA_DN		42	0.5814284	1.7269804	0.0042674253	0.010193416	1.0	5495	tags=40%, list=18%, signal=49%
GSE17721_0.5H_VS_12H_CPG_BMDM_DN	GSE17721_0.5H_VS_12H_CPG_BMDM_DN		183	0.48086005	1.7267632	0.0	0.010219623	1.0	3019	tags=27%, list=10%, signal=30%
CERVERA_SDHB_TARGETS_2	CERVERA_SDHB_TARGETS_2		94	0.51800185	1.7267337	0.0	0.010217043	1.0	2385	tags=22%, list=8%, signal=24%
GSE9650_EFFECTOR_VS_EXHAUSTED_CD8_TCELL_DN	GSE9650_EFFECTOR_VS_EXHAUSTED_CD8_TCELL_DN		163	0.48017746	1.7266864	0.0	0.010217349	1.0	6223	tags=40%, list=20%, signal=50%
SCHLESINGER_METHYLATED_DE_NOVO_IN_CANCER	SCHLESINGER_METHYLATED_DE_NOVO_IN_CANCER		65	0.55032766	1.7260951	0.0013642565	0.0102887275	1.0	2342	tags=26%, list=8%, signal=28%
GSE43700_UNTREATED_VS_IL10_TREATED_PBMC_UP	GSE43700_UNTREATED_VS_IL10_TREATED_PBMC_UP		172	0.4839952	1.7257929	0.0	0.010315557	1.0	3394	tags=23%, list=11%, signal=26%
GSE2405_0H_VS_3H_A_PHAGOCYTOPHILUM_STIM_NEUTROPHIL_UP	GSE2405_0H_VS_3H_A_PHAGOCYTOPHILUM_STIM_NEUTROPHIL_UP		168	0.4825047	1.7257224	0.0	0.010322231	1.0	3173	tags=26%, list=10%, signal=29%
HUNSBERGER_EXERCISE_REGULATED_GENES	HUNSBERGER_EXERCISE_REGULATED_GENES		28	0.63037723	1.7257156	0.009118541	0.0103159975	1.0	1066	tags=21%, list=3%, signal=22%
REACTOME_RNA_POL_I_RNA_POL_III_AND_MITOCHONDRIAL_TRANSCRIPTION	REACTOME_RNA_POL_I_RNA_POL_III_AND_MITOCHONDRIAL_TRANSCRIPTION		107	0.5081035	1.725653	0.0	0.010320524	1.0	2386	tags=26%, list=8%, signal=28%
GSE43863_TFH_VS_LY6C_INT_CXCR5POS_EFFECTOR_CD4_TCELL_DN	GSE43863_TFH_VS_LY6C_INT_CXCR5POS_EFFECTOR_CD4_TCELL_DN		169	0.48714027	1.725276	0.0	0.010364393	1.0	3014	tags=27%, list=10%, signal=30%
PID_SMAD2_3NUCLEAR_PATHWAY	PID_SMAD2_3NUCLEAR_PATHWAY		75	0.530735	1.7252206	0.0	0.0103681525	1.0	5269	tags=40%, list=17%, signal=48%
GSE17721_CTRL_VS_GARDIQUIMOD_4H_BMDM_DN	GSE17721_CTRL_VS_GARDIQUIMOD_4H_BMDM_DN		168	0.47892925	1.7242792	0.0	0.010472654	1.0	3916	tags=26%, list=13%, signal=30%
MIZUKAMI_HYPOXIA_UP	MIZUKAMI_HYPOXIA_UP		10	0.80092716	1.7242196	0.0	0.010471328	1.0	1082	tags=40%, list=4%, signal=41%
DACOSTA_LOW_DOSE_UV_RESPONSE_VIA_ERCC3_XPCS_UP	DACOSTA_LOW_DOSE_UV_RESPONSE_VIA_ERCC3_XPCS_UP		17	0.7084928	1.7231181	0.0064102565	0.010626935	1.0	4958	tags=53%, list=16%, signal=63%
G_PROTEIN_COUPLED_RECEPTOR_BINDING	G_PROTEIN_COUPLED_RECEPTOR_BINDING		40	0.583249	1.7229999	0.004285714	0.010639753	1.0	2835	tags=25%, list=9%, signal=28%
MARKEY_RB1_CHRONIC_LOF_DN	MARKEY_RB1_CHRONIC_LOF_DN		99	0.5089336	1.7228477	0.0	0.010643995	1.0	2985	tags=27%, list=10%, signal=30%
MODULE_410	MODULE_410		22	0.6555216	1.7227961	0.003021148	0.010641841	1.0	4255	tags=45%, list=14%, signal=53%
GSE17721_POLYIC_VS_GARDIQUIMOD_16H_BMDM_UP	GSE17721_POLYIC_VS_GARDIQUIMOD_16H_BMDM_UP		178	0.47965845	1.7227665	0.0	0.010638983	1.0	3096	tags=25%, list=10%, signal=28%
GSE17721_CTRL_VS_PAM3CSK4_4H_BMDM_DN	GSE17721_CTRL_VS_PAM3CSK4_4H_BMDM_DN		156	0.48684335	1.7226776	0.0	0.010653165	1.0	3916	tags=26%, list=13%, signal=30%
GSE22935_UNSTIM_VS_24H_MBOVIS_BCG_STIM_MACROPHAGE_DN	GSE22935_UNSTIM_VS_24H_MBOVIS_BCG_STIM_MACROPHAGE_DN		172	0.4782898	1.7225248	0.0	0.010670155	1.0	5086	tags=33%, list=17%, signal=40%
GSE30971_CTRL_VS_LPS_STIM_MACROPHAGE_WBP7_KO_4H_DN	GSE30971_CTRL_VS_LPS_STIM_MACROPHAGE_WBP7_KO_4H_DN		171	0.47815257	1.7224729	0.0	0.010670117	1.0	3531	tags=30%, list=12%, signal=34%
REACTOME_HS_GAG_DEGRADATION	REACTOME_HS_GAG_DEGRADATION		17	0.69844574	1.7224458	0.003164557	0.010666525	1.0	2458	tags=41%, list=8%, signal=45%
ZAMORA_NOS2_TARGETS_UP	ZAMORA_NOS2_TARGETS_UP		64	0.5404145	1.7222124	0.0	0.010684898	1.0	1360	tags=14%, list=4%, signal=15%
RIZ_ERYTHROID_DIFFERENTIATION_HBZ	RIZ_ERYTHROID_DIFFERENTIATION_HBZ		33	0.6081919	1.7216592	0.004411765	0.010759936	1.0	4803	tags=36%, list=16%, signal=43%
GSE9650_EFFECTOR_VS_MEMORY_CD8_TCELL_DN	GSE9650_EFFECTOR_VS_MEMORY_CD8_TCELL_DN		185	0.47156897	1.7215676	0.0	0.010766195	1.0	2528	tags=22%, list=8%, signal=24%
GSE17721_CTRL_VS_POLYIC_2H_BMDM_DN	GSE17721_CTRL_VS_POLYIC_2H_BMDM_DN		167	0.48056278	1.7213804	0.0	0.010787274	1.0	6327	tags=36%, list=21%, signal=45%
REGULATION_OF_IMMUNE_EFFECTOR_PROCESS	REGULATION_OF_IMMUNE_EFFECTOR_PROCESS		14	0.73607796	1.7211316	0.0032310179	0.010819675	1.0	2621	tags=43%, list=9%, signal=47%
CELL_DEVELOPMENT	CELL_DEVELOPMENT		515	0.44385347	1.7210586	0.0	0.0108251665	1.0	6143	tags=33%, list=20%, signal=40%
GSE17721_CTRL_VS_CPG_1H_BMDM_DN	GSE17721_CTRL_VS_CPG_1H_BMDM_DN		155	0.4802546	1.7209448	0.0	0.010836318	1.0	5495	tags=34%, list=18%, signal=41%
VEGF_A_UP.V1_UP	VEGF_A_UP.V1_UP		157	0.48463723	1.7208059	0.0	0.010851673	1.0	3322	tags=26%, list=11%, signal=29%
CAGTATT,MIR-200B,MIR-200C,MIR-429	CAGTATT,MIR-200B,MIR-200C,MIR-429		421	0.44848248	1.720674	0.0	0.010861354	1.0	6708	tags=39%, list=22%, signal=50%
GSE34515_CD16_NEG_MONOCYTE_VS_DC_UP	GSE34515_CD16_NEG_MONOCYTE_VS_DC_UP		181	0.4766086	1.7204635	0.0	0.0108823	1.0	5111	tags=33%, list=17%, signal=40%
WANG_SMARCE1_TARGETS_UP	WANG_SMARCE1_TARGETS_UP		236	0.46591645	1.7203928	0.0	0.010882105	1.0	4727	tags=31%, list=15%, signal=36%
GSE13485_PRE_VS_POST_YF17D_VACCINATION_PBMC_UP	GSE13485_PRE_VS_POST_YF17D_VACCINATION_PBMC_UP		154	0.488352	1.7203839	0.0	0.010876286	1.0	7403	tags=43%, list=24%, signal=56%
GSE17721_PAM3CSK4_VS_CPG_8H_BMDM_DN	GSE17721_PAM3CSK4_VS_CPG_8H_BMDM_DN		185	0.4767707	1.7203227	0.0	0.010876101	1.0	2379	tags=20%, list=8%, signal=22%
GSE6674_UNSTIM_VS_PL2_3_STIM_BCELL_DN	GSE6674_UNSTIM_VS_PL2_3_STIM_BCELL_DN		154	0.48534995	1.7202063	0.0	0.010873101	1.0	3841	tags=25%, list=13%, signal=28%
GSE32255_WT_UNSTIM_VS_JMJD2D_KNOCKDOWN_4H_LPS_STIM_DC_DN	GSE32255_WT_UNSTIM_VS_JMJD2D_KNOCKDOWN_4H_LPS_STIM_DC_DN		163	0.48269466	1.7201394	0.0012077295	0.010872917	1.0	5011	tags=31%, list=16%, signal=37%
HALLMARK_XENOBIOTIC_METABOLISM	HALLMARK_XENOBIOTIC_METABOLISM		175	0.4779348	1.7196923	0.0	0.010935851	1.0	5580	tags=32%, list=18%, signal=39%
GSE2706_LPS_VS_R848_AND_LPS_8H_STIM_DC_DN	GSE2706_LPS_VS_R848_AND_LPS_8H_STIM_DC_DN		143	0.4863951	1.7196543	0.0	0.010932131	1.0	3928	tags=29%, list=13%, signal=34%
GSE9650_NAIVE_VS_EXHAUSTED_CD8_TCELL_DN	GSE9650_NAIVE_VS_EXHAUSTED_CD8_TCELL_DN		167	0.4813785	1.7196333	0.0	0.010926299	1.0	4505	tags=32%, list=15%, signal=38%
GSE11057_EFF_MEM_VS_CENT_MEM_CD4_TCELL_UP	GSE11057_EFF_MEM_VS_CENT_MEM_CD4_TCELL_UP		166	0.47901103	1.719486	0.0011709601	0.0109428605	1.0	4381	tags=31%, list=14%, signal=36%
REACTOME_VEGF_LIGAND_RECEPTOR_INTERACTIONS	REACTOME_VEGF_LIGAND_RECEPTOR_INTERACTIONS		8	0.84654	1.719482	0.003539823	0.010935633	1.0	2863	tags=50%, list=9%, signal=55%
BOYLAN_MULTIPLE_MYELOMA_C_CLUSTER_DN	BOYLAN_MULTIPLE_MYELOMA_C_CLUSTER_DN		31	0.610998	1.7194409	0.009259259	0.010931917	1.0	2282	tags=35%, list=7%, signal=38%
JIANG_AGING_HYPOTHALAMUS_DN	JIANG_AGING_HYPOTHALAMUS_DN		37	0.5985111	1.7193574	0.0029239766	0.010935866	1.0	7462	tags=54%, list=24%, signal=71%
GSE16451_CTRL_VS_WEST_EQUINE_ENC_VIRUS_MATURE_NEURON_CELL_LINE_DN	GSE16451_CTRL_VS_WEST_EQUINE_ENC_VIRUS_MATURE_NEURON_CELL_LINE_DN		181	0.4737634	1.7188792	0.0	0.010994935	1.0	3447	tags=27%, list=11%, signal=30%
LY_AGING_PREMATURE_DN	LY_AGING_PREMATURE_DN		30	0.623311	1.7187895	0.0029325513	0.010999522	1.0	539	tags=17%, list=2%, signal=17%
GSE360_T_GONDII_VS_M_TUBERCULOSIS_MAC_DN	GSE360_T_GONDII_VS_M_TUBERCULOSIS_MAC_DN		166	0.48180458	1.7184461	0.0	0.011041758	1.0	3940	tags=28%, list=13%, signal=32%
GRAHAM_CML_QUIESCENT_VS_NORMAL_QUIESCENT_DN	GRAHAM_CML_QUIESCENT_VS_NORMAL_QUIESCENT_DN		38	0.5988037	1.718302	0.0028328612	0.011057424	1.0	2125	tags=29%, list=7%, signal=31%
BIOCARTA_NTHI_PATHWAY	BIOCARTA_NTHI_PATHWAY		24	0.65239865	1.7182947	0.003125	0.0110508595	1.0	4410	tags=46%, list=14%, signal=54%
RAGHAVACHARI_PLATELET_SPECIFIC_GENES	RAGHAVACHARI_PLATELET_SPECIFIC_GENES		64	0.5407443	1.7182591	0.00405954	0.011051964	1.0	3406	tags=31%, list=11%, signal=35%
GCM_CSNK2B	GCM_CSNK2B		98	0.5103605	1.7179853	0.003816794	0.011089857	1.0	9598	tags=67%, list=31%, signal=98%
WIERENGA_STAT5A_TARGETS_GROUP1	WIERENGA_STAT5A_TARGETS_GROUP1		119	0.500201	1.7178125	0.0	0.011111737	1.0	2871	tags=22%, list=9%, signal=24%
GENTILE_UV_RESPONSE_CLUSTER_D8	GENTILE_UV_RESPONSE_CLUSTER_D8		38	0.583806	1.7176721	0.008784773	0.011125261	1.0	3214	tags=37%, list=11%, signal=41%
GSE46606_IRF4_KO_VS_WT_UNSTIM_BCELL_DN	GSE46606_IRF4_KO_VS_WT_UNSTIM_BCELL_DN		173	0.4740586	1.7175103	0.0	0.011137357	1.0	3144	tags=27%, list=10%, signal=29%
GSE24574_NAIVE_VS_TCONV_CD4_TCELL_UP	GSE24574_NAIVE_VS_TCONV_CD4_TCELL_UP		181	0.48042914	1.7174857	0.0	0.0111348955	1.0	2548	tags=24%, list=8%, signal=26%
SHI_SPARC_TARGETS_UP	SHI_SPARC_TARGETS_UP		22	0.65578747	1.7174793	0.0046153846	0.011128289	1.0	4966	tags=50%, list=16%, signal=60%
REACTOME_DEVELOPMENTAL_BIOLOGY	REACTOME_DEVELOPMENTAL_BIOLOGY		345	0.45270413	1.716711	0.0	0.011255064	1.0	4410	tags=28%, list=14%, signal=32%
BRUNO_HEMATOPOIESIS	BRUNO_HEMATOPOIESIS		60	0.55257446	1.7162977	0.004178273	0.011298872	1.0	2517	tags=30%, list=8%, signal=33%
BIOCARTA_ARENRF2_PATHWAY	BIOCARTA_ARENRF2_PATHWAY		13	0.74375916	1.7161334	0.0085324235	0.01131429	1.0	4482	tags=54%, list=15%, signal=63%
GSE2770_IL4_ACT_VS_ACT_CD4_TCELL_6H_DN	GSE2770_IL4_ACT_VS_ACT_CD4_TCELL_6H_DN		187	0.47206032	1.716116	0.0	0.0113117155	1.0	6013	tags=37%, list=20%, signal=46%
WENG_POR_DOSAGE	WENG_POR_DOSAGE		18	0.6946578	1.7157542	0.0031201248	0.011358145	1.0	2892	tags=33%, list=9%, signal=37%
MARZEC_IL2_SIGNALING_UP	MARZEC_IL2_SIGNALING_UP		107	0.5054719	1.7156383	0.0	0.011365877	1.0	1462	tags=26%, list=5%, signal=27%
RAMJAUN_APOPTOSIS_BY_TGFB1_VIA_MAPK1_UP	RAMJAUN_APOPTOSIS_BY_TGFB1_VIA_MAPK1_UP		6	0.8937459	1.7154421	0.0053003533	0.011381851	1.0	1121	tags=67%, list=4%, signal=69%
KEGG_BLADDER_CANCER	KEGG_BLADDER_CANCER		40	0.5806566	1.7154158	0.004201681	0.011376495	1.0	1843	tags=30%, list=6%, signal=32%
PEDRIOLI_MIR31_TARGETS_DN	PEDRIOLI_MIR31_TARGETS_DN		343	0.45167866	1.715326	0.0	0.011382135	1.0	4505	tags=28%, list=15%, signal=33%
GSE17721_0.5H_VS_4H_CPG_BMDM_DN	GSE17721_0.5H_VS_4H_CPG_BMDM_DN		184	0.47578558	1.7152035	0.0	0.011393261	1.0	5008	tags=34%, list=16%, signal=40%
BROWNE_HCMV_INFECTION_4HR_UP	BROWNE_HCMV_INFECTION_4HR_UP		46	0.5796784	1.7151828	0.0041608876	0.011387218	1.0	2852	tags=28%, list=9%, signal=31%
SASAKI_TARGETS_OF_TP73_AND_TP63	SASAKI_TARGETS_OF_TP73_AND_TP63		10	0.7847107	1.7151574	0.0099502485	0.011380499	1.0	2359	tags=50%, list=8%, signal=54%
NGUYEN_NOTCH1_TARGETS_DN	NGUYEN_NOTCH1_TARGETS_DN		86	0.51685774	1.7151334	0.0012771392	0.011375157	1.0	3214	tags=29%, list=11%, signal=32%
VIRAL_REPRODUCTION	VIRAL_REPRODUCTION		37	0.597863	1.7150782	0.002919708	0.011375323	1.0	1578	tags=16%, list=5%, signal=17%
LEE_NEURAL_CREST_STEM_CELL_DN	LEE_NEURAL_CREST_STEM_CELL_DN		95	0.51501983	1.7149754	0.0	0.011386433	1.0	1763	tags=24%, list=6%, signal=26%
GSE7509_DC_VS_MONOCYTE_WITH_FCGRIIB_STIM_DN	GSE7509_DC_VS_MONOCYTE_WITH_FCGRIIB_STIM_DN		186	0.47181034	1.7144133	0.0	0.011457021	1.0	4273	tags=31%, list=14%, signal=36%
GSE29618_MONOCYTE_VS_PDC_DAY7_FLU_VACCINE_UP	GSE29618_MONOCYTE_VS_PDC_DAY7_FLU_VACCINE_UP		195	0.4698178	1.7141924	0.0	0.011481748	1.0	2687	tags=26%, list=9%, signal=28%
KONDO_EZH2_TARGETS	KONDO_EZH2_TARGETS		192	0.47379208	1.7140642	0.0	0.011494108	1.0	3732	tags=27%, list=12%, signal=31%
GSE15930_STIM_VS_STIM_AND_IL-12_48H_CD8_T_CELL_DN	GSE15930_STIM_VS_STIM_AND_IL-12_48H_CD8_T_CELL_DN		187	0.47196326	1.7125614	0.0	0.011710622	1.0	3422	tags=25%, list=11%, signal=28%
GSE29615_CTRL_VS_LAIV_FLU_VACCINE_PBMC_UP	GSE29615_CTRL_VS_LAIV_FLU_VACCINE_PBMC_UP		142	0.4899689	1.7125611	0.0	0.011702347	1.0	2361	tags=20%, list=8%, signal=21%
MODULE_151	MODULE_151		299	0.45206973	1.7120844	0.0	0.011765687	1.0	8453	tags=56%, list=28%, signal=76%
GSE11961_FOLLICULAR_BCELL_VS_MEMORY_BCELL_DAY40_DN	GSE11961_FOLLICULAR_BCELL_VS_MEMORY_BCELL_DAY40_DN		171	0.47342807	1.7117501	0.0	0.011812587	1.0	4480	tags=26%, list=15%, signal=30%
YIH_RESPONSE_TO_ARSENITE_C2	YIH_RESPONSE_TO_ARSENITE_C2		18	0.67978543	1.7114992	0.0061443932	0.011838291	1.0	5506	tags=44%, list=18%, signal=54%
V$CREBP1_Q2	V$CREBP1_Q2		224	0.46364635	1.7114587	0.0	0.011833349	1.0	3154	tags=22%, list=10%, signal=24%
MURAKAMI_UV_RESPONSE_1HR_DN	MURAKAMI_UV_RESPONSE_1HR_DN		9	0.8108104	1.7108052	0.0054545454	0.011918835	1.0	1432	tags=33%, list=5%, signal=35%
DURAND_STROMA_NS_UP	DURAND_STROMA_NS_UP		141	0.48520952	1.7107345	0.0	0.011923339	1.0	3834	tags=30%, list=13%, signal=35%
TBK1.DF_UP	TBK1.DF_UP		263	0.45837128	1.7106853	0.0	0.011923777	1.0	4251	tags=29%, list=14%, signal=34%
ROY_WOUND_BLOOD_VESSEL_UP	ROY_WOUND_BLOOD_VESSEL_UP		40	0.5858444	1.7104986	0.0	0.011940475	1.0	4084	tags=48%, list=13%, signal=55%
GNF2_MYL3	GNF2_MYL3		21	0.65335315	1.71046	0.010324484	0.011938877	1.0	4924	tags=48%, list=16%, signal=57%
GSE17974_IL4_AND_ANTI_IL12_VS_UNTREATED_2H_ACT_CD4_TCELL_DN	GSE17974_IL4_AND_ANTI_IL12_VS_UNTREATED_2H_ACT_CD4_TCELL_DN		140	0.49288997	1.7103882	0.0	0.011942698	1.0	4764	tags=31%, list=16%, signal=36%
MODULE_55	MODULE_55		653	0.4380948	1.7103727	0.0	0.0119383875	1.0	3669	tags=22%, list=12%, signal=25%
RORIE_TARGETS_OF_EWSR1_FLI1_FUSION_UP	RORIE_TARGETS_OF_EWSR1_FLI1_FUSION_UP		26	0.6351806	1.7102424	0.003030303	0.01195163	1.0	2744	tags=42%, list=9%, signal=46%
BROWN_MYELOID_CELL_DEVELOPMENT_UP	BROWN_MYELOID_CELL_DEVELOPMENT_UP		146	0.48189482	1.7095276	0.0	0.012041992	1.0	3722	tags=29%, list=12%, signal=33%
REACTOME_PI_3K_CASCADE	REACTOME_PI_3K_CASCADE		48	0.5648104	1.7094831	0.0014044944	0.012035598	1.0	6311	tags=35%, list=21%, signal=45%
GSE17721_CTRL_VS_LPS_4H_BMDM_DN	GSE17721_CTRL_VS_LPS_4H_BMDM_DN		162	0.48333675	1.7092419	0.0	0.012058931	1.0	6139	tags=35%, list=20%, signal=44%
V$PXR_Q2	V$PXR_Q2		216	0.46693638	1.7092285	0.0	0.012052528	1.0	2863	tags=21%, list=9%, signal=23%
SCHMIDT_POR_TARGETS_IN_LIMB_BUD_UP	SCHMIDT_POR_TARGETS_IN_LIMB_BUD_UP		23	0.6464682	1.7090616	0.00625	0.01207042	1.0	5880	tags=57%, list=19%, signal=70%
LOCOMOTORY_BEHAVIOR	LOCOMOTORY_BEHAVIOR		73	0.5343643	1.7090274	0.0	0.012065369	1.0	3530	tags=32%, list=12%, signal=36%
CHR13Q33	CHR13Q33		15	0.7000771	1.7088356	0.0065252855	0.012095974	1.0	3068	tags=33%, list=10%, signal=37%
ZHOU_PANCREATIC_ENDOCRINE_PROGENITOR	ZHOU_PANCREATIC_ENDOCRINE_PROGENITOR		10	0.7858366	1.7087455	0.0050847456	0.012096277	1.0	124	tags=20%, list=0%, signal=20%
VISALA_AGING_LYMPHOCYTE_UP	VISALA_AGING_LYMPHOCYTE_UP		10	0.7867334	1.7086055	0.009983361	0.012113397	1.0	2706	tags=40%, list=9%, signal=44%
ENDOTHELIAL_CELL_MIGRATION	ENDOTHELIAL_CELL_MIGRATION		10	0.8021715	1.7081667	0.0069444445	0.01217488	1.0	191	tags=20%, list=1%, signal=20%
EIF4E_DN	EIF4E_DN		90	0.5158732	1.7080829	0.0	0.0121764615	1.0	3012	tags=29%, list=10%, signal=32%
HORTON_SREBF_TARGETS	HORTON_SREBF_TARGETS		23	0.6556457	1.7077516	0.0063593006	0.012215647	1.0	3625	tags=43%, list=12%, signal=49%
XU_HGF_TARGETS_INDUCED_BY_AKT1_48HR_UP	XU_HGF_TARGETS_INDUCED_BY_AKT1_48HR_UP		10	0.7869922	1.7075948	0.0032	0.012227928	1.0	2638	tags=50%, list=9%, signal=55%
GSE17721_LPS_VS_CPG_6H_BMDM_UP	GSE17721_LPS_VS_CPG_6H_BMDM_UP		178	0.4717328	1.7075893	0.0	0.012219442	1.0	5006	tags=34%, list=16%, signal=40%
REACTOME_NFKB_AND_MAP_KINASES_ACTIVATION_MEDIATED_BY_TLR4_SIGNALING_REPERTOIRE	REACTOME_NFKB_AND_MAP_KINASES_ACTIVATION_MEDIATED_BY_TLR4_SIGNALING_REPERTOIRE		68	0.52572334	1.7070926	0.0039473684	0.012292035	1.0	5506	tags=40%, list=18%, signal=48%
HASINA_NOL7_TARGETS_UP	HASINA_NOL7_TARGETS_UP		13	0.75580335	1.7070171	0.008090615	0.012298255	1.0	3297	tags=62%, list=11%, signal=69%
ZIRN_TRETINOIN_RESPONSE_UP	ZIRN_TRETINOIN_RESPONSE_UP		18	0.6967942	1.7065787	0.0015898251	0.012363279	1.0	2671	tags=39%, list=9%, signal=43%
GSE22033_UNTREATED_VS_MRL24_TREATED_MEF_DN	GSE22033_UNTREATED_VS_MRL24_TREATED_MEF_DN		176	0.47557607	1.7065347	0.0	0.012363402	1.0	6088	tags=41%, list=20%, signal=52%
MODULE_416	MODULE_416		19	0.67877585	1.7061554	0.006051437	0.012416933	1.0	2924	tags=37%, list=10%, signal=41%
GGGCATT,MIR-365	GGGCATT,MIR-365		100	0.5085767	1.7059715	0.0037453184	0.012454378	1.0	5316	tags=37%, list=17%, signal=45%
WALLACE_PROSTATE_CANCER_RACE_UP	WALLACE_PROSTATE_CANCER_RACE_UP		249	0.4589769	1.7057854	0.0	0.012473122	1.0	3263	tags=26%, list=11%, signal=29%
ISSAEVA_MLL2_TARGETS	ISSAEVA_MLL2_TARGETS		54	0.5615641	1.7057099	0.0013661202	0.012477812	1.0	4579	tags=43%, list=15%, signal=50%
GSE29614_CTRL_VS_TIV_FLU_VACCINE_PBMC_2007_UP	GSE29614_CTRL_VS_TIV_FLU_VACCINE_PBMC_2007_UP		111	0.4984367	1.7057089	0.0012594458	0.012469207	1.0	7284	tags=36%, list=24%, signal=47%
GSE3337_4H_VS_16H_IFNG_IN_CD8POS_DC_UP	GSE3337_4H_VS_16H_IFNG_IN_CD8POS_DC_UP		190	0.47205654	1.7056828	0.0	0.012461941	1.0	5539	tags=36%, list=18%, signal=43%
YIH_RESPONSE_TO_ARSENITE_C5	YIH_RESPONSE_TO_ARSENITE_C5		10	0.7868294	1.704946	0.01512605	0.012562395	1.0	3373	tags=60%, list=11%, signal=67%
REGULATION_OF_SECRETION	REGULATION_OF_SECRETION		35	0.6024484	1.7048634	0.0029282577	0.012564357	1.0	2094	tags=23%, list=7%, signal=25%
REACTOME_SIGNALING_BY_SCF_KIT	REACTOME_SIGNALING_BY_SCF_KIT		73	0.5279236	1.7045298	0.0	0.012604859	1.0	5670	tags=34%, list=19%, signal=42%
GAZDA_DIAMOND_BLACKFAN_ANEMIA_PROGENITOR_UP	GAZDA_DIAMOND_BLACKFAN_ANEMIA_PROGENITOR_UP		38	0.59292686	1.7044462	0.0044444446	0.012610148	1.0	3277	tags=32%, list=11%, signal=35%
BRUECKNER_TARGETS_OF_MIRLET7A3_DN	BRUECKNER_TARGETS_OF_MIRLET7A3_DN		65	0.5289505	1.7040848	0.0013227513	0.012661129	1.0	2858	tags=26%, list=9%, signal=29%
GARGALOVIC_RESPONSE_TO_OXIDIZED_PHOSPHOLIPIDS_YELLOW_UP	GARGALOVIC_RESPONSE_TO_OXIDIZED_PHOSPHOLIPIDS_YELLOW_UP		27	0.62686324	1.703997	0.00736377	0.012667667	1.0	2592	tags=33%, list=8%, signal=36%
NEGATIVE_REGULATION_OF_MAP_KINASE_ACTIVITY	NEGATIVE_REGULATION_OF_MAP_KINASE_ACTIVITY		17	0.68918175	1.7039969	0.0096	0.012658979	1.0	2924	tags=35%, list=10%, signal=39%
MTOR_UP.N4.V1_UP	MTOR_UP.N4.V1_UP		185	0.47273615	1.7037317	0.0	0.012694001	1.0	2693	tags=25%, list=9%, signal=27%
REACTOME_METABOLISM_OF_MRNA	REACTOME_METABOLISM_OF_MRNA		225	0.46299097	1.7033765	0.0	0.012742807	1.0	7772	tags=52%, list=25%, signal=69%
GSE2770_IL12_AND_TGFB_VS_IL4_TREATED_ACT_CD4_TCELL_2H_UP	GSE2770_IL12_AND_TGFB_VS_IL4_TREATED_ACT_CD4_TCELL_2H_UP		183	0.4715928	1.7032982	0.0	0.012744659	1.0	4017	tags=28%, list=13%, signal=33%
MODULE_137	MODULE_137		450	0.44212502	1.703213	0.0	0.012753112	1.0	4084	tags=24%, list=13%, signal=27%
GGGNNTTTCC_V$NFKB_Q6_01	GGGNNTTTCC_V$NFKB_Q6_01		121	0.49094442	1.7031195	0.0012376237	0.012763548	1.0	2598	tags=22%, list=9%, signal=24%
PID_ENDOTHELIN_PATHWAY	PID_ENDOTHELIN_PATHWAY		57	0.5385749	1.7031076	0.0040053404	0.01275549	1.0	3940	tags=28%, list=13%, signal=32%
GSE46606_DAY1_VS_DAY3_CD40L_IL2_IL5_STIMULATED_IRF4HIGH_BCELL_DN	GSE46606_DAY1_VS_DAY3_CD40L_IL2_IL5_STIMULATED_IRF4HIGH_BCELL_DN		175	0.47118768	1.7030076	0.0	0.012763916	1.0	3622	tags=29%, list=12%, signal=33%
GSE37416_0H_VS_3H_F_TULARENSIS_LVS_NEUTROPHIL_DN	GSE37416_0H_VS_3H_F_TULARENSIS_LVS_NEUTROPHIL_DN		184	0.46865445	1.7029834	0.0	0.0127598215	1.0	4963	tags=36%, list=16%, signal=43%
SAMOLS_TARGETS_OF_KHSV_MIRNAS_DN	SAMOLS_TARGETS_OF_KHSV_MIRNAS_DN		53	0.5454851	1.7025797	0.0013927576	0.0128242215	1.0	3429	tags=26%, list=11%, signal=30%
GSE5542_UNTREATED_VS_IFNG_TREATED_EPITHELIAL_CELLS_24H_UP	GSE5542_UNTREATED_VS_IFNG_TREATED_EPITHELIAL_CELLS_24H_UP		185	0.47077	1.7021588	0.0	0.012878599	1.0	3490	tags=30%, list=11%, signal=34%
GSE36392_EOSINOPHIL_VS_NEUTROPHIL_IL25_TREATED_LUNG_UP	GSE36392_EOSINOPHIL_VS_NEUTROPHIL_IL25_TREATED_LUNG_UP		186	0.47102794	1.7020952	0.0	0.012876404	1.0	3986	tags=31%, list=13%, signal=35%
LIANG_SILENCED_BY_METHYLATION_UP	LIANG_SILENCED_BY_METHYLATION_UP		23	0.64254785	1.7020769	0.0065252855	0.012870913	1.0	4505	tags=35%, list=15%, signal=41%
INGRAM_SHH_TARGETS_UP	INGRAM_SHH_TARGETS_UP		106	0.50106996	1.7020721	0.0012195122	0.01286282	1.0	3042	tags=24%, list=10%, signal=26%
GSE15330_MEGAKARYOCYTE_ERYTHROID_VS_GRANULOCYTE_MONOCYTE_PROGENITOR_UP	GSE15330_MEGAKARYOCYTE_ERYTHROID_VS_GRANULOCYTE_MONOCYTE_PROGENITOR_UP		168	0.4713688	1.7010572	0.0	0.013027131	1.0	2121	tags=23%, list=7%, signal=25%
THUM_SYSTOLIC_HEART_FAILURE_UP	THUM_SYSTOLIC_HEART_FAILURE_UP		366	0.4463864	1.7009308	0.0	0.013038583	1.0	5279	tags=31%, list=17%, signal=38%
GSE26495_NAIVE_VS_PD1LOW_CD8_TCELL_DN	GSE26495_NAIVE_VS_PD1LOW_CD8_TCELL_DN		183	0.46767694	1.7008644	0.0	0.0130382525	1.0	3237	tags=29%, list=11%, signal=32%
SNIJDERS_AMPLIFIED_IN_HEAD_AND_NECK_TUMORS	SNIJDERS_AMPLIFIED_IN_HEAD_AND_NECK_TUMORS		34	0.60225844	1.7005404	0.0043290043	0.013085044	1.0	4168	tags=41%, list=14%, signal=48%
GSE21379_WT_VS_SAP_KO_TFH_CD4_TCELL_UP	GSE21379_WT_VS_SAP_KO_TFH_CD4_TCELL_UP		171	0.47679955	1.6998386	0.0	0.013184065	1.0	4127	tags=27%, list=14%, signal=32%
ZHU_CMV_ALL_DN	ZHU_CMV_ALL_DN		110	0.50140375	1.6996148	0.0	0.01320521	1.0	3696	tags=31%, list=12%, signal=35%
GSE2706_2H_VS_8H_R848_AND_LPS_STIM_DC_DN	GSE2706_2H_VS_8H_R848_AND_LPS_STIM_DC_DN		168	0.4724542	1.6993656	0.0	0.013242591	1.0	3928	tags=28%, list=13%, signal=32%
ZHOU_TNF_SIGNALING_4HR	ZHOU_TNF_SIGNALING_4HR		53	0.5529126	1.6987166	0.0027027028	0.013349848	1.0	5875	tags=42%, list=19%, signal=51%
MODULE_32	MODULE_32		236	0.4591686	1.6986417	0.0	0.013349291	1.0	7680	tags=47%, list=25%, signal=62%
MODULE_537	MODULE_537		17	0.6889872	1.6985388	0.006369427	0.013359847	1.0	390	tags=24%, list=1%, signal=24%
PROTEIN_TYROSINE_PHOSPHATASE_ACTIVITY	PROTEIN_TYROSINE_PHOSPHATASE_ACTIVITY		49	0.5553329	1.6983842	0.0028169013	0.013377545	1.0	3054	tags=22%, list=10%, signal=25%
GSE13547_WT_VS_ZFX_KO_BCELL_UP	GSE13547_WT_VS_ZFX_KO_BCELL_UP		147	0.48173493	1.6983451	0.0011976048	0.01337503	1.0	3761	tags=31%, list=12%, signal=35%
GSE32034_LY6C_HIGH_VS_LOW_ROSIGLIZATONE_TREATED_MONOCYTE_DN	GSE32034_LY6C_HIGH_VS_LOW_ROSIGLIZATONE_TREATED_MONOCYTE_DN		184	0.47059354	1.6983308	0.0	0.013366667	1.0	5265	tags=37%, list=17%, signal=44%
CUI_TCF21_TARGETS_2_DN	CUI_TCF21_TARGETS_2_DN		748	0.43107015	1.6981133	0.0	0.01339018	1.0	4173	tags=27%, list=14%, signal=31%
NAKAMURA_ADIPOGENESIS_EARLY_DN	NAKAMURA_ADIPOGENESIS_EARLY_DN		31	0.610518	1.6980642	0.004531722	0.013391583	1.0	481	tags=16%, list=2%, signal=16%
CHANG_IMMORTALIZED_BY_HPV31_DN	CHANG_IMMORTALIZED_BY_HPV31_DN		48	0.5570721	1.6978842	0.0013531799	0.013417001	1.0	1389	tags=21%, list=5%, signal=22%
SCHRAETS_MLL_TARGETS_DN	SCHRAETS_MLL_TARGETS_DN		27	0.62372583	1.6977466	0.0044182623	0.013438491	1.0	3537	tags=37%, list=12%, signal=42%
PID_NECTIN_PATHWAY	PID_NECTIN_PATHWAY		29	0.6148221	1.6975217	0.010339734	0.013464482	1.0	6985	tags=55%, list=23%, signal=71%
MACLACHLAN_BRCA1_TARGETS_UP	MACLACHLAN_BRCA1_TARGETS_UP		19	0.6683731	1.6972451	0.01236476	0.0135092465	1.0	3940	tags=37%, list=13%, signal=42%
BHAT_ESR1_TARGETS_NOT_VIA_AKT1_DN	BHAT_ESR1_TARGETS_NOT_VIA_AKT1_DN		78	0.5206606	1.69713	0.0026990552	0.013515718	1.0	3084	tags=29%, list=10%, signal=33%
TGAATGT,MIR-181A,MIR-181B,MIR-181C,MIR-181D	TGAATGT,MIR-181A,MIR-181B,MIR-181C,MIR-181D		428	0.44158846	1.6966411	0.0	0.013585663	1.0	5136	tags=30%, list=17%, signal=35%
GSE19512_NAUTRAL_VS_INDUCED_TREG_DN	GSE19512_NAUTRAL_VS_INDUCED_TREG_DN		169	0.47240204	1.6964953	0.0	0.013597915	1.0	5430	tags=37%, list=18%, signal=44%
BIOCARTA_EXTRINSIC_PATHWAY	BIOCARTA_EXTRINSIC_PATHWAY		9	0.8068597	1.6964419	0.0017331023	0.013602373	1.0	2096	tags=44%, list=7%, signal=48%
GSE360_DC_VS_MAC_T_GONDII_DN	GSE360_DC_VS_MAC_T_GONDII_DN		179	0.46947846	1.6963301	0.0	0.013611378	1.0	2965	tags=27%, list=10%, signal=30%
LEE_LIVER_CANCER_MYC_E2F1_UP	LEE_LIVER_CANCER_MYC_E2F1_UP		52	0.5480986	1.6959974	0.0055555557	0.013660321	1.0	3236	tags=33%, list=11%, signal=37%
CHIBA_RESPONSE_TO_TSA_UP	CHIBA_RESPONSE_TO_TSA_UP		42	0.57077414	1.6959333	0.0071326676	0.013666029	1.0	2130	tags=24%, list=7%, signal=26%
CHICAS_RB1_TARGETS_CONFLUENT	CHICAS_RB1_TARGETS_CONFLUENT		483	0.44153082	1.6958662	0.0	0.013666548	1.0	6154	tags=35%, list=20%, signal=43%
TERAMOTO_OPN_TARGETS_CLUSTER_7	TERAMOTO_OPN_TARGETS_CLUSTER_7		18	0.6812353	1.6955371	0.0048701297	0.013717976	1.0	6558	tags=67%, list=21%, signal=85%
GSE360_DC_VS_MAC_M_TUBERCULOSIS_UP	GSE360_DC_VS_MAC_M_TUBERCULOSIS_UP		171	0.4692376	1.6955004	0.0	0.013712047	1.0	4168	tags=28%, list=14%, signal=32%
JIANG_TIP30_TARGETS_UP	JIANG_TIP30_TARGETS_UP		40	0.5694299	1.695104	0.0014285714	0.013769132	1.0	5074	tags=40%, list=17%, signal=48%
SEIDEN_ONCOGENESIS_BY_MET	SEIDEN_ONCOGENESIS_BY_MET		82	0.5138747	1.6948652	0.0	0.013806253	1.0	7645	tags=49%, list=25%, signal=65%
PID_P38_ALPHA_BETA_PATHWAY	PID_P38_ALPHA_BETA_PATHWAY		30	0.62313473	1.6942952	0.004470939	0.013894654	1.0	2965	tags=33%, list=10%, signal=37%
RIGGI_EWING_SARCOMA_PROGENITOR_UP	RIGGI_EWING_SARCOMA_PROGENITOR_UP		350	0.44830328	1.6941646	0.0	0.013905322	1.0	3104	tags=21%, list=10%, signal=23%
GSE21546_WT_VS_ELK1_KO_ANTI_CD3_STIM_DP_THYMOCYTES_UP	GSE21546_WT_VS_ELK1_KO_ANTI_CD3_STIM_DP_THYMOCYTES_UP		165	0.4714243	1.6934052	0.0	0.014046807	1.0	3641	tags=25%, list=12%, signal=28%
IKEDA_MIR133_TARGETS_UP	IKEDA_MIR133_TARGETS_UP		41	0.5710341	1.6929579	0.005805515	0.014119587	1.0	7007	tags=46%, list=23%, signal=60%
MODULE_128	MODULE_128		84	0.50709254	1.6928341	0.0	0.014132603	1.0	4543	tags=37%, list=15%, signal=43%
NABA_ECM_AFFILIATED	NABA_ECM_AFFILIATED		113	0.48814657	1.692791	0.0012330456	0.014134111	1.0	5067	tags=33%, list=17%, signal=39%
NADLER_OBESITY_UP	NADLER_OBESITY_UP		56	0.555502	1.6927111	0.002739726	0.014139443	1.0	8087	tags=54%, list=26%, signal=73%
GSE43955_TH0_VS_TGFB_IL6_TH17_ACT_CD4_TCELL_20H_DN	GSE43955_TH0_VS_TGFB_IL6_TH17_ACT_CD4_TCELL_20H_DN		173	0.47231188	1.6926728	0.0	0.014136469	1.0	2842	tags=21%, list=9%, signal=23%
PID_SYNDECAN_3_PATHWAY	PID_SYNDECAN_3_PATHWAY		14	0.7373928	1.6924858	0.008517887	0.014172462	1.0	3087	tags=43%, list=10%, signal=48%
GARY_CD5_TARGETS_UP	GARY_CD5_TARGETS_UP		453	0.438395	1.6923459	0.0	0.014188006	1.0	5497	tags=32%, list=18%, signal=39%
GSE3982_DC_VS_BCELL_UP	GSE3982_DC_VS_BCELL_UP		175	0.4737294	1.692258	0.0011695906	0.014192045	1.0	2687	tags=25%, list=9%, signal=27%
GSE19401_PLN_VS_PEYERS_PATCH_FOLLICULAR_DC_DN	GSE19401_PLN_VS_PEYERS_PATCH_FOLLICULAR_DC_DN		185	0.47029155	1.692232	0.0	0.014188411	1.0	4701	tags=31%, list=15%, signal=36%
NAKAMURA_CANCER_MICROENVIRONMENT_UP	NAKAMURA_CANCER_MICROENVIRONMENT_UP		15	0.6877142	1.6917251	0.0063391444	0.014256095	1.0	4599	tags=40%, list=15%, signal=47%
LU_TUMOR_ENDOTHELIAL_MARKERS_UP	LU_TUMOR_ENDOTHELIAL_MARKERS_UP		19	0.681049	1.691635	0.0031746032	0.014260666	1.0	4751	tags=47%, list=16%, signal=56%
RESPONSE_TO_EXTERNAL_STIMULUS	RESPONSE_TO_EXTERNAL_STIMULUS		256	0.45126206	1.6914251	0.0	0.014292003	1.0	3602	tags=23%, list=12%, signal=26%
GTTAAAG,MIR-302B	GTTAAAG,MIR-302B		63	0.53065306	1.6911936	0.004132231	0.014320107	1.0	7405	tags=48%, list=24%, signal=63%
GSE9960_GRAM_NEG_VS_GRAM_POS_SEPSIS_PBMC_UP	GSE9960_GRAM_NEG_VS_GRAM_POS_SEPSIS_PBMC_UP		172	0.47432426	1.691133	0.0	0.014322738	1.0	3627	tags=28%, list=12%, signal=32%
GSE37301_PRO_BCELL_VS_GRANULOCYTE_MONOCYTE_PROGENITOR_DN	GSE37301_PRO_BCELL_VS_GRANULOCYTE_MONOCYTE_PROGENITOR_DN		166	0.47085816	1.6910342	0.0	0.014327283	1.0	3696	tags=28%, list=12%, signal=31%
WESTON_VEGFA_TARGETS_6HR	WESTON_VEGFA_TARGETS_6HR		45	0.56915087	1.6909779	0.0054274085	0.014328659	1.0	3909	tags=36%, list=13%, signal=41%
RESPONSE_TO_XENOBIOTIC_STIMULUS	RESPONSE_TO_XENOBIOTIC_STIMULUS		5	0.9027865	1.6907452	0.0	0.0143534485	1.0	743	tags=40%, list=2%, signal=41%
V$HSF1_01	V$HSF1_01		229	0.45273516	1.690732	0.0	0.014346565	1.0	4608	tags=28%, list=15%, signal=32%
V$ATF6_01	V$ATF6_01		104	0.49237692	1.6904868	0.0	0.014380839	1.0	6724	tags=39%, list=22%, signal=50%
GSE41176_WT_VS_TAK1_KO_ANTI_IGM_STIM_BCELL_24H_DN	GSE41176_WT_VS_TAK1_KO_ANTI_IGM_STIM_BCELL_24H_DN		187	0.4647238	1.6902704	0.0	0.014410011	1.0	4513	tags=31%, list=15%, signal=36%
OUYANG_PROSTATE_CANCER_PROGRESSION_UP	OUYANG_PROSTATE_CANCER_PROGRESSION_UP		19	0.67001516	1.6902374	0.009724474	0.014408161	1.0	3422	tags=47%, list=11%, signal=53%
GSE43863_TFH_VS_LY6C_INT_CXCR5POS_MEMORY_CD4_TCELL_UP	GSE43863_TFH_VS_LY6C_INT_CXCR5POS_MEMORY_CD4_TCELL_UP		176	0.47074875	1.6902195	0.0	0.014403149	1.0	3014	tags=23%, list=10%, signal=26%
SEITZ_NEOPLASTIC_TRANSFORMATION_BY_8P_DELETION_DN	SEITZ_NEOPLASTIC_TRANSFORMATION_BY_8P_DELETION_DN		30	0.61056113	1.6899518	0.006060606	0.014439229	1.0	6324	tags=57%, list=21%, signal=71%
V$TEF1_Q6	V$TEF1_Q6		186	0.4638535	1.6895828	0.0	0.0144954845	1.0	4426	tags=29%, list=14%, signal=34%
BIOCARTA_MET_PATHWAY	BIOCARTA_MET_PATHWAY		36	0.5966477	1.6892723	0.0071123755	0.014541508	1.0	6985	tags=53%, list=23%, signal=68%
OSAWA_TNF_TARGETS	OSAWA_TNF_TARGETS		8	0.8122508	1.6892312	0.01431127	0.014540836	1.0	2722	tags=50%, list=9%, signal=55%
GSE34156_NOD2_LIGAND_VS_TLR1_TLR2_LIGAND_6H_TREATED_MONOCYTE_DN	GSE34156_NOD2_LIGAND_VS_TLR1_TLR2_LIGAND_6H_TREATED_MONOCYTE_DN		172	0.47466278	1.6891137	0.0	0.014555295	1.0	4652	tags=35%, list=15%, signal=41%
GSE9006_HEALTHY_VS_TYPE_1_DIABETES_PBMC_AT_DX_DN	GSE9006_HEALTHY_VS_TYPE_1_DIABETES_PBMC_AT_DX_DN		169	0.47103631	1.6888971	0.0	0.014581068	1.0	2366	tags=19%, list=8%, signal=20%
GSE17721_LPS_VS_GARDIQUIMOD_12H_BMDM_UP	GSE17721_LPS_VS_GARDIQUIMOD_12H_BMDM_UP		174	0.46496275	1.6888627	0.0	0.014576608	1.0	5889	tags=34%, list=19%, signal=42%
GSE12845_PRE_GC_VS_DARKZONE_GC_TONSIL_BCELL_UP	GSE12845_PRE_GC_VS_DARKZONE_GC_TONSIL_BCELL_UP		169	0.4712538	1.6887516	0.0	0.014590989	1.0	4353	tags=28%, list=14%, signal=33%
GSE29614_CTRL_VS_DAY7_TIV_FLU_VACCINE_PBMC_UP	GSE29614_CTRL_VS_DAY7_TIV_FLU_VACCINE_PBMC_UP		114	0.48901242	1.6885344	0.0	0.014616036	1.0	6545	tags=30%, list=21%, signal=38%
KORKOLA_EMBRYONAL_CARCINOMA	KORKOLA_EMBRYONAL_CARCINOMA		10	0.78403854	1.6882485	0.008445946	0.014657351	1.0	511	tags=30%, list=2%, signal=31%
GSE36888_STAT5_AB_KNOCKIN_VS_WT_TCELL_IL2_TREATED_17H_DN	GSE36888_STAT5_AB_KNOCKIN_VS_WT_TCELL_IL2_TREATED_17H_DN		183	0.46614036	1.6881456	0.0	0.014668522	1.0	3160	tags=27%, list=10%, signal=30%
GSE43955_10H_VS_30H_ACT_CD4_TCELL_UP	GSE43955_10H_VS_30H_ACT_CD4_TCELL_UP		172	0.46414083	1.6878437	0.0	0.01472114	1.0	3609	tags=22%, list=12%, signal=24%
AAGCAAT,MIR-137	AAGCAAT,MIR-137		196	0.46499166	1.6877484	0.0	0.014725359	1.0	5111	tags=32%, list=17%, signal=38%
GSE11864_CSF1_VS_CSF1_IFNG_PAM3CYS_IN_MAC_DN	GSE11864_CSF1_VS_CSF1_IFNG_PAM3CYS_IN_MAC_DN		166	0.46983507	1.6875584	0.0	0.014747162	1.0	3147	tags=24%, list=10%, signal=27%
GSE17721_4_VS_24H_GARDIQUIMOD_BMDM_UP	GSE17721_4_VS_24H_GARDIQUIMOD_BMDM_UP		178	0.47265583	1.6874459	0.0	0.014755127	1.0	5526	tags=33%, list=18%, signal=40%
GSE4748_CTRL_VS_LPS_AND_CYANOBACTERIUM_LPSLIKE_STIM_DC_3H_UP	GSE4748_CTRL_VS_LPS_AND_CYANOBACTERIUM_LPSLIKE_STIM_DC_3H_UP		173	0.47106776	1.687438	0.0	0.014746189	1.0	3002	tags=20%, list=10%, signal=22%
VANASSE_BCL2_TARGETS_UP	VANASSE_BCL2_TARGETS_UP		36	0.58839977	1.686856	0.00433526	0.014848464	1.0	2294	tags=25%, list=8%, signal=27%
INTERFERON_GAMMA_BIOSYNTHETIC_PROCESS	INTERFERON_GAMMA_BIOSYNTHETIC_PROCESS		11	0.7368139	1.6866977	0.011925043	0.014866331	1.0	1737	tags=45%, list=6%, signal=48%
BOSCO_EPITHELIAL_DIFFERENTIATION_MODULE	BOSCO_EPITHELIAL_DIFFERENTIATION_MODULE		40	0.5781884	1.6865947	0.007052186	0.014873578	1.0	8261	tags=58%, list=27%, signal=79%
NELSON_RESPONSE_TO_ANDROGEN_UP	NELSON_RESPONSE_TO_ANDROGEN_UP		79	0.51916105	1.6862528	0.0	0.014929462	1.0	9037	tags=52%, list=30%, signal=74%
GSE8515_CTRL_VS_IL1_4H_STIM_MAC_DN	GSE8515_CTRL_VS_IL1_4H_STIM_MAC_DN		175	0.46703276	1.6859959	0.0011402508	0.014969045	1.0	4741	tags=33%, list=16%, signal=38%
WU_HBX_TARGETS_2_DN	WU_HBX_TARGETS_2_DN		15	0.7140384	1.6859729	0.00931677	0.014964993	1.0	937	tags=40%, list=3%, signal=41%
GSE2770_TGFB_AND_IL4_ACT_VS_ACT_CD4_TCELL_48H_UP	GSE2770_TGFB_AND_IL4_ACT_VS_ACT_CD4_TCELL_48H_UP		185	0.46638808	1.6859484	0.0	0.014957826	1.0	3143	tags=25%, list=10%, signal=28%
RUTELLA_RESPONSE_TO_HGF_VS_CSF2RB_AND_IL4_UP	RUTELLA_RESPONSE_TO_HGF_VS_CSF2RB_AND_IL4_UP		384	0.43730202	1.6858317	0.0	0.014968722	1.0	3201	tags=25%, list=10%, signal=28%
HASLINGER_B_CLL_WITH_13Q14_DELETION	HASLINGER_B_CLL_WITH_13Q14_DELETION		23	0.6342195	1.6857966	0.002994012	0.014967159	1.0	3323	tags=43%, list=11%, signal=49%
GSE13484_UNSTIM_VS_12H_YF17D_VACCINE_STIM_PBMC_DN	GSE13484_UNSTIM_VS_12H_YF17D_VACCINE_STIM_PBMC_DN		185	0.46592543	1.6857687	0.0	0.014962494	1.0	5875	tags=37%, list=19%, signal=46%
GSE7548_NAIVE_VS_DAY7_PCC_IMMUNIZATION_CD4_TCELL_DN	GSE7548_NAIVE_VS_DAY7_PCC_IMMUNIZATION_CD4_TCELL_DN		187	0.46516278	1.6853452	0.0	0.015024283	1.0	4273	tags=32%, list=14%, signal=36%
DEURIG_T_CELL_PROLYMPHOCYTIC_LEUKEMIA_DN	DEURIG_T_CELL_PROLYMPHOCYTIC_LEUKEMIA_DN		282	0.4481061	1.6852862	0.0	0.015030143	1.0	4270	tags=29%, list=14%, signal=33%
GSE26488_CTRL_VS_PEPTIDE_INJECTION_OT2_THYMOCYTE_DN	GSE26488_CTRL_VS_PEPTIDE_INJECTION_OT2_THYMOCYTE_DN		168	0.4746696	1.6850264	0.0	0.015062703	1.0	4209	tags=32%, list=14%, signal=37%
RESPONSE_TO_WOUNDING	RESPONSE_TO_WOUNDING		165	0.468278	1.6849382	0.0	0.015073467	1.0	2840	tags=22%, list=9%, signal=24%
LUI_THYROID_CANCER_PAX8_PPARG_DN	LUI_THYROID_CANCER_PAX8_PPARG_DN		44	0.5646505	1.6847907	0.0027210885	0.015093529	1.0	8132	tags=61%, list=27%, signal=84%
HEIDENBLAD_AMPLIFIED_IN_SOFT_TISSUE_CANCER	HEIDENBLAD_AMPLIFIED_IN_SOFT_TISSUE_CANCER		11	0.7499737	1.6841031	0.008591065	0.015218834	1.0	3270	tags=45%, list=11%, signal=51%
FARMER_BREAST_CANCER_CLUSTER_6	FARMER_BREAST_CANCER_CLUSTER_6		15	0.70377964	1.6840304	0.0016129032	0.0152226975	1.0	2954	tags=53%, list=10%, signal=59%
SUZUKI_RESPONSE_TO_TSA_AND_DECITABINE_1A	SUZUKI_RESPONSE_TO_TSA_AND_DECITABINE_1A		16	0.6920637	1.6839935	0.009063444	0.015218507	1.0	1389	tags=25%, list=5%, signal=26%
KANG_AR_TARGETS_UP	KANG_AR_TARGETS_UP		15	0.6997861	1.6837239	0.011146497	0.015260665	1.0	919	tags=27%, list=3%, signal=27%
BIOCARTA_ATM_PATHWAY	BIOCARTA_ATM_PATHWAY		20	0.67754406	1.683463	0.015698588	0.015299733	1.0	791	tags=25%, list=3%, signal=26%
MODULE_155	MODULE_155		24	0.6343428	1.6832113	0.011308562	0.015331335	1.0	4962	tags=38%, list=16%, signal=45%
BASAKI_YBX1_TARGETS_DN	BASAKI_YBX1_TARGETS_DN		332	0.43989137	1.6831867	0.0	0.015324013	1.0	6144	tags=33%, list=20%, signal=41%
TTGGAGA,MIR-515-5P,MIR-519E	TTGGAGA,MIR-515-5P,MIR-519E		130	0.48455757	1.6830584	0.0012391574	0.015338914	1.0	4843	tags=32%, list=16%, signal=37%
GSE44649_WT_VS_MIR155_KO_ACTIVATED_CD8_TCELL_UP	GSE44649_WT_VS_MIR155_KO_ACTIVATED_CD8_TCELL_UP		178	0.47037688	1.6829861	0.0	0.015340837	1.0	3326	tags=28%, list=11%, signal=31%
GSE34179_THPOK_KO_VS_WT_VA14I_NKTCELL_DN	GSE34179_THPOK_KO_VS_WT_VA14I_NKTCELL_DN		169	0.4718573	1.6829258	0.0	0.015345205	1.0	3038	tags=25%, list=10%, signal=27%
GSE17721_CPG_VS_GARDIQUIMOD_2H_BMDM_UP	GSE17721_CPG_VS_GARDIQUIMOD_2H_BMDM_UP		161	0.47110745	1.6826837	0.0	0.015373569	1.0	5404	tags=38%, list=18%, signal=46%
HALLMARK_ALLOGRAFT_REJECTION	HALLMARK_ALLOGRAFT_REJECTION		183	0.46346974	1.6822543	0.0	0.015449813	1.0	4218	tags=27%, list=14%, signal=31%
BIOCARTA_ERYTH_PATHWAY	BIOCARTA_ERYTH_PATHWAY		12	0.7531194	1.6816138	0.006688963	0.015573864	1.0	1102	tags=25%, list=4%, signal=26%
XU_HGF_TARGETS_REPRESSED_BY_AKT1_UP	XU_HGF_TARGETS_REPRESSED_BY_AKT1_UP		8	0.8192889	1.6808835	0.0033670033	0.015689244	1.0	2135	tags=63%, list=7%, signal=67%
CHARAFE_BREAST_CANCER_BASAL_VS_MESENCHYMAL_DN	CHARAFE_BREAST_CANCER_BASAL_VS_MESENCHYMAL_DN		50	0.55349964	1.6808581	0.004137931	0.015685406	1.0	3754	tags=34%, list=12%, signal=39%
KOMMAGANI_TP63_GAMMA_TARGETS	KOMMAGANI_TP63_GAMMA_TARGETS		8	0.8272413	1.6807923	0.0033500837	0.015690174	1.0	1042	tags=38%, list=3%, signal=39%
JNK_DN.V1_UP	JNK_DN.V1_UP		139	0.47774655	1.6804546	0.0	0.015742106	1.0	5001	tags=34%, list=16%, signal=40%
VANDESLUIS_COMMD1_TARGETS_GROUP_3_DN	VANDESLUIS_COMMD1_TARGETS_GROUP_3_DN		25	0.6208945	1.6803862	0.013782542	0.015746234	1.0	1693	tags=20%, list=6%, signal=21%
PID_LYSOPHOSPHOLIPID_PATHWAY	PID_LYSOPHOSPHOLIPID_PATHWAY		64	0.5328487	1.6803149	0.0039525693	0.015747268	1.0	4270	tags=27%, list=14%, signal=31%
GSE4748_LPS_VS_LPS_AND_CYANOBACTERIUM_LPSLIKE_STIM_DC_3H_UP	GSE4748_LPS_VS_LPS_AND_CYANOBACTERIUM_LPSLIKE_STIM_DC_3H_UP		168	0.4748274	1.6798071	0.0	0.015836982	1.0	3555	tags=27%, list=12%, signal=31%
ACTTTAT,MIR-142-5P	ACTTTAT,MIR-142-5P		263	0.4521367	1.6797382	0.0	0.015841004	1.0	4625	tags=30%, list=15%, signal=35%
GSE24574_BCL6_HIGH_TFH_VS_TCONV_CD4_TCELL_UP	GSE24574_BCL6_HIGH_TFH_VS_TCONV_CD4_TCELL_UP		171	0.46816579	1.6795992	0.0	0.015863951	1.0	2541	tags=22%, list=8%, signal=24%
HOFFMANN_LARGE_TO_SMALL_PRE_BII_LYMPHOCYTE_DN	HOFFMANN_LARGE_TO_SMALL_PRE_BII_LYMPHOCYTE_DN		60	0.53524005	1.6795743	0.0040983604	0.015861833	1.0	2664	tags=25%, list=9%, signal=27%
HOFMANN_MYELODYSPLASTIC_SYNDROM_LOW_RISK_UP	HOFMANN_MYELODYSPLASTIC_SYNDROM_LOW_RISK_UP		21	0.6502786	1.6793941	0.015723271	0.015892059	1.0	2464	tags=33%, list=8%, signal=36%
V$AP1FJ_Q2	V$AP1FJ_Q2		236	0.4536278	1.6792365	0.0	0.01592473	1.0	4652	tags=27%, list=15%, signal=31%
RHEIN_ALL_GLUCOCORTICOID_THERAPY_UP	RHEIN_ALL_GLUCOCORTICOID_THERAPY_UP		68	0.5256566	1.6791573	0.0013568521	0.015926857	1.0	2621	tags=32%, list=9%, signal=35%
MODULE_211	MODULE_211		11	0.7407075	1.6789418	0.0033444816	0.015959391	1.0	919	tags=27%, list=3%, signal=28%
KEGG_HEMATOPOIETIC_CELL_LINEAGE	KEGG_HEMATOPOIETIC_CELL_LINEAGE		66	0.52720314	1.6786543	0.0027247956	0.016015036	1.0	2186	tags=23%, list=7%, signal=24%
LIPID_TRANSPORT	LIPID_TRANSPORT		25	0.622702	1.6785922	0.006060606	0.016014077	1.0	5458	tags=44%, list=18%, signal=54%
HILLION_HMGA1_TARGETS	HILLION_HMGA1_TARGETS		75	0.5198816	1.6784763	0.0027472528	0.016029524	1.0	5683	tags=36%, list=19%, signal=44%
ALONSO_METASTASIS_UP	ALONSO_METASTASIS_UP		178	0.46109822	1.6783925	0.0	0.016034625	1.0	6432	tags=35%, list=21%, signal=45%
MCBRYAN_TERMINAL_END_BUD_UP	MCBRYAN_TERMINAL_END_BUD_UP		11	0.76542616	1.6779642	0.0	0.016102294	1.0	2663	tags=45%, list=9%, signal=50%
EXTRACELLULAR_REGION	EXTRACELLULAR_REGION		324	0.44196203	1.6779166	0.0	0.016098242	1.0	5416	tags=28%, list=18%, signal=34%
GSE36392_TYPE_2_MYELOID_VS_MAC_IL25_TREATED_LUNG_UP	GSE36392_TYPE_2_MYELOID_VS_MAC_IL25_TREATED_LUNG_UP		141	0.47603592	1.677723	0.0024660912	0.016133612	1.0	2744	tags=16%, list=9%, signal=18%
TURASHVILI_BREAST_LOBULAR_CARCINOMA_VS_DUCTAL_NORMAL_UP	TURASHVILI_BREAST_LOBULAR_CARCINOMA_VS_DUCTAL_NORMAL_UP		59	0.5347271	1.6776761	0.0	0.016130157	1.0	6280	tags=41%, list=21%, signal=51%
DER_IFN_GAMMA_RESPONSE_UP	DER_IFN_GAMMA_RESPONSE_UP		67	0.5212906	1.6776596	0.0	0.016121853	1.0	4785	tags=37%, list=16%, signal=44%
PID_SYNDECAN_2_PATHWAY	PID_SYNDECAN_2_PATHWAY		30	0.6082365	1.6774017	0.008759124	0.01616979	1.0	5804	tags=53%, list=19%, signal=66%
DACOSTA_ERCC3_ALLELE_XPCS_VS_TTD_UP	DACOSTA_ERCC3_ALLELE_XPCS_VS_TTD_UP		22	0.6582712	1.6772754	0.0062402496	0.016186278	1.0	2504	tags=36%, list=8%, signal=40%
AKL_HTLV1_INFECTION_UP	AKL_HTLV1_INFECTION_UP		24	0.6273661	1.6770641	0.00608828	0.01622388	1.0	4014	tags=38%, list=13%, signal=43%
GSE360_L_DONOVANI_VS_L_MAJOR_MAC_DN	GSE360_L_DONOVANI_VS_L_MAJOR_MAC_DN		171	0.46896917	1.6769553	0.0	0.016236056	1.0	5361	tags=31%, list=18%, signal=37%
GSE12366_GC_VS_MEMORY_BCELL_DN	GSE12366_GC_VS_MEMORY_BCELL_DN		185	0.46020406	1.6768911	0.0	0.016237393	1.0	3996	tags=29%, list=13%, signal=33%
GSE21546_WT_VS_SAP1A_KO_AND_ELK1_KO_ANTI_CD3_STIM_DP_THYMOCYTES_UP	GSE21546_WT_VS_SAP1A_KO_AND_ELK1_KO_ANTI_CD3_STIM_DP_THYMOCYTES_UP		168	0.46275142	1.6768053	0.0	0.016239906	1.0	3084	tags=21%, list=10%, signal=23%
MODULE_62	MODULE_62		87	0.50852126	1.6767833	0.0	0.016238205	1.0	9599	tags=60%, list=31%, signal=87%
REACTOME_PIP3_ACTIVATES_AKT_SIGNALING	REACTOME_PIP3_ACTIVATES_AKT_SIGNALING		27	0.6113382	1.6763438	0.010479042	0.016310072	1.0	4659	tags=30%, list=15%, signal=35%
REGULATION_OF_INTERFERON_GAMMA_BIOSYNTHETIC_PROCESS	REGULATION_OF_INTERFERON_GAMMA_BIOSYNTHETIC_PROCESS		10	0.7714112	1.676329	0.008361204	0.016304122	1.0	1737	tags=50%, list=6%, signal=53%
EHRLICH_ICF_SYNDROM_UP	EHRLICH_ICF_SYNDROM_UP		11	0.76160324	1.6758577	0.009724474	0.01639509	1.0	1703	tags=27%, list=6%, signal=29%
GSE3982_NEUTROPHIL_VS_EFF_MEMORY_CD4_TCELL_UP	GSE3982_NEUTROPHIL_VS_EFF_MEMORY_CD4_TCELL_UP		187	0.46509588	1.6755654	0.0	0.016440226	1.0	6910	tags=44%, list=23%, signal=57%
SMID_BREAST_CANCER_RELAPSE_IN_LUNG_UP	SMID_BREAST_CANCER_RELAPSE_IN_LUNG_UP		16	0.6918321	1.675562	0.009852217	0.01642999	1.0	6324	tags=63%, list=21%, signal=79%
RB_DN.V1_DN	RB_DN.V1_DN		108	0.49050793	1.6753982	0.0012300123	0.016460605	1.0	4258	tags=31%, list=14%, signal=36%
PID_ECADHERIN_NASCENT_AJ_PATHWAY	PID_ECADHERIN_NASCENT_AJ_PATHWAY		39	0.5820183	1.6750808	0.010014306	0.01651523	1.0	6985	tags=56%, list=23%, signal=73%
GNF2_CDH11	GNF2_CDH11		21	0.65514225	1.6750772	0.0076804915	0.016505567	1.0	5647	tags=57%, list=18%, signal=70%
SWEET_LUNG_CANCER_KRAS_DN	SWEET_LUNG_CANCER_KRAS_DN		359	0.43736896	1.6742909	0.0	0.016647004	1.0	3991	tags=24%, list=13%, signal=27%
GSE46606_IRF4_KO_VS_WT_CD40L_IL2_IL5_3DAY_STIMULATED_BCELL_UP	GSE46606_IRF4_KO_VS_WT_CD40L_IL2_IL5_3DAY_STIMULATED_BCELL_UP		176	0.46823123	1.674052	0.0	0.016691752	1.0	3777	tags=28%, list=12%, signal=32%
GSE29618_BCELL_VS_MONOCYTE_DN	GSE29618_BCELL_VS_MONOCYTE_DN		191	0.46459588	1.6739402	0.0	0.016699372	1.0	3243	tags=28%, list=11%, signal=31%
MODULE_522	MODULE_522		32	0.5814001	1.6737062	0.0029325513	0.016742934	1.0	2125	tags=31%, list=7%, signal=34%
PRC2_EZH2_UP.V1_DN	PRC2_EZH2_UP.V1_DN		160	0.4732789	1.6735886	0.0	0.016761258	1.0	3863	tags=29%, list=13%, signal=33%
PID_INTEGRIN_CS_PATHWAY	PID_INTEGRIN_CS_PATHWAY		26	0.6171356	1.673549	0.0060975607	0.016759235	1.0	2596	tags=27%, list=8%, signal=29%
NAKAMURA_ADIPOGENESIS_LATE_DN	NAKAMURA_ADIPOGENESIS_LATE_DN		30	0.6069473	1.6734459	0.018099548	0.016778713	1.0	481	tags=17%, list=2%, signal=17%
GSE36476_CTRL_VS_TSST_ACT_16H_MEMORY_CD4_TCELL_OLD_UP	GSE36476_CTRL_VS_TSST_ACT_16H_MEMORY_CD4_TCELL_OLD_UP		173	0.4608862	1.6734171	0.0	0.016776107	1.0	3139	tags=23%, list=10%, signal=25%
BIOCARTA_GPCR_PATHWAY	BIOCARTA_GPCR_PATHWAY		31	0.6065831	1.6731577	0.007440476	0.016823016	1.0	5170	tags=35%, list=17%, signal=43%
EHRLICH_ICF_SYNDROM_DN	EHRLICH_ICF_SYNDROM_DN		12	0.74774635	1.6731185	0.004893964	0.016820382	1.0	130	tags=25%, list=0%, signal=25%
CHIBA_RESPONSE_TO_TSA_DN	CHIBA_RESPONSE_TO_TSA_DN		22	0.6324064	1.6729704	0.009584664	0.016842185	1.0	4731	tags=50%, list=15%, signal=59%
GSE339_CD8POS_VS_CD4CD8DN_DC_DN	GSE339_CD8POS_VS_CD4CD8DN_DC_DN		185	0.45845202	1.6728791	0.0	0.01684369	1.0	3939	tags=28%, list=13%, signal=31%
KEGG_NOD_LIKE_RECEPTOR_SIGNALING_PATHWAY	KEGG_NOD_LIKE_RECEPTOR_SIGNALING_PATHWAY		57	0.53012335	1.6724241	0.005509642	0.016926762	1.0	2599	tags=28%, list=9%, signal=31%
BROWNE_HCMV_INFECTION_1HR_UP	BROWNE_HCMV_INFECTION_1HR_UP		52	0.5468017	1.6724048	0.0	0.016918711	1.0	1266	tags=21%, list=4%, signal=22%
PID_IL1_PATHWAY	PID_IL1_PATHWAY		33	0.58254474	1.672385	0.008498584	0.016911848	1.0	2993	tags=27%, list=10%, signal=30%
MODULE_326	MODULE_326		12	0.74986875	1.6721314	0.0032733225	0.016954917	1.0	1218	tags=25%, list=4%, signal=26%
EXTRACELLULAR_REGION_PART	EXTRACELLULAR_REGION_PART		246	0.45243776	1.6719095	0.0	0.016996719	1.0	5512	tags=29%, list=18%, signal=35%
GSE17721_POLYIC_VS_GARDIQUIMOD_1H_BMDM_DN	GSE17721_POLYIC_VS_GARDIQUIMOD_1H_BMDM_DN		184	0.45638207	1.6716546	0.0	0.017040243	1.0	3573	tags=24%, list=12%, signal=27%
GSE37301_COMMON_LYMPHOID_PROGENITOR_VS_GRAN_MONO_PROGENITOR_UP	GSE37301_COMMON_LYMPHOID_PROGENITOR_VS_GRAN_MONO_PROGENITOR_UP		172	0.46536562	1.6715629	0.0	0.01704695	1.0	3233	tags=23%, list=11%, signal=26%
PROTEIN_AMINO_ACID_DEPHOSPHORYLATION	PROTEIN_AMINO_ACID_DEPHOSPHORYLATION		57	0.5362681	1.6715527	0.0057061343	0.017038861	1.0	4360	tags=32%, list=14%, signal=37%
MODULE_226	MODULE_226		25	0.6280308	1.6714867	0.00739645	0.017042628	1.0	5155	tags=40%, list=17%, signal=48%
BEGUM_TARGETS_OF_PAX3_FOXO1_FUSION_UP	BEGUM_TARGETS_OF_PAX3_FOXO1_FUSION_UP		50	0.55320704	1.6714568	0.004373178	0.017042814	1.0	2970	tags=28%, list=10%, signal=31%
KOBAYASHI_RESPONSE_TO_ROMIDEPSIN	KOBAYASHI_RESPONSE_TO_ROMIDEPSIN		16	0.6973792	1.6714207	0.015527951	0.017044792	1.0	3964	tags=50%, list=13%, signal=57%
GSE20715_WT_VS_TLR4_KO_LUNG_UP	GSE20715_WT_VS_TLR4_KO_LUNG_UP		180	0.46432397	1.6713387	0.0	0.017043218	1.0	2912	tags=21%, list=10%, signal=23%
HOUSTIS_ROS	HOUSTIS_ROS		31	0.6002175	1.6712111	0.010159652	0.01706235	1.0	4193	tags=42%, list=14%, signal=49%
KUNINGER_IGF1_VS_PDGFB_TARGETS_DN	KUNINGER_IGF1_VS_PDGFB_TARGETS_DN		39	0.5772361	1.6711094	0.0055478504	0.017076679	1.0	1752	tags=28%, list=6%, signal=30%
CAIRO_PML_TARGETS_BOUND_BY_MYC_DN	CAIRO_PML_TARGETS_BOUND_BY_MYC_DN		13	0.71730256	1.670865	0.013937282	0.017115809	1.0	1496	tags=38%, list=5%, signal=40%
GSE360_CTRL_VS_B_MALAYI_LOW_DOSE_MAC_DN	GSE360_CTRL_VS_B_MALAYI_LOW_DOSE_MAC_DN		182	0.46104434	1.6704166	0.0	0.01719434	1.0	5208	tags=30%, list=17%, signal=36%
SIMBULAN_UV_RESPONSE_NORMAL_UP	SIMBULAN_UV_RESPONSE_NORMAL_UP		9	0.790172	1.670361	0.011513158	0.01719682	1.0	196	tags=22%, list=1%, signal=22%
V$NFKB_Q6_01	V$NFKB_Q6_01		206	0.45266446	1.6699038	0.0	0.017275902	1.0	6567	tags=40%, list=22%, signal=51%
GSE41978_ID2_KO_VS_BIM_KO_KLRG1_LOW_EFFECTOR_CD8_TCELL_UP	GSE41978_ID2_KO_VS_BIM_KO_KLRG1_LOW_EFFECTOR_CD8_TCELL_UP		183	0.46309853	1.6696941	0.0	0.017305981	1.0	3270	tags=28%, list=11%, signal=31%
TAKEDA_TARGETS_OF_NUP98_HOXA9_FUSION_8D_UP	TAKEDA_TARGETS_OF_NUP98_HOXA9_FUSION_8D_UP		125	0.4791424	1.6695837	0.0012180269	0.017322518	1.0	5637	tags=32%, list=18%, signal=39%
ST_P38_MAPK_PATHWAY	ST_P38_MAPK_PATHWAY		37	0.57021075	1.669497	0.005899705	0.017332543	1.0	3959	tags=35%, list=13%, signal=40%
GSE34156_NOD2_LIGAND_VS_TLR1_TLR2_LIGAND_6H_TREATED_MONOCYTE_UP	GSE34156_NOD2_LIGAND_VS_TLR1_TLR2_LIGAND_6H_TREATED_MONOCYTE_UP		181	0.4594989	1.6689788	0.0	0.017413648	1.0	3266	tags=25%, list=11%, signal=28%
REACTOME_PEPTIDE_LIGAND_BINDING_RECEPTORS	REACTOME_PEPTIDE_LIGAND_BINDING_RECEPTORS		96	0.48877344	1.6688578	0.0012771392	0.017425975	1.0	3174	tags=22%, list=10%, signal=24%
TIEN_INTESTINE_PROBIOTICS_6HR_UP	TIEN_INTESTINE_PROBIOTICS_6HR_UP		53	0.54692894	1.6687951	0.0069060773	0.017434755	1.0	7197	tags=58%, list=24%, signal=76%
REACTOME_PI3K_AKT_ACTIVATION	REACTOME_PI3K_AKT_ACTIVATION		35	0.57897323	1.6686847	0.0058224164	0.017444672	1.0	6311	tags=37%, list=21%, signal=47%
GSE21063_WT_VS_NFATC1_KO_3H_ANTI_IGM_STIM_BCELL_UP	GSE21063_WT_VS_NFATC1_KO_3H_ANTI_IGM_STIM_BCELL_UP		163	0.45848307	1.6684915	0.0	0.01747102	1.0	2924	tags=21%, list=10%, signal=23%
GSE17721_LPS_VS_PAM3CSK4_1H_BMDM_DN	GSE17721_LPS_VS_PAM3CSK4_1H_BMDM_DN		173	0.4627681	1.6684349	0.0	0.01747506	1.0	3251	tags=23%, list=11%, signal=26%
BHATI_G2M_ARREST_BY_2METHOXYESTRADIOL_UP	BHATI_G2M_ARREST_BY_2METHOXYESTRADIOL_UP		106	0.4932378	1.6683238	0.0	0.017483791	1.0	3780	tags=27%, list=12%, signal=31%
PID_IL27_PATHWAY	PID_IL27_PATHWAY		23	0.6430135	1.6682818	0.0122887865	0.017480785	1.0	7549	tags=61%, list=25%, signal=81%
SOUCEK_MYC_TARGETS	SOUCEK_MYC_TARGETS		6	0.87859464	1.6682483	0.0017301039	0.017477212	1.0	2599	tags=67%, list=9%, signal=73%
GSE17721_0.5H_VS_8H_CPG_BMDM_DN	GSE17721_0.5H_VS_8H_CPG_BMDM_DN		177	0.4617467	1.667844	0.0	0.017559545	1.0	3295	tags=26%, list=11%, signal=29%
CSR_EARLY_UP.V1_UP	CSR_EARLY_UP.V1_UP		150	0.46777833	1.6676809	0.0	0.017579863	1.0	3928	tags=28%, list=13%, signal=32%
SILIGAN_BOUND_BY_EWS_FLT1_FUSION	SILIGAN_BOUND_BY_EWS_FLT1_FUSION		40	0.5705765	1.66742	0.0029761905	0.017634625	1.0	3571	tags=25%, list=12%, signal=28%
MODULE_281	MODULE_281		26	0.62432605	1.6673495	0.005961252	0.017636804	1.0	5084	tags=38%, list=17%, signal=46%
PID_IL4_2PATHWAY	PID_IL4_2PATHWAY		55	0.53527814	1.6664611	0.005586592	0.017812077	1.0	2514	tags=25%, list=8%, signal=28%
GSE37319_WT_VS_RC3H1_KO_CD44LOW_CD8_TCELL_DN	GSE37319_WT_VS_RC3H1_KO_CD44LOW_CD8_TCELL_DN		112	0.48714978	1.6663792	0.0024539877	0.017822301	1.0	2828	tags=21%, list=9%, signal=23%
COATES_MACROPHAGE_M1_VS_M2_DN	COATES_MACROPHAGE_M1_VS_M2_DN		64	0.5216131	1.665623	0.00405954	0.017982097	1.0	3956	tags=27%, list=13%, signal=30%
STAMBOLSKY_TARGETS_OF_MUTATED_TP53_UP	STAMBOLSKY_TARGETS_OF_MUTATED_TP53_UP		43	0.5606043	1.6649437	0.008708273	0.018106313	1.0	5549	tags=37%, list=18%, signal=45%
JOHANSSON_BRAIN_CANCER_EARLY_VS_LATE_UP	JOHANSSON_BRAIN_CANCER_EARLY_VS_LATE_UP		7	0.8508736	1.6645713	0.005235602	0.018171564	1.0	132	tags=29%, list=0%, signal=29%
DANG_MYC_TARGETS_DN	DANG_MYC_TARGETS_DN		29	0.6106581	1.6645099	0.00887574	0.018172812	1.0	4301	tags=38%, list=14%, signal=44%
SENESE_HDAC1_TARGETS_DN	SENESE_HDAC1_TARGETS_DN		204	0.45155555	1.6639185	0.0	0.018286685	1.0	3743	tags=25%, list=12%, signal=29%
BERENJENO_ROCK_SIGNALING_NOT_VIA_RHOA_UP	BERENJENO_ROCK_SIGNALING_NOT_VIA_RHOA_UP		20	0.6581282	1.6638399	0.0063897762	0.018292535	1.0	2068	tags=20%, list=7%, signal=21%
CHIARADONNA_NEOPLASTIC_TRANSFORMATION_CDC25_DN	CHIARADONNA_NEOPLASTIC_TRANSFORMATION_CDC25_DN		139	0.46920535	1.6637717	0.0	0.018297771	1.0	5207	tags=32%, list=17%, signal=39%
V$ATF4_Q2	V$ATF4_Q2		232	0.44903052	1.663572	0.0	0.018332588	1.0	2638	tags=19%, list=9%, signal=21%
GSE360_CTRL_VS_B_MALAYI_HIGH_DOSE_MAC_DN	GSE360_CTRL_VS_B_MALAYI_HIGH_DOSE_MAC_DN		182	0.46437937	1.6635264	0.0	0.018329687	1.0	5014	tags=31%, list=16%, signal=37%
TOMIDA_METASTASIS_DN	TOMIDA_METASTASIS_DN		16	0.69134086	1.6634642	0.007974481	0.018330254	1.0	2341	tags=63%, list=8%, signal=68%
PID_IL6_7_PATHWAY	PID_IL6_7_PATHWAY		44	0.54520184	1.6632894	0.0028129395	0.018352838	1.0	2955	tags=30%, list=10%, signal=33%
GNF2_UBE2I	GNF2_UBE2I		43	0.55937374	1.6632564	0.00433526	0.018348215	1.0	8221	tags=60%, list=27%, signal=83%
JOHANSSON_BRAIN_CANCER_EARLY_VS_LATE_DN	JOHANSSON_BRAIN_CANCER_EARLY_VS_LATE_DN		39	0.57046044	1.6630149	0.005839416	0.018390382	1.0	2294	tags=28%, list=8%, signal=30%
MILI_PSEUDOPODIA_CHEMOTAXIS_DN	MILI_PSEUDOPODIA_CHEMOTAXIS_DN		426	0.43439513	1.6630075	0.0	0.018381115	1.0	5436	tags=32%, list=18%, signal=38%
PENG_LEUCINE_DEPRIVATION_UP	PENG_LEUCINE_DEPRIVATION_UP		128	0.48255807	1.6629832	0.0	0.018373005	1.0	2706	tags=27%, list=9%, signal=29%
ENZYME_LINKED_RECEPTOR_PROTEIN_SIGNALING_PATHWAY	ENZYME_LINKED_RECEPTOR_PROTEIN_SIGNALING_PATHWAY		119	0.48476243	1.6627083	0.0	0.018419687	1.0	3160	tags=22%, list=10%, signal=24%
RIZ_ERYTHROID_DIFFERENTIATION_HEMGN	RIZ_ERYTHROID_DIFFERENTIATION_HEMGN		24	0.6333561	1.66266	0.008941878	0.01841964	1.0	4014	tags=38%, list=13%, signal=43%
GSE6269_HEALTHY_VS_E_COLI_INF_PBMC_DN	GSE6269_HEALTHY_VS_E_COLI_INF_PBMC_DN		135	0.47488335	1.6626277	0.0	0.018416144	1.0	5474	tags=37%, list=18%, signal=45%
ZHONG_SECRETOME_OF_LUNG_CANCER_AND_ENDOTHELIUM	ZHONG_SECRETOME_OF_LUNG_CANCER_AND_ENDOTHELIUM		59	0.52510333	1.6623517	0.0054719565	0.018478306	1.0	7778	tags=44%, list=25%, signal=59%
SHAFFER_IRF4_TARGETS_IN_MYELOMA_VS_MATURE_B_LYMPHOCYTE	SHAFFER_IRF4_TARGETS_IN_MYELOMA_VS_MATURE_B_LYMPHOCYTE		99	0.49869436	1.6622778	0.0	0.018484566	1.0	2723	tags=26%, list=9%, signal=29%
GSE7348_UNSTIM_VS_TOLERIZED_AND_LPS_STIM_MACROPHAGE_DN	GSE7348_UNSTIM_VS_TOLERIZED_AND_LPS_STIM_MACROPHAGE_DN		145	0.46216702	1.66199	0.0011961722	0.018537393	1.0	3463	tags=27%, list=11%, signal=30%
NABA_ECM_REGULATORS	NABA_ECM_REGULATORS		172	0.46319982	1.6612766	0.0	0.01868044	1.0	6106	tags=34%, list=20%, signal=43%
GSE28726_NAIVE_VS_ACTIVATED_NKTCELL_DN	GSE28726_NAIVE_VS_ACTIVATED_NKTCELL_DN		188	0.4563192	1.6611428	0.0	0.01870552	1.0	3946	tags=27%, list=13%, signal=30%
REGULATION_OF_GROWTH	REGULATION_OF_GROWTH		55	0.53430706	1.6608721	0.002728513	0.018751796	1.0	4132	tags=31%, list=14%, signal=36%
GSE29618_BCELL_VS_MONOCYTE_DAY7_FLU_VACCINE_DN	GSE29618_BCELL_VS_MONOCYTE_DAY7_FLU_VACCINE_DN		192	0.46039864	1.6608196	0.0	0.018749831	1.0	4337	tags=31%, list=14%, signal=36%
GSE1432_6H_VS_24H_IFNG_MICROGLIA_UP	GSE1432_6H_VS_24H_IFNG_MICROGLIA_UP		188	0.4583844	1.6607051	0.0	0.018759936	1.0	3735	tags=26%, list=12%, signal=30%
WANG_BARRETTS_ESOPHAGUS_AND_ESOPHAGUS_CANCER_DN	WANG_BARRETTS_ESOPHAGUS_AND_ESOPHAGUS_CANCER_DN		27	0.6130652	1.6606482	0.010574019	0.018763123	1.0	5141	tags=44%, list=17%, signal=53%
GSE21063_CTRL_VS_ANTI_IGM_STIM_BCELL_NFATC1_KO_3H_DN	GSE21063_CTRL_VS_ANTI_IGM_STIM_BCELL_NFATC1_KO_3H_DN		173	0.46137998	1.6601691	0.0	0.018859124	1.0	2074	tags=20%, list=7%, signal=21%
BIOCARTA_UCALPAIN_PATHWAY	BIOCARTA_UCALPAIN_PATHWAY		18	0.66202205	1.6601564	0.015948962	0.018848512	1.0	6434	tags=44%, list=21%, signal=56%
YAO_TEMPORAL_RESPONSE_TO_PROGESTERONE_CLUSTER_16	YAO_TEMPORAL_RESPONSE_TO_PROGESTERONE_CLUSTER_16		66	0.5225214	1.6599791	0.001344086	0.01889451	1.0	4839	tags=30%, list=16%, signal=36%
GSE14415_INDUCED_VS_NATURAL_TREG_UP	GSE14415_INDUCED_VS_NATURAL_TREG_UP		138	0.47057444	1.6597916	0.0	0.018918205	1.0	3643	tags=26%, list=12%, signal=29%
GSE2405_0H_VS_24H_A_PHAGOCYTOPHILUM_STIM_NEUTROPHIL_UP	GSE2405_0H_VS_24H_A_PHAGOCYTOPHILUM_STIM_NEUTROPHIL_UP		190	0.46146053	1.6595709	0.0	0.018961893	1.0	7505	tags=55%, list=25%, signal=73%
GSE35685_CD34POS_CD38NEG_VS_CD34POS_CD10NEG_CD62LPOS_BONE_MARROW_UP	GSE35685_CD34POS_CD38NEG_VS_CD34POS_CD10NEG_CD62LPOS_BONE_MARROW_UP		192	0.4536112	1.6594849	0.0	0.018967792	1.0	5522	tags=30%, list=18%, signal=36%
GSE27291_0H_VS_7D_STIM_GAMMADELTA_TCELL_DN	GSE27291_0H_VS_7D_STIM_GAMMADELTA_TCELL_DN		176	0.46732414	1.659296	0.0	0.019005088	1.0	4445	tags=31%, list=15%, signal=36%
GSE19401_UNSTIM_VS_PAM2CSK4_STIM_FOLLICULAR_DC_DN	GSE19401_UNSTIM_VS_PAM2CSK4_STIM_FOLLICULAR_DC_DN		186	0.45804206	1.6590537	0.0	0.01904806	1.0	4930	tags=29%, list=16%, signal=34%
GSE21063_CTRL_VS_ANTI_IGM_STIM_BCELL_NFATC1_KO_16H_UP	GSE21063_CTRL_VS_ANTI_IGM_STIM_BCELL_NFATC1_KO_16H_UP		165	0.4637649	1.6589773	0.0011918951	0.01905222	1.0	4158	tags=27%, list=14%, signal=31%
PID_AVB3_INTEGRIN_PATHWAY	PID_AVB3_INTEGRIN_PATHWAY		73	0.52027744	1.6589106	0.0026455026	0.019060947	1.0	6426	tags=44%, list=21%, signal=55%
V$FREAC2_01	V$FREAC2_01		208	0.4542524	1.6588888	0.0	0.019055974	1.0	6311	tags=38%, list=21%, signal=48%
PID_RET_PATHWAY	PID_RET_PATHWAY		38	0.57570773	1.6587745	0.012158055	0.01906353	1.0	6302	tags=42%, list=21%, signal=53%
GSE43863_DAY6_EFF_VS_DAY150_MEM_TH1_CD4_TCELL_DN	GSE43863_DAY6_EFF_VS_DAY150_MEM_TH1_CD4_TCELL_DN		176	0.45937982	1.6585978	0.0	0.019084185	1.0	4368	tags=31%, list=14%, signal=36%
GSE17721_0.5H_VS_8H_POLYIC_BMDM_DN	GSE17721_0.5H_VS_8H_POLYIC_BMDM_DN		183	0.4558657	1.6583862	0.0	0.019117907	1.0	4925	tags=31%, list=16%, signal=37%
SEMBA_FHIT_TARGETS_UP	SEMBA_FHIT_TARGETS_UP		11	0.7651701	1.658314	0.0033167496	0.019124255	1.0	4641	tags=73%, list=15%, signal=86%
GCM_APEX1	GCM_APEX1		113	0.48063642	1.6583099	0.003699137	0.01911357	1.0	9598	tags=62%, list=31%, signal=90%
BIOCARTA_NFAT_PATHWAY	BIOCARTA_NFAT_PATHWAY		48	0.55116355	1.6577828	0.0028860029	0.019221468	1.0	5170	tags=38%, list=17%, signal=45%
PID_IL12_STAT4_PATHWAY	PID_IL12_STAT4_PATHWAY		28	0.60595447	1.6576715	0.008595988	0.019232268	1.0	4482	tags=43%, list=15%, signal=50%
GSE39820_TGFBETA1_IL6_VS_TGFBETA1_IL6_IL23A_TREATED_CD4_TCELL_UP	GSE39820_TGFBETA1_IL6_VS_TGFBETA1_IL6_IL23A_TREATED_CD4_TCELL_UP		191	0.45918047	1.6574609	0.0	0.019265175	1.0	4579	tags=30%, list=15%, signal=35%
MARTORIATI_MDM4_TARGETS_NEUROEPITHELIUM_UP	MARTORIATI_MDM4_TARGETS_NEUROEPITHELIUM_UP		157	0.46884075	1.6571834	0.0012077295	0.019313943	1.0	5679	tags=34%, list=19%, signal=42%
P53_DN.V1_UP	P53_DN.V1_UP		154	0.46528947	1.6571515	0.0	0.01930999	1.0	3406	tags=23%, list=11%, signal=25%
PID_P38_ALPHA_BETA_DOWNSTREAM_PATHWAY	PID_P38_ALPHA_BETA_DOWNSTREAM_PATHWAY		36	0.58303237	1.6571392	0.008571428	0.019300366	1.0	3649	tags=36%, list=12%, signal=41%
ALONSO_METASTASIS_EMT_UP	ALONSO_METASTASIS_EMT_UP		31	0.6094451	1.6569637	0.006024096	0.019337183	1.0	2876	tags=32%, list=9%, signal=36%
MOREAUX_B_LYMPHOCYTE_MATURATION_BY_TACI_UP	MOREAUX_B_LYMPHOCYTE_MATURATION_BY_TACI_UP		71	0.5147297	1.6568807	0.0027137042	0.019342808	1.0	4914	tags=30%, list=16%, signal=35%
KEGG_ECM_RECEPTOR_INTERACTION	KEGG_ECM_RECEPTOR_INTERACTION		77	0.5088039	1.6568776	0.0025773195	0.019332055	1.0	2694	tags=26%, list=9%, signal=28%
HALLMARK_HEDGEHOG_SIGNALING	HALLMARK_HEDGEHOG_SIGNALING		31	0.5952419	1.6565757	0.0044182623	0.019398717	1.0	5804	tags=48%, list=19%, signal=60%
MODULE_300	MODULE_300		31	0.5898294	1.6565539	0.0029761905	0.019390196	1.0	1497	tags=29%, list=5%, signal=30%
ATTCTTT,MIR-186	ATTCTTT,MIR-186		239	0.44683108	1.6565294	0.0	0.019386753	1.0	7870	tags=44%, list=26%, signal=59%
PLASARI_TGFB1_SIGNALING_VIA_NFIC_1HR_UP	PLASARI_TGFB1_SIGNALING_VIA_NFIC_1HR_UP		29	0.5992826	1.6564723	0.010071943	0.019386152	1.0	3497	tags=45%, list=11%, signal=51%
GSE26727_WT_VS_KLF2_KO_LPS_STIM_MACROPHAGE_DN	GSE26727_WT_VS_KLF2_KO_LPS_STIM_MACROPHAGE_DN		191	0.45839998	1.6558255	0.0	0.019525766	1.0	5539	tags=35%, list=18%, signal=43%
GSE43955_1H_VS_10H_ACT_CD4_TCELL_WITH_TGFB_IL6_DN	GSE43955_1H_VS_10H_ACT_CD4_TCELL_WITH_TGFB_IL6_DN		177	0.46112674	1.6556876	0.0	0.01955092	1.0	4275	tags=27%, list=14%, signal=31%
FARMER_BREAST_CANCER_CLUSTER_7	FARMER_BREAST_CANCER_CLUSTER_7		18	0.66747504	1.6556809	0.011075949	0.019539526	1.0	8798	tags=72%, list=29%, signal=101%
GSE37605_FOXP3_FUSION_GFP_VS_IRES_GFP_TREG_C57BL6_DN	GSE37605_FOXP3_FUSION_GFP_VS_IRES_GFP_TREG_C57BL6_DN		155	0.4627837	1.6555014	0.0	0.019569201	1.0	4097	tags=28%, list=13%, signal=33%
GSE23321_CENTRAL_MEMORY_VS_NAIVE_CD8_TCELL_UP	GSE23321_CENTRAL_MEMORY_VS_NAIVE_CD8_TCELL_UP		181	0.4584784	1.655414	0.0	0.019578619	1.0	2173	tags=20%, list=7%, signal=22%
V$AP1_Q4_01	V$AP1_Q4_01		215	0.44973814	1.6553597	0.0	0.019581275	1.0	4618	tags=31%, list=15%, signal=36%
SMALL_CONJUGATING_PROTEIN_LIGASE_ACTIVITY	SMALL_CONJUGATING_PROTEIN_LIGASE_ACTIVITY		51	0.53811437	1.6552334	0.005738881	0.019595724	1.0	8392	tags=51%, list=27%, signal=70%
MODULE_79	MODULE_79		86	0.50876707	1.6549476	0.0012903226	0.019650485	1.0	4543	tags=37%, list=15%, signal=44%
HASLINGER_B_CLL_WITH_6Q21_DELETION	HASLINGER_B_CLL_WITH_6Q21_DELETION		18	0.6570682	1.6547387	0.009630819	0.01968109	1.0	3756	tags=44%, list=12%, signal=51%
BIOCARTA_CYTOKINE_PATHWAY	BIOCARTA_CYTOKINE_PATHWAY		14	0.70796275	1.6543465	0.010016695	0.019756526	1.0	873	tags=21%, list=3%, signal=22%
HINATA_NFKB_TARGETS_KERATINOCYTE_DN	HINATA_NFKB_TARGETS_KERATINOCYTE_DN		20	0.6508909	1.6541319	0.0078125	0.019797672	1.0	4042	tags=35%, list=13%, signal=40%
KRAS.600.LUNG.BREAST_UP.V1_UP	KRAS.600.LUNG.BREAST_UP.V1_UP		192	0.45288086	1.6539662	0.0	0.019829316	1.0	2504	tags=19%, list=8%, signal=21%
MODULE_94	MODULE_94		311	0.43976742	1.6539496	0.0	0.019821186	1.0	3782	tags=22%, list=12%, signal=24%
UBIQUITIN_PROTEIN_LIGASE_ACTIVITY	UBIQUITIN_PROTEIN_LIGASE_ACTIVITY		49	0.5431504	1.6539437	0.0027063598	0.019810267	1.0	8392	tags=51%, list=27%, signal=70%
GSE9006_HEALTHY_VS_TYPE_1_DIABETES_PBMC_1MONTH_POST_DX_UP	GSE9006_HEALTHY_VS_TYPE_1_DIABETES_PBMC_1MONTH_POST_DX_UP		188	0.4549906	1.6539025	0.0	0.019807182	1.0	8522	tags=45%, list=28%, signal=62%
GSE39820_IL1B_IL6_VS_IL1B_IL6_IL23A_TREATED_CD4_TCELL_DN	GSE39820_IL1B_IL6_VS_IL1B_IL6_IL23A_TREATED_CD4_TCELL_DN		156	0.46186262	1.6536622	0.0	0.019848257	1.0	2483	tags=22%, list=8%, signal=24%
WANG_RECURRENT_LIVER_CANCER_DN	WANG_RECURRENT_LIVER_CANCER_DN		15	0.69636124	1.653618	0.00837521	0.019842923	1.0	3696	tags=47%, list=12%, signal=53%
REACTOME_SEMA3A_PAK_DEPENDENT_AXON_REPULSION	REACTOME_SEMA3A_PAK_DEPENDENT_AXON_REPULSION		14	0.69432384	1.6533862	0.0080515295	0.01988834	1.0	5325	tags=64%, list=17%, signal=78%
GSE43955_TH0_VS_TGFB_IL6_TH17_ACT_CD4_TCELL_30H_DN	GSE43955_TH0_VS_TGFB_IL6_TH17_ACT_CD4_TCELL_30H_DN		177	0.4540193	1.6532716	0.0011668612	0.019899165	1.0	2924	tags=23%, list=10%, signal=25%
GSE37416_CTRL_VS_3H_F_TULARENSIS_LVS_NEUTROPHIL_DN	GSE37416_CTRL_VS_3H_F_TULARENSIS_LVS_NEUTROPHIL_DN		165	0.4572304	1.6530821	0.0011792453	0.0199317	1.0	5939	tags=36%, list=19%, signal=44%
TTTGTAG,MIR-520D	TTTGTAG,MIR-520D		296	0.4373876	1.652824	0.0	0.019983087	1.0	4741	tags=28%, list=16%, signal=32%
ANATOMICAL_STRUCTURE_FORMATION	ANATOMICAL_STRUCTURE_FORMATION		50	0.5412292	1.6528215	0.0041841003	0.019972129	1.0	6155	tags=34%, list=20%, signal=43%
KENNY_CTNNB1_TARGETS_DN	KENNY_CTNNB1_TARGETS_DN		47	0.5481801	1.6525689	0.0041958042	0.020028444	1.0	8278	tags=49%, list=27%, signal=67%
WORSCHECH_TUMOR_REJECTION_UP	WORSCHECH_TUMOR_REJECTION_UP		44	0.5614395	1.6524824	0.0043668123	0.020040274	1.0	1900	tags=23%, list=6%, signal=24%
GTTATAT,MIR-410	GTTATAT,MIR-410		81	0.49647656	1.652376	0.0012919897	0.020063723	1.0	6337	tags=40%, list=21%, signal=50%
PHOSPHOPROTEIN_PHOSPHATASE_ACTIVITY	PHOSPHOPROTEIN_PHOSPHATASE_ACTIVITY		74	0.51216644	1.6517959	0.0	0.020193132	1.0	3054	tags=20%, list=10%, signal=22%
REACTOME_BIOLOGICAL_OXIDATIONS	REACTOME_BIOLOGICAL_OXIDATIONS		90	0.5033146	1.6515551	0.0012738854	0.020240312	1.0	2134	tags=16%, list=7%, signal=17%
GSE25123_WT_VS_PPARG_KO_MACROPHAGE_IL4_STIM_DN	GSE25123_WT_VS_PPARG_KO_MACROPHAGE_IL4_STIM_DN		182	0.4564616	1.6514044	0.0011668612	0.02025863	1.0	2892	tags=24%, list=9%, signal=26%
GSE43863_DAY6_EFF_VS_DAY150_MEM_LY6C_INT_CXCR5POS_CD4_TCELL_UP	GSE43863_DAY6_EFF_VS_DAY150_MEM_LY6C_INT_CXCR5POS_CD4_TCELL_UP		181	0.45708066	1.6513369	0.0	0.020259732	1.0	3236	tags=25%, list=11%, signal=28%
PID_PDGFRA_PATHWAY	PID_PDGFRA_PATHWAY		21	0.6413988	1.6513187	0.0096	0.020251976	1.0	272	tags=14%, list=1%, signal=14%
WANG_LSD1_TARGETS_DN	WANG_LSD1_TARGETS_DN		28	0.6030522	1.6512399	0.014858841	0.020256959	1.0	4622	tags=32%, list=15%, signal=38%
GSE32986_GMCSF_AND_CURDLAN_LOWDOSE_VS_GMCSF_AND_CURDLAN_HIGHDOSE_STIM_DC_DN	GSE32986_GMCSF_AND_CURDLAN_LOWDOSE_VS_GMCSF_AND_CURDLAN_HIGHDOSE_STIM_DC_DN		137	0.46990773	1.6511595	0.0	0.020271368	1.0	4727	tags=29%, list=15%, signal=34%
ST_ERK1_ERK2_MAPK_PATHWAY	ST_ERK1_ERK2_MAPK_PATHWAY		31	0.59057176	1.6509248	0.0072780205	0.02030894	1.0	4343	tags=39%, list=14%, signal=45%
CHEMELLO_SOLEUS_VS_EDL_MYOFIBERS_UP	CHEMELLO_SOLEUS_VS_EDL_MYOFIBERS_UP		27	0.60516995	1.6506242	0.013473053	0.020370258	1.0	3104	tags=22%, list=10%, signal=25%
V$NFAT_Q4_01	V$NFAT_Q4_01		220	0.45118353	1.6506102	0.0	0.020361913	1.0	3635	tags=27%, list=12%, signal=31%
REACTOME_TELOMERE_MAINTENANCE	REACTOME_TELOMERE_MAINTENANCE		67	0.52146477	1.6502956	0.0027210885	0.020431397	1.0	3756	tags=34%, list=12%, signal=39%
KYNG_ENVIRONMENTAL_STRESS_RESPONSE_UP	KYNG_ENVIRONMENTAL_STRESS_RESPONSE_UP		49	0.54444814	1.6500642	0.015736766	0.020485949	1.0	5321	tags=37%, list=17%, signal=44%
LA_MEN1_TARGETS	LA_MEN1_TARGETS		20	0.6430823	1.6499786	0.022544283	0.020496858	1.0	1557	tags=30%, list=5%, signal=32%
PDGF_UP.V1_DN	PDGF_UP.V1_DN		98	0.49038243	1.6498079	0.0012515645	0.020523177	1.0	3729	tags=23%, list=12%, signal=27%
MATZUK_POST-IMPLANTATION_AND_POST-PARTUM	MATZUK_POST-IMPLANTATION_AND_POST-PARTUM		11	0.7517625	1.6494373	0.008503402	0.02060558	1.0	1686	tags=27%, list=6%, signal=29%
V$ATF_01	V$ATF_01		223	0.4457115	1.649432	0.0	0.020596037	1.0	2110	tags=17%, list=7%, signal=19%
REACTOME_TRIF_MEDIATED_TLR3_SIGNALING	REACTOME_TRIF_MEDIATED_TLR3_SIGNALING		70	0.51412266	1.6493654	0.001285347	0.020598613	1.0	2243	tags=26%, list=7%, signal=28%
INFLAMMATORY_RESPONSE	INFLAMMATORY_RESPONSE		113	0.48789957	1.6492846	0.0012135922	0.020603897	1.0	3504	tags=27%, list=11%, signal=31%
MARTORIATI_MDM4_TARGETS_FETAL_LIVER_UP	MARTORIATI_MDM4_TARGETS_FETAL_LIVER_UP		199	0.4534081	1.6490455	0.0	0.02065312	1.0	5658	tags=34%, list=19%, signal=42%
PID_FOXO_PATHWAY	PID_FOXO_PATHWAY		48	0.5404831	1.6488934	0.0055710305	0.020677049	1.0	5215	tags=46%, list=17%, signal=55%
YANG_BREAST_CANCER_ESR1_BULK_UP	YANG_BREAST_CANCER_ESR1_BULK_UP		24	0.62768894	1.6487334	0.00777605	0.02069878	1.0	5480	tags=50%, list=18%, signal=61%
KIM_LRRC3B_TARGETS	KIM_LRRC3B_TARGETS		29	0.5950665	1.6486082	0.010852713	0.020714978	1.0	9081	tags=69%, list=30%, signal=98%
GSE37301_MULTIPOTENT_PROGENITOR_VS_PRO_BCELL_DN	GSE37301_MULTIPOTENT_PROGENITOR_VS_PRO_BCELL_DN		166	0.46323484	1.6485188	0.0	0.020726224	1.0	3041	tags=22%, list=10%, signal=24%
GSE37301_MULTIPOTENT_PROGENITOR_VS_RAG2_KO_NK_CELL_DN	GSE37301_MULTIPOTENT_PROGENITOR_VS_RAG2_KO_NK_CELL_DN		185	0.45303288	1.6484407	0.0022675737	0.020729223	1.0	2934	tags=19%, list=10%, signal=21%
CAIRO_LIVER_DEVELOPMENT_UP	CAIRO_LIVER_DEVELOPMENT_UP		136	0.47183126	1.6483134	0.0	0.020749772	1.0	3939	tags=24%, list=13%, signal=28%
BROWNE_HCMV_INFECTION_16HR_DN	BROWNE_HCMV_INFECTION_16HR_DN		73	0.5150642	1.6482581	0.0026631157	0.020755539	1.0	4210	tags=36%, list=14%, signal=41%
NEGATIVE_REGULATION_OF_GROWTH	NEGATIVE_REGULATION_OF_GROWTH		38	0.5756579	1.6480012	0.010028653	0.020812158	1.0	4132	tags=34%, list=14%, signal=40%
BOYAULT_LIVER_CANCER_SUBCLASS_G56_DN	BOYAULT_LIVER_CANCER_SUBCLASS_G56_DN		14	0.70262134	1.647974	0.0130293155	0.020806385	1.0	321	tags=29%, list=1%, signal=29%
GSE28449_WT_VS_LRF_KO_GERMINAL_CENTER_BCELL_UP	GSE28449_WT_VS_LRF_KO_GERMINAL_CENTER_BCELL_UP		157	0.45749387	1.6474956	0.0011848342	0.020913715	1.0	3259	tags=25%, list=11%, signal=28%
TGAYRTCA_V$ATF3_Q6	TGAYRTCA_V$ATF3_Q6		442	0.4279968	1.647185	0.0	0.020977765	1.0	4449	tags=24%, list=15%, signal=28%
NEGATIVE_REGULATION_OF_CELL_PROLIFERATION	NEGATIVE_REGULATION_OF_CELL_PROLIFERATION		132	0.4757678	1.6471766	0.0024539877	0.020968096	1.0	2536	tags=20%, list=8%, signal=21%
MODULE_115	MODULE_115		26	0.6079429	1.6468941	0.017621145	0.0210347	1.0	9535	tags=69%, list=31%, signal=101%
SMITH_TERT_TARGETS_UP	SMITH_TERT_TARGETS_UP		139	0.46925086	1.6467503	0.0	0.021060968	1.0	4410	tags=26%, list=14%, signal=30%
GSE7831_1H_VS_4H_INFLUENZA_STIM_PDC_UP	GSE7831_1H_VS_4H_INFLUENZA_STIM_PDC_UP		178	0.4561863	1.6464009	0.0	0.021130214	1.0	3173	tags=23%, list=10%, signal=26%
REACTOME_SIGNALING_BY_ERBB2	REACTOME_SIGNALING_BY_ERBB2		93	0.49591485	1.6462204	0.0024783148	0.021161884	1.0	6394	tags=35%, list=21%, signal=45%
TAKEDA_TARGETS_OF_NUP98_HOXA9_FUSION_8D_DN	TAKEDA_TARGETS_OF_NUP98_HOXA9_FUSION_8D_DN		166	0.46246582	1.6461453	0.0	0.02117117	1.0	2863	tags=25%, list=9%, signal=27%
GSE21360_NAIVE_VS_PRIMARY_MEMORY_CD8_TCELL_DN	GSE21360_NAIVE_VS_PRIMARY_MEMORY_CD8_TCELL_DN		170	0.46225783	1.6458358	0.0011806375	0.021241276	1.0	2929	tags=26%, list=10%, signal=28%
SHIPP_DLBCL_CURED_VS_FATAL_UP	SHIPP_DLBCL_CURED_VS_FATAL_UP		32	0.5764585	1.6455636	0.0113154175	0.021297785	1.0	5124	tags=41%, list=17%, signal=49%
REACTOME_CHOLESTEROL_BIOSYNTHESIS	REACTOME_CHOLESTEROL_BIOSYNTHESIS		20	0.64300936	1.6455545	0.00618238	0.021289065	1.0	3057	tags=40%, list=10%, signal=44%
ACID_AMINO_ACID_LIGASE_ACTIVITY	ACID_AMINO_ACID_LIGASE_ACTIVITY		57	0.52189124	1.6455477	0.0054347827	0.021279814	1.0	8392	tags=47%, list=27%, signal=65%
MODULE_241	MODULE_241		60	0.527863	1.6453995	0.008241759	0.021306895	1.0	3174	tags=27%, list=10%, signal=30%
V$FREAC4_01	V$FREAC4_01		119	0.4865735	1.6451831	0.0012121212	0.021349153	1.0	6311	tags=44%, list=21%, signal=55%
SENESE_HDAC1_AND_HDAC2_TARGETS_DN	SENESE_HDAC1_AND_HDAC2_TARGETS_DN		182	0.4559882	1.6451212	0.0	0.02135235	1.0	3995	tags=27%, list=13%, signal=31%
PID_INTEGRIN_A9B1_PATHWAY	PID_INTEGRIN_A9B1_PATHWAY		18	0.6858291	1.6450766	0.0128	0.021349574	1.0	2694	tags=50%, list=9%, signal=55%
GSE7852_TREG_VS_TCONV_FAT_UP	GSE7852_TREG_VS_TCONV_FAT_UP		186	0.45624638	1.6447822	0.0	0.02140366	1.0	3144	tags=24%, list=10%, signal=27%
GSE24574_BCL6_HIGH_TFH_VS_NAIVE_CD4_TCELL_DN	GSE24574_BCL6_HIGH_TFH_VS_NAIVE_CD4_TCELL_DN		193	0.4485253	1.6446955	0.0	0.021404644	1.0	7633	tags=47%, list=25%, signal=62%
GNF2_SERPINB5	GNF2_SERPINB5		18	0.64969265	1.6441083	0.00931677	0.021530034	1.0	4505	tags=44%, list=15%, signal=52%
MYLLYKANGAS_AMPLIFICATION_HOT_SPOT_17	MYLLYKANGAS_AMPLIFICATION_HOT_SPOT_17		17	0.66967934	1.6439302	0.015822785	0.021553088	1.0	2136	tags=29%, list=7%, signal=32%
GSE26030_TH1_VS_TH17_DAY15_POST_POLARIZATION_UP	GSE26030_TH1_VS_TH17_DAY15_POST_POLARIZATION_UP		172	0.45860463	1.6435494	0.0011961722	0.02163175	1.0	6139	tags=37%, list=20%, signal=46%
GSE43955_1H_VS_60H_ACT_CD4_TCELL_UP	GSE43955_1H_VS_60H_ACT_CD4_TCELL_UP		182	0.45294437	1.643494	0.0011560693	0.021639647	1.0	3391	tags=23%, list=11%, signal=26%
PDGF_ERK_DN.V1_DN	PDGF_ERK_DN.V1_DN		136	0.46903098	1.6431421	0.0012150669	0.021706335	1.0	2493	tags=21%, list=8%, signal=23%
MODULE_148	MODULE_148		12	0.7331077	1.6431068	0.017006803	0.021701753	1.0	1218	tags=25%, list=4%, signal=26%
GSE24634_TEFF_VS_TCONV_DAY7_IN_CULTURE_DN	GSE24634_TEFF_VS_TCONV_DAY7_IN_CULTURE_DN		184	0.45825365	1.643064	0.0	0.021699866	1.0	3654	tags=28%, list=12%, signal=31%
MODULE_174	MODULE_174		78	0.50227547	1.642858	0.0040	0.021729253	1.0	3174	tags=27%, list=10%, signal=30%
CORRADETTI_MTOR_PATHWAY_REGULATORS_DN	CORRADETTI_MTOR_PATHWAY_REGULATORS_DN		6	0.862402	1.6428437	0.007017544	0.021719815	1.0	2293	tags=33%, list=8%, signal=36%
LU_IL4_SIGNALING	LU_IL4_SIGNALING		86	0.49475875	1.6427076	0.0012870013	0.021741591	1.0	2671	tags=29%, list=9%, signal=32%
RUTELLA_RESPONSE_TO_HGF_VS_CSF2RB_AND_IL4_DN	RUTELLA_RESPONSE_TO_HGF_VS_CSF2RB_AND_IL4_DN		228	0.44298193	1.6425499	0.0	0.021767654	1.0	5110	tags=33%, list=17%, signal=40%
GSE19923_WT_VS_HEB_KO_DP_THYMOCYTE_UP	GSE19923_WT_VS_HEB_KO_DP_THYMOCYTE_UP		169	0.45740613	1.6425031	0.002386635	0.021768954	1.0	3092	tags=21%, list=10%, signal=23%
ZHAN_V2_LATE_DIFFERENTIATION_GENES	ZHAN_V2_LATE_DIFFERENTIATION_GENES		43	0.5535335	1.6423618	0.007163324	0.021794427	1.0	3781	tags=37%, list=12%, signal=42%
V$AP1_Q2	V$AP1_Q2		228	0.4460072	1.6423067	0.0	0.021803778	1.0	5268	tags=30%, list=17%, signal=36%
GSE21360_TERTIARY_VS_QUATERNARY_MEMORY_CD8_TCELL_DN	GSE21360_TERTIARY_VS_QUATERNARY_MEMORY_CD8_TCELL_DN		161	0.45857173	1.6422665	0.0	0.021801325	1.0	2895	tags=28%, list=9%, signal=31%
KATSANOU_ELAVL1_TARGETS_UP	KATSANOU_ELAVL1_TARGETS_UP		132	0.47244635	1.642145	0.0	0.021817092	1.0	2030	tags=18%, list=7%, signal=19%
WANG_RESPONSE_TO_PACLITAXEL_VIA_MAPK8_UP	WANG_RESPONSE_TO_PACLITAXEL_VIA_MAPK8_UP		11	0.7465717	1.6420834	0.004950495	0.0218189	1.0	4505	tags=73%, list=15%, signal=85%
GSE6259_BCELL_VS_CD8_TCELL_UP	GSE6259_BCELL_VS_CD8_TCELL_UP		171	0.46017018	1.6418432	0.0	0.02186945	1.0	2243	tags=20%, list=7%, signal=22%
CTACTGT,MIR-199A	CTACTGT,MIR-199A		166	0.458821	1.6416464	0.0	0.021903375	1.0	5268	tags=33%, list=17%, signal=39%
V$HNF3ALPHA_Q6	V$HNF3ALPHA_Q6		176	0.45700437	1.6414688	0.0	0.021927064	1.0	3649	tags=25%, list=12%, signal=28%
CHR7P12	CHR7P12		14	0.69310504	1.6412381	0.016638935	0.021976894	1.0	3997	tags=43%, list=13%, signal=49%
WANG_TUMOR_INVASIVENESS_DN	WANG_TUMOR_INVASIVENESS_DN		200	0.45242998	1.6406037	0.0	0.022142196	1.0	6331	tags=36%, list=21%, signal=44%
V$RSRFC4_Q2	V$RSRFC4_Q2		185	0.44937834	1.6403662	0.0	0.022186019	1.0	5264	tags=32%, list=17%, signal=39%
GSE21033_CTRL_VS_POLYIC_STIM_DC_1H_UP	GSE21033_CTRL_VS_POLYIC_STIM_DC_1H_UP		154	0.4622462	1.6403613	0.0023837902	0.022175355	1.0	4453	tags=26%, list=15%, signal=30%
GSE17974_CTRL_VS_ACT_IL4_AND_ANTI_IL12_1H_CD4_TCELL_DN	GSE17974_CTRL_VS_ACT_IL4_AND_ANTI_IL12_1H_CD4_TCELL_DN		172	0.4597036	1.6403316	0.0011668612	0.022171084	1.0	2671	tags=24%, list=9%, signal=26%
GSE23321_EFFECTOR_MEMORY_VS_NAIVE_CD8_TCELL_UP	GSE23321_EFFECTOR_MEMORY_VS_NAIVE_CD8_TCELL_UP		161	0.45813385	1.6402304	0.0011587485	0.022187639	1.0	4475	tags=29%, list=15%, signal=34%
PID_PI3K_PLC_TRK_PATHWAY	PID_PI3K_PLC_TRK_PATHWAY		34	0.5706282	1.6400795	0.013493253	0.02221431	1.0	3831	tags=29%, list=13%, signal=34%
GSE3039_NKT_CELL_VS_ALPHAALPHA_CD8_TCELL_UP	GSE3039_NKT_CELL_VS_ALPHAALPHA_CD8_TCELL_UP		184	0.4562622	1.6399233	0.0	0.022240406	1.0	5235	tags=33%, list=17%, signal=39%
GSE9960_GRAM_POS_VS_GRAM_NEG_AND_POS_SEPSIS_PBMC_DN	GSE9960_GRAM_POS_VS_GRAM_NEG_AND_POS_SEPSIS_PBMC_DN		168	0.4590546	1.6398734	0.0	0.022241987	1.0	4294	tags=28%, list=14%, signal=32%
MODULE_371	MODULE_371		25	0.6059323	1.6398568	0.01898734	0.02223504	1.0	5369	tags=48%, list=18%, signal=58%
CHICAS_RB1_TARGETS_SENESCENT	CHICAS_RB1_TARGETS_SENESCENT		498	0.42039073	1.6397902	0.0	0.022241909	1.0	3270	tags=19%, list=11%, signal=21%
PTEN_DN.V2_DN	PTEN_DN.V2_DN		118	0.47579178	1.6395639	0.0012547051	0.022291355	1.0	4188	tags=26%, list=14%, signal=30%
SASAI_RESISTANCE_TO_NEOPLASTIC_TRANSFROMATION	SASAI_RESISTANCE_TO_NEOPLASTIC_TRANSFROMATION		41	0.5528518	1.6393954	0.011594203	0.022320028	1.0	5156	tags=34%, list=17%, signal=41%
GSE22140_GERMFREE_VS_SPF_MOUSE_CD4_TCELL_UP	GSE22140_GERMFREE_VS_SPF_MOUSE_CD4_TCELL_UP		184	0.453278	1.6391408	0.0	0.022364004	1.0	4791	tags=35%, list=16%, signal=42%
GSE3982_BCELL_VS_CENT_MEMORY_CD4_TCELL_DN	GSE3982_BCELL_VS_CENT_MEMORY_CD4_TCELL_DN		152	0.46030813	1.6388744	0.0012135922	0.02241804	1.0	3577	tags=20%, list=12%, signal=23%
BIOCARTA_CDMAC_PATHWAY	BIOCARTA_CDMAC_PATHWAY		16	0.6747603	1.6388713	0.011627907	0.022406254	1.0	3719	tags=56%, list=12%, signal=64%
V$LXR_Q3	V$LXR_Q3		64	0.5159396	1.6386086	0.0013550136	0.022466034	1.0	2301	tags=27%, list=8%, signal=29%
V$CREB_Q4_01	V$CREB_Q4_01		185	0.45355895	1.6385671	0.0	0.02246326	1.0	4227	tags=24%, list=14%, signal=28%
VALK_AML_CLUSTER_11	VALK_AML_CLUSTER_11		33	0.58003014	1.6385312	0.007194245	0.022457276	1.0	4245	tags=45%, list=14%, signal=53%
V$CEBPB_01	V$CEBPB_01		225	0.44321248	1.6385089	0.0011261262	0.022451848	1.0	5541	tags=34%, list=18%, signal=41%
ONDER_CDH1_TARGETS_2_DN	ONDER_CDH1_TARGETS_2_DN		377	0.42897472	1.638017	0.0	0.022568591	1.0	3123	tags=25%, list=10%, signal=28%
WHITESIDE_CISPLATIN_RESISTANCE_DN	WHITESIDE_CISPLATIN_RESISTANCE_DN		12	0.71665245	1.6375904	0.017973857	0.02265137	1.0	6608	tags=75%, list=22%, signal=96%
BEHAVIOR	BEHAVIOR		108	0.48333508	1.637493	0.0012658228	0.02266327	1.0	3530	tags=25%, list=12%, signal=28%
WANG_PROSTATE_CANCER_ANDROGEN_INDEPENDENT	WANG_PROSTATE_CANCER_ANDROGEN_INDEPENDENT		56	0.52474266	1.6373913	0.0040	0.022682045	1.0	3123	tags=27%, list=10%, signal=30%
MATZUK_IMPLANTATION_AND_UTERINE	MATZUK_IMPLANTATION_AND_UTERINE		18	0.6537108	1.6372213	0.024752475	0.022711348	1.0	2135	tags=28%, list=7%, signal=30%
WANG_MLL_TARGETS	WANG_MLL_TARGETS		231	0.43822733	1.637188	0.0	0.022706874	1.0	4119	tags=26%, list=13%, signal=30%
SWEET_KRAS_TARGETS_DN	SWEET_KRAS_TARGETS_DN		56	0.5351601	1.6370473	0.0068775793	0.02273456	1.0	2107	tags=25%, list=7%, signal=27%
GSE17721_POLYIC_VS_PAM3CSK4_2H_BMDM_DN	GSE17721_POLYIC_VS_PAM3CSK4_2H_BMDM_DN		163	0.4545248	1.6369877	0.0011820331	0.022740068	1.0	3270	tags=22%, list=11%, signal=25%
MODULE_11	MODULE_11		446	0.42770827	1.6367294	0.0	0.022792464	1.0	4042	tags=24%, list=13%, signal=27%
YOSHIMURA_MAPK8_TARGETS_DN	YOSHIMURA_MAPK8_TARGETS_DN		331	0.4350054	1.6367226	0.0	0.02278268	1.0	6106	tags=34%, list=20%, signal=41%
OXFORD_RALA_TARGETS_UP	OXFORD_RALA_TARGETS_UP		9	0.7665914	1.6365719	0.013582343	0.022821818	1.0	2203	tags=44%, list=7%, signal=48%
MANN_RESPONSE_TO_AMIFOSTINE_UP	MANN_RESPONSE_TO_AMIFOSTINE_UP		20	0.64442796	1.6364282	0.01244168	0.022839874	1.0	1408	tags=25%, list=5%, signal=26%
GSE25147_UNSTIM_VS_HELIOBACTER_PYLORI_LPS_STIM_MKN45_CELL_DN	GSE25147_UNSTIM_VS_HELIOBACTER_PYLORI_LPS_STIM_MKN45_CELL_DN		137	0.47061306	1.636425	0.0012180269	0.022828493	1.0	3154	tags=19%, list=10%, signal=21%
HALLMARK_MTORC1_SIGNALING	HALLMARK_MTORC1_SIGNALING		198	0.45432878	1.6360903	0.0	0.022898464	1.0	2522	tags=24%, list=8%, signal=26%
MASRI_RESISTANCE_TO_TAMOXIFEN_AND_AROMATASE_INHIBITORS_DN	MASRI_RESISTANCE_TO_TAMOXIFEN_AND_AROMATASE_INHIBITORS_DN		15	0.7011348	1.6359814	0.025848143	0.022916984	1.0	4622	tags=40%, list=15%, signal=47%
PEPTIDYL_TYROSINE_MODIFICATION	PEPTIDYL_TYROSINE_MODIFICATION		26	0.6090703	1.6359315	0.013452915	0.02291973	1.0	3066	tags=35%, list=10%, signal=38%
GNF2_MMP11	GNF2_MMP11		23	0.62273854	1.6358259	0.01577287	0.022932956	1.0	1093	tags=17%, list=4%, signal=18%
NAKAMURA_TUMOR_ZONE_PERIPHERAL_VS_CENTRAL_DN	NAKAMURA_TUMOR_ZONE_PERIPHERAL_VS_CENTRAL_DN		551	0.41878617	1.6357595	0.0	0.022938319	1.0	5703	tags=32%, list=19%, signal=38%
TTCYRGAA_UNKNOWN	TTCYRGAA_UNKNOWN		273	0.43534374	1.6356975	0.0	0.022937387	1.0	4350	tags=27%, list=14%, signal=31%
I_KAPPAB_KINASE_NF_KAPPAB_CASCADE	I_KAPPAB_KINASE_NF_KAPPAB_CASCADE		111	0.47440827	1.6356732	0.0012315271	0.022930704	1.0	3251	tags=31%, list=11%, signal=34%
GENTILE_UV_HIGH_DOSE_DN	GENTILE_UV_HIGH_DOSE_DN		289	0.4358163	1.6356446	0.0	0.022922976	1.0	4381	tags=27%, list=14%, signal=31%
MODULE_89	MODULE_89		14	0.7106832	1.6353525	0.015	0.022983253	1.0	2098	tags=50%, list=7%, signal=54%
DARWICHE_SQUAMOUS_CELL_CARCINOMA_UP	DARWICHE_SQUAMOUS_CELL_CARCINOMA_UP		124	0.4722562	1.6351827	0.0024630541	0.023014186	1.0	6418	tags=38%, list=21%, signal=48%
GSE15930_NAIVE_VS_48H_IN_VITRO_STIM_CD8_TCELL_UP	GSE15930_NAIVE_VS_48H_IN_VITRO_STIM_CD8_TCELL_UP		167	0.45752922	1.6351169	0.0	0.02301897	1.0	3113	tags=22%, list=10%, signal=24%
GSE3982_NEUTROPHIL_VS_NKCELL_UP	GSE3982_NEUTROPHIL_VS_NKCELL_UP		188	0.44781908	1.6348696	0.0011614402	0.023069104	1.0	4900	tags=33%, list=16%, signal=39%
NAGASHIMA_NRG1_SIGNALING_DN	NAGASHIMA_NRG1_SIGNALING_DN		50	0.5354049	1.6347636	0.0	0.023086367	1.0	3154	tags=26%, list=10%, signal=29%
GSE24574_BCL6_HIGH_TFH_VS_TFH_CD4_TCELL_DN	GSE24574_BCL6_HIGH_TFH_VS_TFH_CD4_TCELL_DN		193	0.4502141	1.6346706	0.0	0.023096839	1.0	6643	tags=40%, list=22%, signal=51%
GSE360_L_DONOVANI_VS_B_MALAYI_LOW_DOSE_MAC_UP	GSE360_L_DONOVANI_VS_B_MALAYI_LOW_DOSE_MAC_UP		183	0.45191416	1.6345295	0.0011764705	0.023113027	1.0	5783	tags=34%, list=19%, signal=42%
CYTOKINE_BINDING	CYTOKINE_BINDING		41	0.5593938	1.6341542	0.014044944	0.023200026	1.0	1900	tags=24%, list=6%, signal=26%
ATGTTTC,MIR-494	ATGTTTC,MIR-494		142	0.46792498	1.6340584	0.0	0.02321821	1.0	5056	tags=33%, list=17%, signal=39%
V$RSRFC4_01	V$RSRFC4_01		201	0.45123994	1.6340485	0.0	0.023207773	1.0	5330	tags=32%, list=17%, signal=38%
REACTOME_A_TETRASACCHARIDE_LINKER_SEQUENCE_IS_REQUIRED_FOR_GAG_SYNTHESIS	REACTOME_A_TETRASACCHARIDE_LINKER_SEQUENCE_IS_REQUIRED_FOR_GAG_SYNTHESIS		23	0.6298376	1.6338339	0.013910355	0.02324726	1.0	2342	tags=39%, list=8%, signal=42%
REACTOME_DOWNSTREAM_SIGNALING_EVENTS_OF_B_CELL_RECEPTOR_BCR	REACTOME_DOWNSTREAM_SIGNALING_EVENTS_OF_B_CELL_RECEPTOR_BCR		92	0.49441463	1.6335897	0.0012987013	0.023297092	1.0	9326	tags=52%, list=31%, signal=75%
LIU_VAV3_PROSTATE_CARCINOGENESIS_DN	LIU_VAV3_PROSTATE_CARCINOGENESIS_DN		15	0.6845741	1.6331434	0.014754098	0.023409246	1.0	2359	tags=33%, list=8%, signal=36%
GSE25085_FETAL_BM_VS_ADULT_BM_SP4_THYMIC_IMPLANT_DN	GSE25085_FETAL_BM_VS_ADULT_BM_SP4_THYMIC_IMPLANT_DN		185	0.4507101	1.6330023	0.0	0.023441806	1.0	4087	tags=28%, list=13%, signal=32%
JONES_TCOF1_TARGETS	JONES_TCOF1_TARGETS		5	0.88735586	1.6325763	0.0072727273	0.02352939	1.0	2239	tags=80%, list=7%, signal=86%
GSE2770_IL12_AND_TGFB_ACT_VS_ACT_CD4_TCELL_2H_UP	GSE2770_IL12_AND_TGFB_ACT_VS_ACT_CD4_TCELL_2H_UP		179	0.45305902	1.6324675	0.0	0.023544764	1.0	4086	tags=30%, list=13%, signal=34%
GSE14769_UNSTIM_VS_240MIN_LPS_BMDM_DN	GSE14769_UNSTIM_VS_240MIN_LPS_BMDM_DN		187	0.4519002	1.6324	0.0	0.023551822	1.0	3399	tags=25%, list=11%, signal=28%
CHR14Q22	CHR14Q22		49	0.5404286	1.6319793	0.009485095	0.023648988	1.0	7501	tags=47%, list=25%, signal=62%
LEE_LIVER_CANCER_MYC_TGFA_UP	LEE_LIVER_CANCER_MYC_TGFA_UP		53	0.5400891	1.6319332	0.0054719565	0.023650795	1.0	2666	tags=32%, list=9%, signal=35%
SA_B_CELL_RECEPTOR_COMPLEXES	SA_B_CELL_RECEPTOR_COMPLEXES		24	0.6169573	1.6317947	0.013081395	0.023682613	1.0	4343	tags=38%, list=14%, signal=44%
SENGUPTA_NASOPHARYNGEAL_CARCINOMA_WITH_LMP1_UP	SENGUPTA_NASOPHARYNGEAL_CARCINOMA_WITH_LMP1_UP		355	0.4279329	1.6312034	0.0	0.023822978	1.0	3325	tags=20%, list=11%, signal=22%
GSE43955_TH0_VS_TGFB_IL6_IL23_TH17_ACT_CD4_TCELL_52H_DN	GSE43955_TH0_VS_TGFB_IL6_IL23_TH17_ACT_CD4_TCELL_52H_DN		185	0.450978	1.6311303	0.0	0.02383191	1.0	6069	tags=33%, list=20%, signal=41%
GSE23308_WT_VS_MINERALCORTICOID_REC_KO_MACROPHAGE_DN	GSE23308_WT_VS_MINERALCORTICOID_REC_KO_MACROPHAGE_DN		178	0.45335415	1.6311246	0.0	0.023820708	1.0	5552	tags=34%, list=18%, signal=42%
GSE9650_GP33_VS_GP276_LCMV_SPECIFIC_EXHAUSTED_CD8_TCELL_UP	GSE9650_GP33_VS_GP276_LCMV_SPECIFIC_EXHAUSTED_CD8_TCELL_UP		161	0.45703223	1.6309607	0.0	0.023853922	1.0	5902	tags=40%, list=19%, signal=49%
REACTOME_RAS_ACTIVATION_UOPN_CA2_INFUX_THROUGH_NMDA_RECEPTOR	REACTOME_RAS_ACTIVATION_UOPN_CA2_INFUX_THROUGH_NMDA_RECEPTOR		16	0.69063234	1.6309601	0.014218009	0.023841681	1.0	6394	tags=56%, list=21%, signal=71%
PID_VEGFR1_2_PATHWAY	PID_VEGFR1_2_PATHWAY		69	0.51014125	1.6308771	0.0013550136	0.023848023	1.0	4046	tags=33%, list=13%, signal=38%
IVANOVA_HEMATOPOIESIS_STEM_CELL	IVANOVA_HEMATOPOIESIS_STEM_CELL		225	0.44018808	1.6307839	0.0	0.023865191	1.0	4863	tags=27%, list=16%, signal=32%
V$DR4_Q2	V$DR4_Q2		223	0.4437321	1.630776	0.0011286682	0.023853987	1.0	2982	tags=21%, list=10%, signal=23%
JAZAERI_BREAST_CANCER_BRCA1_VS_BRCA2_DN	JAZAERI_BREAST_CANCER_BRCA1_VS_BRCA2_DN		37	0.56622416	1.6305889	0.0056577087	0.023891762	1.0	2548	tags=27%, list=8%, signal=29%
GSE17721_CTRL_VS_GARDIQUIMOD_1H_BMDM_DN	GSE17721_CTRL_VS_GARDIQUIMOD_1H_BMDM_DN		172	0.4554125	1.630202	0.0	0.023981953	1.0	2666	tags=21%, list=9%, signal=23%
REACTOME_ARMS_MEDIATED_ACTIVATION	REACTOME_ARMS_MEDIATED_ACTIVATION		16	0.6566143	1.6298404	0.027508091	0.024061806	1.0	9207	tags=75%, list=30%, signal=107%
BIOCARTA_D4GDI_PATHWAY	BIOCARTA_D4GDI_PATHWAY		12	0.7044299	1.629705	0.024350649	0.024090622	1.0	2196	tags=33%, list=7%, signal=36%
GSE45365_WT_VS_IFNAR_KO_CD8A_DC_DN	GSE45365_WT_VS_IFNAR_KO_CD8A_DC_DN		184	0.449031	1.6296141	0.0	0.024102475	1.0	3015	tags=24%, list=10%, signal=26%
GSE29617_CTRL_VS_DAY3_TIV_FLU_VACCINE_PBMC_2008_UP	GSE29617_CTRL_VS_DAY3_TIV_FLU_VACCINE_PBMC_2008_UP		155	0.46432287	1.6296102	0.0	0.024089647	1.0	5268	tags=34%, list=17%, signal=41%
CELL_RECOGNITION	CELL_RECOGNITION		15	0.68114173	1.6290903	0.02208202	0.024197476	1.0	3158	tags=47%, list=10%, signal=52%
CSR_LATE_UP.V1_DN	CSR_LATE_UP.V1_DN		143	0.46774676	1.628881	0.0011961722	0.024243139	1.0	3144	tags=25%, list=10%, signal=28%
REACTOME_SHC1_EVENTS_IN_ERBB4_SIGNALING	REACTOME_SHC1_EVENTS_IN_ERBB4_SIGNALING		19	0.64826274	1.6286641	0.0132231405	0.024294341	1.0	5301	tags=42%, list=17%, signal=51%
KRAS.LUNG.BREAST_UP.V1_UP	KRAS.LUNG.BREAST_UP.V1_UP		97	0.4859632	1.6284084	0.0025806453	0.024357835	1.0	1914	tags=20%, list=6%, signal=21%
GERHOLD_ADIPOGENESIS_UP	GERHOLD_ADIPOGENESIS_UP		47	0.545324	1.6283401	0.012278308	0.024362834	1.0	2803	tags=28%, list=9%, signal=30%
HAHTOLA_SEZARY_SYNDROM_DN	HAHTOLA_SEZARY_SYNDROM_DN		34	0.5786496	1.6282945	0.0073855245	0.024364755	1.0	1876	tags=29%, list=6%, signal=31%
FOURNIER_ACINAR_DEVELOPMENT_LATE_UP	FOURNIER_ACINAR_DEVELOPMENT_LATE_UP		8	0.7964767	1.6281055	0.0132231405	0.024395313	1.0	1824	tags=50%, list=6%, signal=53%
BIOCARTA_ETS_PATHWAY	BIOCARTA_ETS_PATHWAY		18	0.6469885	1.6275603	0.031613976	0.024537826	1.0	2412	tags=28%, list=8%, signal=30%
BIOCARTA_EPHA4_PATHWAY	BIOCARTA_EPHA4_PATHWAY		9	0.75905687	1.6274945	0.014975041	0.024542727	1.0	2965	tags=56%, list=10%, signal=62%
GSE4748_CTRL_VS_CYANOBACTERIUM_LPSLIKE_STIM_DC_1H_DN	GSE4748_CTRL_VS_CYANOBACTERIUM_LPSLIKE_STIM_DC_1H_DN		171	0.4504967	1.6274786	0.0	0.024533827	1.0	5360	tags=29%, list=18%, signal=35%
PID_AJDISS_2PATHWAY	PID_AJDISS_2PATHWAY		45	0.5451113	1.6273373	0.009817672	0.024557127	1.0	6430	tags=47%, list=21%, signal=59%
FUKUSHIMA_TNFSF11_TARGETS	FUKUSHIMA_TNFSF11_TARGETS		14	0.69473016	1.6272111	0.02310231	0.024582423	1.0	2580	tags=36%, list=8%, signal=39%
MODULE_129	MODULE_129		174	0.45202085	1.6271416	0.0	0.024585739	1.0	4884	tags=32%, list=16%, signal=38%
RAF_UP.V1_UP	RAF_UP.V1_UP		175	0.44868588	1.6271299	0.0	0.02457478	1.0	3464	tags=26%, list=11%, signal=29%
GSE8921_3H_VS_24H_TLR1_2_STIM_MONOCYTE_DN	GSE8921_3H_VS_24H_TLR1_2_STIM_MONOCYTE_DN		175	0.45655945	1.6268904	0.0011737089	0.024631117	1.0	5351	tags=31%, list=18%, signal=38%
LABBE_WNT3A_TARGETS_UP	LABBE_WNT3A_TARGETS_UP		99	0.479025	1.6268352	0.0012626263	0.024629826	1.0	2863	tags=18%, list=9%, signal=20%
AUJLA_IL22_AND_IL17A_SIGNALING	AUJLA_IL22_AND_IL17A_SIGNALING		7	0.81574696	1.6268034	0.012006861	0.024625486	1.0	2835	tags=43%, list=9%, signal=47%
GSE20715_0H_VS_48H_OZONE_TLR4_KO_LUNG_DN	GSE20715_0H_VS_48H_OZONE_TLR4_KO_LUNG_DN		182	0.45338744	1.6266738	0.0	0.02465321	1.0	4193	tags=27%, list=14%, signal=31%
ACTGTGA,MIR-27A,MIR-27B	ACTGTGA,MIR-27A,MIR-27B		421	0.41881892	1.626665	0.0	0.024640728	1.0	4453	tags=28%, list=15%, signal=33%
GSE30971_2H_VS_4H_LPS_STIM_MACROPHAGE_WBP7_HET_DN	GSE30971_2H_VS_4H_LPS_STIM_MACROPHAGE_WBP7_HET_DN		130	0.4680855	1.6265776	0.0012300123	0.024648579	1.0	6056	tags=36%, list=20%, signal=45%
GSE2128_CTRL_VS_MIMETOPE_NEGATIVE_SELECTION_DP_THYMOCYTE_C57BL6_UP	GSE2128_CTRL_VS_MIMETOPE_NEGATIVE_SELECTION_DP_THYMOCYTE_C57BL6_UP		154	0.46284395	1.6265433	0.0011976048	0.024643736	1.0	3470	tags=27%, list=11%, signal=31%
GSE1448_ANTI_VALPHA2_VS_VBETA5_DP_THYMOCYTE_DN	GSE1448_ANTI_VALPHA2_VS_VBETA5_DP_THYMOCYTE_DN		168	0.44976285	1.6259822	0.0	0.024786716	1.0	3769	tags=24%, list=12%, signal=27%
JISON_SICKLE_CELL_DISEASE_UP	JISON_SICKLE_CELL_DISEASE_UP		172	0.45573398	1.625876	0.0011655012	0.024804635	1.0	4617	tags=30%, list=15%, signal=35%
GSE3982_NEUTROPHIL_VS_CENT_MEMORY_CD4_TCELL_UP	GSE3982_NEUTROPHIL_VS_CENT_MEMORY_CD4_TCELL_UP		188	0.448783	1.6255897	0.0	0.024868697	1.0	3990	tags=29%, list=13%, signal=33%
GSE2585_AIRE_KO_VS_WT_CD80_LOW_MTEC_UP	GSE2585_AIRE_KO_VS_WT_CD80_LOW_MTEC_UP		156	0.45623407	1.6255118	0.0	0.024877938	1.0	4599	tags=28%, list=15%, signal=33%
V$AP1_Q2_01	V$AP1_Q2_01		224	0.44217405	1.625388	0.0	0.02489933	1.0	4590	tags=29%, list=15%, signal=33%
GSE360_DC_VS_MAC_B_MALAYI_HIGH_DOSE_DN	GSE360_DC_VS_MAC_B_MALAYI_HIGH_DOSE_DN		186	0.44658637	1.6252123	0.0	0.024936907	1.0	3743	tags=27%, list=12%, signal=30%
KEGG_ENDOCYTOSIS	KEGG_ENDOCYTOSIS		171	0.45037776	1.6250716	0.0	0.02496384	1.0	6150	tags=36%, list=20%, signal=44%
TRACEY_RESISTANCE_TO_IFNA2_DN	TRACEY_RESISTANCE_TO_IFNA2_DN		29	0.5941786	1.6247897	0.011527377	0.025032764	1.0	2790	tags=41%, list=9%, signal=45%
PROTEIN_TYROSINE_KINASE_ACTIVITY	PROTEIN_TYROSINE_KINASE_ACTIVITY		60	0.52013576	1.6245952	0.0065876152	0.025074264	1.0	5701	tags=37%, list=19%, signal=45%
GSE21033_CTRL_VS_POLYIC_STIM_DC_1H_DN	GSE21033_CTRL_VS_POLYIC_STIM_DC_1H_DN		170	0.44801584	1.6245854	0.0	0.025064668	1.0	7309	tags=45%, list=24%, signal=58%
KRAS.BREAST_UP.V1_UP	KRAS.BREAST_UP.V1_UP		94	0.48673093	1.6244906	0.0024660912	0.025083866	1.0	4042	tags=31%, list=13%, signal=35%
PID_ERBB2_ERBB3_PATHWAY	PID_ERBB2_ERBB3_PATHWAY		42	0.5479866	1.6242839	0.009803922	0.025127802	1.0	4537	tags=31%, list=15%, signal=36%
MODULE_524	MODULE_524		28	0.592864	1.6237866	0.013975156	0.025236242	1.0	5325	tags=43%, list=17%, signal=52%
DE_YY1_TARGETS_DN	DE_YY1_TARGETS_DN		85	0.49565586	1.6236461	0.001310616	0.02526239	1.0	5170	tags=35%, list=17%, signal=42%
TTTNNANAGCYR_UNKNOWN	TTTNNANAGCYR_UNKNOWN		111	0.4740453	1.6234689	0.0	0.025298607	1.0	4722	tags=32%, list=15%, signal=38%
GSE360_CTRL_VS_T_GONDII_MAC_DN	GSE360_CTRL_VS_T_GONDII_MAC_DN		183	0.44803074	1.6234224	0.0	0.025296483	1.0	4646	tags=26%, list=15%, signal=30%
BURTON_ADIPOGENESIS_10	BURTON_ADIPOGENESIS_10		26	0.60291046	1.6233987	0.004511278	0.025287835	1.0	2613	tags=35%, list=9%, signal=38%
WGGAATGY_V$TEF1_Q6	WGGAATGY_V$TEF1_Q6		312	0.43036973	1.6233374	0.0	0.025293296	1.0	4449	tags=29%, list=15%, signal=34%
LINDSTEDT_DENDRITIC_CELL_MATURATION_C	LINDSTEDT_DENDRITIC_CELL_MATURATION_C		58	0.517193	1.6232082	0.005449591	0.025314817	1.0	4604	tags=36%, list=15%, signal=43%
HOFFMAN_CLOCK_TARGETS_UP	HOFFMAN_CLOCK_TARGETS_UP		5	0.88310295	1.6231073	0.013888889	0.02532977	1.0	2130	tags=60%, list=7%, signal=64%
V$HNF3B_01	V$HNF3B_01		163	0.45468843	1.6228628	0.0	0.025383854	1.0	3719	tags=28%, list=12%, signal=31%
JIANG_AGING_CEREBRAL_CORTEX_DN	JIANG_AGING_CEREBRAL_CORTEX_DN		50	0.53558433	1.622858	0.009602195	0.025371652	1.0	7936	tags=46%, list=26%, signal=62%
ATGTTAA,MIR-302C	ATGTTAA,MIR-302C		217	0.4443977	1.6226819	0.0	0.025414724	1.0	6308	tags=35%, list=21%, signal=44%
GSE20715_0H_VS_6H_OZONE_LUNG_DN	GSE20715_0H_VS_6H_OZONE_LUNG_DN		174	0.4508756	1.6224035	0.0011655012	0.025471786	1.0	4643	tags=28%, list=15%, signal=33%
VERRECCHIA_RESPONSE_TO_TGFB1_C2	VERRECCHIA_RESPONSE_TO_TGFB1_C2		23	0.61848336	1.6223214	0.016793894	0.025483128	1.0	1622	tags=35%, list=5%, signal=37%
GSE42021_TCONV_PLN_VS_CD24HI_TCONV_THYMUS_UP	GSE42021_TCONV_PLN_VS_CD24HI_TCONV_THYMUS_UP		188	0.44526988	1.6222928	0.0	0.025479937	1.0	2857	tags=24%, list=9%, signal=27%
GSE3337_CTRL_VS_16H_IFNG_IN_CD8POS_DC_UP	GSE3337_CTRL_VS_16H_IFNG_IN_CD8POS_DC_UP		189	0.44672018	1.6221277	0.0	0.025516327	1.0	3322	tags=20%, list=11%, signal=22%
V$CEBP_C	V$CEBP_C		172	0.4523499	1.621869	0.0	0.025578665	1.0	5396	tags=35%, list=18%, signal=43%
JOHANSSON_GLIOMAGENESIS_BY_PDGFB_UP	JOHANSSON_GLIOMAGENESIS_BY_PDGFB_UP		56	0.52646214	1.6212659	0.0028409092	0.025735548	1.0	3859	tags=36%, list=13%, signal=41%
DEPHOSPHORYLATION	DEPHOSPHORYLATION		64	0.518147	1.6209152	0.011703511	0.025828224	1.0	4360	tags=30%, list=14%, signal=35%
GSE40666_WT_VS_STAT1_KO_CD8_TCELL_WITH_IFNA_STIM_90MIN_UP	GSE40666_WT_VS_STAT1_KO_CD8_TCELL_WITH_IFNA_STIM_90MIN_UP		171	0.44923058	1.6208767	0.0	0.025826836	1.0	3066	tags=26%, list=10%, signal=28%
GSE22886_IGM_MEMORY_BCELL_VS_BM_PLASMA_CELL_DN	GSE22886_IGM_MEMORY_BCELL_VS_BM_PLASMA_CELL_DN		183	0.44555268	1.6206571	0.0011600928	0.025872903	1.0	5507	tags=31%, list=18%, signal=37%
HALLMARK_INTERFERON_GAMMA_RESPONSE	HALLMARK_INTERFERON_GAMMA_RESPONSE		189	0.45317072	1.6205248	0.0011376564	0.025893481	1.0	4454	tags=34%, list=15%, signal=39%
CUI_GLUCOSE_DEPRIVATION	CUI_GLUCOSE_DEPRIVATION		58	0.52081877	1.6204383	0.0041265474	0.025899049	1.0	2203	tags=19%, list=7%, signal=20%
MODULE_261	MODULE_261		92	0.49070838	1.6202035	0.0	0.025955964	1.0	3834	tags=26%, list=13%, signal=30%
YTATTTTNR_V$MEF2_02	YTATTTTNR_V$MEF2_02		569	0.41612315	1.6196784	0.0	0.026095113	1.0	4554	tags=26%, list=15%, signal=30%
JAATINEN_HEMATOPOIETIC_STEM_CELL_DN	JAATINEN_HEMATOPOIETIC_STEM_CELL_DN		190	0.4463622	1.6192844	0.0011415525	0.026195703	1.0	4295	tags=32%, list=14%, signal=37%
DITTMER_PTHLH_TARGETS_UP	DITTMER_PTHLH_TARGETS_UP		107	0.47392583	1.6191435	0.0	0.026226029	1.0	8175	tags=50%, list=27%, signal=67%
MARTENS_TRETINOIN_RESPONSE_UP	MARTENS_TRETINOIN_RESPONSE_UP		510	0.42090306	1.6188376	0.0	0.026292594	1.0	3932	tags=20%, list=13%, signal=22%
GOLUB_ALL_VS_AML_DN	GOLUB_ALL_VS_AML_DN		22	0.6202408	1.6186851	0.020440252	0.02631985	1.0	2790	tags=32%, list=9%, signal=35%
HUMORAL_IMMUNE_RESPONSE	HUMORAL_IMMUNE_RESPONSE		25	0.6018972	1.6186413	0.012232416	0.026316239	1.0	1802	tags=28%, list=6%, signal=30%
V$CREB_Q2_01	V$CREB_Q2_01		195	0.44450796	1.6185628	0.0	0.02631313	1.0	5223	tags=29%, list=17%, signal=35%
REGULATION_OF_CYCLIN_DEPENDENT_PROTEIN_KINASE_ACTIVITY	REGULATION_OF_CYCLIN_DEPENDENT_PROTEIN_KINASE_ACTIVITY		41	0.5561434	1.6182139	0.0058565154	0.026392005	1.0	3761	tags=24%, list=12%, signal=28%
GSE37416_0H_VS_12H_F_TULARENSIS_LVS_NEUTROPHIL_DN	GSE37416_0H_VS_12H_F_TULARENSIS_LVS_NEUTROPHIL_DN		184	0.4453301	1.6181622	0.0	0.026396332	1.0	5662	tags=35%, list=19%, signal=42%
GSE3039_ALPHAALPHA_CD8_TCELL_VS_B2_BCELL_DN	GSE3039_ALPHAALPHA_CD8_TCELL_VS_B2_BCELL_DN		175	0.45049632	1.6181346	0.0011890606	0.02638773	1.0	2522	tags=22%, list=8%, signal=24%
V$TCF11_01	V$TCF11_01		213	0.4378482	1.6180036	0.0	0.02642474	1.0	5513	tags=31%, list=18%, signal=38%
BECKER_TAMOXIFEN_RESISTANCE_DN	BECKER_TAMOXIFEN_RESISTANCE_DN		43	0.5470084	1.6178849	0.010385756	0.026445877	1.0	2796	tags=28%, list=9%, signal=31%
CELL_PROLIFERATION_GO_0008283	CELL_PROLIFERATION_GO_0008283		438	0.4206429	1.6178541	0.0	0.026442712	1.0	3190	tags=19%, list=10%, signal=21%
GSE1791_CTRL_VS_NEUROMEDINU_IN_T_CELL_LINE_6H_UP	GSE1791_CTRL_VS_NEUROMEDINU_IN_T_CELL_LINE_6H_UP		179	0.44529018	1.6178328	0.0	0.026432125	1.0	3951	tags=27%, list=13%, signal=31%
WESTON_VEGFA_TARGETS_3HR	WESTON_VEGFA_TARGETS_3HR		61	0.50878567	1.6175005	0.004149378	0.02650718	1.0	2664	tags=21%, list=9%, signal=23%
GSE2706_2H_VS_8H_LPS_STIM_DC_DN	GSE2706_2H_VS_8H_LPS_STIM_DC_DN		169	0.44940752	1.6173177	0.0	0.02654159	1.0	4384	tags=27%, list=14%, signal=31%
GSE30971_WBP7_HET_VS_KO_MACROPHAGE_UP	GSE30971_WBP7_HET_VS_KO_MACROPHAGE_UP		174	0.44660366	1.6168387	0.0011627907	0.026666371	1.0	3587	tags=27%, list=12%, signal=30%
GNF2_CDH3	GNF2_CDH3		16	0.6740692	1.6167241	0.018456375	0.026685344	1.0	4505	tags=50%, list=15%, signal=59%
KEGG_FOCAL_ADHESION	KEGG_FOCAL_ADHESION		185	0.44641468	1.6167201	0.0	0.02667218	1.0	4482	tags=26%, list=15%, signal=31%
BIOCARTA_NGF_PATHWAY	BIOCARTA_NGF_PATHWAY		17	0.6587012	1.616616	0.018998273	0.02669015	1.0	887	tags=18%, list=3%, signal=18%
GRANDVAUX_IRF3_TARGETS_DN	GRANDVAUX_IRF3_TARGETS_DN		14	0.6942541	1.6165373	0.027027028	0.02669825	1.0	4964	tags=50%, list=16%, signal=60%
GSE34205_RSV_VS_FLU_INF_INFANT_PBMC_DN	GSE34205_RSV_VS_FLU_INF_INFANT_PBMC_DN		166	0.45307234	1.6163852	0.0	0.02672697	1.0	4833	tags=32%, list=16%, signal=38%
FUJII_YBX1_TARGETS_UP	FUJII_YBX1_TARGETS_UP		35	0.56584793	1.6161203	0.009985735	0.026783297	1.0	2652	tags=26%, list=9%, signal=28%
GGARNTKYCCA_UNKNOWN	GGARNTKYCCA_UNKNOWN		62	0.52140313	1.6156555	0.0053262315	0.02690113	1.0	2464	tags=27%, list=8%, signal=30%
REACTOME_PLATELET_ADHESION_TO_EXPOSED_COLLAGEN	REACTOME_PLATELET_ADHESION_TO_EXPOSED_COLLAGEN		11	0.72589624	1.6156336	0.030150754	0.026895773	1.0	5624	tags=64%, list=18%, signal=78%
MODULE_27	MODULE_27		287	0.4291879	1.6156226	0.0	0.026885504	1.0	2888	tags=23%, list=9%, signal=25%
GSE369_PRE_VS_POST_IL6_INJECTION_IFNG_WT_LIVER_UP	GSE369_PRE_VS_POST_IL6_INJECTION_IFNG_WT_LIVER_UP		154	0.45466536	1.6155105	0.0023584906	0.026895877	1.0	2955	tags=19%, list=10%, signal=21%
ANASTASSIOU_CANCER_MESENCHYMAL_TRANSITION_SIGNATURE	ANASTASSIOU_CANCER_MESENCHYMAL_TRANSITION_SIGNATURE		51	0.5227721	1.615416	0.009695291	0.026909703	1.0	6950	tags=47%, list=23%, signal=61%
BCAT_BILD_ET_AL_DN	BCAT_BILD_ET_AL_DN		46	0.54842067	1.6154115	0.0041899444	0.026896495	1.0	7475	tags=52%, list=24%, signal=69%
SENESE_HDAC2_TARGETS_DN	SENESE_HDAC2_TARGETS_DN		98	0.48254555	1.6153115	0.002570694	0.026915213	1.0	6324	tags=41%, list=21%, signal=51%
BIOCARTA_RANKL_PATHWAY	BIOCARTA_RANKL_PATHWAY		12	0.72359836	1.6151621	0.014900662	0.026947232	1.0	4482	tags=58%, list=15%, signal=68%
WOOD_EBV_EBNA1_TARGETS_UP	WOOD_EBV_EBNA1_TARGETS_UP		106	0.46935433	1.6151407	0.0	0.02693695	1.0	3429	tags=25%, list=11%, signal=29%
MCBRYAN_PUBERTAL_BREAST_6_7WK_DN	MCBRYAN_PUBERTAL_BREAST_6_7WK_DN		66	0.50485444	1.6151129	0.010498688	0.026933055	1.0	3013	tags=24%, list=10%, signal=27%
GSE27859_MACROPHAGE_VS_CD11C_INT_F480_HI_MACROPHAGE_UP	GSE27859_MACROPHAGE_VS_CD11C_INT_F480_HI_MACROPHAGE_UP		161	0.45507294	1.6149411	0.0011918951	0.026969846	1.0	3573	tags=27%, list=12%, signal=31%
V$NFKB_C	V$NFKB_C		227	0.43781754	1.6147524	0.0	0.027004723	1.0	5838	tags=34%, list=19%, signal=42%
GSE42088_UNINF_VS_LEISHMANIA_INF_DC_24H_DN	GSE42088_UNINF_VS_LEISHMANIA_INF_DC_24H_DN		184	0.44996056	1.6146342	0.0	0.027030664	1.0	3755	tags=32%, list=12%, signal=36%
RADAEVA_RESPONSE_TO_IFNA1_DN	RADAEVA_RESPONSE_TO_IFNA1_DN		5	0.88525546	1.6141665	0.0017361111	0.027157437	1.0	407	tags=40%, list=1%, signal=41%
BOYLAN_MULTIPLE_MYELOMA_D_DN	BOYLAN_MULTIPLE_MYELOMA_D_DN		71	0.5045217	1.6141276	0.00269179	0.02715247	1.0	4930	tags=42%, list=16%, signal=50%
OUYANG_PROSTATE_CANCER_PROGRESSION_DN	OUYANG_PROSTATE_CANCER_PROGRESSION_DN		19	0.6354122	1.6139791	0.014586709	0.027182233	1.0	2791	tags=37%, list=9%, signal=41%
GSE3982_BASOPHIL_VS_NKCELL_UP	GSE3982_BASOPHIL_VS_NKCELL_UP		169	0.4491169	1.6138742	0.0	0.02719731	1.0	4315	tags=27%, list=14%, signal=32%
YAMAZAKI_TCEB3_TARGETS_UP	YAMAZAKI_TCEB3_TARGETS_UP		159	0.4606711	1.6138593	0.0011976048	0.027186478	1.0	6724	tags=42%, list=22%, signal=53%
REACTOME_GAB1_SIGNALOSOME	REACTOME_GAB1_SIGNALOSOME		36	0.56360507	1.6138009	0.0057971017	0.027187394	1.0	6311	tags=36%, list=21%, signal=45%
GSE17721_0.5H_VS_12H_LPS_BMDM_DN	GSE17721_0.5H_VS_12H_LPS_BMDM_DN		185	0.44656533	1.6137135	0.0	0.027204877	1.0	3536	tags=22%, list=12%, signal=25%
V$AMEF2_Q6	V$AMEF2_Q6		215	0.44240403	1.613416	0.0	0.027282344	1.0	4454	tags=26%, list=15%, signal=30%
STRUCTURAL_MOLECULE_ACTIVITY	STRUCTURAL_MOLECULE_ACTIVITY		203	0.4412744	1.6130757	0.0	0.027371438	1.0	7655	tags=49%, list=25%, signal=65%
INTERFERON_GAMMA_PRODUCTION	INTERFERON_GAMMA_PRODUCTION		13	0.7119817	1.6127903	0.02184874	0.027440442	1.0	1737	tags=38%, list=6%, signal=41%
ATCMNTCCGY_UNKNOWN	ATCMNTCCGY_UNKNOWN		48	0.53127724	1.6127105	0.013831259	0.027450485	1.0	4892	tags=35%, list=16%, signal=42%
GSE43955_1H_VS_20H_ACT_CD4_TCELL_UP	GSE43955_1H_VS_20H_ACT_CD4_TCELL_UP		183	0.44785976	1.6123779	0.0	0.027534487	1.0	5718	tags=30%, list=19%, signal=36%
GSE17721_CTRL_VS_CPG_6H_BMDM_DN	GSE17721_CTRL_VS_CPG_6H_BMDM_DN		179	0.44644344	1.6119356	0.0011547344	0.027650995	1.0	3108	tags=22%, list=10%, signal=24%
TORCHIA_TARGETS_OF_EWSR1_FLI1_FUSION_TOP20_DN	TORCHIA_TARGETS_OF_EWSR1_FLI1_FUSION_TOP20_DN		17	0.6589152	1.6118925	0.022012578	0.027646303	1.0	4014	tags=41%, list=13%, signal=47%
GSE28726_ACT_CD4_TCELL_VS_ACT_VA24NEG_NKTCELL_DN	GSE28726_ACT_CD4_TCELL_VS_ACT_VA24NEG_NKTCELL_DN		192	0.44118643	1.6114117	0.0022883294	0.027765082	1.0	4726	tags=29%, list=15%, signal=34%
IGLESIAS_E2F_TARGETS_DN	IGLESIAS_E2F_TARGETS_DN		10	0.74603474	1.6110516	0.015075377	0.027856987	1.0	2098	tags=30%, list=7%, signal=32%
V$FOXO1_01	V$FOXO1_01		204	0.4428753	1.6109673	0.0	0.02786624	1.0	2561	tags=21%, list=8%, signal=22%
GSE30083_SP2_VS_SP3_THYMOCYTE_UP	GSE30083_SP2_VS_SP3_THYMOCYTE_UP		173	0.45023903	1.6106967	0.0011441647	0.02794347	1.0	3768	tags=28%, list=12%, signal=32%
GSE15324_ELF4_KO_VS_WT_NAIVE_CD8_TCELL_DN	GSE15324_ELF4_KO_VS_WT_NAIVE_CD8_TCELL_DN		141	0.46258953	1.6106519	0.0	0.027944962	1.0	4014	tags=24%, list=13%, signal=28%
MODULE_149	MODULE_149		36	0.5576143	1.6104931	0.015337423	0.027975546	1.0	9052	tags=61%, list=30%, signal=87%
MCCABE_HOXC6_TARGETS_DN	MCCABE_HOXC6_TARGETS_DN		18	0.6543492	1.6102041	0.013615734	0.028044393	1.0	4290	tags=44%, list=14%, signal=52%
REACTOME_SEMA4D_INDUCED_CELL_MIGRATION_AND_GROWTH_CONE_COLLAPSE	REACTOME_SEMA4D_INDUCED_CELL_MIGRATION_AND_GROWTH_CONE_COLLAPSE		24	0.61060697	1.6101907	0.017830608	0.028034208	1.0	3940	tags=33%, list=13%, signal=38%
GSE37301_LYMPHOID_PRIMED_MPP_VS_COMMON_LYMPHOID_PROGENITOR_DN	GSE37301_LYMPHOID_PRIMED_MPP_VS_COMMON_LYMPHOID_PROGENITOR_DN		181	0.44806132	1.6101657	0.0	0.02802595	1.0	2640	tags=22%, list=9%, signal=23%
BROWNE_HCMV_INFECTION_20HR_DN	BROWNE_HCMV_INFECTION_20HR_DN		97	0.47970918	1.6101491	0.0	0.028017702	1.0	3190	tags=28%, list=10%, signal=31%
MODULE_329	MODULE_329		38	0.5507658	1.6101358	0.005891016	0.028008502	1.0	5250	tags=34%, list=17%, signal=41%
HELLER_HDAC_TARGETS_DN	HELLER_HDAC_TARGETS_DN		265	0.4319041	1.610091	0.0	0.028010916	1.0	2670	tags=22%, list=9%, signal=24%
V$PAX3_B	V$PAX3_B		81	0.4824675	1.6099023	0.0013227513	0.028050495	1.0	6437	tags=37%, list=21%, signal=47%
MEINHOLD_OVARIAN_CANCER_LOW_GRADE_UP	MEINHOLD_OVARIAN_CANCER_LOW_GRADE_UP		14	0.68017465	1.6098458	0.019736841	0.028051432	1.0	3502	tags=57%, list=11%, signal=65%
[truncated: 7,838 more rows]
