# Supplementary material for: Peptidomimetic blockade of MYB in acute myeloid leukemia
Source: Nat Commun. 2018 Jan 9;9:110. doi: 10.1038/s41467-017-02618-6 (PMC5760651; doi:10.1038/s41467-017-02618-6)
Supplement: Supplementary file 6 — Supplementary Data 3 [file 41467_2017_2618_MOESM6_ESM.zip]

Archive with 1 entries (1 files):
- H3K27Ac ChIP-seq normalized and peak counts.xlsx
