# Supplementary material for: Peptidomimetic blockade of MYB in acute myeloid leukemia
Source: Nat Commun. 2018 Jan 9;9:110. doi: 10.1038/s41467-017-02618-6 (PMC5760651; doi:10.1038/s41467-017-02618-6)
Supplement: Supplementary file 6 — Supplementary Data 3 [file 41467_2017_2618_MOESM6_ESM.zip › H3K27Ac ChIP-seq normalized and peak counts.xlsx]

## Sheet: Sheet1
Peak	K27ac_untreated_rep1	K27ac_untreated_rep2	K27ac_untreated_rep3	K27ac_TG3_rep1	K27ac_TG3_rep2	K27ac_TG3_rep3	K27ac_MYBMIM_rep1	K27ac_MYBMIM_rep2	K27ac_MYBMIM_rep3
chr1_9896_10461	3.6576	5.515	5.58944	6.3007	5.13653	4.31406	7.29949	4.44045	3.164
chr1_11735_11935	0.73152	0.5515	0.69868	0.63007	0.73379	0.71901	0.66359	0.63435	0.6328
chr1_21458_21917	0.73152	0.5515	0.69868	0.63007	0.73379	0.71901	0.66359	0.63435	0.6328
chr1_28521_30150	1.46304	0.5515	1.39736	0.63007	0.73379	0.71901	0.66359	0.63435	0.6328
chr1_326739_326980	0.73152	0.5515	0.69868	0.63007	0.73379	0.71901	0.66359	0.63435	0.6328
chr1_398969_399169	0.73152	0.5515	0.69868	0.63007	0.73379	0.71901	0.66359	0.63435	0.6328
chr1_441323_441623	0.73152	0.5515	0.69868	0.63007	0.73379	0.71901	0.66359	0.63435	0.6328
chr1_540603_541770	2.19456	3.309	3.4934	2.52028	2.93516	3.59505	1.99077	1.2687	3.164
chr1_713513_714715	8.04672	20.957	13.9736	10.0811	8.07169	9.34713	7.96308	5.70915	6.328
chr1_762173_763542	6.58368	21.5085	18.8644	6.3007	10.2731	11.5042	6.6359	8.24655	6.9608
chr1_839879_840840	4.38912	22.06	11.1789	10.0811	11.0069	12.9422	5.97231	7.6122	6.328
chr1_841916_842116	0.73152	4.412	4.89076	6.93077	2.20137	1.43802	1.32718	1.90305	1.2656
chr1_858959_860981	6.58368	56.253	30.0432	18.272	23.4813	15.8182	17.9169	10.784	3.164
chr1_890555_891602	7.3152	21.5085	13.9736	13.2315	16.1434	9.34713	11.281	9.51525	5.0624
chr1_894105_896563	18.288	60.1135	44.7155	27.093	18.3448	25.8844	18.5805	19.0305	13.9216
chr1_901248_902365	8.77824	33.6415	26.5498	17.0119	17.611	16.5372	21.2349	8.24655	6.9608
chr1_911694_911928	0.73152	3.309	6.9868	3.15035	2.20137	2.15703	2.65436	1.90305	0.6328
chr1_935571_936532	11.7043	25.369	22.3578	9.45105	11.0069	10.0661	9.29026	5.0748	6.328
chr1_948242_949280	13.1674	33.09	20.2617	13.2315	11.7406	17.2562	11.281	8.24655	5.0624
chr1_954958_955952	6.58368	19.3025	23.0564	5.04056	5.87032	5.75208	9.29026	3.8061	1.8984
chr1_968544_968857	4.38912	9.927	6.9868	6.3007	5.87032	5.75208	2.65436	4.44045	1.2656
chr1_969884_970084	1.46304	5.515	2.79472	0.63007	2.20137	1.43802	0.66359	2.5374	2.5312
chr1_973646_976221	43.1597	145.044	99.9112	67.4175	58.7032	52.4877	53.7508	32.9862	37.3352
chr1_994799_995375	6.58368	24.266	21.6591	8.19091	5.13653	1.43802	8.62667	4.44045	5.0624
chr1_998076_999976	9.50976	41.914	32.1393	17.0119	13.2082	19.4133	9.95385	6.97785	8.8592
chr1_1003918_1004809	4.38912	14.339	6.28812	4.41049	4.40274	5.75208	5.97231	5.70915	4.4296
chr1_1014619_1015249	6.58368	19.3025	6.28812	4.41049	4.40274	5.75208	3.98154	3.17175	1.8984
chr1_1039262_1040319	5.85216	15.442	13.2749	8.19091	5.87032	12.2232	6.6359	7.6122	5.6952
chr1_1051154_1052361	8.77824	29.2295	20.2617	13.2315	14.6758	11.5042	15.9262	8.24655	7.5936
chr1_1079667_1079974	3.6576	7.721	4.19208	3.15035	3.66895	1.43802	3.98154	1.2687	1.8984
chr1_1092960_1094492	27.7978	99.8215	74.0601	36.5441	33.0206	38.1075	37.8246	23.4709	18.984
chr1_1136016_1137162	10.2413	25.369	19.563	8.19091	9.53927	7.90911	8.62667	7.6122	4.4296
chr1_1143037_1144183	8.04672	25.9205	23.7551	10.0811	5.87032	7.90911	9.29026	5.0748	5.6952
chr1_1148144_1149665	5.12064	25.369	18.1657	11.3413	10.2731	7.90911	14.599	8.24655	6.328
chr1_1162816_1163034	0.73152	4.412	1.39736	0.63007	2.20137	0.71901	1.32718	0.63435	0.6328
chr1_1165820_1167482	29.9923	90.9975	70.5667	35.914	33.7543	42.4216	28.5344	23.4709	20.2496
chr1_1171609_1171884	1.46304	3.309	1.39736	6.93077	1.46758	1.43802	1.99077	1.2687	2.5312
chr1_1183629_1185772	2.92608	12.6845	6.9868	3.15035	0.73379	5.75208	3.98154	5.0748	3.164
chr1_1189895_1191158	10.2413	27.575	20.2617	13.8615	11.7406	9.34713	7.96308	8.8809	4.4296
chr1_1194042_1196652	24.8717	84.931	74.0601	31.5035	37.4233	28.7604	33.1795	17.7618	13.9216
chr1_1206533_1210233	32.9184	114.16	66.3746	45.365	47.6964	47.4547	44.4605	31.7175	25.9448
chr1_1240146_1244709	42.4282	126.845	92.2258	52.2958	56.5018	63.2729	53.0872	39.3297	32.9056
chr1_1259614_1261246	21.9456	61.2165	44.0168	30.2434	24.9489	35.9505	19.2441	12.0526	14.5544
chr1_1280372_1281749	5.85216	14.339	13.9736	15.7517	8.80548	7.90911	11.9446	3.17175	6.328
chr1_1283505_1285368	24.1402	72.2465	62.1825	35.2839	26.4164	29.4794	34.5067	15.2244	14.5544
chr1_1287534_1287734	0.73152	5.515	1.39736	1.26014	2.20137	0.71901	0.66359	0.63435	1.2656
chr1_1306109_1308062	15.3619	54.047	41.9208	18.272	25.6826	24.4463	17.9169	10.1496	10.1248
chr1_1309739_1312273	58.5216	143.941	121.57	73.7182	57.2356	66.8679	53.7508	43.1358	32.9056
chr1_1333489_1336021	25.6032	95.4095	69.1693	47.8853	49.8977	35.2315	48.4421	34.2549	26.5776
chr1_1341681_1343525	27.7978	71.1435	60.0865	35.914	27.1502	31.6364	23.8892	24.1053	19.6168
chr1_1354229_1354527	4.38912	3.8605	6.28812	1.89021	1.46758	2.87604	3.31795	1.90305	1.2656
chr1_1367496_1368932	8.77824	24.266	13.9736	10.0811	12.4744	7.90911	9.95385	6.97785	6.9608
chr1_1370028_1370899	4.38912	11.5815	9.08284	6.93077	2.20137	6.47109	5.30872	5.70915	5.6952
chr1_1372853_1374404	17.5565	43.017	27.9472	25.8329	18.3448	13.6612	13.9354	12.0526	12.0232
chr1_1375601_1377042	3.6576	19.3025	19.563	9.45105	11.7406	8.62812	7.29949	7.6122	6.328
chr1_1406704_1408056	4.38912	21.5085	17.467	10.7112	8.80548	8.62812	8.62667	5.70915	2.5312
chr1_1410585_1411569	5.12064	4.9635	4.89076	3.15035	2.20137	2.87604	1.32718	3.8061	2.5312
chr1_1439794_1441623	19.751	48.532	28.6459	22.6825	17.611	20.1323	15.2626	19.0305	17.7184
chr1_1443871_1445100	5.12064	15.442	18.8644	8.19091	8.07169	2.87604	3.98154	6.97785	1.2656
chr1_1446665_1450376	27.0662	71.1435	41.9208	40.3245	38.1571	28.0414	35.1703	20.2992	25.9448
chr1_1468664_1470297	8.77824	22.6115	12.5762	13.8615	11.7406	6.47109	11.9446	9.51525	5.0624
chr1_1479404_1479909	4.38912	9.3755	6.9868	3.15035	2.93516	2.87604	1.99077	3.17175	1.2656
chr1_1489569_1489769	0.73152	3.8605	2.09604	1.89021	0.73379	2.15703	0.66359	0.63435	1.2656
chr1_1503582_1503826	1.46304	6.618	2.79472	2.52028	3.66895	2.87604	1.32718	2.5374	2.5312
chr1_1509220_1510957	31.4554	132.36	96.4178	71.1979	55.768	61.8349	64.3682	39.3297	39.8664
chr1_1522269_1522563	1.46304	7.1695	6.9868	2.52028	3.66895	3.59505	1.99077	1.90305	1.8984
chr1_1532975_1533289	1.46304	5.515	2.09604	2.52028	4.40274	1.43802	1.99077	1.2687	3.7968
chr1_1534763_1538627	17.5565	63.974	48.2089	36.5441	30.8192	32.3554	31.8523	16.4931	18.3512
chr1_1541604_1543239	29.2608	104.785	71.964	45.9951	32.2868	38.8265	29.8616	25.374	15.1872
chr1_1549632_1552034	49.0118	153.317	120.872	85.6895	62.3721	65.4299	64.3682	40.5984	51.8896
chr1_1589924_1591487	10.2413	21.5085	17.467	15.1217	14.6758	10.7851	10.6174	9.51525	6.328
chr1_1594562_1594878	1.46304	2.7575	4.19208	1.89021	2.20137	2.15703	3.98154	0.63435	0.6328
chr1_1609754_1610215	3.6576	10.4785	7.68548	1.89021	5.13653	3.59505	3.31795	3.17175	2.5312
chr1_1622894_1626496	34.3814	105.888	81.0469	54.186	46.9626	39.5455	46.4513	29.8145	32.9056
chr1_1655190_1656704	9.50976	20.957	19.563	8.19091	7.3379	9.34713	9.29026	3.8061	6.328
chr1_1660110_1661840	12.4358	32.5385	31.4406	28.3531	16.1434	22.2893	21.8985	17.7618	12.656
chr1_1676069_1678929	27.0662	61.2165	51.7023	37.8042	31.553	42.4216	31.8523	20.9336	23.4136
chr1_1684823_1685184	0.73152	10.4785	2.79472	0.63007	2.93516	2.87604	2.65436	0.63435	0.6328
chr1_1689769_1690961	7.3152	25.369	14.6723	12.6014	11.0069	12.9422	8.62667	8.8809	7.5936
chr1_1695884_1696084	2.92608	4.412	3.4934	2.52028	5.13653	1.43802	1.32718	1.2687	1.2656
chr1_1706834_1707563	4.38912	20.4055	7.68548	7.56084	4.40274	6.47109	3.98154	8.24655	4.4296
chr1_1709295_1715192	62.1792	221.703	165.587	107.112	82.9183	89.1572	89.5846	58.3602	41.7648
chr1_1729263_1729881	2.19456	11.5815	11.8776	2.52028	2.20137	1.43802	7.96308	2.5374	4.4296
chr1_1813048_1813321	1.46304	2.206	7.68548	3.15035	5.13653	3.59505	1.99077	3.8061	1.8984
chr1_1820901_1823704	31.4554	110.3	65.6759	57.9664	48.4301	45.2976	55.078	34.2549	22.148
chr1_1839781_1840588	14.6304	35.8475	32.838	22.0525	16.1434	13.6612	14.599	9.51525	12.656
chr1_1850329_1851769	8.77824	28.1265	21.6591	15.7517	11.0069	13.6612	9.29026	6.3435	6.9608
chr1_1927345_1928176	8.77824	27.575	13.9736	11.3413	10.2731	15.8182	8.62667	10.1496	10.7576
chr1_1955849_1957788	19.0195	41.914	30.0432	18.272	16.8772	16.5372	16.5897	11.4183	8.8592
chr1_2038222_2038422	2.92608	3.8605	3.4934	1.89021	2.20137	2.15703	0.66359	1.90305	0.6328
chr1_2043157_2044868	26.3347	65.077	44.7155	30.2434	23.4813	23.0083	24.5528	19.0305	12.656
chr1_2053332_2053532	2.92608	11.03	6.9868	4.41049	6.60411	7.90911	4.64513	5.0748	2.5312
chr1_2058184_2058658	7.3152	9.927	11.8776	8.19091	4.40274	3.59505	3.98154	4.44045	2.5312
chr1_2064183_2065580	11.7043	48.532	35.6327	20.1622	16.8772	12.2232	9.95385	9.51525	5.6952
chr1_2081822_2083702	32.1869	67.8345	34.2353	28.3531	23.4813	17.9752	27.8708	19.0305	13.2888
chr1_2101370_2102367	5.85216	26.472	17.467	11.9713	8.07169	10.0661	7.29949	9.51525	5.6952
chr1_2120576_2121731	14.6304	31.4355	26.5498	17.0119	15.4096	14.3802	11.281	8.24655	5.6952
chr1_2126263_2127480	27.0662	104.785	60.7852	33.3937	30.0854	33.0745	30.5251	17.1274	15.1872
chr1_2131142_2131342	2.19456	3.309	4.89076	1.26014	1.46758	2.15703	2.65436	1.2687	2.5312
chr1_2135902_2137249	10.2413	22.6115	26.5498	12.6014	10.2731	5.75208	9.29026	6.3435	3.7968
chr1_2139512_2139764	2.19456	3.309	8.38416	2.52028	3.66895	2.87604	2.65436	3.17175	2.5312
chr1_2143527_2145028	13.8989	53.4955	47.5102	32.1336	21.2799	25.1654	23.2257	16.4931	13.9216
chr1_2158248_2164104	40.9651	155.523	119.474	70.5678	70.4438	59.6778	55.078	32.3518	29.7416
chr1_2165107_2167414	31.4554	96.5125	77.5535	52.9259	27.884	40.2646	31.1887	24.1053	15.82
chr1_2168958_2169551	4.38912	9.927	9.78152	6.93077	4.40274	3.59505	7.29949	4.44045	3.164
chr1_2177657_2178711	11.7043	31.4355	23.0564	19.5322	14.6758	11.5042	11.281	8.24655	8.8592
chr1_2187479_2188089	5.12064	13.236	6.9868	8.82098	5.87032	7.90911	4.64513	2.5374	2.5312
chr1_2201009_2201346	2.92608	6.0665	4.19208	1.26014	2.93516	1.43802	0.66359	0.63435	3.7968
chr1_2221494_2222896	12.4358	41.914	36.3314	22.0525	14.6758	13.6612	12.6082	6.3435	8.8592
chr1_2231307_2233333	17.5565	58.459	41.2221	26.4629	24.9489	25.1654	21.2349	14.59	12.656
chr1_2313141_2313562	1.46304	4.9635	6.9868	3.78042	1.46758	1.43802	5.97231	2.5374	3.164
chr1_2322271_2324190	18.288	71.695	53.0997	43.4748	33.0206	33.7935	31.1887	17.1274	17.7184
chr1_2343299_2345940	25.6032	68.9375	52.401	38.4343	40.3584	32.3554	40.479	19.6649	12.0232
chr1_2359857_2360057	0.73152	0.5515	1.39736	1.26014	0.73379	4.31406	0.66359	1.90305	1.8984
chr1_2457163_2458497	13.1674	22.6115	22.3578	17.0119	9.53927	15.0992	10.6174	8.24655	8.2264
chr1_2475007_2481417	91.44	332.003	229.866	157.518	127.679	110.009	102.193	80.5624	61.3816
chr1_2485465_2488698	46.8173	142.287	100.61	76.2385	65.3073	64.7109	55.7416	36.1579	25.9448
chr1_2516454_2518024	26.3347	95.4095	72.6627	39.0643	41.0922	36.6695	33.8431	31.7175	28.476
chr1_2573429_2574946	25.6032	100.373	69.1693	47.2552	41.826	35.2315	42.4698	28.5458	17.7184
chr1_2765751_2766088	2.92608	7.1695	4.89076	9.45105	2.20137	3.59505	3.98154	1.2687	1.8984
chr1_2844259_2844492	1.46304	3.8605	2.79472	2.52028	6.60411	2.87604	0.66359	1.2687	1.8984
chr1_2986528_2986756	2.92608	6.0665	4.89076	1.89021	2.20137	2.87604	3.31795	3.8061	1.8984
chr1_3086601_3088692	37.3075	130.706	70.5667	60.4867	55.0343	49.6117	49.7692	31.7175	27.2104
chr1_3091624_3092086	2.19456	9.927	3.4934	2.52028	5.13653	4.31406	1.99077	3.17175	1.2656
chr1_3097631_3097851	2.92608	6.0665	2.09604	1.89021	1.46758	4.31406	2.65436	2.5374	3.164
chr1_3138979_3139249	1.46304	4.9635	5.58944	2.52028	4.40274	1.43802	2.65436	1.2687	1.2656
chr1_3162470_3162831	3.6576	8.2725	2.79472	1.26014	1.46758	2.87604	2.65436	3.8061	1.2656
chr1_3166216_3166462	1.46304	3.8605	2.79472	3.15035	3.66895	0.71901	1.99077	0.63435	3.164
chr1_3221135_3221389	0.73152	4.412	0.69868	1.89021	1.46758	1.43802	1.99077	3.8061	3.164
chr1_3229324_3230524	9.50976	34.7445	24.4538	15.7517	16.8772	15.8182	17.2533	8.24655	6.9608
chr1_3232934_3233692	7.3152	22.06	11.1789	7.56084	7.3379	6.47109	9.95385	10.784	7.5936
chr1_3236169_3237687	7.3152	27.0235	17.467	15.7517	12.4744	11.5042	9.95385	8.8809	6.328
chr1_3244521_3245115	2.92608	13.7875	8.38416	5.67063	3.66895	3.59505	9.29026	2.5374	2.5312
chr1_3412753_3412972	1.46304	6.0665	4.89076	2.52028	2.93516	3.59505	1.32718	3.17175	1.2656
chr1_3418466_3418817	2.19456	7.721	6.28812	4.41049	4.40274	3.59505	3.98154	1.90305	0.6328
chr1_3432186_3434169	23.4086	63.974	53.0997	31.5035	27.1502	30.9174	35.1703	15.8588	8.8592
chr1_3446898_3447950	12.4358	44.12	30.7419	20.7923	19.0785	15.0992	16.5897	9.51525	7.5936
chr1_3499847_3500230	2.19456	1.6545	3.4934	1.89021	1.46758	0.71901	1.99077	1.2687	1.2656
chr1_3535821_3537398	20.4826	50.1865	35.6327	22.6825	19.8123	19.4133	18.5805	12.687	8.2264
chr1_3540867_3541345	7.3152	19.3025	12.5762	12.6014	5.87032	5.75208	8.62667	4.44045	9.492
chr1_3566220_3566599	5.12064	12.6845	9.08284	3.15035	5.87032	2.87604	5.97231	3.8061	4.4296
chr1_3568254_3569507	10.2413	30.3325	20.9604	13.8615	10.2731	10.7851	13.2718	5.70915	5.6952
chr1_3581700_3584085	35.8445	79.416	53.7984	39.6944	34.4881	33.0745	29.198	20.2992	16.4528
chr1_3590846_3591068	2.19456	6.618	0.69868	1.89021	3.66895	0.71901	2.65436	3.17175	1.8984
chr1_3593236_3595561	18.288	76.6585	75.4574	33.3937	36.6895	35.2315	27.2072	27.277	16.4528
chr1_3688479_3689740	8.04672	30.3325	24.4538	10.7112	8.80548	10.7851	9.95385	7.6122	6.9608
chr1_3691877_3694405	16.0934	35.296	35.6327	27.093	16.8772	12.9422	20.5713	10.784	7.5936
chr1_3706080_3706280	3.6576	2.206	3.4934	3.78042	2.93516	3.59505	1.99077	0.63435	1.8984
chr1_3709542_3709849	2.19456	3.8605	8.38416	3.78042	1.46758	3.59505	3.98154	0.63435	1.8984
chr1_3712456_3713643	10.2413	43.017	38.4274	13.8615	16.1434	17.2562	17.2533	13.9557	6.328
chr1_3728053_3728387	2.92608	13.7875	9.08284	3.78042	5.13653	5.75208	2.65436	1.2687	2.5312
chr1_3731799_3732687	9.50976	28.1265	19.563	13.2315	13.942	12.9422	5.97231	9.51525	5.0624
chr1_3758968_3760295	10.9728	51.841	27.9472	18.9021	19.0785	23.7273	22.5621	15.2244	11.3904
chr1_3773311_3774755	17.5565	56.8045	45.4142	23.3126	19.0785	22.2893	20.5713	12.687	13.9216
chr1_3797493_3798227	5.12064	12.6845	9.08284	7.56084	11.0069	4.31406	7.96308	3.17175	3.7968
chr1_3807697_3808620	5.12064	19.854	18.8644	7.56084	15.4096	9.34713	5.30872	6.3435	4.4296
chr1_3815936_3818325	62.9107	163.796	132.749	92.6203	81.4507	76.9341	70.3405	48.8449	37.3352
chr1_4066272_4068422	19.751	61.2165	39.8248	23.3126	19.8123	25.8844	20.5713	11.4183	10.7576
chr1_4371388_4371588	2.19456	4.412	1.39736	0.63007	2.93516	2.87604	0.66359	2.5374	0.6328
chr1_5388758_5389808	5.12064	15.9935	10.4802	13.2315	6.60411	7.1901	4.64513	6.3435	4.4296
chr1_5714985_5715278	6.58368	0.5515	1.39736	1.26014	2.93516	1.43802	1.32718	2.5374	3.164
chr1_5830846_5831814	6.58368	27.0235	16.0696	12.6014	11.0069	10.7851	9.29026	6.3435	4.4296
chr1_5874000_5874495	5.12064	12.133	19.563	3.78042	4.40274	4.31406	2.65436	3.17175	5.6952
chr1_6034572_6036661	27.0662	57.356	35.6327	27.7231	30.8192	27.3224	20.5713	16.4931	16.4528
chr1_6052026_6052673	24.8717	68.386	49.6063	39.0643	31.553	22.2893	37.161	26.0084	20.2496
chr1_6085600_6089827	70.2259	177.031	162.792	90.7301	73.379	69.025	73.6585	50.748	37.3352
chr1_6109119_6109319	1.46304	2.7575	4.19208	1.26014	2.93516	3.59505	1.99077	1.90305	1.2656
chr1_6124013_6124378	2.92608	8.2725	4.89076	1.89021	3.66895	1.43802	2.65436	1.90305	2.5312
chr1_6258915_6260699	26.3347	86.034	46.8116	44.1049	41.0922	34.5125	27.2072	16.4931	20.2496
chr1_6296234_6296439	2.19456	6.0665	4.19208	3.78042	3.66895	2.87604	1.32718	3.17175	0.6328
chr1_6321286_6321486	0.73152	3.309	2.09604	2.52028	0.73379	0.71901	0.66359	0.63435	1.2656
chr1_6367280_6368824	13.1674	44.6715	37.03	27.093	22.7475	17.9752	17.9169	15.2244	10.7576
chr1_6453592_6454339	13.1674	28.1265	18.1657	17.0119	10.2731	11.5042	12.6082	6.3435	5.0624
chr1_6480176_6480543	3.6576	8.2725	3.4934	3.78042	2.93516	2.87604	2.65436	1.90305	1.2656
chr1_6550270_6550755	2.19456	12.133	10.4802	3.78042	2.20137	3.59505	5.97231	5.0748	1.2656
chr1_6566610_6567688	6.58368	23.163	22.3578	11.9713	14.6758	11.5042	10.6174	8.8809	5.6952
chr1_6569942_6570296	5.12064	9.927	11.8776	3.78042	2.93516	3.59505	4.64513	3.8061	0.6328
chr1_6584355_6584555	0.73152	1.103	2.09604	1.26014	6.60411	2.15703	1.32718	2.5374	1.8984
chr1_6613978_6615051	13.8989	55.15	31.4406	27.093	26.4164	20.1323	13.2718	8.8809	7.5936
chr1_6639296_6641250	20.4826	66.18	42.6195	34.0238	24.9489	28.0414	21.2349	17.7618	19.6168
chr1_6642321_6642547	2.19456	8.2725	2.79472	5.04056	2.93516	3.59505	1.99077	0.63435	1.2656
chr1_6651579_6653017	8.77824	20.957	16.7683	15.1217	5.13653	7.1901	10.6174	5.0748	3.7968
chr1_6659543_6665098	112.654	274.647	241.743	128.534	132.082	135.893	98.8749	68.5098	88.592
chr1_6672769_6674190	10.2413	36.9505	30.0432	20.7923	22.0137	13.6612	20.5713	8.24655	10.1248
chr1_6685244_6685974	6.58368	22.6115	18.8644	11.9713	12.4744	8.62812	12.6082	6.97785	4.4296
chr1_6752833_6753126	0.73152	0.5515	4.19208	0.63007	2.20137	0.71901	1.99077	0.63435	0.6328
chr1_6760999_6762255	13.1674	34.193	29.3446	19.5322	15.4096	13.6612	11.281	8.8809	16.4528
chr1_6802998_6805151	32.1869	98.167	70.5667	47.8853	35.9557	43.1406	30.5251	26.0084	17.7184
chr1_6843462_6846416	58.5216	131.809	101.309	62.3769	68.9763	51.0497	60.3867	43.7702	41.132
chr1_7055933_7056947	8.04672	19.854	3.4934	6.3007	8.80548	6.47109	6.6359	3.8061	3.164
chr1_7168760_7169089	5.12064	6.0665	7.68548	3.15035	3.66895	1.43802	4.64513	2.5374	3.7968
chr1_7174038_7174465	2.19456	14.8905	6.9868	4.41049	3.66895	5.75208	1.99077	5.0748	2.5312
chr1_7177307_7178093	7.3152	14.8905	8.38416	7.56084	10.2731	1.43802	9.29026	3.8061	5.6952
chr1_7740228_7741000	8.04672	39.1565	24.4538	12.6014	13.2082	15.8182	13.2718	6.3435	5.6952
chr1_7789177_7789480	2.19456	7.1695	2.09604	4.41049	0.73379	0.71901	3.31795	2.5374	2.5312
chr1_7830732_7832070	31.4554	56.8045	44.0168	25.8329	19.0785	20.8513	25.88	15.8588	17.7184
chr1_8013808_8014949	17.5565	63.974	44.7155	18.9021	26.4164	24.4463	26.5436	14.59	15.1872
chr1_8021061_8022561	26.3347	54.047	34.934	29.6133	27.1502	20.1323	17.9169	24.7397	22.7808
chr1_8064859_8065515	5.12064	20.4055	10.4802	3.15035	9.53927	6.47109	5.97231	1.90305	4.4296
chr1_8085882_8086096	0.73152	4.412	4.19208	2.52028	1.46758	1.43802	1.99077	1.2687	0.6328
chr1_8157214_8157521	3.6576	7.721	4.19208	5.67063	2.93516	2.87604	1.99077	1.2687	1.2656
chr1_8165218_8165418	0.73152	2.7575	5.58944	3.15035	1.46758	2.15703	1.99077	2.5374	1.2656
chr1_8166616_8167426	7.3152	18.751	16.7683	15.1217	12.4744	12.2232	7.29949	6.97785	6.328
chr1_8271617_8272149	7.3152	17.0965	11.8776	11.3413	9.53927	7.1901	6.6359	6.97785	6.328
chr1_8279145_8279345	2.92608	3.8605	2.09604	1.89021	2.20137	1.43802	1.32718	0.63435	1.2656
chr1_8284378_8284782	6.58368	8.824	7.68548	3.78042	2.93516	4.31406	7.29949	3.17175	1.8984
chr1_8391289_8391489	1.46304	0.5515	1.39736	0.63007	1.46758	0.71901	1.99077	0.63435	1.2656
chr1_8455340_8455753	0.73152	10.4785	4.19208	4.41049	2.93516	3.59505	3.31795	4.44045	1.2656
chr1_8483248_8484684	14.6304	33.6415	24.4538	10.7112	14.6758	16.5372	11.281	7.6122	9.492
chr1_8498281_8498516	0.73152	5.515	0.69868	1.26014	0.73379	1.43802	1.32718	2.5374	1.2656
chr1_8585015_8586654	17.5565	59.562	38.4274	30.8734	27.1502	25.8844	21.8985	26.0084	12.0232
chr1_8772649_8773688	17.5565	40.811	25.8512	30.2434	16.1434	12.9422	17.2533	16.4931	13.2888
chr1_8876792_8878474	27.0662	87.6885	67.0733	42.2147	38.8909	44.5786	25.2164	21.5679	14.5544
chr1_8929229_8929429	0.73152	3.8605	3.4934	3.78042	1.46758	2.15703	1.32718	1.2687	1.2656
chr1_8931975_8933545	13.1674	27.575	21.6591	21.4224	19.0785	9.34713	10.6174	6.97785	8.8592
chr1_8934617_8940999	141.183	403.698	317.201	193.431	167.304	167.529	147.981	106.571	87.3264
chr1_8968131_8968796	5.85216	15.442	11.1789	8.82098	5.13653	7.1901	3.98154	5.70915	6.328
chr1_8998027_9000361	24.8717	69.489	46.8116	30.8734	28.6178	30.9174	23.8892	20.2992	20.2496
chr1_9003448_9003653	2.19456	5.515	2.09604	4.41049	0.73379	0.71901	1.32718	0.63435	1.2656
chr1_9050120_9050351	2.19456	6.618	3.4934	1.89021	2.93516	3.59505	0.66359	1.90305	1.2656
chr1_9126776_9130251	24.8717	74.4525	60.7852	28.9832	35.2219	31.6364	25.2164	30.4488	16.4528
chr1_9142964_9143472	8.04672	11.03	9.08284	5.04056	2.93516	6.47109	6.6359	4.44045	3.7968
chr1_9153723_9154133	4.38912	7.721	5.58944	6.93077	6.60411	3.59505	3.31795	3.17175	3.7968
chr1_9188567_9189878	3.6576	24.266	19.563	11.9713	11.0069	8.62812	11.9446	9.51525	5.0624
chr1_9242126_9242646	4.38912	9.927	4.89076	2.52028	4.40274	2.87604	1.32718	4.44045	1.2656
chr1_9293450_9295767	17.5565	70.592	41.9208	34.6538	27.1502	25.8844	23.8892	18.3961	15.1872
chr1_9486184_9486486	2.19456	6.0665	3.4934	1.89021	2.20137	4.31406	1.99077	3.17175	0.6328
chr1_9489240_9489521	2.19456	10.4785	6.9868	3.78042	2.20137	2.15703	3.98154	3.8061	3.164
chr1_9599581_9600280	5.85216	15.442	16.0696	6.93077	6.60411	5.75208	8.62667	9.51525	3.7968
chr1_9621695_9621895	2.19456	1.6545	3.4934	5.04056	3.66895	2.15703	3.31795	3.8061	0.6328
chr1_9648324_9649459	3.6576	19.854	12.5762	8.82098	7.3379	7.90911	12.6082	4.44045	5.0624
chr1_9651874_9655718	40.2336	86.5855	74.7588	44.1049	29.3516	28.0414	37.161	20.2992	23.4136
chr1_9686478_9686685	2.92608	6.0665	2.09604	1.89021	2.20137	1.43802	0.66359	0.63435	1.8984
chr1_9688511_9690631	19.751	60.665	45.4142	26.4629	27.1502	24.4463	23.2257	17.1274	16.4528
chr1_9699309_9699624	4.38912	7.721	4.89076	3.15035	2.93516	2.15703	1.32718	3.17175	1.8984
chr1_9703681_9705526	18.288	60.1135	46.1129	35.914	26.4164	23.7273	23.2257	15.8588	17.7184
chr1_9711084_9715683	83.3933	226.115	206.809	125.384	75.5804	96.3473	82.9488	54.5541	41.7648
chr1_9736441_9737100	5.12064	15.442	5.58944	7.56084	6.60411	5.75208	5.97231	1.90305	2.5312
chr1_9776969_9778347	19.0195	52.3925	32.1393	23.9427	28.6178	20.8513	21.8985	15.2244	12.656
chr1_9779544_9780057	4.38912	13.7875	9.08284	8.19091	8.07169	3.59505	8.62667	1.2687	2.5312
chr1_9781234_9782358	6.58368	20.4055	10.4802	7.56084	5.13653	3.59505	4.64513	4.44045	5.6952
chr1_9789110_9789310	0.73152	3.309	2.09604	3.15035	3.66895	2.15703	1.99077	3.17175	1.8984
chr1_9790884_9791155	2.92608	7.1695	5.58944	2.52028	2.20137	2.15703	1.99077	2.5374	1.8984
chr1_9819359_9820096	7.3152	11.03	8.38416	6.93077	7.3379	5.75208	5.97231	3.8061	6.9608
chr1_9847088_9848557	20.4826	52.3925	36.3314	28.3531	25.6826	25.8844	17.9169	20.9336	13.9216
chr1_9874930_9875876	10.2413	22.06	16.7683	7.56084	10.2731	15.0992	12.6082	5.0748	8.8592
chr1_9883222_9884008	7.3152	29.2295	26.5498	15.1217	8.80548	7.90911	6.6359	3.8061	5.0624
chr1_9909879_9910090	0.73152	5.515	0.69868	3.78042	2.20137	1.43802	0.66359	1.2687	1.2656
chr1_9923940_9924258	5.85216	7.1695	5.58944	5.67063	5.87032	5.75208	2.65436	1.90305	3.7968
chr1_9935088_9935403	4.38912	8.2725	3.4934	2.52028	3.66895	2.15703	3.31795	1.90305	1.8984
chr1_9952703_9953852	10.9728	32.5385	23.0564	15.7517	14.6758	17.9752	9.95385	11.4183	8.8592
chr1_9960277_9961079	5.12064	18.751	16.7683	9.45105	8.80548	7.90911	7.29949	7.6122	5.6952
chr1_9969655_9971864	19.0195	82.1735	65.6759	44.735	41.0922	32.3554	28.5344	22.8366	21.5152
chr1_10002711_10004024	17.5565	59.562	40.5234	23.9427	22.0137	24.4463	29.8616	20.9336	17.0856
chr1_10010521_10011213	16.825	37.502	29.3446	17.0119	13.942	17.9752	5.97231	6.97785	6.328
chr1_10093011_10093771	11.7043	44.6715	23.0564	19.5322	13.942	14.3802	11.9446	10.784	6.328
chr1_10116766_10117040	1.46304	3.309	6.9868	2.52028	4.40274	1.43802	1.32718	1.90305	1.2656
chr1_10126618_10126975	0.73152	7.721	5.58944	6.3007	2.93516	2.87604	3.31795	0.63435	1.8984
chr1_10270091_10271254	4.38912	25.369	13.9736	11.3413	11.7406	11.5042	7.29949	4.44045	3.7968
chr1_10438380_10439120	8.04672	12.6845	6.9868	8.19091	9.53927	7.1901	5.30872	3.17175	6.9608
chr1_10448329_10449327	7.3152	33.09	17.467	13.8615	14.6758	10.0661	7.29949	6.97785	6.328
chr1_10458356_10459784	17.5565	61.2165	52.401	34.6538	22.7475	20.1323	28.5344	14.59	12.656
chr1_10474837_10476397	14.6304	34.193	37.7287	27.093	25.6826	20.8513	17.2533	13.9557	15.1872
chr1_10486630_10486933	1.46304	6.0665	2.09604	3.15035	2.20137	1.43802	1.32718	1.90305	1.8984
chr1_10489975_10491601	10.2413	52.3925	32.1393	27.093	23.4813	28.0414	18.5805	14.59	12.0232
chr1_10532181_10533352	16.0934	25.369	24.4538	15.1217	12.4744	13.6612	10.6174	9.51525	8.2264
chr1_10534548_10535647	12.4358	22.6115	23.7551	15.7517	12.4744	13.6612	9.29026	4.44045	7.5936
chr1_10555369_10555569	2.19456	5.515	4.89076	3.15035	3.66895	2.87604	2.65436	3.8061	4.4296
chr1_10570677_10572175	11.7043	33.6415	20.2617	19.5322	11.7406	11.5042	14.599	9.51525	9.492
chr1_10753998_10754257	1.46304	6.618	0.69868	3.15035	2.20137	6.47109	1.32718	2.5374	1.8984
chr1_10927535_10927735	0.73152	1.103	4.89076	1.89021	1.46758	1.43802	3.31795	1.90305	1.2656
chr1_10957893_10959062	8.04672	18.1995	18.8644	7.56084	9.53927	8.62812	7.29949	8.24655	8.2264
chr1_11025334_11027362	13.8989	48.532	36.3314	22.6825	15.4096	22.2893	15.9262	7.6122	11.3904
chr1_11072360_11073485	29.9923	96.5125	75.4574	56.0762	41.826	38.8265	36.4975	26.6427	21.5152
chr1_11111252_11112458	16.825	40.2595	21.6591	21.4224	19.8123	18.6943	11.281	10.784	6.328
chr1_11119641_11120819	8.77824	23.7145	20.2617	9.45105	11.0069	7.90911	13.2718	7.6122	5.0624
chr1_11122703_11122903	1.46304	5.515	6.28812	2.52028	2.93516	1.43802	2.65436	2.5374	1.2656
chr1_11129023_11130068	4.38912	24.8175	12.5762	8.82098	16.1434	7.1901	9.29026	8.24655	3.7968
chr1_11142160_11142360	1.46304	0.5515	4.89076	1.26014	1.46758	2.15703	0.66359	2.5374	2.5312
chr1_11159159_11160376	24.8717	67.283	54.497	36.5441	24.2151	26.6034	25.2164	24.7397	16.4528
chr1_11286545_11288141	11.7043	31.4355	20.2617	18.9021	13.2082	13.6612	14.599	11.4183	8.2264
chr1_11289457_11289721	4.38912	3.309	5.58944	1.89021	1.46758	1.43802	1.99077	0.63435	2.5312
chr1_11321958_11323186	8.04672	25.369	14.6723	12.6014	11.7406	10.7851	9.95385	5.0748	4.4296
chr1_11333223_11334015	13.8989	46.326	28.6459	20.7923	16.8772	19.4133	13.2718	10.784	5.0624
chr1_11538812_11539512	19.0195	57.9075	32.1393	24.5727	16.8772	19.4133	18.5805	10.1496	14.5544
chr1_11623328_11624449	6.58368	25.369	24.4538	18.9021	5.87032	6.47109	9.95385	11.4183	8.8592
chr1_11724298_11725264	14.6304	39.1565	29.3446	30.2434	16.8772	12.9422	15.9262	7.6122	5.6952
chr1_11730267_11731143	7.3152	11.5815	20.2617	6.93077	7.3379	8.62812	5.97231	4.44045	3.164
chr1_11740517_11742274	20.4826	63.4225	44.0168	36.5441	24.9489	19.4133	27.8708	17.7618	13.2888
chr1_11778736_11780094	25.6032	81.0705	60.0865	33.3937	39.6247	39.5455	25.88	26.6427	27.8432
chr1_11789435_11792476	21.9456	62.3195	41.9208	28.3531	23.4813	22.2893	22.5621	23.4709	17.7184
chr1_11795755_11796986	10.2413	43.5685	32.838	29.6133	19.8123	20.8513	15.9262	15.2244	9.492
chr1_11803327_11803527	0.73152	3.8605	0.69868	0.63007	2.20137	0.71901	1.99077	0.63435	0.6328
chr1_11808652_11809329	4.38912	12.133	11.8776	5.67063	2.20137	6.47109	2.65436	2.5374	3.164
chr1_11849151_11852247	21.2141	79.416	44.7155	42.2147	34.4881	32.3554	32.5159	20.2992	24.0464
chr1_11862581_11864167	9.50976	36.399	26.5498	22.0525	16.1434	22.2893	18.5805	13.9557	5.0624
chr1_11865257_11867604	35.113	98.167	76.1561	40.3245	45.495	39.5455	43.1334	30.4488	24.6792
chr1_11875119_11876040	11.7043	28.1265	30.0432	16.3818	16.1434	16.5372	11.281	7.6122	4.4296
chr1_11902317_11902517	2.19456	2.206	2.09604	3.78042	1.46758	1.43802	0.66359	2.5374	1.2656
chr1_11910659_11912194	12.4358	62.871	34.934	28.9832	24.2151	20.8513	17.9169	14.59	13.2888
chr1_11942653_11942869	2.19456	2.7575	6.28812	3.15035	1.46758	2.87604	3.31795	0.63435	1.8984
chr1_11967840_11970324	46.8173	151.111	104.802	86.3196	72.6452	62.5539	58.3959	50.748	42.3976
chr1_11985471_11987451	13.8989	66.18	41.2221	30.2434	35.2219	23.0083	23.8892	19.0305	12.656
chr1_11989231_11991437	14.6304	44.12	28.6459	21.4224	16.8772	23.0083	16.5897	12.687	12.0232
chr1_11994094_11995334	15.3619	46.326	34.2353	26.4629	13.942	23.7273	17.2533	8.24655	9.492
chr1_12017275_12017504	5.12064	1.103	1.39736	1.26014	1.46758	2.87604	1.32718	1.2687	0.6328
chr1_12020341_12021441	5.85216	16.545	16.0696	6.3007	8.80548	10.0661	5.97231	9.51525	5.0624
chr1_12040008_12040953	20.4826	61.2165	41.9208	20.1622	25.6826	19.4133	20.5713	12.687	16.4528
chr1_12045708_12046457	6.58368	24.8175	13.9736	8.19091	10.2731	5.75208	5.97231	5.70915	4.4296
chr1_12079024_12080722	16.0934	44.12	32.1393	26.4629	15.4096	20.1323	19.9077	10.1496	12.0232
chr1_12094574_12094774	1.46304	4.412	4.19208	3.78042	1.46758	1.43802	3.31795	1.90305	0.6328
chr1_12185568_12186277	6.58368	22.6115	8.38416	10.0811	11.7406	6.47109	6.6359	4.44045	1.8984
chr1_12192922_12193781	5.12064	16.545	18.1657	10.0811	7.3379	5.75208	7.29949	7.6122	5.0624
chr1_12202683_12202928	2.92608	5.515	2.79472	3.78042	2.20137	2.87604	3.31795	1.90305	1.8984
chr1_12204271_12204692	5.12064	9.3755	11.1789	3.15035	4.40274	2.87604	2.65436	3.8061	5.6952
chr1_12208117_12211751	34.3814	104.785	78.2522	39.0643	49.1639	40.2646	37.8246	31.7175	24.6792
chr1_12213138_12213418	3.6576	4.9635	4.19208	3.15035	2.20137	2.87604	4.64513	1.2687	0.6328
chr1_12221152_12222775	10.9728	41.914	32.1393	21.4224	13.942	17.2562	17.2533	9.51525	8.8592
chr1_12226735_12228242	18.288	67.283	48.9076	22.0525	24.2151	27.3224	31.8523	17.7618	13.2888
chr1_12235319_12236809	6.58368	19.854	11.8776	10.0811	16.8772	12.2232	13.2718	9.51525	5.0624
chr1_12237887_12241551	28.5293	87.137	60.7852	44.735	32.2868	32.3554	39.1518	20.9336	17.0856
chr1_12244055_12246964	30.7238	101.476	63.5799	52.2958	46.2288	32.3554	39.8154	24.7397	22.7808
chr1_12255511_12257275	10.2413	20.957	23.7551	9.45105	8.80548	9.34713	9.29026	5.0748	5.0624
chr1_12290022_12290752	3.6576	30.3325	20.2617	7.56084	10.2731	15.0992	7.96308	5.70915	4.4296
chr1_12304529_12304780	0.73152	4.9635	2.09604	1.26014	2.20137	0.71901	0.66359	1.2687	0.6328
chr1_12356431_12356754	4.38912	5.515	6.9868	1.26014	2.20137	3.59505	0.66359	1.90305	3.164
chr1_12404465_12405209	8.77824	12.133	23.0564	10.7112	8.07169	7.1901	5.97231	6.97785	1.8984
chr1_12476084_12476305	2.19456	4.9635	2.79472	2.52028	2.93516	2.87604	1.32718	1.2687	1.8984
chr1_12509280_12510226	11.7043	21.5085	24.4538	17.642	11.7406	12.9422	10.6174	10.784	6.328
chr1_12540580_12541553	3.6576	17.0965	9.78152	10.0811	6.60411	13.6612	5.30872	6.97785	5.0624
chr1_12570103_12571659	17.5565	35.296	42.6195	20.7923	14.6758	19.4133	17.9169	13.3214	10.1248
chr1_12588251_12588699	5.85216	10.4785	4.19208	4.41049	7.3379	5.75208	3.31795	5.0748	3.164
chr1_12675422_12675879	6.58368	8.2725	2.09604	5.04056	1.46758	1.43802	1.99077	2.5374	1.2656
chr1_12677656_12678568	8.77824	28.678	18.1657	5.04056	10.2731	7.90911	9.29026	6.3435	5.0624
chr1_12691424_12691645	2.92608	4.412	4.89076	2.52028	2.20137	0.71901	1.99077	0.63435	0.6328
chr1_14026124_14027142	8.77824	31.987	20.9604	15.7517	17.611	14.3802	13.9354	11.4183	5.0624
chr1_14050130_14050932	6.58368	19.854	9.78152	14.4916	6.60411	9.34713	10.6174	5.70915	4.4296
chr1_14075054_14076635	17.5565	51.841	41.2221	18.272	21.2799	25.8844	19.9077	17.7618	10.7576
chr1_15067795_15069671	8.77824	46.8775	34.934	22.0525	20.5461	15.0992	20.5713	12.0526	11.3904
chr1_15082115_15082960	6.58368	20.4055	9.78152	10.0811	10.2731	8.62812	3.98154	3.8061	2.5312
chr1_15102810_15107590	40.9651	141.184	118.776	81.279	66.7749	63.2729	54.4144	41.8671	32.9056
chr1_15133558_15133758	0.73152	3.8605	0.69868	0.63007	2.20137	2.15703	0.66359	1.90305	2.5312
chr1_15136822_15137550	6.58368	28.1265	29.3446	17.0119	10.2731	12.9422	13.9354	8.24655	7.5936
chr1_15152902_15153281	5.85216	9.3755	10.4802	10.0811	5.13653	6.47109	7.29949	3.8061	2.5312
chr1_15251107_15251654	1.46304	9.3755	11.1789	3.15035	4.40274	2.15703	4.64513	0.63435	1.2656
chr1_15296868_15297068	0.73152	4.9635	1.39736	5.67063	0.73379	2.87604	1.99077	0.63435	1.8984
chr1_15322902_15324276	12.4358	29.781	30.0432	15.7517	16.1434	13.6612	20.5713	5.0748	13.2888
chr1_15413725_15413947	5.12064	2.206	1.39736	0.63007	0.73379	0.71901	0.66359	1.90305	1.8984
chr1_15480219_15480696	3.6576	12.133	3.4934	2.52028	7.3379	4.31406	1.99077	3.17175	1.2656
chr1_15584930_15585763	3.6576	10.4785	12.5762	8.82098	6.60411	5.75208	6.6359	7.6122	5.6952
chr1_15672591_15673506	9.50976	22.06	19.563	10.0811	8.80548	8.62812	9.95385	3.8061	4.4296
chr1_15678718_15679466	6.58368	20.957	11.1789	8.19091	8.80548	12.9422	6.6359	6.97785	3.7968
chr1_15735858_15738594	18.288	67.283	39.8248	27.7231	29.3516	22.2893	34.5067	10.1496	11.3904
chr1_15782458_15782658	2.19456	4.412	4.19208	1.89021	0.73379	2.15703	1.99077	1.2687	1.8984
chr1_15841147_15842504	11.7043	24.8175	16.0696	10.7112	8.07169	13.6612	8.62667	9.51525	5.6952
chr1_15850232_15854013	33.6499	97.6155	66.3746	54.186	46.2288	42.4216	45.7877	26.6427	20.2496
chr1_15911106_15911633	6.58368	15.442	11.1789	10.0811	5.87032	4.31406	4.64513	5.0748	4.4296
chr1_15929362_15930877	28.5293	94.858	65.6759	48.5154	49.8977	30.9174	29.8616	23.4709	28.476
chr1_15943236_15945238	36.576	71.695	51.7023	28.3531	35.9557	34.5125	27.2072	17.7618	16.4528
chr1_16010155_16011651	20.4826	67.8345	46.8116	35.914	25.6826	30.1984	19.9077	19.0305	8.2264
chr1_16023290_16024715	21.2141	65.6285	43.3182	34.6538	26.4164	29.4794	21.8985	17.1274	17.0856
chr1_16159253_16164435	132.405	391.014	307.419	198.472	184.915	158.182	126.746	102.13	74.6704
chr1_16173395_16176953	73.152	234.387	168.382	112.152	96.1265	97.0663	100.202	58.9945	48.0928
chr1_16178113_16178433	2.19456	9.927	2.79472	3.15035	3.66895	3.59505	3.98154	1.90305	1.8984
chr1_16190480_16190680	2.19456	2.206	2.79472	2.52028	7.3379	2.15703	2.65436	1.2687	1.2656
chr1_16212073_16213674	32.1869	54.5985	57.9904	35.914	30.0854	28.0414	21.2349	14.59	13.2888
chr1_16263955_16264155	0.73152	2.7575	6.28812	1.26014	1.46758	2.15703	1.99077	2.5374	1.2656
chr1_16278034_16281085	9.50976	38.0535	32.838	27.093	25.6826	17.2562	15.2626	19.6649	11.3904
chr1_16284910_16285208	0.73152	4.9635	2.79472	3.78042	1.46758	0.71901	1.32718	3.17175	1.8984
chr1_16302309_16303012	7.3152	19.854	13.2749	8.19091	7.3379	7.1901	9.95385	8.24655	5.0624
chr1_16338752_16340641	13.8989	42.4655	29.3446	16.3818	19.8123	21.5703	17.9169	11.4183	10.7576
chr1_16405612_16405839	2.92608	5.515	4.89076	5.67063	1.46758	0.71901	3.31795	1.90305	1.8984
chr1_16499889_16500097	2.19456	7.1695	2.79472	1.26014	2.20137	3.59505	4.64513	1.90305	1.8984
chr1_16532659_16534361	32.1869	63.4225	43.3182	31.5035	25.6826	34.5125	19.9077	16.4931	12.0232
chr1_16563205_16564137	8.77824	24.266	11.8776	11.9713	4.40274	11.5042	4.64513	8.24655	5.0624
chr1_16677866_16679691	24.8717	86.5855	57.2918	37.1741	38.8909	26.6034	31.1887	26.0084	12.0232
chr1_16690441_16694969	50.4749	140.081	89.431	68.0476	52.8329	49.6117	41.1426	34.2549	37.968
chr1_16759719_16760198	2.92608	14.8905	6.28812	5.67063	7.3379	5.03307	5.30872	1.90305	2.5312
chr1_16766754_16767926	19.751	44.12	38.4274	21.4224	20.5461	18.6943	18.5805	20.2992	10.7576
chr1_16769062_16769294	4.38912	2.7575	4.89076	3.15035	2.93516	1.43802	2.65436	2.5374	2.5312
chr1_16825264_16826168	6.58368	20.4055	13.2749	6.3007	6.60411	5.75208	7.29949	5.0748	5.6952
chr1_16867394_16867594	2.19456	1.6545	1.39736	0.63007	0.73379	1.43802	1.32718	0.63435	1.2656
chr1_16939772_16940385	15.3619	44.12	37.7287	18.9021	15.4096	25.1654	17.9169	9.51525	5.6952
chr1_16957596_16957810	2.92608	6.618	4.19208	2.52028	2.20137	5.75208	1.32718	1.90305	2.5312
chr1_16970450_16971953	51.9379	153.869	104.802	66.1573	73.379	68.3059	67.6862	43.1358	34.804
chr1_16992763_16993996	0.73152	0.5515	0.69868	0.63007	0.73379	0.71901	0.66359	0.63435	0.6328
chr1_17026031_17026240	1.46304	1.103	2.09604	2.52028	5.87032	3.59505	1.99077	1.2687	1.8984
chr1_17054886_17055185	0.73152	0.5515	2.79472	2.52028	2.93516	2.15703	8.62667	2.5374	1.8984
chr1_17066413_17067642	0.73152	0.5515	0.69868	0.63007	0.73379	0.71901	0.66359	0.63435	0.6328
chr1_17181343_17181543	0.73152	1.103	0.69868	0.63007	0.73379	0.71901	0.66359	1.2687	1.8984
chr1_17215596_17216382	5.12064	27.0235	11.8776	10.7112	11.7406	7.90911	7.29949	6.3435	7.5936
chr1_17221898_17223125	12.4358	34.193	20.9604	15.1217	13.2082	13.6612	8.62667	10.784	5.0624
chr1_17230295_17232182	74.615	182.547	144.627	94.5105	93.1913	99.2234	71.0041	69.1441	53.1552
chr1_17240626_17241175	5.12064	22.06	13.2749	12.6014	8.07169	7.1901	9.29026	4.44045	4.4296
chr1_17380269_17380581	2.19456	8.2725	7.68548	7.56084	4.40274	4.31406	2.65436	4.44045	2.5312
chr1_17386469_17388123	14.6304	39.708	29.3446	15.7517	22.0137	21.5703	8.62667	6.3435	10.1248
chr1_17392326_17394574	29.2608	80.519	55.1957	37.1741	35.9557	33.7935	29.198	22.2022	17.7184
chr1_17446226_17446539	1.46304	6.0665	3.4934	5.04056	2.93516	3.59505	1.99077	1.2687	1.2656
chr1_17447899_17448925	4.38912	20.957	13.2749	9.45105	7.3379	10.0661	9.95385	8.8809	6.328
chr1_17455024_17455551	6.58368	14.339	9.08284	5.67063	4.40274	4.31406	5.97231	3.8061	5.6952
chr1_17468359_17468940	8.04672	15.9935	11.1789	8.19091	11.0069	6.47109	4.64513	5.0748	6.328
chr1_17508375_17508756	2.92608	11.5815	8.38416	8.19091	4.40274	4.31406	4.64513	4.44045	1.8984
chr1_17517488_17518255	7.3152	19.3025	13.9736	9.45105	9.53927	7.1901	2.65436	5.70915	6.328
chr1_17534783_17535235	1.46304	9.927	5.58944	4.41049	3.66895	3.59505	3.98154	1.90305	2.5312
chr1_17759055_17759372	4.38912	8.824	4.19208	1.26014	3.66895	2.87604	1.99077	3.8061	2.5312
chr1_17760397_17760623	2.19456	2.206	5.58944	2.52028	2.20137	2.87604	1.99077	1.2687	1.2656
chr1_17761846_17762079	3.6576	6.618	1.39736	4.41049	1.46758	1.43802	2.65436	1.90305	1.8984
chr1_17763805_17766243	31.4554	111.954	97.8152	74.3483	62.3721	63.9919	67.0226	38.061	34.804
chr1_17866324_17867154	7.3152	18.751	16.7683	13.8615	12.4744	7.90911	9.29026	5.70915	3.164
chr1_17895976_17896921	10.2413	15.9935	11.1789	8.82098	5.87032	8.62812	7.29949	7.6122	5.6952
chr1_17907570_17907770	1.46304	3.309	1.39736	1.26014	1.46758	0.71901	3.31795	0.63435	1.2656
chr1_17956148_17957164	10.9728	30.3325	20.2617	17.0119	12.4744	12.2232	9.29026	6.3435	5.0624
chr1_18636127_18636702	2.92608	10.4785	6.9868	3.78042	3.66895	5.75208	5.97231	5.70915	3.164
chr1_19228670_19229899	18.288	54.5985	50.305	30.2434	30.0854	23.0083	18.5805	20.9336	18.984
chr1_19233799_19235111	8.77824	29.2295	28.6459	14.4916	15.4096	16.5372	14.599	6.3435	8.2264
chr1_19252775_19254350	20.4826	54.5985	44.7155	28.3531	23.4813	21.5703	22.5621	12.0526	6.328
chr1_19277422_19278860	11.7043	40.2595	27.2485	19.5322	20.5461	17.2562	12.6082	12.687	8.2264
chr1_19282806_19283116	2.19456	8.824	6.9868	4.41049	3.66895	0.71901	3.31795	1.90305	2.5312
chr1_19407662_19407933	3.6576	7.1695	2.79472	5.04056	2.93516	2.87604	1.99077	3.17175	1.8984
chr1_19496334_19496717	2.19456	11.03	6.28812	5.04056	3.66895	5.03307	2.65436	5.0748	1.8984
chr1_19536032_19538138	32.1869	99.8215	72.6627	57.9664	44.0274	48.8927	33.1795	24.7397	20.2496
chr1_19567904_19568236	0.73152	8.824	4.19208	5.04056	2.93516	3.59505	3.31795	1.90305	1.8984
chr1_19577608_19579040	45.3542	99.27	77.5535	45.365	52.8329	46.0166	44.4605	24.1053	31.0072
chr1_19586655_19587078	3.6576	9.3755	4.19208	5.04056	2.93516	5.03307	3.31795	0.63435	3.164
chr1_19638003_19647660	111.923	268.029	221.482	138.615	108.601	125.827	103.52	75.4877	73.4048
chr1_19652175_19652607	4.38912	6.618	9.08284	4.41049	3.66895	2.87604	6.6359	1.90305	2.5312
chr1_19655356_19655595	1.46304	4.412	2.79472	1.89021	0.73379	3.59505	1.32718	1.2687	1.2656
chr1_19673729_19675227	11.7043	34.7445	21.6591	15.7517	14.6758	14.3802	17.2533	9.51525	12.0232
chr1_19795606_19795848	1.46304	5.515	3.4934	7.56084	2.20137	5.75208	4.64513	0.63435	2.5312
chr1_19803082_19804886	13.8989	55.7015	37.03	20.7923	23.4813	25.1654	21.2349	15.8588	14.5544
chr1_19806303_19806545	2.19456	7.721	5.58944	1.89021	2.20137	3.59505	2.65436	5.70915	1.2656
chr1_19810846_19813237	24.8717	94.858	74.0601	47.2552	41.826	28.7604	40.479	24.7397	22.7808
chr1_19832042_19832252	1.46304	3.8605	2.79472	5.67063	2.93516	2.15703	3.31795	3.17175	1.8984
chr1_19837450_19837650	2.19456	1.6545	5.58944	1.89021	1.46758	1.43802	1.32718	0.63435	1.2656
chr1_19922851_19924238	36.576	72.798	48.9076	48.5154	41.826	28.7604	29.8616	20.9336	27.8432
chr1_19971186_19971563	1.46304	10.4785	3.4934	5.67063	2.93516	2.87604	4.64513	2.5374	1.8984
chr1_20125635_20127161	15.3619	56.8045	50.305	34.0238	26.4164	31.6364	25.88	22.2022	13.2888
chr1_20208849_20209404	5.85216	19.3025	22.3578	13.8615	10.2731	7.90911	11.281	4.44045	5.0624
chr1_20407329_20408056	3.6576	14.339	19.563	7.56084	6.60411	5.03307	5.30872	5.0748	3.7968
chr1_20445748_20446015	5.12064	7.1695	4.19208	3.15035	2.93516	2.15703	1.99077	0.63435	0.6328
chr1_20449474_20449678	1.46304	2.7575	1.39736	1.89021	1.46758	4.31406	0.66359	0.63435	2.5312
chr1_20478663_20481155	29.2608	94.858	56.5931	37.1741	39.6247	32.3554	35.8339	22.8366	16.4528
chr1_20491393_20492975	11.7043	23.7145	27.9472	14.4916	12.4744	10.7851	9.95385	10.1496	9.492
chr1_20497864_20499194	6.58368	18.1995	18.8644	10.0811	8.80548	5.75208	13.2718	3.8061	5.6952
chr1_20500747_20502379	24.8717	75.004	60.7852	43.4748	39.6247	19.4133	23.8892	22.2022	18.984
chr1_20505713_20506140	5.12064	8.2725	7.68548	2.52028	5.13653	3.59505	5.30872	2.5374	5.0624
chr1_20510892_20511155	1.46304	7.1695	2.79472	3.15035	4.40274	2.87604	4.64513	1.90305	1.2656
chr1_20521594_20521794	2.92608	3.309	4.89076	2.52028	3.66895	1.43802	3.98154	0.63435	1.2656
chr1_20648922_20649177	3.6576	6.0665	2.09604	3.78042	4.40274	2.87604	1.99077	1.90305	2.5312
chr1_20706963_20707694	5.12064	19.3025	16.7683	6.3007	8.07169	8.62812	6.6359	5.0748	7.5936
chr1_20772705_20773064	4.38912	11.5815	4.19208	3.78042	5.13653	6.47109	4.64513	1.2687	3.164
chr1_20834265_20835061	10.2413	36.9505	19.563	15.7517	14.6758	18.6943	12.6082	14.59	14.5544
chr1_20930474_20931744	7.3152	17.0965	10.4802	11.9713	11.0069	5.75208	7.29949	6.97785	6.9608
chr1_20959842_20961247	12.4358	79.9675	51.0036	30.2434	25.6826	25.8844	23.8892	15.2244	12.656
chr1_20986857_20989140	32.9184	76.6585	56.5931	45.9951	36.6895	33.0745	30.5251	24.7397	20.8824
chr1_20992456_20992833	2.19456	8.824	2.79472	0.63007	0.73379	3.59505	1.99077	1.90305	1.8984
chr1_21005431_21005769	4.38912	8.2725	9.08284	9.45105	6.60411	3.59505	3.31795	4.44045	1.8984
chr1_21008980_21012344	12.4358	52.3925	30.0432	24.5727	27.884	27.3224	17.9169	12.687	12.656
chr1_21022882_21023633	11.7043	44.12	34.2353	20.7923	21.2799	12.2232	13.9354	8.8809	8.8592
chr1_21058694_21058894	0.73152	2.7575	4.19208	1.26014	1.46758	1.43802	1.32718	0.63435	0.6328
chr1_21111364_21115073	50.4749	168.208	121.57	79.3888	66.7749	72.62	73.6585	41.2328	41.132
chr1_21178515_21178892	4.38912	7.721	6.9868	5.67063	4.40274	6.47109	4.64513	1.90305	2.5312
chr1_21290896_21291096	0.73152	1.103	1.39736	2.52028	5.13653	2.15703	0.66359	1.2687	1.2656
chr1_21349013_21349213	2.92608	3.8605	2.79472	3.78042	2.93516	3.59505	5.30872	5.0748	3.7968
chr1_21425003_21427522	24.1402	54.5985	44.7155	31.5035	41.0922	24.4463	25.2164	16.4931	13.2888
chr1_21444830_21445049	2.92608	0.5515	2.79472	1.26014	2.20137	7.1901	0.66359	1.2687	0.6328
chr1_21502045_21504022	21.9456	72.2465	37.03	37.8042	35.2219	21.5703	32.5159	19.0305	19.6168
chr1_21588511_21588949	2.19456	7.721	9.78152	4.41049	5.87032	5.03307	4.64513	3.17175	3.7968
chr1_21650783_21651884	10.2413	35.8475	20.2617	13.8615	11.7406	12.2232	12.6082	13.3214	5.6952
chr1_21661005_21661279	2.19456	6.618	7.68548	3.78042	2.20137	2.87604	3.31795	1.90305	1.8984
chr1_21671593_21672808	18.288	44.12	36.3314	26.4629	17.611	20.8513	29.198	13.3214	12.0232
chr1_21780566_21780951	2.19456	8.824	7.68548	1.26014	3.66895	3.59505	1.32718	3.8061	1.2656
chr1_21991821_21993167	12.4358	38.0535	29.3446	14.4916	21.2799	17.9752	8.62667	10.1496	7.5936
chr1_21995136_21996792	24.1402	76.107	56.5931	36.5441	24.2151	32.3554	21.2349	20.2992	18.3512
chr1_21999919_22000427	2.19456	14.8905	9.78152	11.3413	5.87032	5.75208	4.64513	4.44045	3.164
chr1_22042586_22042791	3.6576	4.9635	0.69868	2.52028	2.20137	1.43802	1.32718	1.2687	1.8984
chr1_22088587_22089047	6.58368	11.5815	4.19208	3.78042	2.93516	3.59505	5.97231	5.0748	3.164
chr1_22095241_22095484	2.92608	7.1695	7.68548	6.3007	5.13653	0.71901	3.31795	3.17175	1.2656
chr1_22107016_22110677	103.876	268.58	204.015	120.343	113.004	90.5953	97.5477	69.7785	70.8736
chr1_22118068_22118916	5.85216	9.927	11.8776	6.93077	7.3379	7.90911	6.6359	6.3435	4.4296
chr1_22141178_22142906	11.7043	29.2295	23.7551	10.0811	20.5461	17.9752	12.6082	7.6122	6.328
chr1_22178647_22178965	1.46304	8.824	3.4934	3.15035	2.93516	2.15703	2.65436	2.5374	1.8984
chr1_22182596_22185537	19.751	65.077	44.0168	37.1741	19.8123	22.2893	24.5528	22.2022	20.2496
chr1_22191766_22193426	17.5565	44.6715	33.5366	27.7231	24.2151	14.3802	17.2533	15.2244	10.1248
chr1_22230676_22231563	5.12064	22.06	13.9736	11.3413	5.87032	5.03307	11.9446	5.0748	5.6952
chr1_22235649_22237235	23.4086	57.356	50.305	40.3245	27.1502	29.4794	23.8892	13.9557	15.82
chr1_22239945_22241148	4.38912	17.648	18.1657	5.67063	6.60411	6.47109	9.29026	8.8809	6.328
chr1_22250582_22251872	13.1674	35.8475	25.8512	13.8615	12.4744	20.1323	8.62667	7.6122	6.328
chr1_22257573_22259104	14.6304	38.605	32.1393	13.2315	17.611	16.5372	11.9446	16.4931	9.492
chr1_22263233_22264522	13.8989	17.648	18.1657	13.2315	8.07169	7.90911	7.29949	6.97785	5.0624
chr1_22266111_22266320	0.73152	3.8605	3.4934	5.04056	2.93516	0.71901	1.32718	1.90305	1.8984
chr1_22345113_22346903	24.8717	51.841	42.6195	34.0238	33.7543	20.1323	23.2257	16.4931	9.492
chr1_22350568_22353002	57.0586	137.875	122.968	75.6084	63.8397	66.8679	64.3682	50.1136	37.968
chr1_22355644_22355854	0.73152	4.9635	0.69868	1.89021	0.73379	0.71901	1.32718	3.17175	0.6328
chr1_22357993_22358976	10.2413	29.2295	23.0564	10.7112	12.4744	12.2232	9.95385	10.784	6.9608
chr1_22363770_22367504	35.113	108.094	88.0337	76.8685	50.6315	36.6695	50.4328	36.1579	31.0072
chr1_22378586_22380478	24.1402	98.167	68.4706	41.5846	44.0274	32.3554	36.4975	22.8366	12.0232
chr1_22416579_22416788	5.85216	4.412	2.09604	1.26014	2.93516	1.43802	3.31795	1.90305	3.7968
chr1_22777607_22779363	29.9923	87.137	67.0733	49.1455	41.0922	22.2893	30.5251	26.0084	20.2496
chr1_23061905_23062591	4.38912	11.5815	9.78152	8.82098	2.93516	5.75208	3.31795	5.0748	1.8984
chr1_23076597_23077036	2.19456	12.133	6.28812	8.19091	4.40274	7.1901	2.65436	3.8061	3.164
chr1_23345482_23346826	17.5565	60.1135	47.5102	30.8734	33.0206	29.4794	27.2072	22.2022	13.9216
chr1_23495439_23495663	2.19456	2.7575	6.9868	1.89021	3.66895	2.87604	1.99077	2.5374	1.8984
chr1_23670196_23671792	28.5293	69.489	57.2918	27.7231	32.2868	29.4794	36.4975	28.5458	20.8824
chr1_23694083_23696453	42.4282	114.712	87.335	49.1455	45.495	39.5455	45.7877	30.4488	24.6792
chr1_23855167_23855367	2.92608	3.8605	4.19208	1.89021	2.20137	2.15703	1.32718	1.2687	1.2656
chr1_23857314_23857761	4.38912	14.339	8.38416	5.67063	6.60411	4.31406	7.29949	5.0748	2.5312
chr1_23881023_23881346	2.19456	5.515	4.89076	3.15035	1.46758	3.59505	2.65436	1.2687	2.5312
chr1_24018116_24019522	16.0934	38.605	36.3314	21.4224	25.6826	25.8844	21.8985	17.1274	12.0232
chr1_24069391_24070656	21.2141	72.798	59.3878	38.4343	33.0206	36.6695	31.1887	15.8588	12.0232
chr1_24104279_24105222	12.4358	30.884	16.0696	15.7517	8.07169	10.7851	11.9446	5.0748	8.2264
chr1_24115789_24118274	13.8989	59.0105	46.1129	34.0238	30.8192	28.0414	23.2257	20.2992	13.2888
chr1_24126357_24128497	20.4826	53.4955	21.6591	27.093	18.3448	14.3802	26.5436	10.784	13.9216
chr1_24130436_24131241	10.9728	31.4355	20.2617	16.3818	16.1434	17.2562	9.29026	8.24655	10.1248
chr1_24136905_24137352	2.92608	9.3755	6.28812	6.93077	5.13653	2.87604	3.98154	3.8061	3.164
chr1_24151423_24152555	13.8989	39.1565	37.03	30.2434	25.6826	19.4133	25.88	12.687	9.492
chr1_24164750_24166075	10.2413	32.5385	25.8512	22.0525	20.5461	12.9422	11.9446	6.97785	10.1248
chr1_24194258_24195533	7.3152	34.193	24.4538	18.272	5.87032	13.6612	11.281	13.9557	5.0624
chr1_24213873_24214627	2.19456	15.442	13.2749	6.3007	7.3379	4.31406	2.65436	2.5374	5.6952
chr1_24223814_24224181	3.6576	5.515	5.58944	3.78042	3.66895	10.0661	2.65436	3.17175	1.8984
chr1_24234493_24236213	29.2608	65.077	36.3314	37.1741	24.2151	28.0414	22.5621	24.7397	12.656
chr1_24237763_24237968	1.46304	4.412	0.69868	6.93077	0.73379	0.71901	1.99077	1.90305	1.2656
chr1_24284927_24287477	3.6576	4.412	11.1789	1.26014	4.40274	2.87604	1.99077	2.5374	2.5312
chr1_24305736_24307655	2.92608	10.4785	4.89076	5.04056	7.3379	4.31406	2.65436	3.17175	1.8984
chr1_24357684_24357890	0.73152	0.5515	0.69868	0.63007	0.73379	0.71901	0.66359	0.63435	0.6328
chr1_24515746_24517547	18.288	42.4655	39.1261	17.642	21.2799	22.2893	11.9446	14.59	14.5544
chr1_24518984_24519207	3.6576	5.515	2.79472	0.63007	6.60411	1.43802	0.66359	0.63435	3.164
chr1_24648143_24648861	8.04672	15.9935	18.8644	7.56084	7.3379	10.0661	12.6082	5.0748	5.0624
chr1_24691859_24692224	2.19456	8.2725	4.89076	5.04056	2.93516	1.43802	1.32718	1.2687	3.164
chr1_24739754_24740281	2.92608	20.4055	14.6723	11.9713	11.0069	7.1901	15.2626	10.1496	5.6952
chr1_24742471_24742781	4.38912	8.824	8.38416	3.15035	2.93516	2.87604	1.99077	1.90305	1.8984
chr1_24760985_24761189	1.46304	1.103	1.39736	1.89021	2.20137	2.15703	7.29949	3.17175	3.7968
chr1_24793367_24793762	2.92608	8.2725	4.19208	2.52028	2.93516	2.87604	3.31795	3.17175	3.164
chr1_24807084_24808837	22.6771	66.7315	59.3878	32.1336	21.2799	24.4463	26.5436	17.1274	25.312
chr1_24828082_24829975	15.3619	61.768	41.9208	38.4343	24.2151	18.6943	17.9169	11.4183	11.3904
chr1_24861676_24861896	2.19456	4.9635	7.68548	1.89021	4.40274	7.1901	2.65436	0.63435	0.6328
chr1_24968335_24970929	32.1869	126.845	83.8416	58.5965	40.3584	48.1737	45.7877	39.3297	25.9448
chr1_25031551_25032511	5.12064	19.854	16.7683	10.0811	11.0069	5.03307	6.6359	5.70915	3.164
chr1_25048939_25049262	0.73152	3.8605	7.68548	1.26014	4.40274	2.87604	1.99077	2.5374	3.7968
chr1_25059425_25059885	5.12064	13.7875	11.1789	5.04056	4.40274	3.59505	3.98154	5.0748	4.4296
chr1_25071788_25073557	27.7978	99.8215	65.6759	49.1455	44.0274	48.1737	37.8246	26.0084	25.312
chr1_25088750_25089672	6.58368	24.8175	29.3446	22.0525	10.2731	14.3802	12.6082	10.784	5.0624
chr1_25174199_25175654	36.576	103.13	73.3614	45.365	45.495	36.6695	39.8154	21.5679	23.4136
chr1_25237146_25238159	9.50976	20.4055	13.2749	10.7112	11.7406	9.34713	9.95385	6.97785	6.328
chr1_25249426_25249626	2.19456	3.8605	2.79472	1.26014	1.46758	1.43802	1.99077	1.90305	1.2656
chr1_25253371_25257531	57.0586	181.444	134.147	101.441	68.9763	71.901	69.0134	44.4045	39.2336
chr1_25289658_25293209	44.6227	152.214	115.282	81.279	68.9763	70.463	55.078	46.9419	39.8664
chr1_25323973_25324583	4.38912	18.1995	16.7683	9.45105	7.3379	4.31406	8.62667	5.70915	6.328
chr1_25327729_25327929	1.46304	6.0665	4.89076	3.15035	2.93516	0.71901	1.99077	2.5374	1.8984
chr1_25347006_25350050	21.9456	63.4225	59.3878	34.6538	26.4164	28.7604	32.5159	19.0305	22.148
chr1_25359291_25361802	39.5021	138.978	108.295	57.9664	46.2288	53.9258	56.4051	33.6206	17.0856
chr1_25373427_25373627	2.92608	4.9635	4.19208	1.26014	1.46758	0.71901	1.99077	1.2687	1.8984
chr1_25406380_25410417	68.0314	180.34	123.666	74.9783	82.1845	58.2398	68.3498	39.9641	36.0696
chr1_25421774_25422789	11.7043	43.017	27.2485	20.7923	16.8772	15.0992	11.281	13.3214	8.2264
chr1_25425651_25426451	8.04672	14.8905	20.2617	8.82098	5.13653	7.90911	2.65436	4.44045	6.328
chr1_25427609_25427904	2.92608	8.2725	2.79472	2.52028	2.93516	2.87604	3.31795	1.90305	2.5312
chr1_25458142_25458957	8.77824	16.545	17.467	13.8615	10.2731	15.8182	11.281	4.44045	5.6952
chr1_25466579_25466779	0.73152	1.6545	5.58944	0.63007	4.40274	2.15703	3.31795	1.90305	1.8984
chr1_25558124_25560235	44.6227	112.506	95.0205	61.7469	51.3653	51.7687	42.4698	38.6953	32.9056
chr1_25565780_25567186	17.5565	71.1435	44.0168	39.6944	32.2868	24.4463	21.8985	15.8588	18.3512
chr1_25572753_25574751	43.1597	119.124	102.706	74.3483	57.9694	60.3968	55.078	41.2328	34.1712
chr1_25593663_25594551	0.73152	0.5515	0.69868	0.63007	0.73379	0.71901	0.66359	0.63435	0.6328
chr1_25663943_25666135	37.3075	90.9975	78.2522	43.4748	47.6964	40.9836	28.5344	31.7175	22.148
chr1_25756300_25758196	22.6771	70.0405	48.2089	37.8042	25.6826	27.3224	27.2072	27.277	13.9216
chr1_25870054_25870934	16.0934	36.399	26.5498	18.272	16.1434	10.0661	11.281	6.97785	5.0624
chr1_25874963_25876684	25.6032	67.8345	59.3878	30.8734	27.884	32.3554	24.5528	20.2992	13.2888
chr1_25882818_25883046	2.19456	5.515	3.4934	1.26014	0.73379	2.15703	1.99077	1.2687	1.2656
chr1_25888680_25889080	4.38912	9.3755	7.68548	3.78042	4.40274	2.15703	1.99077	2.5374	3.164
chr1_25894023_25894457	2.19456	11.5815	4.89076	5.67063	5.13653	8.62812	5.97231	2.5374	3.164
chr1_25942720_25944343	9.50976	35.8475	28.6459	16.3818	17.611	10.7851	15.2626	9.51525	5.0624
chr1_26016104_26017384	9.50976	21.5085	17.467	13.8615	6.60411	10.0661	5.30872	5.70915	8.2264
chr1_26126313_26126576	2.92608	7.721	4.89076	3.15035	4.40274	2.87604	1.99077	1.2687	1.8984
chr1_26135678_26137079	9.50976	34.7445	32.1393	17.642	18.3448	10.0661	12.6082	10.784	5.0624
chr1_26145951_26147610	37.3075	113.609	88.0337	51.6657	41.0922	41.7026	45.7877	23.4709	25.312
chr1_26186033_26188312	27.7978	72.2465	52.401	35.914	22.7475	33.0745	29.198	25.374	17.0856
chr1_26201665_26202488	5.85216	21.5085	15.371	8.82098	5.87032	10.0661	5.30872	1.2687	5.0624
chr1_26231703_26232563	8.04672	20.4055	16.7683	10.0811	13.2082	10.7851	9.29026	10.1496	8.2264
chr1_26248257_26250423	35.113	100.373	88.0337	57.9664	40.3584	46.0166	40.479	27.9114	22.7808
chr1_26297650_26298453	7.3152	19.854	12.5762	7.56084	8.07169	11.5042	7.96308	7.6122	5.6952
chr1_26323321_26324551	19.751	60.1135	41.9208	29.6133	29.3516	25.1654	20.5713	18.3961	14.5544
chr1_26361709_26362709	9.50976	29.2295	21.6591	14.4916	13.942	8.62812	9.95385	3.17175	5.0624
chr1_26437170_26439023	26.3347	94.858	69.1693	40.3245	43.2936	37.3885	35.8339	26.0084	22.7808
chr1_26446080_26447062	9.50976	32.5385	23.7551	10.7112	12.4744	14.3802	7.29949	5.70915	3.164
chr1_26452431_26453784	11.7043	36.9505	25.8512	25.2028	21.2799	21.5703	23.2257	15.2244	9.492
chr1_26496368_26496918	6.58368	14.8905	6.28812	6.3007	2.93516	11.5042	5.30872	3.17175	5.0624
chr1_26560111_26561650	19.0195	73.3495	53.0997	32.7636	34.4881	15.8182	33.1795	19.0305	12.0232
chr1_26580618_26580818	1.46304	4.9635	2.09604	1.26014	1.46758	2.87604	1.99077	3.17175	1.8984
chr1_26585792_26586775	10.2413	23.7145	16.0696	11.3413	7.3379	11.5042	9.29026	6.97785	7.5936
chr1_26600885_26608500	76.0781	229.976	192.137	109.632	116.673	107.132	110.82	78.6594	58.2176
chr1_26610431_26612274	21.2141	47.9805	37.7287	24.5727	18.3448	26.6034	22.5621	15.2244	12.0232
chr1_26613664_26619362	54.1325	204.607	135.544	95.7706	87.321	79.0911	74.3221	67.2411	46.1944
chr1_26632000_26635162	29.9923	83.828	69.1693	62.3769	41.826	43.1406	39.8154	26.6427	21.5152
chr1_26641697_26644599	29.9923	61.768	55.1957	25.2028	26.4164	23.0083	30.5251	20.9336	23.4136
chr1_26647808_26648120	2.19456	8.824	4.19208	2.52028	3.66895	2.87604	1.32718	3.17175	2.5312
chr1_26704819_26705188	2.92608	10.4785	11.1789	7.56084	4.40274	2.87604	2.65436	1.2687	2.5312
chr1_26712289_26712750	1.46304	9.927	8.38416	8.82098	6.60411	6.47109	2.65436	4.44045	3.164
chr1_26758795_26759382	6.58368	12.6845	19.563	16.3818	9.53927	4.31406	7.96308	3.8061	4.4296
chr1_26797734_26800812	59.9846	166.001	126.461	93.2504	77.7817	75.496	64.3682	55.8228	48.0928
chr1_26826386_26828396	29.2608	114.16	89.431	56.0762	44.7612	48.8927	47.7785	27.9114	25.312
chr1_26855830_26859159	23.4086	66.7315	53.7984	45.365	21.2799	23.7273	38.4882	19.6649	16.4528
chr1_26863863_26874813	141.183	391.014	284.363	197.212	168.772	156.025	136.7	104.033	91.1232
chr1_26879132_26883450	32.9184	65.077	50.305	27.7231	29.3516	33.7935	26.5436	21.5679	20.8824
chr1_26897513_26897713	0.73152	2.206	6.28812	0.63007	0.73379	2.15703	0.66359	1.2687	0.6328
chr1_26907860_26909939	13.1674	37.502	29.3446	20.7923	17.611	20.8513	15.2626	15.8588	10.1248
chr1_26924912_26926129	13.1674	34.193	19.563	25.8329	12.4744	9.34713	11.9446	10.1496	9.492
chr1_26944860_26948703	79.0042	252.587	201.22	114.673	108.601	96.3473	78.9672	71.0472	67.7096
chr1_26953177_26955254	19.751	41.914	38.4274	20.7923	23.4813	25.8844	15.9262	6.97785	12.0232
chr1_26962855_26963975	12.4358	35.296	37.03	22.6825	15.4096	20.8513	13.9354	12.687	13.9216
chr1_26974692_26975714	9.50976	21.5085	12.5762	12.6014	11.0069	10.7851	6.6359	5.70915	3.7968
chr1_27016896_27025214	209.215	624.85	479.294	305.584	252.424	273.943	236.902	170.006	146.81
chr1_27070228_27071203	9.50976	17.648	16.0696	11.3413	13.942	8.62812	9.29026	8.8809	6.328
chr1_27073927_27074130	0.73152	0.5515	1.39736	1.89021	4.40274	0.71901	3.98154	2.5374	1.2656
chr1_27097815_27098020	2.19456	6.0665	2.09604	1.89021	1.46758	2.87604	0.66359	0.63435	1.2656
chr1_27112282_27116418	102.413	335.312	261.306	155.627	137.219	149.554	107.502	101.496	65.8112
chr1_27147410_27148024	5.85216	17.0965	14.6723	9.45105	9.53927	7.1901	4.64513	2.5374	3.7968
chr1_27152588_27153681	3.6576	22.6115	16.7683	8.82098	8.07169	8.62812	11.9446	4.44045	5.6952
chr1_27154869_27155859	7.3152	22.06	12.5762	10.0811	9.53927	5.75208	5.97231	4.44045	3.7968
chr1_27164827_27165522	5.85216	11.5815	6.9868	4.41049	5.87032	6.47109	3.31795	5.70915	4.4296
chr1_27191047_27192821	20.4826	56.253	46.1129	28.9832	19.8123	26.6034	29.198	13.3214	15.1872
chr1_27216102_27217319	16.0934	61.768	51.0036	27.7231	22.7475	30.1984	21.8985	17.1274	13.9216
chr1_27226107_27227338	15.3619	30.884	29.3446	16.3818	15.4096	15.8182	12.6082	11.4183	7.5936
chr1_27247544_27248858	23.4086	59.0105	33.5366	35.2839	32.2868	24.4463	29.8616	17.1274	20.8824
chr1_27258934_27259965	10.2413	35.8475	35.6327	20.7923	16.8772	8.62812	12.6082	11.4183	8.2264
chr1_27263580_27263780	1.46304	5.515	2.79472	1.26014	0.73379	1.43802	3.31795	0.63435	2.5312
chr1_27288038_27289253	7.3152	22.6115	12.5762	10.7112	6.60411	7.90911	10.6174	5.70915	4.4296
chr1_27320252_27320833	2.19456	20.4055	9.78152	5.04056	2.93516	5.75208	4.64513	3.17175	3.7968
chr1_27327644_27329475	17.5565	93.755	66.3746	44.1049	32.2868	31.6364	35.1703	32.9862	21.5152
chr1_27331602_27332137	3.6576	12.6845	7.68548	6.3007	3.66895	5.03307	4.64513	3.17175	2.5312
chr1_27339001_27339949	7.3152	27.0235	17.467	12.6014	13.2082	8.62812	7.29949	7.6122	5.0624
chr1_27393738_27395105	12.4358	41.3625	30.7419	14.4916	16.8772	17.2562	11.281	5.70915	11.3904
chr1_27400882_27401355	3.6576	9.3755	2.79472	5.04056	8.80548	5.03307	4.64513	3.8061	3.7968
chr1_27425561_27426643	7.3152	22.6115	21.6591	10.7112	16.8772	10.7851	11.9446	7.6122	5.0624
chr1_27437973_27438202	0.73152	4.9635	2.79472	1.26014	1.46758	0.71901	2.65436	2.5374	3.164
chr1_27446380_27446726	2.19456	8.2725	6.9868	1.89021	3.66895	1.43802	3.98154	3.8061	1.8984
chr1_27463364_27464462	16.825	44.12	31.4406	18.9021	16.8772	11.5042	19.2441	10.784	10.7576
chr1_27481065_27482121	15.3619	45.7745	34.2353	22.6825	27.884	9.34713	12.6082	16.4931	13.2888
chr1_27487883_27488085	1.46304	4.9635	2.09604	1.89021	2.20137	2.87604	2.65436	1.2687	2.5312
chr1_27560244_27562341	21.9456	63.4225	39.1261	28.9832	26.4164	19.4133	26.5436	13.3214	15.1872
chr1_27626244_27627431	9.50976	34.193	20.2617	11.3413	15.4096	16.5372	11.9446	8.24655	5.6952
chr1_27648241_27649546	13.8989	47.429	41.9208	25.2028	24.2151	16.5372	19.9077	12.687	10.7576
chr1_27658489_27659377	3.6576	15.9935	11.8776	4.41049	5.87032	3.59505	5.30872	3.8061	4.4296
chr1_27665384_27665699	2.92608	8.2725	4.19208	5.04056	2.20137	3.59505	2.65436	2.5374	1.8984
chr1_27667564_27670785	71.689	196.334	159.299	79.3888	66.0411	74.777	61.7139	45.0388	35.4368
chr1_27674407_27674611	0.73152	6.618	1.39736	2.52028	0.73379	1.43802	1.99077	0.63435	0.6328
chr1_27683854_27684062	0.73152	6.618	5.58944	2.52028	1.46758	1.43802	1.99077	0.63435	0.6328
chr1_27687080_27687427	1.46304	9.3755	3.4934	2.52028	2.93516	3.59505	5.30872	2.5374	1.8984
chr1_27691321_27694291	29.2608	100.373	69.1693	48.5154	46.9626	43.1406	37.161	26.0084	17.0856
chr1_27696471_27696697	1.46304	4.412	2.79472	1.26014	2.20137	2.87604	4.64513	1.2687	1.2656
chr1_27719140_27719552	2.92608	12.6845	7.68548	7.56084	3.66895	1.43802	3.31795	1.2687	4.4296
chr1_27721634_27721872	0.73152	6.0665	3.4934	3.78042	0.73379	2.87604	3.31795	2.5374	3.164
chr1_27728633_27731855	43.8912	94.3065	86.6363	51.6657	44.7612	49.6117	34.5067	32.9862	27.2104
chr1_27761534_27763070	10.9728	27.0235	20.2617	11.3413	16.1434	8.62812	7.29949	8.24655	8.8592
chr1_27815519_27819113	62.9107	179.789	136.941	88.8399	85.1196	82.6861	67.6862	59.6289	51.8896
chr1_27840302_27840636	3.6576	9.927	4.19208	1.26014	1.46758	2.15703	1.32718	1.2687	4.4296
chr1_27849632_27849905	2.19456	8.2725	2.79472	3.78042	3.66895	1.43802	5.30872	3.17175	5.0624
chr1_27851488_27854483	45.3542	116.367	77.5535	63.007	43.2936	48.8927	40.479	23.4709	20.8824
chr1_27857825_27859067	7.3152	16.545	13.2749	6.93077	8.07169	5.03307	8.62667	5.0748	5.0624
chr1_27883638_27883930	2.19456	5.515	2.09604	3.78042	3.66895	1.43802	2.65436	3.8061	1.2656
chr1_27887618_27887927	0.73152	5.515	2.79472	1.89021	1.46758	2.87604	1.99077	3.17175	1.8984
chr1_27890563_27890979	3.6576	13.236	7.68548	4.41049	3.66895	2.87604	5.30872	1.90305	3.164
chr1_27927630_27931017	16.825	68.386	57.9904	22.0525	29.3516	26.6034	21.8985	10.1496	12.656
chr1_27933055_27934544	15.3619	46.326	29.3446	25.2028	18.3448	13.6612	12.6082	9.51525	12.656
chr1_27944122_27945665	23.4086	54.047	37.7287	27.7231	28.6178	25.1654	15.9262	15.8588	6.9608
chr1_27951347_27952784	14.6304	44.12	26.5498	17.0119	13.942	13.6612	13.9354	10.1496	13.2888
chr1_27959946_27962675	29.2608	120.227	74.7588	44.735	44.7612	47.4547	45.7877	29.1801	28.476
chr1_27982053_27982392	2.19456	8.824	4.89076	1.26014	2.93516	2.87604	1.32718	2.5374	1.2656
chr1_27985566_27986497	3.6576	22.6115	19.563	14.4916	8.07169	13.6612	14.599	5.0748	8.2264
chr1_27988789_27989848	17.5565	45.7745	36.3314	13.2315	19.0785	14.3802	13.9354	13.3214	14.5544
chr1_27993713_27993970	2.92608	6.0665	6.28812	1.89021	6.60411	2.15703	1.99077	1.90305	3.164
chr1_27998529_27999069	7.3152	9.3755	14.6723	4.41049	5.13653	9.34713	7.96308	5.0748	1.8984
chr1_28051546_28053291	21.2141	75.004	42.6195	41.5846	30.8192	27.3224	29.198	20.2992	22.7808
chr1_28099647_28100501	13.1674	45.223	30.0432	22.0525	13.942	14.3802	19.9077	10.1496	7.5936
chr1_28106296_28106532	2.19456	6.0665	4.89076	1.26014	1.46758	2.15703	3.98154	2.5374	1.8984
chr1_28156694_28157983	16.0934	72.798	47.5102	39.6944	24.2151	23.7273	21.2349	22.2022	12.656
chr1_28189717_28191360	27.0662	73.3495	57.2918	44.735	35.2219	34.5125	27.2072	21.5679	24.0464
chr1_28199124_28199578	4.38912	11.03	4.19208	8.82098	5.13653	7.1901	3.31795	4.44045	4.4296
chr1_28210821_28214272	21.9456	79.416	74.7588	44.1049	50.6315	27.3224	37.161	27.277	22.148
chr1_28216021_28216241	0.73152	2.7575	2.79472	3.78042	1.46758	5.75208	0.66359	1.2687	1.8984
chr1_28217273_28218897	11.7043	35.296	25.1525	15.7517	20.5461	14.3802	10.6174	9.51525	8.8592
chr1_28229652_28229944	1.46304	5.515	1.39736	2.52028	2.20137	2.87604	4.64513	0.63435	1.2656
chr1_28240252_28241757	10.9728	56.253	30.0432	28.9832	22.7475	21.5703	26.5436	23.4709	20.8824
chr1_28257563_28258895	12.4358	35.8475	32.1393	18.9021	12.4744	12.9422	13.9354	10.784	11.3904
chr1_28269724_28269964	2.92608	4.9635	3.4934	3.78042	1.46758	3.59505	1.32718	2.5374	1.8984
chr1_28285806_28286793	6.58368	28.1265	16.0696	12.6014	5.87032	10.7851	5.30872	4.44045	3.164
chr1_28414206_28415824	21.9456	70.592	51.7023	25.8329	28.6178	33.0745	21.8985	19.6649	18.3512
chr1_28437377_28441892	33.6499	96.5125	80.3482	49.1455	45.495	38.8265	39.8154	30.4488	27.2104
chr1_28445012_28445212	2.19456	4.9635	2.79472	1.26014	0.73379	2.87604	2.65436	1.2687	1.8984
chr1_28448696_28450512	15.3619	31.987	27.2485	11.9713	9.53927	17.9752	15.9262	6.97785	13.2888
chr1_28453684_28454053	2.19456	12.6845	10.4802	6.3007	2.93516	5.75208	3.98154	6.97785	6.328
chr1_28461874_28462304	10.2413	15.442	13.2749	11.9713	8.80548	6.47109	7.96308	3.17175	8.2264
chr1_28478891_28480503	5.85216	28.678	17.467	12.6014	18.3448	7.90911	9.29026	6.97785	9.492
chr1_28483241_28483795	2.92608	16.545	9.08284	5.67063	4.40274	3.59505	5.30872	1.90305	5.6952
chr1_28485893_28486633	5.12064	15.9935	11.8776	3.78042	3.66895	5.03307	4.64513	6.97785	4.4296
chr1_28498591_28500538	10.9728	35.296	37.03	21.4224	16.8772	21.5703	13.9354	12.687	12.0232
chr1_28502638_28503227	8.04672	17.0965	13.2749	9.45105	11.7406	13.6612	10.6174	3.8061	3.7968
chr1_28558956_28559721	11.7043	35.296	21.6591	15.7517	11.0069	13.6612	14.599	10.1496	6.328
chr1_28561488_28563614	37.3075	113.609	76.1561	53.556	44.0274	42.4216	39.1518	27.277	18.3512
chr1_28572843_28575598	35.8445	91.549	81.7456	60.4867	44.7612	37.3885	37.161	34.2549	22.148
chr1_28584997_28586597	24.8717	56.253	47.5102	34.0238	40.3584	12.9422	23.8892	18.3961	15.82
chr1_28633064_28633410	2.19456	9.927	4.19208	5.67063	2.93516	3.59505	5.97231	4.44045	3.164
chr1_28652731_28653113	3.6576	7.721	11.1789	6.3007	4.40274	4.31406	4.64513	3.17175	3.164
chr1_28654912_28656462	21.2141	59.0105	62.8812	39.0643	34.4881	33.0745	25.88	24.1053	15.1872
chr1_28695585_28697022	21.2141	82.725	71.964	54.186	32.2868	38.1075	27.2072	24.7397	17.0856
chr1_28743588_28743931	4.38912	8.2725	4.89076	11.3413	5.13653	6.47109	7.29949	3.8061	7.5936
chr1_28750834_28751209	2.92608	6.618	4.89076	5.04056	2.93516	2.87604	2.65436	1.2687	1.2656
chr1_28764102_28764616	2.92608	10.4785	6.9868	4.41049	5.87032	4.31406	3.31795	3.8061	2.5312
chr1_28781938_28782859	2.19456	21.5085	9.78152	10.0811	11.7406	7.1901	5.97231	7.6122	7.5936
chr1_28831351_28836086	48.2803	136.22	104.103	64.8972	76.3142	66.8679	62.3775	57.0915	43.6632
chr1_28844708_28845827	10.2413	36.9505	33.5366	17.642	19.0785	20.1323	21.8985	11.4183	11.3904
chr1_28878426_28880394	22.6771	72.798	53.7984	42.2147	32.2868	33.7935	25.2164	19.0305	25.9448
chr1_28907192_28908927	18.288	62.871	60.0865	39.6944	19.0785	24.4463	31.1887	19.0305	11.3904
chr1_28968934_28970869	21.9456	83.2765	58.6891	35.914	38.1571	35.2315	29.198	26.0084	24.0464
chr1_28974185_28975871	38.7706	81.0705	63.5799	46.6252	44.7612	40.2646	29.8616	26.0084	24.0464
chr1_28994247_28997001	57.0586	151.111	136.941	90.7301	70.4438	84.8432	63.041	52.651	41.132
chr1_29062779_29064191	27.0662	69.489	57.2918	35.914	32.2868	27.3224	30.5251	15.2244	22.148
chr1_29075800_29076246	3.6576	5.515	13.9736	3.78042	5.13653	5.03307	3.98154	2.5374	0.6328
chr1_29106774_29106987	2.92608	7.721	4.19208	3.15035	5.13653	2.15703	4.64513	2.5374	1.8984
chr1_29209311_29209564	1.46304	5.515	3.4934	1.26014	2.20137	1.43802	1.32718	1.2687	1.8984
chr1_29211043_29214598	35.113	114.712	86.6363	48.5154	30.8192	46.7356	40.479	31.7175	30.3744
chr1_29241211_29241462	2.92608	6.618	2.79472	1.89021	2.20137	1.43802	1.99077	3.17175	1.8984
chr1_29506750_29509654	57.7901	162.141	130.653	83.1692	82.1845	79.8101	72.9949	45.6732	38.6008
chr1_29527706_29529390	13.1674	58.459	49.6063	27.093	27.1502	20.8513	20.5713	14.59	12.656
chr1_29556854_29557790	7.3152	23.7145	20.9604	8.82098	6.60411	7.1901	7.29949	6.3435	3.164
chr1_29563747_29564174	1.46304	5.515	8.38416	6.93077	4.40274	2.15703	3.31795	3.17175	1.2656
chr1_30184471_30185971	13.8989	36.9505	41.9208	18.9021	20.5461	20.1323	12.6082	12.0526	12.0232
chr1_30457584_30457796	2.19456	6.0665	2.09604	1.26014	2.93516	2.15703	0.66359	1.90305	2.5312
chr1_30602777_30603443	8.04672	13.7875	18.1657	5.67063	6.60411	5.75208	6.6359	4.44045	4.4296
chr1_30853096_30853296	2.19456	4.9635	4.89076	1.26014	2.20137	2.87604	1.32718	1.90305	1.2656
chr1_31190373_31192450	28.5293	86.034	62.1825	34.0238	39.6247	21.5703	33.8431	18.3961	21.5152
chr1_31205318_31205589	2.92608	6.618	6.28812	3.15035	2.20137	2.87604	3.31795	5.0748	1.8984
chr1_31212039_31212383	2.92608	4.412	4.89076	1.26014	0.73379	3.59505	3.31795	0.63435	1.2656
chr1_31216985_31217257	1.46304	2.206	6.28812	1.26014	4.40274	2.87604	3.31795	1.2687	1.8984
chr1_31220088_31221709	8.04672	29.2295	16.0696	11.3413	11.0069	5.75208	6.6359	9.51525	6.9608
chr1_31228659_31231104	42.4282	137.323	88.0337	63.6371	53.5667	59.6778	43.7969	29.8145	22.7808
chr1_31234062_31234867	6.58368	15.9935	11.1789	3.15035	2.20137	7.90911	4.64513	5.0748	5.0624
chr1_31256634_31256834	0.73152	4.9635	1.39736	2.52028	2.20137	2.15703	1.32718	0.63435	1.8984
chr1_31361012_31361360	2.19456	9.3755	9.78152	3.78042	4.40274	4.31406	3.98154	1.2687	1.2656
chr1_31364821_31365053	4.38912	6.618	6.28812	1.89021	3.66895	2.15703	1.32718	5.70915	1.2656
chr1_31392249_31392455	1.46304	4.412	5.58944	2.52028	4.40274	3.59505	1.99077	0.63435	1.2656
chr1_31500317_31501046	6.58368	20.4055	15.371	10.0811	13.2082	6.47109	10.6174	2.5374	6.328
chr1_31536669_31539209	36.576	110.3	88.0337	62.3769	46.2288	49.6117	46.4513	41.2328	41.7648
chr1_31552863_31553063	6.58368	0.5515	1.39736	3.15035	1.46758	0.71901	2.65436	2.5374	2.5312
chr1_31581818_31583082	10.2413	29.2295	25.1525	18.272	14.6758	14.3802	14.599	12.687	3.164
chr1_31628163_31628483	4.38912	7.1695	4.89076	3.15035	2.93516	4.31406	3.98154	1.90305	5.0624
chr1_31769059_31770481	16.0934	58.459	35.6327	27.7231	21.2799	25.1654	23.8892	19.0305	10.7576
chr1_31867772_31868199	4.38912	11.03	6.9868	5.67063	5.13653	1.43802	1.99077	2.5374	3.7968
chr1_31872556_31872836	2.92608	5.515	2.79472	1.89021	4.40274	2.15703	1.99077	0.63435	1.8984
chr1_31886127_31886695	4.38912	17.648	14.6723	9.45105	7.3379	10.0661	9.95385	4.44045	6.328
chr1_31903096_31903350	2.19456	8.2725	2.79472	2.52028	3.66895	2.15703	3.98154	0.63435	3.164
chr1_31904491_31905069	4.38912	16.545	11.1789	9.45105	12.4744	7.1901	9.29026	12.0526	6.328
chr1_31918573_31918773	2.92608	6.618	2.79472	3.15035	0.73379	0.71901	1.32718	1.2687	0.6328
chr1_31930944_31931144	5.85216	0.5515	1.39736	0.63007	2.20137	2.87604	1.32718	1.2687	0.6328
chr1_31955071_31957503	40.9651	114.712	87.335	59.8567	52.0991	48.1737	33.1795	39.9641	35.4368
chr1_31971485_31973148	18.288	57.9075	48.9076	24.5727	23.4813	29.4794	21.2349	15.2244	11.3904
chr1_31974466_31975107	2.92608	10.4785	9.08284	8.19091	5.13653	5.03307	3.98154	3.8061	2.5312
chr1_31986262_31986596	2.19456	8.2725	6.28812	5.04056	2.93516	2.15703	3.31795	1.90305	1.8984
chr1_31987998_31990845	41.6966	107.543	83.8416	53.556	53.5667	37.3885	33.8431	28.5458	25.9448
chr1_32001334_32001644	1.46304	3.309	8.38416	3.15035	2.93516	2.87604	3.98154	3.8061	1.8984
chr1_32014241_32015749	10.9728	36.399	42.6195	18.9021	14.6758	15.8182	10.6174	6.3435	12.656
chr1_32083366_32083624	0.73152	6.0665	2.09604	1.26014	1.46758	3.59505	2.65436	1.2687	0.6328
chr1_32090947_32091147	2.19456	6.0665	2.79472	2.52028	1.46758	1.43802	0.66359	1.90305	1.2656
chr1_32109720_32111336	43.8912	106.991	78.2522	57.3364	44.0274	48.1737	53.0872	36.7923	35.4368
chr1_32253340_32254842	39.5021	111.403	81.0469	64.8972	56.5018	49.6117	50.4328	34.2549	31.0072
chr1_32338434_32339076	2.19456	12.6845	3.4934	1.89021	5.87032	5.03307	6.6359	3.8061	3.164
chr1_32354470_32355836	21.9456	57.9075	51.7023	34.6538	28.6178	35.9505	33.1795	20.9336	18.984
chr1_32402520_32406351	37.3075	102.028	64.9772	61.1168	44.7612	66.1489	43.1334	31.7175	20.2496
chr1_32407935_32408135	3.6576	4.412	2.09604	2.52028	2.20137	4.31406	1.32718	1.90305	1.8984
chr1_32409244_32411021	35.113	90.446	80.3482	47.8853	46.2288	47.4547	35.1703	31.0831	22.7808
chr1_32420736_32423264	11.7043	45.223	40.5234	19.5322	19.0785	10.0661	17.2533	16.4931	6.9608
chr1_32478560_32480459	21.9456	100.373	65.6759	37.1741	35.9557	35.9505	40.479	29.8145	18.984
chr1_32538159_32539458	21.2141	48.532	37.03	23.3126	18.3448	18.6943	21.2349	10.1496	7.5936
chr1_32565546_32566783	8.04672	20.957	18.8644	12.6014	13.2082	12.2232	9.95385	8.24655	8.2264
chr1_32572925_32575104	19.751	72.798	58.6891	36.5441	25.6826	30.9174	31.8523	18.3961	20.8824
chr1_32587465_32588300	8.77824	22.06	15.371	11.9713	8.07169	7.1901	9.29026	6.97785	5.0624
chr1_32644579_32647899	30.7238	93.2035	84.5403	45.365	46.9626	43.8596	46.4513	32.3518	28.476
chr1_32665428_32666373	8.04672	19.3025	15.371	9.45105	11.0069	6.47109	9.29026	6.97785	3.7968
chr1_32670823_32671939	13.1674	43.017	25.1525	18.272	22.0137	18.6943	11.9446	17.7618	12.656
chr1_32687295_32688569	17.5565	32.5385	23.7551	21.4224	14.6758	15.0992	11.281	6.97785	12.0232
chr1_32756854_32758671	32.9184	86.034	69.1693	39.0643	38.1571	35.2315	28.5344	25.374	21.5152
chr1_32781690_32781890	3.6576	3.309	1.39736	0.63007	2.20137	1.43802	0.66359	1.2687	1.2656
chr1_32800785_32801730	8.77824	25.9205	21.6591	13.2315	6.60411	13.6612	15.9262	4.44045	5.6952
chr1_32803317_32803979	6.58368	15.9935	12.5762	2.52028	6.60411	5.75208	7.29949	3.8061	3.7968
chr1_32816390_32819388	22.6771	51.2895	47.5102	23.3126	31.553	17.9752	27.8708	11.4183	14.5544
chr1_32859660_32860976	13.8989	36.399	29.3446	18.272	18.3448	22.2893	16.5897	10.784	7.5936
chr1_32965911_32966569	9.50976	24.8175	18.8644	17.642	13.942	18.6943	15.2626	7.6122	6.328
chr1_32986282_32987138	8.04672	19.854	20.9604	10.7112	12.4744	9.34713	6.6359	9.51525	5.6952
chr1_33042464_33042664	0.73152	2.206	5.58944	0.63007	2.20137	2.15703	1.32718	1.2687	1.2656
chr1_33115252_33117986	84.8563	167.105	127.858	78.1287	91.7237	70.463	61.7139	53.9198	46.1944
chr1_33177164_33178155	16.0934	41.3625	31.4406	23.9427	18.3448	13.6612	16.5897	10.1496	10.7576
chr1_33207041_33208270	4.38912	27.575	14.6723	8.19091	10.2731	7.90911	8.62667	10.1496	5.0624
chr1_33260604_33260804	2.92608	0.5515	1.39736	1.26014	2.93516	0.71901	1.32718	0.63435	0.6328
chr1_33281802_33285094	52.6694	121.882	108.994	73.7182	67.5087	65.4299	55.078	43.7702	39.8664
chr1_33366696_33366906	1.46304	6.0665	4.89076	3.15035	2.20137	3.59505	2.65436	0.63435	0.6328
chr1_33405114_33408281	21.9456	85.4825	51.7023	42.8448	27.884	28.0414	24.5528	17.7618	18.3512
chr1_33429590_33430933	20.4826	48.532	33.5366	17.642	24.2151	17.2562	22.5621	12.0526	12.656
chr1_33446950_33447461	3.6576	9.927	11.8776	3.15035	7.3379	7.1901	4.64513	5.70915	2.5312
chr1_33457264_33459720	18.288	63.974	60.7852	36.5441	30.8192	32.3554	29.8616	20.9336	17.7184
chr1_33464619_33464973	2.19456	6.0665	6.28812	6.93077	2.93516	2.15703	3.98154	2.5374	3.7968
chr1_33495343_33498788	25.6032	65.077	57.2918	36.5441	38.1571	28.0414	21.8985	28.5458	16.4528
chr1_33500344_33503175	33.6499	90.9975	60.0865	41.5846	41.826	38.1075	45.7877	31.0831	19.6168
chr1_33505040_33505887	5.85216	19.3025	20.2617	6.93077	9.53927	10.0661	14.599	11.4183	6.9608
chr1_33522515_33522751	1.46304	1.6545	4.89076	1.89021	0.73379	2.15703	1.32718	1.90305	0.6328
chr1_33523799_33523999	1.46304	6.0665	4.19208	3.78042	2.93516	2.87604	1.99077	0.63435	1.8984
chr1_33546298_33547361	8.77824	31.4355	17.467	19.5322	5.87032	7.90911	7.96308	8.8809	6.9608
chr1_33562586_33566105	34.3814	89.343	83.8416	48.5154	44.7612	35.9505	35.8339	31.0831	25.312
chr1_33592316_33593746	16.825	45.7745	53.0997	34.0238	33.7543	23.7273	15.9262	13.9557	14.5544
chr1_33595854_33596100	0.73152	3.8605	6.28812	2.52028	1.46758	3.59505	1.32718	1.2687	2.5312
chr1_33609087_33609609	5.12064	13.236	9.08284	1.89021	5.13653	2.87604	3.31795	3.17175	1.8984
chr1_33721131_33723608	38.7706	121.882	95.0205	59.8567	64.5735	59.6778	47.1149	30.4488	27.8432
chr1_33797561_33797783	0.73152	6.618	1.39736	1.26014	0.73379	2.15703	1.32718	1.90305	1.2656
chr1_33804649_33804929	2.19456	6.618	2.79472	5.04056	3.66895	2.87604	3.31795	1.2687	2.5312
chr1_33814922_33816301	19.0195	56.253	33.5366	22.0525	21.2799	18.6943	20.5713	8.24655	9.492
chr1_33896007_33896677	5.85216	18.751	18.1657	5.67063	11.7406	7.90911	12.6082	5.0748	2.5312
chr1_33937628_33938570	7.3152	21.5085	13.2749	6.93077	6.60411	7.90911	7.96308	6.97785	6.9608
chr1_34157376_34158481	7.3152	25.9205	22.3578	8.82098	9.53927	15.8182	8.62667	5.0748	6.328
chr1_35295138_35295338	1.46304	4.9635	1.39736	1.26014	0.73379	2.87604	2.65436	1.90305	1.2656
chr1_35324736_35325453	6.58368	27.575	15.371	11.3413	7.3379	10.7851	8.62667	6.3435	5.0624
chr1_35331465_35332132	5.12064	20.4055	17.467	8.82098	8.80548	7.90911	5.30872	6.97785	3.7968
chr1_35450552_35451299	12.4358	36.9505	27.9472	22.0525	13.2082	20.1323	18.5805	11.4183	10.7576
chr1_35496206_35497718	27.7978	67.283	51.7023	26.4629	29.3516	32.3554	27.8708	21.5679	19.6168
chr1_35528734_35529181	2.19456	10.4785	4.19208	6.93077	9.53927	4.31406	4.64513	3.17175	3.7968
chr1_35544499_35545446	13.8989	36.399	22.3578	20.7923	10.2731	13.6612	17.2533	6.97785	9.492
chr1_35657418_35659308	59.2531	147.25	106.898	78.7588	63.8397	67.5869	57.7323	38.6953	41.7648
chr1_35720856_35721056	0.73152	1.103	0.69868	0.63007	4.40274	2.15703	1.32718	0.63435	1.2656
chr1_35730287_35730979	5.85216	16.545	16.7683	9.45105	5.13653	9.34713	3.31795	6.3435	3.7968
chr1_35733785_35735451	17.5565	60.665	35.6327	28.3531	19.8123	28.7604	19.2441	17.1274	10.1248
chr1_35771187_35771581	3.6576	7.721	6.9868	6.93077	5.13653	2.87604	5.30872	4.44045	2.5312
chr1_35811084_35812160	9.50976	25.369	27.2485	19.5322	18.3448	12.2232	13.9354	6.97785	8.8592
chr1_35852357_35852595	2.92608	6.618	2.79472	5.04056	1.46758	1.43802	1.99077	3.17175	1.8984
chr1_35912536_35912736	2.92608	2.206	4.89076	2.52028	0.73379	1.43802	0.66359	3.17175	1.2656
chr1_35917888_35918550	6.58368	21.5085	12.5762	11.9713	8.07169	6.47109	6.6359	8.24655	5.6952
chr1_35919917_35920720	7.3152	20.4055	14.6723	6.3007	13.2082	10.7851	6.6359	5.0748	3.7968
chr1_36022445_36023689	21.9456	77.7615	48.9076	37.8042	33.0206	41.7026	33.8431	19.6649	10.7576
chr1_36029899_36030099	0.73152	5.515	2.79472	2.52028	1.46758	0.71901	1.32718	1.2687	0.6328
chr1_36038990_36039392	2.19456	8.824	4.19208	4.41049	4.40274	1.43802	3.31795	1.2687	0.6328
chr1_36042916_36043729	8.77824	24.266	14.6723	7.56084	10.2731	15.0992	9.29026	8.8809	5.0624
chr1_36074023_36074244	6.58368	1.103	0.69868	1.26014	0.73379	1.43802	0.66359	1.2687	1.2656
chr1_36102852_36103803	19.0195	44.12	30.7419	16.3818	10.2731	17.2562	18.5805	12.687	10.1248
chr1_36106557_36107758	9.50976	30.3325	25.1525	18.272	8.80548	13.6612	21.2349	13.9557	8.2264
chr1_36183876_36184957	9.50976	30.884	23.7551	9.45105	10.2731	9.34713	11.281	6.97785	6.328
chr1_36234259_36235836	12.4358	35.296	39.8248	18.272	17.611	23.7273	17.2533	19.0305	12.656
chr1_36263422_36263899	5.85216	9.927	5.58944	3.15035	5.87032	2.15703	3.31795	4.44045	4.4296
chr1_36270131_36270732	5.85216	19.3025	18.1657	10.0811	13.942	7.1901	10.6174	5.70915	4.4296
chr1_36273248_36274704	30.7238	70.0405	60.7852	50.4056	41.0922	38.1075	37.161	19.6649	15.1872
chr1_36276497_36277576	8.77824	22.6115	20.9604	13.2315	8.07169	13.6612	7.96308	7.6122	8.8592
chr1_36326330_36327529	10.2413	31.4355	24.4538	10.7112	12.4744	14.3802	11.9446	8.24655	6.9608
chr1_36331345_36333137	11.7043	24.8175	16.7683	17.0119	12.4744	11.5042	12.6082	10.784	6.328
chr1_36348702_36349587	15.3619	36.399	23.0564	18.272	18.3448	11.5042	13.9354	11.4183	5.0624
chr1_36395934_36397653	24.8717	94.3065	69.1693	42.2147	34.4881	37.3885	33.8431	24.7397	25.312
chr1_36444174_36444467	2.92608	3.309	6.28812	2.52028	2.93516	5.75208	2.65436	2.5374	3.164
chr1_36500207_36500407	2.92608	5.515	2.09604	1.26014	1.46758	2.87604	2.65436	1.90305	1.2656
chr1_36553971_36555439	17.5565	78.8645	44.0168	37.8042	22.7475	23.7273	15.9262	24.1053	13.9216
chr1_36561089_36562956	20.4826	41.3625	31.4406	20.7923	16.1434	14.3802	13.9354	13.9557	15.82
chr1_36564540_36565723	9.50976	23.7145	18.1657	12.6014	8.07169	8.62812	11.9446	6.3435	3.164
chr1_36574664_36574950	3.6576	7.1695	1.39736	3.15035	2.20137	6.47109	3.31795	1.2687	1.8984
chr1_36581152_36581514	2.92608	1.6545	9.08284	2.52028	2.93516	4.31406	1.99077	2.5374	3.164
chr1_36585047_36585247	3.6576	4.9635	1.39736	1.26014	2.20137	3.59505	3.31795	1.90305	1.8984
chr1_36588507_36589147	10.9728	23.7145	16.0696	12.6014	13.942	12.2232	7.29949	8.24655	4.4296
chr1_36614535_36617901	36.576	131.809	118.776	69.9378	72.6452	58.2398	55.078	38.6953	27.8432
chr1_36620734_36623390	51.9379	155.523	113.885	74.9783	55.0343	69.025	53.0872	38.061	41.132
chr1_36625946_36628251	27.0662	82.725	55.8944	34.0238	36.6895	38.8265	36.4975	24.1053	19.6168
chr1_36653545_36653819	4.38912	9.927	4.89076	5.67063	5.13653	2.15703	4.64513	2.5374	1.8984
chr1_36668825_36669328	2.92608	12.133	6.9868	2.52028	4.40274	4.31406	5.97231	1.2687	3.164
chr1_36688623_36690821	40.2336	115.263	86.6363	52.2958	53.5667	46.0166	39.8154	24.7397	22.148
chr1_36714248_36714495	4.38912	6.0665	6.9868	2.52028	4.40274	3.59505	1.99077	1.90305	0.6328
chr1_36741141_36741341	2.19456	0.5515	2.09604	1.26014	4.40274	2.15703	2.65436	1.90305	1.8984
chr1_36771885_36773125	14.6304	40.811	24.4538	22.6825	7.3379	12.2232	10.6174	8.8809	6.328
chr1_36788879_36789144	1.46304	6.0665	4.19208	3.78042	3.66895	2.15703	3.98154	3.8061	1.8984
chr1_36815407_36817687	16.825	65.6285	48.2089	32.7636	25.6826	27.3224	23.8892	16.4931	13.9216
chr1_36830977_36832349	12.4358	20.957	16.7683	11.9713	12.4744	10.0661	8.62667	12.687	6.9608
chr1_36839481_36840871	19.0195	72.798	51.0036	29.6133	26.4164	25.1654	19.2441	16.4931	13.9216
chr1_36850664_36853777	36.576	98.167	83.1429	53.556	44.0274	39.5455	40.479	27.9114	27.8432
chr1_36862950_36863585	12.4358	19.854	13.2749	16.3818	6.60411	13.6612	6.6359	5.70915	5.6952
chr1_36866086_36867658	16.0934	69.489	45.4142	34.6538	23.4813	17.9752	31.1887	19.6649	13.2888
chr1_36915788_36916740	11.7043	20.4055	20.2617	13.8615	18.3448	10.0661	10.6174	5.70915	7.5936
chr1_36923906_36924120	0.73152	4.412	2.79472	1.26014	4.40274	2.15703	1.32718	0.63435	2.5312
chr1_36929169_36930651	23.4086	61.2165	50.305	30.8734	23.4813	26.6034	21.2349	17.7618	21.5152
chr1_36947249_36948995	27.0662	83.828	59.3878	52.2958	38.1571	35.2315	25.88	29.1801	13.2888
chr1_36951146_36953052	20.4826	43.017	37.03	22.6825	21.2799	27.3224	13.2718	13.3214	13.2888
chr1_37754678_37755586	5.12064	23.163	17.467	8.82098	11.0069	13.6612	9.29026	5.70915	7.5936
chr1_37833911_37836538	16.0934	47.9805	42.6195	22.6825	25.6826	20.1323	19.9077	15.8588	8.2264
chr1_37937138_37937356	2.19456	2.7575	5.58944	1.26014	2.93516	5.03307	3.98154	1.90305	1.2656
chr1_37939745_37940987	8.04672	40.811	20.2617	16.3818	16.8772	13.6612	14.599	8.8809	8.8592
chr1_37942249_37945506	25.6032	77.7615	63.5799	34.6538	38.1571	32.3554	35.8339	19.0305	20.2496
chr1_37952362_37953419	7.3152	28.678	18.1657	11.3413	11.0069	8.62812	11.9446	6.97785	7.5936
chr1_37980002_37981296	16.0934	54.047	35.6327	29.6133	29.3516	19.4133	17.9169	15.8588	15.82
chr1_38019415_38020270	13.1674	42.4655	22.3578	14.4916	21.2799	19.4133	16.5897	13.9557	9.492
chr1_38060322_38062076	18.288	46.326	32.838	32.1336	24.9489	21.5703	28.5344	18.3961	14.5544
chr1_38140276_38143016	38.039	113.609	92.2258	62.3769	58.7032	54.6448	50.4328	28.5458	20.8824
chr1_38156503_38158714	20.4826	65.6285	53.7984	32.1336	26.4164	29.4794	20.5713	16.4931	15.82
chr1_38188389_38188643	2.19456	7.1695	4.19208	0.63007	3.66895	1.43802	3.98154	1.2687	1.2656
chr1_38259501_38260362	10.9728	24.8175	23.0564	15.1217	11.0069	10.0661	16.5897	1.90305	4.4296
chr1_38272526_38274533	17.5565	48.532	33.5366	23.3126	33.7543	25.8844	21.8985	20.9336	11.3904
chr1_38310525_38312354	16.825	33.09	33.5366	25.2028	16.8772	20.8513	19.2441	17.7618	10.7576
chr1_38316034_38316267	3.6576	3.8605	2.09604	1.89021	1.46758	1.43802	1.32718	1.2687	3.164
chr1_38319766_38320025	1.46304	4.412	2.09604	2.52028	2.93516	1.43802	1.99077	1.90305	3.164
chr1_38324566_38325990	27.7978	79.416	47.5102	42.2147	39.6247	30.9174	25.88	26.6427	20.8824
chr1_38350846_38351180	1.46304	2.7575	4.19208	0.63007	2.93516	0.71901	1.99077	0.63435	1.2656
chr1_38366095_38366298	2.19456	3.309	2.09604	1.26014	2.20137	1.43802	1.32718	0.63435	0.6328
chr1_38387639_38392732	29.2608	99.27	95.0205	54.8161	49.1639	57.5208	42.4698	43.7702	26.5776
chr1_38393944_38394237	2.19456	3.8605	6.28812	3.78042	1.46758	1.43802	4.64513	3.17175	1.8984
chr1_38395949_38397870	14.6304	51.2895	39.1261	28.3531	22.7475	20.8513	13.9354	10.784	13.2888
chr1_38412163_38413294	20.4826	40.811	34.934	25.8329	14.6758	20.8513	14.599	12.0526	10.7576
chr1_38414360_38414802	2.92608	9.927	4.89076	5.04056	2.93516	6.47109	3.98154	3.8061	1.8984
chr1_38454682_38456379	12.4358	45.223	34.934	31.5035	19.0785	23.7273	15.2626	14.59	9.492
chr1_38460793_38463242	17.5565	46.8775	34.934	18.9021	19.8123	23.0083	17.9169	9.51525	8.8592
chr1_38464490_38467203	27.0662	90.446	65.6759	49.1455	41.826	38.1075	25.88	26.6427	25.9448
chr1_38469673_38469873	1.46304	5.515	2.09604	3.15035	0.73379	0.71901	3.31795	1.2687	1.2656
chr1_38474506_38475869	17.5565	56.8045	39.1261	26.4629	22.7475	23.0083	20.5713	19.6649	9.492
chr1_38477874_38479248	10.2413	35.296	20.2617	16.3818	19.8123	17.2562	14.599	8.24655	10.1248
chr1_38495336_38495658	2.19456	8.2725	6.28812	0.63007	2.93516	4.31406	1.32718	0.63435	3.164
chr1_39282076_39282555	2.19456	9.927	12.5762	5.04056	4.40274	1.43802	3.98154	1.90305	1.2656
chr1_39284117_39284317	0.73152	1.6545	6.28812	1.89021	2.93516	0.71901	1.99077	1.2687	0.6328
chr1_39299586_39300555	16.0934	20.4055	20.2617	12.6014	15.4096	12.2232	6.6359	6.3435	6.328
chr1_39313324_39314243	13.1674	22.06	11.1789	11.9713	11.0069	13.6612	11.9446	9.51525	6.9608
chr1_39324837_39326097	12.4358	25.369	14.6723	13.8615	8.80548	11.5042	12.6082	8.24655	8.2264
chr1_39338194_39339659	19.0195	52.3925	37.03	29.6133	22.0137	28.0414	25.88	12.687	8.8592
chr1_39456161_39457287	11.7043	41.914	27.2485	17.0119	11.0069	15.8182	13.2718	17.1274	12.656
chr1_39491274_39492904	27.7978	71.1435	55.8944	33.3937	37.4233	33.0745	21.2349	23.4709	16.4528
chr1_39660540_39660908	2.92608	8.2725	4.89076	5.04056	2.93516	3.59505	5.30872	1.90305	1.8984
chr1_39662370_39663686	19.0195	28.678	23.0564	18.9021	21.2799	23.0083	19.9077	8.8809	12.656
chr1_39670064_39672118	29.9923	59.562	47.5102	39.0643	28.6178	30.9174	18.5805	19.0305	18.984
chr1_39680871_39682442	23.4086	46.8775	46.8116	27.093	22.0137	20.1323	16.5897	13.3214	10.7576
chr1_40041685_40042618	9.50976	31.987	25.1525	17.642	11.7406	19.4133	10.6174	8.8809	8.2264
chr1_40105334_40106076	12.4358	21.5085	21.6591	7.56084	5.87032	7.90911	9.29026	5.70915	3.164
chr1_40123567_40123804	1.46304	4.412	3.4934	1.89021	4.40274	2.87604	3.31795	1.2687	1.8984
chr1_40204182_40205168	11.7043	30.884	20.2617	11.3413	16.1434	12.9422	13.2718	13.3214	8.8592
chr1_40254317_40255655	16.0934	56.8045	27.2485	16.3818	13.2082	23.0083	19.2441	12.0526	13.2888
chr1_40264647_40265577	16.825	41.3625	32.1393	18.272	11.7406	20.8513	6.6359	11.4183	12.656
chr1_40282681_40283555	10.9728	30.884	20.2617	13.8615	8.80548	12.2232	11.281	10.784	8.2264
chr1_40311672_40312046	3.6576	9.927	5.58944	4.41049	5.87032	2.15703	3.98154	3.17175	3.164
chr1_40348698_40349727	20.4826	52.944	33.5366	27.093	24.9489	19.4133	20.5713	9.51525	8.8592
chr1_40366750_40368033	8.77824	29.781	30.0432	11.3413	11.7406	12.2232	14.599	6.97785	6.328
chr1_40392415_40392708	0.73152	4.412	8.38416	1.26014	2.93516	2.87604	0.66359	2.5374	0.6328
chr1_40399422_40400955	16.0934	38.0535	33.5366	11.3413	16.1434	16.5372	18.5805	10.784	10.1248
chr1_40402175_40403582	16.825	37.502	35.6327	21.4224	16.8772	20.1323	16.5897	13.9557	8.8592
chr1_40405935_40406531	10.2413	19.854	18.8644	9.45105	8.80548	10.7851	9.29026	7.6122	4.4296
chr1_40420864_40421406	4.38912	9.927	4.89076	3.15035	2.20137	2.15703	5.97231	4.44045	1.2656
chr1_40425655_40426877	8.04672	31.987	20.9604	13.8615	12.4744	9.34713	13.9354	12.687	10.7576
chr1_40469294_40469496	0.73152	8.2725	2.09604	4.41049	1.46758	5.03307	1.99077	1.2687	1.2656
chr1_40504560_40507292	55.5955	162.692	138.339	78.1287	71.9114	73.339	59.0595	42.5014	29.7416
chr1_40529899_40531049	12.4358	34.7445	30.7419	17.642	11.7406	12.2232	11.281	9.51525	5.0624
chr1_40559931_40560726	9.50976	20.957	23.0564	13.8615	9.53927	7.90911	10.6174	4.44045	4.4296
chr1_40562542_40563039	3.6576	18.751	12.5762	5.04056	5.13653	5.75208	5.30872	1.90305	2.5312
chr1_40626444_40627828	29.2608	89.8945	55.8944	49.7755	41.0922	34.5125	29.198	15.8588	14.5544
chr1_40716850_40717553	6.58368	23.163	18.1657	15.1217	6.60411	8.62812	11.281	5.0748	5.6952
chr1_40722791_40724479	23.4086	59.562	44.0168	40.9545	31.553	25.8844	21.8985	20.2992	14.5544
chr1_40777490_40778669	9.50976	38.0535	48.9076	20.1622	21.2799	25.1654	20.5713	8.8809	8.8592
chr1_40780551_40781091	9.50976	16.545	14.6723	10.0811	3.66895	7.1901	8.62667	5.70915	2.5312
chr1_40804491_40805033	5.12064	10.4785	13.2749	8.19091	6.60411	10.0661	8.62667	5.70915	5.6952
chr1_40818028_40818603	7.3152	23.163	13.9736	10.7112	9.53927	10.0661	9.29026	7.6122	4.4296
chr1_40839339_40841056	43.8912	109.197	90.1297	74.3483	49.1639	34.5125	55.078	33.6206	24.6792
chr1_40845954_40847479	5.12064	22.6115	17.467	8.19091	5.87032	11.5042	5.30872	13.9557	8.8592
chr1_40849308_40853859	36.576	109.197	99.2126	57.9664	57.9694	43.1406	32.5159	39.9641	25.9448
chr1_40857310_40857521	0.73152	5.515	2.09604	1.26014	2.20137	2.15703	1.32718	1.2687	1.2656
chr1_40861569_40863140	20.4826	34.193	25.8512	18.272	17.611	13.6612	19.2441	11.4183	12.656
chr1_40888618_40889771	7.3152	22.06	23.7551	15.1217	15.4096	11.5042	10.6174	8.8809	8.8592
chr1_40915524_40916162	2.92608	17.0965	10.4802	8.19091	11.7406	2.15703	9.95385	3.8061	5.6952
chr1_40942574_40943623	14.6304	38.0535	33.5366	15.7517	18.3448	14.3802	15.9262	10.1496	12.0232
chr1_40974102_40974943	9.50976	27.575	18.8644	8.82098	8.80548	12.9422	8.62667	7.6122	8.2264
chr1_40996929_40997753	5.12064	13.236	11.8776	11.3413	7.3379	11.5042	8.62667	6.3435	6.328
chr1_41022696_41022896	0.73152	1.103	1.39736	2.52028	1.46758	4.31406	1.32718	2.5374	0.6328
chr1_41131035_41131828	5.85216	14.339	9.78152	7.56084	9.53927	6.47109	5.97231	5.70915	1.2656
chr1_41156856_41159216	52.6694	136.772	119.474	80.649	71.1776	63.9919	55.7416	46.9419	48.0928
chr1_41163987_41165078	3.6576	16.545	20.2617	8.82098	11.7406	4.31406	4.64513	5.70915	3.7968
chr1_41167423_41167662	2.92608	5.515	2.79472	2.52028	1.46758	2.87604	1.32718	3.17175	3.164
chr1_41168745_41169058	5.12064	8.2725	7.68548	5.04056	7.3379	7.90911	3.31795	3.17175	5.0624
chr1_41174685_41175220	5.12064	11.5815	12.5762	3.78042	4.40274	3.59505	4.64513	4.44045	1.8984
chr1_41178548_41178825	3.6576	8.824	6.28812	3.15035	4.40274	5.03307	0.66359	3.8061	1.8984
chr1_41326495_41328656	29.2608	112.506	90.8284	66.1573	63.8397	58.2398	50.4328	32.9862	27.8432
chr1_41340756_41340956	2.92608	1.6545	6.28812	1.89021	2.93516	1.43802	1.32718	1.90305	2.5312
chr1_41372601_41373299	10.2413	15.442	14.6723	7.56084	8.80548	3.59505	5.97231	4.44045	3.7968
chr1_41405144_41405354	2.19456	7.1695	2.79472	3.15035	2.20137	2.87604	2.65436	1.2687	1.2656
chr1_41444611_41446097	15.3619	36.399	39.1261	21.4224	18.3448	20.8513	26.5436	10.1496	11.3904
chr1_41467616_41469378	13.8989	30.884	20.2617	15.1217	7.3379	15.8182	11.9446	9.51525	6.9608
chr1_41518576_41519477	9.50976	17.0965	13.2749	8.82098	9.53927	5.75208	9.29026	2.5374	4.4296
chr1_41689118_41689318	2.19456	0.5515	1.39736	3.15035	5.87032	1.43802	3.31795	0.63435	0.6328
chr1_41706746_41708796	49.7434	116.367	99.2126	68.0476	60.1708	48.1737	57.0687	27.277	24.6792
chr1_41740268_41741059	5.85216	12.6845	6.28812	5.04056	6.60411	7.90911	6.6359	3.17175	4.4296
chr1_41818943_41820264	8.77824	27.575	27.2485	17.642	8.80548	10.0661	11.281	9.51525	3.164
chr1_41822987_41823834	6.58368	15.9935	9.78152	10.0811	5.13653	7.90911	3.31795	3.8061	5.6952
chr1_41825165_41825419	2.19456	4.9635	2.79472	2.52028	2.93516	3.59505	1.99077	1.90305	0.6328
chr1_41826528_41827444	7.3152	17.0965	8.38416	11.3413	11.0069	7.1901	6.6359	3.17175	5.6952
chr1_41837643_41838131	1.46304	12.133	6.28812	4.41049	4.40274	5.03307	6.6359	1.2687	2.5312
chr1_41961849_41962049	0.73152	3.309	2.79472	1.26014	1.46758	2.87604	3.31795	2.5374	0.6328
chr1_42121759_42122016	5.12064	7.721	4.19208	5.67063	2.93516	2.87604	1.32718	0.63435	2.5312
chr1_42123673_42124472	5.85216	14.339	13.9736	8.19091	8.07169	6.47109	7.96308	5.0748	3.7968
chr1_42127480_42128473	4.38912	19.3025	13.9736	8.19091	13.2082	7.1901	9.95385	3.8061	3.7968
chr1_42138991_42139379	3.6576	6.0665	4.89076	8.19091	2.20137	6.47109	3.31795	3.17175	4.4296
chr1_42182792_42183005	1.46304	7.1695	2.09604	0.63007	1.46758	1.43802	2.65436	0.63435	1.2656
chr1_42192411_42194731	19.751	71.1435	47.5102	25.2028	27.884	20.1323	29.8616	18.3961	12.656
chr1_42203931_42206715	42.4282	122.984	103.405	68.6776	47.6964	62.5539	43.7969	30.4488	27.2104
chr1_42230348_42231798	17.5565	44.12	39.1261	17.0119	16.1434	25.8844	13.2718	9.51525	12.656
chr1_42232971_42233309	1.46304	7.721	4.89076	2.52028	1.46758	2.87604	2.65436	1.90305	2.5312
chr1_42234463_42235242	11.7043	19.3025	13.2749	8.82098	8.80548	8.62812	5.30872	8.8809	5.6952
chr1_42237387_42237587	2.19456	2.7575	0.69868	3.15035	2.93516	2.87604	1.99077	0.63435	0.6328
chr1_42267585_42269917	21.9456	79.416	44.7155	38.4343	35.9557	48.1737	25.2164	20.2992	16.4528
chr1_42356650_42357281	2.19456	15.442	14.6723	6.93077	13.2082	6.47109	5.30872	8.24655	4.4296
chr1_42500993_42501554	2.92608	12.133	14.6723	6.3007	7.3379	5.03307	5.30872	3.17175	1.8984
chr1_42627677_42628185	3.6576	11.5815	10.4802	5.04056	5.87032	9.34713	3.31795	3.8061	5.6952
chr1_42651698_42652019	2.92608	2.7575	2.79472	2.52028	8.07169	2.15703	1.32718	2.5374	3.164
chr1_42677096_42677296	3.6576	4.9635	0.69868	5.67063	1.46758	2.87604	1.32718	2.5374	1.2656
chr1_42723728_42727951	39.5021	98.167	72.6627	56.7063	60.1708	53.2067	36.4975	34.2549	31.0072
chr1_42782992_42783192	2.92608	2.206	6.28812	0.63007	2.20137	1.43802	2.65436	0.63435	2.5312
chr1_42785254_42786172	7.3152	22.06	14.6723	9.45105	12.4744	8.62812	5.30872	8.24655	6.9608
chr1_42799161_42801715	42.4282	95.961	77.5535	43.4748	46.2288	44.5786	39.8154	27.9114	31.64
chr1_42921266_42922993	43.8912	138.427	97.1165	63.6371	52.8329	43.8596	47.7785	36.1579	32.2728
chr1_42928132_42929460	17.5565	40.811	30.0432	34.6538	27.884	20.1323	9.95385	8.8809	8.2264
chr1_43123579_43124757	18.288	41.3625	21.6591	20.1622	19.0785	12.9422	17.2533	12.687	10.7576
chr1_43146985_43148906	19.0195	47.429	44.7155	23.9427	26.4164	23.7273	31.1887	13.9557	13.2888
chr1_43201959_43204167	20.4826	70.592	48.9076	25.8329	17.611	27.3224	32.5159	10.784	13.2888
chr1_43231651_43233525	35.8445	94.3065	77.5535	35.2839	40.3584	35.2315	38.4882	24.1053	20.8824
chr1_43282187_43283098	19.751	44.12	32.838	17.642	13.2082	17.9752	19.9077	12.687	11.3904
chr1_43312221_43312888	14.6304	25.369	20.2617	11.3413	8.80548	9.34713	11.281	6.97785	8.8592
chr1_43389724_43391197	13.8989	43.5685	41.2221	22.0525	27.1502	15.8182	18.5805	12.687	9.492
chr1_43396184_43413779	156.545	377.226	316.502	181.46	161.434	163.934	145.326	108.474	101.881
chr1_43415130_43415843	5.12064	17.0965	8.38416	6.3007	8.80548	6.47109	3.31795	5.0748	3.164
chr1_43418146_43419445	8.77824	25.369	18.8644	15.7517	11.7406	11.5042	7.96308	5.70915	5.6952
chr1_43422770_43424558	28.5293	83.828	52.401	35.914	33.7543	32.3554	30.5251	20.2992	17.7184
chr1_43433080_43433402	5.12064	8.2725	6.9868	3.15035	2.93516	5.03307	3.31795	1.90305	4.4296
chr1_43459336_43459605	5.12064	7.721	7.68548	4.41049	3.66895	2.87604	4.64513	0.63435	1.2656
chr1_43474584_43474884	2.92608	6.618	3.4934	2.52028	0.73379	2.15703	1.32718	1.90305	2.5312
chr1_43637341_43638233	10.2413	38.0535	22.3578	23.3126	11.7406	18.6943	14.599	7.6122	8.8592
chr1_43795682_43795882	1.46304	2.7575	5.58944	2.52028	5.13653	2.15703	4.64513	0.63435	0.6328
chr1_43823836_43825298	12.4358	35.8475	27.2485	18.272	19.0785	10.7851	15.9262	7.6122	7.5936
chr1_43832811_43834215	11.7043	33.09	31.4406	25.2028	12.4744	13.6612	13.2718	8.24655	6.9608
chr1_43854913_43855952	15.3619	45.7745	37.03	20.1622	26.4164	23.0083	18.5805	14.59	10.7576
chr1_43919279_43920204	10.9728	17.648	11.8776	8.19091	8.80548	10.7851	10.6174	10.1496	6.328
chr1_44113860_44116876	32.9184	108.094	74.7588	45.365	44.7612	41.7026	43.7969	36.1579	25.9448
chr1_44171959_44174227	34.3814	99.27	73.3614	59.8567	41.0922	39.5455	37.161	37.4267	25.9448
chr1_44229357_44232398	24.8717	60.665	46.8116	33.3937	19.8123	26.6034	24.5528	22.2022	20.2496
chr1_44241734_44241986	2.92608	6.618	5.58944	1.89021	0.73379	2.87604	3.31795	3.8061	3.164
chr1_44244627_44250066	64.3738	163.244	128.557	100.811	72.6452	80.5291	69.0134	61.532	47.46
chr1_44261488_44262342	8.04672	23.7145	9.78152	15.1217	11.0069	10.0661	13.2718	9.51525	8.2264
chr1_44278690_44279518	9.50976	15.442	16.7683	6.3007	7.3379	5.75208	5.97231	8.24655	2.5312
chr1_44297125_44308687	286.024	785.888	626.716	393.164	369.83	335.778	284.017	253.106	192.371
chr1_44309947_44312248	23.4086	53.4955	30.0432	34.6538	30.8192	25.8844	24.5528	17.1274	19.6168
chr1_44315411_44316658	7.3152	19.854	22.3578	8.82098	18.3448	10.0661	13.9354	6.97785	8.2264
chr1_44318583_44318796	1.46304	7.721	6.9868	1.26014	5.13653	2.15703	2.65436	3.17175	2.5312
chr1_44326105_44327101	4.38912	14.8905	13.9736	6.93077	8.07169	5.03307	3.31795	3.8061	4.4296
chr1_44329841_44330266	5.12064	6.618	3.4934	5.04056	8.80548	5.03307	1.32718	1.90305	3.164
chr1_44334018_44336346	14.6304	34.193	26.5498	13.8615	21.2799	15.8182	14.599	11.4183	8.2264
chr1_44347117_44347348	2.19456	5.515	3.4934	1.89021	2.93516	0.71901	2.65436	3.17175	1.2656
chr1_44365855_44366060	0.73152	6.0665	1.39736	1.26014	2.93516	3.59505	1.32718	0.63435	3.164
chr1_44370389_44370589	2.92608	6.0665	3.4934	3.15035	5.13653	3.59505	4.64513	1.90305	1.2656
chr1_44380606_44380809	2.19456	5.515	2.09604	1.89021	1.46758	0.71901	0.66359	1.2687	0.6328
chr1_44399167_44399621	8.77824	8.2725	7.68548	2.52028	6.60411	5.03307	2.65436	2.5374	1.2656
chr1_44411391_44413087	44.6227	111.954	85.239	64.8972	45.495	53.9258	55.7416	29.1801	27.8432
chr1_44440057_44441825	37.3075	115.263	82.4442	53.556	49.1639	36.6695	42.4698	29.1801	24.6792
chr1_44456538_44457013	1.46304	12.133	4.19208	5.67063	6.60411	1.43802	2.65436	3.17175	4.4296
chr1_44495312_44496492	10.9728	18.1995	14.6723	12.6014	9.53927	10.7851	8.62667	7.6122	6.328
chr1_44533858_44534372	6.58368	15.9935	17.467	11.9713	4.40274	10.7851	8.62667	8.8809	3.7968
chr1_44678719_44679617	13.1674	40.811	30.7419	13.8615	19.8123	18.6943	15.2626	13.3214	8.8592
chr1_44820370_44820961	8.04672	14.8905	9.78152	10.0811	6.60411	5.03307	8.62667	4.44045	4.4296
chr1_45096995_45098570	19.0195	83.828	67.772	46.6252	38.8909	41.7026	41.1426	20.2992	26.5776
chr1_45136936_45143012	73.152	232.181	136.941	120.343	88.7886	77.6531	80.2944	60.2632	55.0536
chr1_45150048_45151164	8.04672	40.2595	33.5366	25.2028	19.0785	15.0992	16.5897	12.687	12.656
chr1_45187217_45191025	64.3738	190.268	155.806	86.3196	90.2562	81.9671	63.7046	55.8228	36.0696
chr1_45193521_45194196	5.12064	15.442	11.1789	6.3007	7.3379	5.75208	4.64513	3.8061	3.164
chr1_45195657_45197752	32.9184	105.888	78.9508	48.5154	54.3005	49.6117	39.8154	34.8892	33.5384
chr1_45204873_45206282	19.0195	54.047	41.2221	25.2028	23.4813	16.5372	16.5897	13.9557	17.7184
chr1_45240414_45242841	40.2336	106.439	74.0601	53.556	52.0991	58.2398	60.3867	41.8671	29.7416
chr1_45252082_45252311	3.6576	4.412	4.19208	3.15035	1.46758	2.15703	1.32718	1.90305	3.7968
chr1_45265203_45266524	13.1674	30.3325	19.563	28.9832	19.0785	14.3802	19.9077	15.2244	9.492
chr1_45271512_45276308	95.0976	285.677	182.355	140.506	116.673	88.4382	96.2206	66.6068	51.2568
chr1_45279204_45280279	10.2413	39.708	11.1789	14.4916	12.4744	12.2232	10.6174	7.6122	8.8592
chr1_45284575_45286559	43.8912	108.094	91.5271	61.7469	50.6315	48.8927	35.8339	38.6953	33.5384
chr1_45451709_45452722	14.6304	23.163	16.0696	8.19091	13.2082	8.62812	11.9446	9.51525	6.9608
chr1_45476098_45478937	43.1597	105.337	88.0337	51.0357	50.6315	41.7026	45.7877	33.6206	27.2104
chr1_45518569_45518787	1.46304	4.9635	1.39736	3.78042	2.20137	0.71901	0.66359	1.2687	2.5312
chr1_45768833_45770449	29.9923	80.519	51.0036	42.2147	22.0137	37.3885	28.5344	18.3961	16.4528
chr1_45792135_45793991	13.1674	39.1565	27.9472	17.0119	19.0785	13.6612	22.5621	9.51525	12.656
chr1_45805237_45806956	23.4086	73.901	50.305	36.5441	30.8192	30.1984	29.8616	21.5679	21.5152
chr1_45858961_45860341	19.0195	36.9505	18.8644	18.9021	22.7475	15.0992	9.95385	14.59	10.1248
chr1_45895287_45896940	16.825	39.1565	25.1525	18.9021	13.942	12.2232	10.6174	13.9557	10.1248
chr1_45956244_45956830	6.58368	28.1265	12.5762	9.45105	6.60411	7.1901	5.97231	5.70915	6.328
chr1_45965369_45966424	13.1674	29.781	23.7551	13.2315	8.80548	13.6612	9.95385	8.24655	11.3904
chr1_45973770_45974023	0.73152	2.7575	2.79472	1.26014	4.40274	0.71901	6.6359	2.5374	1.2656
chr1_45986715_45988007	8.04672	41.3625	22.3578	18.9021	11.7406	17.2562	17.2533	11.4183	10.1248
chr1_46006760_46007026	2.19456	6.618	2.79472	3.78042	1.46758	0.71901	1.99077	2.5374	0.6328
chr1_46015821_46017259	28.5293	77.21	55.1957	37.1741	35.2219	33.0745	17.2533	23.4709	13.2888
chr1_46048335_46050736	42.4282	112.506	71.2654	42.2147	41.0922	41.7026	46.4513	26.0084	27.2104
chr1_46074138_46075404	12.4358	27.575	16.0696	25.8329	13.942	14.3802	9.95385	7.6122	7.5936
chr1_46086997_46088217	5.85216	20.4055	13.9736	6.3007	6.60411	10.0661	8.62667	6.3435	5.0624
chr1_46091094_46091314	0.73152	0.5515	3.4934	1.89021	1.46758	0.71901	0.66359	1.90305	1.2656
chr1_46150978_46154555	92.903	243.763	207.508	122.864	119.608	108.571	81.6216	74.8533	53.788
chr1_46215502_46217352	51.2064	116.367	85.9376	63.6371	59.437	53.9258	35.8339	33.6206	29.7416
chr1_46268641_46269842	6.58368	19.3025	23.0564	10.0811	11.0069	7.1901	7.96308	6.3435	5.0624
chr1_46568050_46568250	1.46304	1.103	1.39736	1.89021	1.46758	0.71901	1.99077	1.2687	3.7968
chr1_46598112_46598804	13.1674	19.3025	18.1657	14.4916	11.0069	9.34713	15.2626	9.51525	6.9608
chr1_46663467_46664646	10.2413	28.1265	19.563	9.45105	12.4744	13.6612	11.9446	8.8809	4.4296
chr1_46712539_46714764	14.6304	38.605	34.934	17.0119	22.7475	18.6943	19.9077	16.4931	16.4528
chr1_46766605_46771063	98.0237	265.823	174.67	130.424	116.673	112.885	102.856	83.7342	60.7488
chr1_46790839_46792059	11.7043	36.399	25.8512	16.3818	13.2082	17.2562	9.29026	10.1496	10.7576
chr1_46797642_46799857	12.4358	40.811	25.8512	15.7517	18.3448	17.2562	13.9354	15.2244	13.9216
chr1_46804901_46807257	46.0858	106.439	81.7456	46.6252	47.6964	56.8018	53.0872	38.6953	31.0072
chr1_46835978_46836179	0.73152	5.515	3.4934	1.89021	1.46758	6.47109	1.99077	1.90305	1.2656
chr1_46864974_46865182	2.19456	4.9635	1.39736	1.26014	3.66895	1.43802	1.32718	2.5374	0.6328
chr1_46867603_46868206	2.92608	13.236	11.8776	5.04056	5.13653	4.31406	3.31795	3.8061	2.5312
chr1_46871794_46872067	3.6576	7.1695	2.79472	1.89021	2.93516	3.59505	1.32718	4.44045	1.8984
chr1_46903932_46904202	4.38912	6.0665	4.89076	3.15035	3.66895	2.15703	3.31795	0.63435	1.2656
chr1_46908177_46908906	5.12064	19.854	19.563	10.7112	6.60411	6.47109	5.30872	2.5374	4.4296
chr1_46932278_46932652	2.19456	5.515	6.9868	3.78042	3.66895	1.43802	3.31795	2.5374	0.6328
chr1_46947108_46947329	1.46304	2.206	6.28812	1.89021	2.93516	1.43802	0.66359	1.2687	1.2656
chr1_46998721_46998921	1.46304	6.0665	2.79472	2.52028	2.20137	2.15703	2.65436	1.2687	1.8984
chr1_47046598_47049167	20.4826	52.3925	50.305	21.4224	27.1502	27.3224	20.5713	13.3214	20.8824
chr1_47051138_47051346	1.46304	5.515	4.19208	0.63007	3.66895	1.43802	1.99077	0.63435	3.164
chr1_47052530_47052874	1.46304	7.721	4.19208	2.52028	3.66895	3.59505	3.31795	1.90305	1.8984
chr1_47060209_47061589	13.8989	35.296	30.0432	17.642	13.2082	15.0992	14.599	9.51525	10.7576
chr1_47069189_47070007	10.9728	30.3325	30.7419	13.8615	16.8772	17.2562	14.599	6.97785	4.4296
chr1_47081758_47082739	7.3152	36.399	18.8644	17.642	17.611	17.9752	16.5897	11.4183	8.2264
chr1_47133456_47134300	3.6576	30.884	24.4538	10.7112	8.07169	11.5042	11.281	8.24655	3.7968
chr1_47184170_47185409	21.2141	65.077	41.2221	26.4629	24.2151	20.8513	25.2164	17.1274	15.1872
chr1_47644971_47645498	5.12064	11.03	4.19208	6.93077	7.3379	6.47109	5.30872	4.44045	2.5312
chr1_47778638_47781006	26.3347	85.4825	82.4442	38.4343	46.2288	43.1406	37.161	23.4709	27.2104
chr1_47798821_47801754	70.2259	183.649	141.133	91.9902	66.7749	72.62	72.9949	58.9945	39.8664
chr1_47897415_47898488	8.04672	19.854	11.1789	7.56084	5.87032	5.03307	5.30872	10.1496	5.0624
chr1_47902270_47904094	26.3347	94.3065	73.3614	40.9545	37.4233	40.9836	31.8523	24.7397	16.4528
chr1_48937471_48937671	1.46304	3.309	5.58944	3.78042	0.73379	1.43802	0.66359	2.5374	0.6328
chr1_49076613_49078235	7.3152	31.987	32.1393	15.1217	19.0785	14.3802	13.9354	10.1496	13.9216
chr1_49081301_49084899	37.3075	84.931	67.0733	42.2147	38.8909	37.3885	29.198	22.8366	28.476
chr1_49124294_49126226	10.2413	34.193	32.1393	16.3818	16.8772	15.8182	13.9354	9.51525	14.5544
chr1_49136175_49136375	2.19456	3.8605	0.69868	1.89021	2.93516	1.43802	1.32718	1.90305	1.2656
chr1_49216031_49216682	4.38912	7.721	18.1657	6.93077	7.3379	7.90911	1.99077	3.8061	2.5312
chr1_49255402_49256138	6.58368	23.163	13.9736	11.9713	11.0069	7.1901	5.97231	8.8809	6.9608
chr1_49259620_49259868	0.73152	6.618	3.4934	3.78042	2.20137	2.87604	2.65436	4.44045	1.2656
chr1_50924423_50924705	2.92608	3.309	6.28812	1.26014	1.46758	1.43802	1.32718	2.5374	1.8984
chr1_50973359_50973561	2.19456	3.8605	5.58944	2.52028	2.20137	2.15703	1.32718	1.90305	1.8984
chr1_51098887_51099119	2.19456	0.5515	1.39736	4.41049	1.46758	5.75208	0.66359	1.90305	2.5312
chr1_51338884_51339496	8.04672	13.7875	17.467	6.3007	5.87032	8.62812	7.29949	1.90305	2.5312
chr1_51425210_51426766	13.8989	50.1865	36.3314	20.1622	16.8772	17.9752	21.2349	15.8588	13.9216
chr1_51432881_51438593	119.238	295.604	247.333	161.928	133.55	138.05	119.446	93.8838	87.3264
chr1_51442833_51444099	11.7043	56.8045	42.6195	21.4224	27.884	17.9752	16.5897	16.4931	12.0232
chr1_51675571_51675771	2.19456	0.5515	2.09604	0.63007	1.46758	5.75208	1.32718	1.2687	0.6328
chr1_51701597_51702846	13.8989	46.326	29.3446	25.2028	13.942	22.2893	19.2441	18.3961	7.5936
chr1_51733932_51734430	5.85216	13.7875	13.2749	8.82098	8.80548	6.47109	5.30872	6.97785	3.7968
chr1_51762134_51762736	3.6576	11.5815	10.4802	5.67063	2.93516	5.75208	1.99077	2.5374	2.5312
chr1_51766542_51767699	8.04672	23.163	5.58944	7.56084	10.2731	9.34713	9.95385	6.3435	5.6952
chr1_51769317_51770630	9.50976	20.4055	11.1789	7.56084	8.80548	9.34713	9.95385	3.8061	5.6952
chr1_51983857_51984927	13.1674	40.811	39.1261	15.1217	8.07169	12.2232	16.5897	8.8809	8.2264
chr1_51996934_51997151	1.46304	4.412	0.69868	3.15035	1.46758	1.43802	1.99077	1.90305	1.8984
chr1_52041843_52042043	0.73152	1.103	1.39736	1.89021	5.87032	0.71901	1.32718	1.2687	0.6328
chr1_52082772_52083172	8.77824	15.442	7.68548	7.56084	6.60411	4.31406	7.29949	4.44045	4.4296
chr1_52194822_52195917	7.3152	24.266	21.6591	6.93077	9.53927	5.03307	11.281	8.24655	5.6952
chr1_52265177_52265698	2.19456	10.4785	7.68548	4.41049	3.66895	5.75208	2.65436	3.17175	2.5312
chr1_52315471_52316144	5.85216	9.927	16.7683	5.67063	8.80548	7.1901	6.6359	5.0748	3.7968
chr1_52328761_52329162	6.58368	9.3755	7.68548	3.78042	3.66895	7.1901	4.64513	4.44045	5.0624
chr1_52342884_52345430	45.3542	123.536	92.9244	71.828	63.8397	51.0497	40.479	34.2549	31.64
chr1_52498501_52499825	18.288	58.459	22.3578	30.8734	13.2082	25.1654	16.5897	13.3214	8.8592
chr1_52520240_52522888	49.7434	142.839	127.858	81.279	68.9763	71.182	67.6862	58.9945	33.5384
chr1_52607738_52608481	8.04672	25.369	18.8644	10.0811	11.0069	8.62812	7.96308	1.90305	3.7968
chr1_52831015_52832282	22.6771	52.3925	35.6327	28.3531	23.4813	19.4133	20.5713	13.3214	11.3904
chr1_52868800_52871082	34.3814	93.755	73.3614	54.8161	45.495	54.6448	38.4882	36.1579	24.0464
chr1_52895611_52895811	2.92608	0.5515	0.69868	0.63007	0.73379	1.43802	4.64513	1.90305	1.2656
chr1_53018252_53019550	8.77824	44.12	22.3578	18.9021	13.2082	14.3802	18.5805	6.3435	4.4296
chr1_53102211_53103892	13.8989	33.09	25.8512	23.9427	13.942	14.3802	15.2626	12.687	14.5544
chr1_53163358_53164495	10.2413	29.2295	12.5762	13.2315	11.7406	4.31406	11.9446	7.6122	4.4296
chr1_53168720_53169622	12.4358	29.781	18.8644	17.642	6.60411	13.6612	15.9262	11.4183	8.2264
chr1_53173262_53173676	2.19456	8.824	6.28812	3.15035	3.66895	3.59505	1.99077	1.90305	3.164
chr1_53192102_53192682	1.46304	23.163	13.2749	9.45105	5.13653	7.90911	7.96308	2.5374	1.2656
chr1_53387128_53387489	2.92608	11.03	4.19208	8.82098	3.66895	2.87604	5.30872	2.5374	1.2656
chr1_53392997_53393200	0.73152	6.618	2.09604	1.89021	2.20137	0.71901	3.31795	1.2687	1.2656
chr1_53480243_53480603	4.38912	13.7875	6.28812	5.04056	3.66895	5.03307	5.97231	5.0748	1.2656
chr1_53661908_53663416	21.9456	83.2765	57.2918	35.914	30.8192	32.3554	35.1703	25.374	16.4528
chr1_53685690_53686821	13.8989	41.914	37.03	18.9021	19.8123	20.8513	16.5897	13.9557	8.2264
chr1_53703562_53704955	16.0934	23.7145	32.1393	18.9021	22.7475	17.2562	17.2533	11.4183	6.328
chr1_53756835_53757035	0.73152	5.515	0.69868	1.26014	1.46758	0.71901	1.32718	1.2687	2.5312
chr1_53760747_53760990	1.46304	7.721	2.09604	1.89021	2.20137	1.43802	0.66359	1.2687	1.8984
chr1_53781811_53783401	4.38912	17.648	14.6723	14.4916	4.40274	9.34713	9.95385	8.8809	5.0624
chr1_53787106_53787306	1.46304	2.206	2.09604	6.3007	1.46758	2.15703	1.99077	1.90305	1.2656
chr1_53790554_53794113	30.7238	94.858	77.5535	50.4056	44.0274	46.0166	45.1241	38.6953	29.1088
chr1_54277326_54277656	3.6576	8.2725	2.09604	3.15035	2.20137	2.15703	1.99077	2.5374	1.8984
chr1_54303011_54304351	24.1402	81.622	64.2786	34.0238	33.7543	26.6034	31.8523	15.2244	22.7808
chr1_54355180_54355844	5.12064	17.0965	13.9736	9.45105	6.60411	8.62812	6.6359	2.5374	6.9608
chr1_54358871_54359131	0.73152	4.412	6.28812	5.04056	5.87032	1.43802	3.31795	2.5374	1.8984
chr1_54384952_54385211	2.19456	4.9635	1.39736	1.26014	2.20137	2.15703	0.66359	1.90305	1.8984
chr1_54410706_54412251	16.825	61.768	34.2353	20.1622	22.0137	24.4463	27.8708	12.0526	10.7576
chr1_54447924_54448508	3.6576	17.648	11.8776	6.3007	4.40274	5.03307	5.30872	3.17175	5.0624
chr1_54517771_54520277	48.2803	145.596	98.5139	76.8685	58.7032	53.9258	66.359	36.1579	32.9056
chr1_54561955_54562155	0.73152	6.0665	2.79472	3.15035	1.46758	1.43802	1.32718	0.63435	1.8984
chr1_54619397_54619976	3.6576	8.2725	10.4802	10.0811	2.20137	6.47109	5.30872	5.0748	4.4296
chr1_54665277_54666404	6.58368	29.781	24.4538	10.0811	12.4744	6.47109	9.95385	5.0748	7.5936
chr1_54684998_54685198	1.46304	4.9635	0.69868	3.15035	0.73379	2.15703	2.65436	2.5374	0.6328
chr1_54704251_54705088	3.6576	13.236	9.78152	8.82098	12.4744	5.75208	2.65436	2.5374	3.7968
chr1_54715037_54715237	0.73152	2.206	4.89076	1.89021	1.46758	1.43802	0.66359	1.90305	1.8984
chr1_54801111_54801714	8.04672	24.266	7.68548	8.19091	6.60411	8.62812	4.64513	3.17175	2.5312
chr1_54850727_54851143	2.92608	5.515	9.08284	1.89021	3.66895	5.03307	1.32718	2.5374	4.4296
chr1_54871024_54873988	32.1869	73.3495	66.3746	39.6944	35.2219	28.7604	24.5528	17.1274	13.9216
chr1_54882781_54883864	8.04672	20.957	14.6723	5.67063	12.4744	6.47109	9.29026	8.24655	5.6952
chr1_54929818_54931228	12.4358	42.4655	27.9472	25.2028	13.942	17.9752	16.5897	12.0526	8.8592
chr1_54953489_54955320	24.8717	77.21	54.497	35.914	31.553	37.3885	23.8892	19.0305	12.656
chr1_55007527_55010097	31.4554	104.234	80.3482	49.1455	49.8977	42.4216	45.1241	20.9336	24.0464
chr1_55013449_55013684	2.92608	4.9635	2.79472	4.41049	6.60411	1.43802	0.66359	1.90305	1.8984
chr1_55117662_55118653	6.58368	22.6115	10.4802	7.56084	13.2082	7.90911	7.29949	10.784	3.7968
chr1_55181490_55182044	6.58368	12.6845	16.0696	5.67063	7.3379	9.34713	4.64513	6.3435	3.164
chr1_55229547_55231021	10.2413	51.841	31.4406	30.2434	27.884	18.6943	16.5897	15.2244	17.0856
chr1_55292973_55293229	1.46304	6.0665	2.09604	2.52028	0.73379	1.43802	1.32718	2.5374	1.8984
chr1_55316001_55317459	5.12064	23.7145	27.2485	10.7112	11.0069	10.0661	10.6174	9.51525	9.492
chr1_55324471_55327976	31.4554	84.3795	67.0733	31.5035	38.8909	32.3554	23.8892	32.9862	21.5152
chr1_55330416_55330616	1.46304	5.515	2.79472	0.63007	2.20137	2.87604	3.98154	1.90305	2.5312
chr1_55351455_55353648	23.4086	81.622	61.4838	31.5035	38.8909	30.1984	26.5436	22.2022	18.3512
chr1_55416103_55416487	3.6576	8.824	6.28812	2.52028	7.3379	3.59505	4.64513	5.0748	1.2656
chr1_55430843_55432576	24.8717	66.7315	59.3878	39.0643	31.553	24.4463	32.5159	22.2022	19.6168
chr1_55680191_55681699	20.4826	73.901	59.3878	45.9951	34.4881	30.1984	31.8523	19.0305	14.5544
chr1_55710359_55710637	2.19456	6.0665	4.89076	1.89021	2.93516	4.31406	3.98154	4.44045	1.2656
chr1_56106746_56107321	2.92608	13.236	7.68548	7.56084	7.3379	5.75208	4.64513	5.70915	5.6952
chr1_56890429_56891212	8.04672	26.472	8.38416	9.45105	9.53927	10.0661	5.97231	6.97785	4.4296
chr1_57044207_57044858	4.38912	15.442	3.4934	5.67063	5.87032	2.87604	5.30872	6.3435	1.8984
chr1_58626849_58627051	0.73152	1.103	2.09604	1.26014	0.73379	6.47109	1.99077	1.90305	1.2656
chr1_58989822_58990046	2.19456	6.0665	0.69868	1.89021	2.20137	2.15703	1.99077	3.8061	1.2656
chr1_59011607_59012446	6.58368	23.163	21.6591	11.9713	16.1434	9.34713	12.6082	10.784	6.9608
chr1_59165016_59166139	9.50976	47.9805	32.838	21.4224	24.9489	15.8182	16.5897	16.4931	9.492
chr1_59221073_59221283	2.92608	6.0665	4.19208	4.41049	2.93516	3.59505	1.32718	1.90305	1.2656
chr1_59239066_59239300	3.6576	6.618	2.79472	3.15035	3.66895	1.43802	2.65436	0.63435	1.2656
chr1_59248642_59250959	29.9923	98.167	76.8548	44.735	46.9626	38.1075	42.4698	29.1801	22.7808
chr1_59280797_59282690	14.6304	60.665	36.3314	26.4629	25.6826	19.4133	21.2349	15.8588	13.9216
chr1_59360558_59361377	6.58368	15.9935	9.08284	5.04056	4.40274	7.1901	7.96308	4.44045	2.5312
chr1_59368778_59370217	13.8989	44.12	43.3182	24.5727	24.2151	23.7273	16.5897	8.8809	13.9216
chr1_59485715_59486000	3.6576	6.618	8.38416	4.41049	3.66895	2.87604	2.65436	3.17175	3.7968
chr1_59537019_59537728	10.2413	15.9935	13.9736	15.7517	8.80548	5.03307	7.29949	6.97785	5.6952
chr1_59561897_59562202	1.46304	8.2725	4.89076	5.04056	2.20137	2.15703	1.32718	1.90305	1.8984
chr1_59612472_59612838	4.38912	8.2725	8.38416	5.04056	2.93516	2.87604	3.98154	1.2687	1.8984
chr1_59732446_59732803	2.19456	6.618	8.38416	4.41049	2.20137	5.75208	3.31795	3.17175	3.164
chr1_59749522_59749722	2.19456	2.206	2.09604	1.89021	1.46758	1.43802	3.98154	1.2687	1.2656
chr1_59759736_59760070	1.46304	5.515	1.39736	3.78042	2.20137	2.15703	1.99077	3.17175	1.2656
chr1_59761612_59763961	32.9184	109.749	114.584	68.0476	66.7749	43.8596	35.1703	36.7923	32.9056
chr1_59782578_59782778	2.92608	3.309	5.58944	1.26014	0.73379	0.71901	1.32718	1.2687	1.2656
chr1_59833816_59834022	2.19456	5.515	4.89076	3.15035	2.93516	3.59505	1.32718	1.90305	2.5312
chr1_59943012_59943290	2.19456	6.0665	6.9868	3.78042	4.40274	2.15703	5.30872	2.5374	1.8984
chr1_59972285_59973466	18.288	40.2595	37.03	18.9021	15.4096	14.3802	14.599	17.1274	8.2264
chr1_60015477_60016584	12.4358	33.09	25.1525	14.4916	8.80548	10.7851	9.95385	5.0748	7.5936
chr1_60045961_60046161	0.73152	6.0665	2.79472	3.15035	2.20137	2.15703	1.99077	1.2687	1.2656
chr1_60140653_60140853	0.73152	6.618	4.19208	5.04056	3.66895	4.31406	1.99077	1.90305	3.7968
chr1_60161994_60163822	21.2141	80.519	55.8944	32.1336	32.2868	26.6034	27.8708	20.2992	13.9216
chr1_60519563_60519763	1.46304	0.5515	0.69868	1.26014	0.73379	1.43802	1.99077	1.2687	5.0624
chr1_61542446_61544228	13.8989	39.708	29.3446	22.6825	24.2151	23.7273	15.9262	15.8588	10.7576
chr1_61720381_61720581	1.46304	0.5515	6.9868	2.52028	2.20137	1.43802	1.32718	0.63435	1.8984
chr1_62107240_62107517	1.46304	6.0665	2.79472	4.41049	1.46758	2.87604	1.99077	1.90305	1.2656
chr1_62190083_62191298	21.9456	63.974	32.838	30.8734	29.3516	21.5703	17.2533	17.1274	17.0856
chr1_62901105_62903867	67.2998	201.849	143.229	97.6608	79.2493	84.8432	63.041	58.3602	39.2336
chr1_63153378_63154525	8.04672	35.8475	23.7551	12.6014	10.2731	16.5372	12.6082	8.24655	10.7576
chr1_63249387_63250220	19.0195	56.253	33.5366	27.093	19.8123	20.8513	17.9169	10.1496	15.1872
chr1_63261818_63262410	9.50976	16.545	8.38416	12.6014	11.7406	10.0661	7.96308	3.17175	3.7968
chr1_63832842_63833620	9.50976	24.266	13.2749	9.45105	9.53927	8.62812	13.9354	6.97785	5.6952
chr1_63988498_63989922	34.3814	88.24	67.0733	48.5154	38.1571	32.3554	40.479	22.2022	28.476
chr1_64058943_64060156	12.4358	52.944	32.838	12.6014	13.2082	17.9752	11.281	6.3435	7.5936
chr1_64935914_64936335	1.46304	6.618	7.68548	3.15035	2.20137	2.87604	5.30872	3.8061	0.6328
chr1_65330191_65330391	2.19456	3.309	3.4934	1.26014	0.73379	2.15703	2.65436	3.17175	1.2656
chr1_65399227_65400137	5.85216	17.648	8.38416	10.0811	8.80548	9.34713	6.6359	4.44045	4.4296
chr1_65431503_65432225	10.2413	45.223	32.1393	18.9021	13.942	11.5042	11.9446	8.24655	2.5312
chr1_65468460_65468715	2.92608	7.721	5.58944	3.15035	0.73379	0.71901	0.66359	4.44045	2.5312
chr1_65532330_65534582	25.6032	100.373	73.3614	48.5154	32.2868	43.8596	41.8062	30.4488	24.0464
chr1_65613453_65614781	8.77824	25.9205	16.7683	9.45105	5.13653	8.62812	5.97231	5.70915	3.7968
chr1_65885416_65887305	29.9923	66.7315	59.3878	28.3531	34.4881	30.1984	21.8985	20.9336	18.3512
chr1_66157010_66157857	5.85216	21.5085	22.3578	14.4916	16.8772	10.0661	11.9446	7.6122	5.0624
chr1_66351765_66351965	1.46304	0.5515	1.39736	0.63007	0.73379	7.1901	0.66359	2.5374	1.8984
chr1_66801067_66803226	21.2141	54.5985	63.5799	27.7231	24.2151	30.1984	23.8892	22.8366	17.7184
chr1_66838137_66840184	25.6032	77.21	54.497	41.5846	52.0991	28.7604	25.2164	25.374	19.6168
chr1_66860264_66862829	33.6499	88.7915	61.4838	45.9951	34.4881	32.3554	23.8892	20.9336	15.1872
chr1_66882285_66883542	3.6576	22.06	30.0432	10.7112	11.0069	8.62812	5.30872	6.97785	5.0624
chr1_66904536_66905459	10.9728	22.6115	13.9736	11.3413	11.0069	14.3802	10.6174	6.3435	3.7968
chr1_67198350_67198596	1.46304	6.618	4.19208	3.15035	1.46758	4.31406	1.99077	2.5374	1.8984
chr1_67205226_67205607	2.92608	9.927	7.68548	3.15035	5.13653	4.31406	4.64513	1.90305	1.2656
chr1_67217587_67218518	14.6304	23.7145	20.2617	15.7517	8.07169	10.7851	10.6174	6.97785	7.5936
chr1_67389769_67391710	33.6499	117.469	79.6495	73.0881	64.5735	47.4547	44.4605	40.5984	29.7416
chr1_67395376_67397193	23.4086	71.695	55.1957	27.7231	29.3516	33.7935	35.1703	31.0831	16.4528
chr1_67518966_67520090	13.8989	65.6285	57.9904	25.8329	24.2151	21.5703	23.8892	19.6649	13.2888
chr1_67542733_67542933	2.19456	1.103	2.09604	1.26014	1.46758	0.71901	2.65436	4.44045	1.2656
chr1_67805715_67805915	0.73152	3.309	1.39736	0.63007	2.93516	1.43802	1.99077	0.63435	1.2656
chr1_67883325_67883531	2.92608	6.0665	2.09604	1.89021	4.40274	2.87604	2.65436	3.8061	2.5312
chr1_67892286_67892486	1.46304	2.7575	2.09604	1.89021	4.40274	1.43802	1.99077	1.90305	1.8984
chr1_67894898_67899502	53.401	160.487	118.776	75.6084	66.0411	64.7109	75.6493	52.651	37.968
chr1_68000644_68000844	1.46304	3.309	2.79472	3.78042	2.20137	5.75208	0.66359	3.17175	1.2656
chr1_68150907_68152448	21.2141	81.0705	72.6627	35.914	38.8909	38.1075	37.161	31.0831	20.8824
chr1_68198342_68200020	7.3152	24.8175	23.0564	14.4916	11.0069	11.5042	11.9446	8.8809	10.1248
chr1_68202200_68202400	2.19456	5.515	1.39736	0.63007	3.66895	0.71901	1.32718	0.63435	0.6328
chr1_68962296_68963088	7.3152	15.442	18.8644	13.8615	7.3379	10.0661	7.96308	6.3435	7.5936
chr1_69825435_69825635	1.46304	1.6545	2.09604	1.89021	6.60411	0.71901	1.32718	3.17175	1.8984
chr1_70507904_70508229	0.73152	7.721	4.19208	2.52028	2.93516	2.87604	4.64513	3.17175	1.2656
chr1_70670665_70671959	21.2141	47.429	32.838	27.7231	23.4813	20.1323	13.2718	19.0305	17.0856
chr1_70686061_70689071	48.2803	135.669	89.431	58.5965	55.768	45.2976	51.76	45.6732	36.0696
chr1_70784377_70784577	1.46304	1.103	1.39736	1.26014	0.73379	4.31406	1.32718	0.63435	0.6328
chr1_70819592_70820423	10.2413	34.193	24.4538	14.4916	7.3379	10.0661	13.9354	7.6122	4.4296
chr1_70876393_70877206	10.2413	29.781	27.2485	11.9713	9.53927	10.0661	13.9354	10.1496	7.5936
chr1_71339740_71340171	3.6576	13.236	5.58944	3.78042	5.87032	4.31406	2.65436	4.44045	2.5312
chr1_71545981_71547288	29.9923	66.18	51.0036	38.4343	32.2868	27.3224	24.5528	24.1053	17.0856
chr1_72258155_72258412	1.46304	7.1695	1.39736	2.52028	1.46758	3.59505	1.99077	1.2687	3.164
chr1_72346828_72348509	22.6771	51.2895	51.7023	27.7231	30.0854	23.7273	17.2533	20.9336	12.0232
chr1_72575434_72575737	3.6576	4.412	3.4934	3.78042	5.87032	4.31406	4.64513	3.17175	1.8984
chr1_72748840_72749326	2.92608	12.133	9.78152	8.82098	6.60411	3.59505	4.64513	3.17175	3.164
chr1_73068927_73069161	7.3152	2.206	0.69868	1.89021	1.46758	2.15703	1.99077	2.5374	1.8984
chr1_74663303_74664457	16.825	51.2895	34.2353	27.7231	31.553	18.6943	25.88	13.3214	14.5544
chr1_75198395_75199513	18.288	40.2595	33.5366	30.8734	19.8123	15.8182	13.9354	16.4931	15.82
chr1_76176229_76177057	7.3152	15.9935	11.8776	15.7517	8.07169	7.1901	6.6359	6.97785	6.328
chr1_76189561_76191609	19.0195	57.356	53.7984	35.914	19.8123	33.7935	27.8708	17.7618	21.5152
chr1_76250443_76252349	19.0195	72.798	45.4142	33.3937	31.553	39.5455	29.8616	24.1053	17.0856
chr1_76253747_76253997	2.92608	3.309	7.68548	3.15035	3.66895	2.15703	2.65436	1.2687	1.8984
chr1_76409035_76409345	2.19456	8.824	4.19208	6.3007	2.93516	5.75208	1.99077	5.0748	2.5312
chr1_76620196_76620555	5.85216	11.5815	3.4934	6.93077	4.40274	5.75208	5.30872	3.17175	3.7968
chr1_77684646_77685446	6.58368	20.957	14.6723	12.6014	13.2082	8.62812	7.96308	8.24655	3.164
chr1_77747556_77748313	8.77824	17.0965	12.5762	8.19091	8.80548	10.7851	13.2718	4.44045	1.2656
chr1_77753415_77753641	1.46304	3.8605	2.79472	1.26014	1.46758	4.31406	1.32718	0.63435	1.8984
chr1_77878634_77882515	36.576	93.755	70.5667	38.4343	40.3584	43.1406	28.5344	32.3518	29.1088
chr1_77896961_77897167	4.38912	6.0665	0.69868	1.26014	3.66895	4.31406	1.32718	1.2687	3.164
chr1_77999820_78000856	5.85216	17.648	13.2749	6.93077	8.07169	7.1901	9.95385	6.97785	3.164
chr1_78008708_78009360	4.38912	9.3755	13.9736	5.04056	8.80548	6.47109	3.31795	3.17175	6.9608
chr1_78071594_78072006	5.12064	8.824	6.9868	1.26014	4.40274	2.87604	2.65436	1.90305	3.164
chr1_78147304_78149863	42.4282	122.433	97.8152	49.7755	47.6964	50.3307	37.161	27.9114	20.2496
chr1_78224632_78225635	25.6032	71.695	47.5102	43.4748	33.7543	30.9174	27.2072	19.0305	15.1872
chr1_78244791_78245909	3.6576	26.472	16.0696	16.3818	13.2082	10.0661	9.95385	9.51525	5.6952
chr1_78392153_78392439	7.3152	4.412	4.89076	4.41049	3.66895	2.15703	3.98154	3.17175	1.2656
chr1_78410547_78410817	8.04672	3.8605	1.39736	1.26014	2.93516	2.87604	2.65436	1.90305	0.6328
chr1_78442906_78445900	61.4477	204.055	159.998	100.811	88.7886	96.3473	65.6954	65.338	45.5616
chr1_78458398_78459395	12.4358	23.163	23.7551	9.45105	15.4096	16.5372	11.281	5.70915	10.1248
chr1_78469737_78471751	37.3075	87.6885	88.0337	51.0357	53.5667	43.8596	39.1518	29.1801	22.7808
chr1_78474428_78474642	1.46304	2.7575	1.39736	1.89021	3.66895	2.87604	1.99077	1.90305	7.5936
chr1_79114906_79115106	2.19456	6.0665	1.39736	1.26014	2.20137	2.87604	1.32718	0.63435	0.6328
chr1_79560053_79560267	6.58368	1.103	0.69868	0.63007	1.46758	1.43802	1.32718	0.63435	2.5312
chr1_80999957_81000157	2.92608	0.5515	1.39736	1.26014	3.66895	5.75208	1.32718	1.2687	0.6328
chr1_82627540_82627901	5.12064	11.03	2.09604	1.89021	3.66895	1.43802	3.98154	1.2687	1.8984
chr1_82690861_82691132	3.6576	7.721	3.4934	3.15035	5.13653	5.03307	2.65436	3.17175	1.2656
chr1_82824962_82825378	2.92608	11.5815	4.89076	3.15035	4.40274	5.75208	1.99077	4.44045	5.6952
chr1_82861572_82861869	1.46304	8.2725	4.19208	2.52028	3.66895	4.31406	1.32718	5.0748	3.164
chr1_83629784_83630056	2.19456	6.0665	6.28812	1.26014	3.66895	4.31406	0.66359	3.8061	0.6328
chr1_83909631_83909926	0.73152	0.5515	0.69868	1.26014	1.46758	2.15703	0.66359	1.2687	1.8984
chr1_84285256_84285542	1.46304	8.2725	5.58944	5.04056	0.73379	2.87604	2.65436	2.5374	3.7968
chr1_84609436_84611398	43.8912	103.13	79.6495	64.8972	49.1639	56.8018	35.8339	34.2549	32.2728
chr1_84691136_84691413	1.46304	8.824	4.19208	3.15035	5.13653	3.59505	4.64513	1.90305	1.8984
chr1_84736624_84738326	24.8717	79.9675	48.2089	42.8448	28.6178	31.6364	29.8616	17.7618	21.5152
chr1_84763582_84769173	93.6346	242.66	192.137	126.644	111.536	114.323	90.9118	72.9502	78.4672
chr1_84831699_84831944	2.19456	9.3755	4.19208	2.52028	4.40274	2.87604	1.32718	1.2687	1.2656
chr1_84899216_84899669	3.6576	12.6845	7.68548	10.0811	5.13653	5.03307	3.31795	5.70915	5.6952
chr1_84902782_84903721	13.1674	35.296	27.2485	17.0119	13.942	13.6612	15.9262	4.44045	10.7576
chr1_84908296_84909095	8.04672	26.472	15.371	11.9713	8.80548	7.90911	6.6359	6.97785	3.164
chr1_84944666_84945520	13.1674	33.09	18.8644	18.9021	14.6758	18.6943	13.9354	10.1496	10.1248
chr1_84970655_84972987	50.4749	142.287	112.487	52.2958	49.8977	53.9258	49.1057	27.9114	31.64
chr1_85038405_85040561	46.8173	136.22	93.6231	71.1979	61.6384	62.5539	57.7323	39.3297	36.7024
chr1_85086162_85086814	10.2413	36.9505	26.5498	20.1622	19.8123	18.6943	12.6082	8.24655	5.6952
chr1_85155672_85157032	6.58368	44.12	19.563	17.0119	19.8123	15.8182	11.281	14.59	8.2264
chr1_85158608_85159338	6.58368	20.4055	13.2749	10.7112	10.2731	11.5042	11.281	4.44045	6.9608
chr1_85245079_85245838	9.50976	34.193	19.563	15.7517	11.7406	12.2232	9.29026	6.3435	7.5936
chr1_85248011_85248296	2.92608	8.2725	4.19208	4.41049	2.20137	4.31406	1.99077	1.2687	1.8984
chr1_85557441_85557748	2.19456	6.618	7.68548	2.52028	2.20137	2.87604	2.65436	2.5374	1.2656
chr1_85724854_85725328	8.77824	23.7145	9.08284	10.7112	13.2082	7.90911	9.95385	6.3435	5.6952
chr1_85741500_85742857	17.5565	59.562	42.6195	19.5322	23.4813	22.2893	24.5528	22.8366	16.4528
chr1_86042474_86042674	2.19456	5.515	1.39736	1.89021	1.46758	1.43802	1.99077	1.90305	0.6328
chr1_86173627_86174792	12.4358	33.09	29.3446	13.2315	16.1434	13.6612	13.9354	13.3214	11.3904
chr1_86294391_86294615	0.73152	0.5515	0.69868	0.63007	0.73379	0.71901	0.66359	0.63435	0.6328
chr1_86296129_86297209	5.85216	24.8175	16.0696	9.45105	12.4744	5.75208	9.29026	7.6122	5.0624
chr1_86456687_86458697	11.7043	34.7445	20.2617	11.3413	16.8772	16.5372	11.9446	13.3214	12.656
chr1_86861475_86862504	5.85216	37.502	21.6591	13.8615	18.3448	16.5372	13.2718	9.51525	9.492
chr1_86875378_86875780	3.6576	8.824	12.5762	5.04056	4.40274	2.15703	3.98154	1.90305	4.4296
chr1_87169996_87171689	37.3075	106.991	80.3482	54.186	55.0343	46.7356	34.5067	35.5236	24.6792
chr1_87379131_87381126	47.5488	119.124	81.7456	49.7755	48.4301	43.1406	35.8339	27.9114	23.4136
chr1_87617798_87618047	1.46304	4.9635	3.4934	3.15035	2.93516	2.87604	2.65436	1.90305	2.5312
chr1_87793643_87795809	13.1674	56.8045	38.4274	27.093	26.4164	28.0414	26.5436	13.9557	10.7576
chr1_87800321_87801237	9.50976	27.575	16.7683	8.82098	9.53927	14.3802	10.6174	6.3435	3.7968
chr1_88036466_88036666	5.12064	1.103	3.4934	1.26014	2.20137	0.71901	1.32718	1.2687	0.6328
chr1_88060825_88061274	2.92608	12.133	7.68548	5.67063	1.46758	4.31406	3.31795	1.90305	1.2656
chr1_88193630_88193830	1.46304	1.103	1.39736	2.52028	3.66895	5.03307	1.32718	1.2687	1.8984
chr1_88286301_88287013	5.85216	14.8905	11.8776	6.3007	5.87032	1.43802	5.97231	3.17175	3.164
chr1_88291869_88293118	9.50976	32.5385	32.1393	18.9021	12.4744	13.6612	9.29026	10.1496	10.7576
chr1_88296088_88296408	2.19456	7.721	5.58944	3.15035	5.13653	2.87604	1.32718	4.44045	1.8984
chr1_88330254_88330567	2.19456	6.0665	5.58944	4.41049	6.60411	4.31406	2.65436	5.70915	4.4296
chr1_88335584_88335903	1.46304	7.721	3.4934	3.78042	3.66895	4.31406	5.30872	4.44045	5.0624
chr1_88368812_88369127	2.19456	8.2725	6.28812	4.41049	2.20137	2.87604	2.65436	2.5374	3.164
chr1_89148884_89151236	57.7901	120.227	81.7456	69.3077	67.5087	55.3638	41.8062	45.6732	27.8432
chr1_89267969_89268320	2.92608	6.0665	3.4934	2.52028	2.20137	0.71901	3.31795	2.5374	3.7968
chr1_89356542_89357576	8.04672	40.811	33.5366	19.5322	16.8772	15.8182	17.9169	10.1496	9.492
chr1_89395514_89395948	5.12064	10.4785	4.89076	3.15035	5.13653	4.31406	4.64513	3.17175	1.2656
chr1_89457839_89459171	16.0934	56.8045	44.7155	27.7231	15.4096	20.1323	17.2533	11.4183	14.5544
chr1_89487912_89489028	10.9728	27.0235	24.4538	13.8615	13.2082	15.8182	13.2718	12.0526	12.0232
chr1_89591406_89595425	26.3347	76.107	62.8812	39.6944	25.6826	28.7604	27.8708	25.374	27.2104
chr1_89636450_89636737	5.85216	8.2725	7.68548	2.52028	2.20137	4.31406	4.64513	5.0748	1.2656
chr1_89664262_89664625	5.12064	9.3755	9.08284	2.52028	1.46758	5.03307	2.65436	3.17175	3.7968
chr1_89738863_89740391	16.825	50.738	25.8512	25.8329	16.1434	17.9752	14.599	15.8588	9.492
chr1_89752425_89752625	1.46304	3.309	5.58944	3.15035	2.20137	2.15703	1.32718	1.2687	1.2656
chr1_89954822_89955472	6.58368	15.442	11.8776	5.67063	5.87032	7.1901	5.97231	3.8061	4.4296
chr1_89989806_89991076	23.4086	60.665	45.4142	28.9832	24.9489	20.1323	17.9169	12.687	10.7576
chr1_90017626_90019296	16.825	46.8775	30.0432	27.093	14.6758	15.8182	13.2718	14.59	12.0232
chr1_90022475_90023885	8.04672	31.4355	14.6723	11.9713	10.2731	8.62812	9.29026	7.6122	4.4296
chr1_90058566_90058809	2.19456	5.515	4.19208	2.52028	2.20137	2.15703	4.64513	1.90305	2.5312
chr1_90098022_90103930	94.3661	236.042	176.067	138.615	102.731	123.67	84.2759	78.6594	74.6704
chr1_90107331_90108101	2.92608	13.7875	9.78152	5.67063	4.40274	5.03307	10.6174	6.3435	3.7968
chr1_90116239_90116496	5.85216	2.206	6.9868	3.78042	2.93516	2.15703	1.99077	0.63435	1.8984
chr1_90119975_90120768	4.38912	6.0665	6.28812	5.04056	11.0069	10.0661	2.65436	8.8809	4.4296
chr1_90127350_90127607	2.19456	7.721	2.09604	3.78042	2.93516	0.71901	1.99077	2.5374	1.2656
chr1_90134706_90137438	33.6499	97.6155	69.868	50.4056	48.4301	35.2315	33.1795	41.8671	31.64
chr1_90140583_90140942	2.92608	7.1695	11.1789	6.3007	4.40274	5.03307	3.98154	6.3435	1.2656
chr1_90144578_90144778	1.46304	4.9635	2.09604	3.78042	0.73379	2.87604	1.32718	1.2687	1.2656
chr1_90146076_90147890	7.3152	33.09	25.1525	18.272	12.4744	17.2562	13.9354	17.7618	8.8592
chr1_90154713_90155144	3.6576	11.03	4.89076	5.67063	3.66895	5.03307	1.99077	5.0748	3.7968
chr1_90156476_90156676	2.92608	1.6545	6.9868	1.89021	1.46758	1.43802	1.32718	1.2687	1.2656
chr1_90158039_90160737	19.751	47.429	40.5234	26.4629	24.9489	11.5042	23.8892	18.3961	15.1872
chr1_90164271_90164471	3.6576	4.412	3.4934	1.89021	2.20137	3.59505	1.99077	1.2687	2.5312
chr1_90171750_90172037	3.6576	6.618	6.28812	4.41049	2.93516	3.59505	2.65436	2.5374	1.2656
chr1_90184446_90184703	1.46304	3.309	3.4934	3.15035	2.20137	4.31406	3.98154	1.90305	3.164
chr1_90188362_90191051	23.4086	60.665	39.1261	28.3531	22.7475	20.8513	16.5897	9.51525	12.656
chr1_90222589_90225144	21.2141	52.944	51.0036	38.4343	32.2868	27.3224	20.5713	24.1053	11.3904
chr1_90226554_90226754	2.92608	3.309	6.28812	1.89021	2.93516	2.87604	1.99077	2.5374	1.2656
chr1_90228839_90229049	1.46304	5.515	4.19208	4.41049	1.46758	2.15703	0.66359	2.5374	2.5312
chr1_90281507_90281908	5.85216	11.5815	6.9868	5.04056	8.07169	5.75208	2.65436	3.8061	4.4296
chr1_90284889_90289416	114.117	349.651	242.442	175.79	151.895	133.736	140.017	101.496	77.2016
chr1_90291493_90291693	2.19456	3.8605	2.09604	1.26014	1.46758	2.15703	2.65436	1.2687	2.5312
chr1_90308526_90309731	10.9728	35.296	25.8512	13.8615	10.2731	10.0661	11.281	8.8809	10.1248
chr1_90361819_90362025	1.46304	6.618	2.79472	0.63007	2.93516	2.15703	1.32718	1.90305	1.2656
chr1_90372139_90373081	10.2413	26.472	17.467	14.4916	11.7406	6.47109	9.29026	5.0748	7.5936
chr1_90374574_90374818	1.46304	4.9635	2.79472	4.41049	2.20137	2.87604	1.99077	1.2687	0.6328
chr1_90440729_90440953	2.19456	5.515	4.19208	1.26014	3.66895	2.87604	1.32718	1.90305	1.2656
chr1_90460110_90461693	32.1869	89.343	62.1825	43.4748	38.1571	30.9174	27.2072	21.5679	26.5776
chr1_91316751_91317045	2.92608	8.824	4.19208	5.67063	4.40274	2.15703	5.30872	1.2687	2.5312
chr1_91486642_91488675	33.6499	118.573	86.6363	57.3364	46.9626	42.4216	43.7969	29.1801	25.312
chr1_91965762_91967050	15.3619	56.253	41.2221	33.3937	30.0854	29.4794	25.88	14.59	14.5544
chr1_92178557_92179196	4.38912	12.6845	13.9736	3.78042	6.60411	5.75208	3.98154	6.3435	5.0624
chr1_92295836_92296075	1.46304	2.206	2.09604	5.04056	0.73379	7.1901	0.66359	1.90305	0.6328
chr1_92351244_92351461	1.46304	5.515	4.19208	1.26014	2.20137	2.15703	1.32718	0.63435	0.6328
chr1_92545647_92546640	9.50976	38.0535	27.2485	17.642	13.942	16.5372	8.62667	6.3435	11.3904
chr1_92763979_92765257	24.1402	60.665	45.4142	26.4629	23.4813	30.1984	28.5344	20.9336	17.0856
chr1_92786653_92786853	2.19456	0.5515	1.39736	1.26014	5.87032	0.71901	0.66359	0.63435	1.2656
chr1_92912666_92912866	1.46304	4.9635	1.39736	4.41049	2.20137	1.43802	2.65436	1.2687	0.6328
chr1_92924251_92928259	48.2803	134.014	107.597	59.8567	59.437	56.8018	45.1241	37.4267	36.0696
chr1_92930420_92931471	5.12064	17.648	13.2749	8.19091	7.3379	10.0661	7.29949	7.6122	6.328
chr1_92935502_92935767	3.6576	3.8605	4.19208	1.89021	6.60411	1.43802	3.98154	1.90305	1.2656
chr1_92938209_92957308	697.87	1738.33	1372.91	974.088	831.384	841.242	662.926	541.735	453.085
chr1_93026685_93026922	8.04672	2.7575	1.39736	0.63007	0.73379	3.59505	1.32718	0.63435	1.2656
chr1_93049659_93050065	5.85216	4.9635	9.08284	4.41049	7.3379	2.15703	4.64513	5.0748	9.492
chr1_93177570_93177770	0.73152	1.103	1.39736	1.26014	0.73379	4.31406	1.99077	0.63435	1.8984
chr1_93249950_93251654	30.7238	73.3495	62.1825	34.6538	27.884	31.6364	27.2072	16.4931	17.0856
chr1_93297521_93298775	24.1402	57.356	46.8116	25.2028	27.1502	28.0414	21.8985	22.8366	24.6792
chr1_93427234_93427553	2.92608	9.927	2.79472	3.15035	3.66895	2.15703	1.99077	1.2687	1.8984
chr1_93542211_93542432	4.38912	4.412	2.09604	2.52028	2.20137	0.71901	1.99077	0.63435	3.164
chr1_93543955_93545827	29.2608	86.034	72.6627	44.735	38.8909	35.9505	30.5251	20.2992	20.2496
chr1_93645065_93647319	47.5488	119.675	96.4178	63.6371	55.768	62.5539	47.1149	46.9419	28.476
chr1_93810683_93812550	43.1597	113.609	97.1165	60.4867	56.5018	55.3638	48.4421	41.8671	28.476
chr1_93819159_93819360	3.6576	5.515	2.79472	1.89021	1.46758	3.59505	1.99077	0.63435	3.7968
chr1_94147017_94147626	3.6576	14.339	16.0696	5.67063	8.80548	8.62812	0.66359	3.8061	6.328
chr1_94224150_94225299	11.7043	29.781	29.3446	18.272	13.2082	17.2562	13.2718	15.8588	10.1248
chr1_94311214_94313884	51.2064	161.038	120.173	80.0189	67.5087	71.182	58.3959	51.3824	45.5616
chr1_94344083_94345268	24.8717	49.0835	46.8116	21.4224	23.4813	23.7273	11.281	15.2244	18.3512
chr1_94374422_94375493	6.58368	23.7145	26.5498	13.8615	8.07169	12.2232	12.6082	8.8809	5.6952
chr1_94811324_94811672	3.6576	9.3755	3.4934	4.41049	3.66895	2.87604	4.64513	1.90305	3.7968
chr1_94883291_94884433	13.1674	38.0535	26.5498	11.3413	14.6758	13.6612	17.9169	8.8809	10.1248
chr1_94891457_94891657	2.92608	4.412	2.09604	3.15035	2.93516	3.59505	1.99077	3.17175	3.164
chr1_95004228_95008496	51.9379	129.602	106.898	68.0476	60.1708	77.6531	79.6308	52.651	32.9056
chr1_95064191_95068644	49.7434	152.214	135.544	75.6084	69.71	69.744	52.4236	36.7923	34.1712
chr1_95077579_95078409	5.85216	14.8905	11.1789	6.3007	8.07169	5.03307	7.96308	5.0748	5.6952
chr1_95186024_95187256	18.288	42.4655	30.0432	15.7517	19.0785	10.0661	12.6082	11.4183	7.5936
chr1_95200796_95201538	2.92608	15.442	13.9736	11.9713	6.60411	7.1901	11.281	5.70915	3.164
chr1_95538236_95539101	11.7043	27.0235	18.8644	13.8615	12.4744	12.9422	9.29026	6.97785	7.5936
chr1_95553127_95553542	5.85216	4.9635	10.4802	4.41049	1.46758	4.31406	2.65436	5.70915	2.5312
chr1_95582654_95582946	1.46304	7.1695	11.8776	2.52028	2.93516	0.71901	1.99077	2.5374	1.2656
chr1_95699195_95700129	7.3152	33.6415	30.7419	14.4916	14.6758	20.8513	13.2718	5.70915	3.7968
chr1_97186920_97188422	26.3347	64.5255	43.3182	27.7231	33.7543	23.0083	20.5713	15.8588	9.492
chr1_97598410_97598654	5.12064	1.6545	2.09604	1.26014	3.66895	2.15703	4.64513	1.2687	2.5312
chr1_98058375_98058575	0.73152	1.6545	1.39736	1.89021	1.46758	1.43802	1.32718	5.0748	1.8984
chr1_98313753_98315939	35.8445	75.5555	69.1693	39.0643	38.1571	37.3885	23.2257	23.4709	26.5776
chr1_98369940_98370140	2.19456	2.7575	5.58944	3.15035	0.73379	5.03307	2.65436	3.8061	1.2656
chr1_98372177_98372732	5.85216	9.927	8.38416	9.45105	8.07169	6.47109	6.6359	6.97785	2.5312
chr1_98386020_98386679	13.1674	30.3325	28.6459	15.7517	11.7406	12.9422	11.281	8.24655	8.8592
chr1_98493688_98494235	12.4358	4.412	2.79472	1.26014	2.93516	2.15703	1.99077	3.8061	1.8984
chr1_98868549_98868749	1.46304	1.6545	3.4934	1.26014	1.46758	5.03307	1.99077	2.5374	1.2656
chr1_100170119_100170355	2.92608	2.7575	8.38416	3.15035	2.20137	3.59505	1.99077	1.2687	1.2656
chr1_100224287_100224523	0.73152	3.309	2.79472	2.52028	0.73379	2.15703	3.31795	1.2687	1.8984
chr1_100231787_100232625	10.9728	21.5085	23.7551	8.19091	9.53927	10.0661	9.29026	7.6122	6.328
chr1_100315308_100316135	13.1674	38.605	23.7551	23.9427	19.8123	10.0661	13.2718	9.51525	10.7576
chr1_100424511_100424711	2.92608	4.412	3.4934	2.52028	4.40274	1.43802	1.32718	1.2687	1.2656
chr1_100434929_100436066	12.4358	46.8775	25.8512	21.4224	14.6758	20.1323	19.2441	13.3214	8.8592
chr1_100502992_100504781	24.8717	92.1005	54.497	34.0238	30.8192	33.0745	29.198	29.1801	19.6168
chr1_100597963_100599309	19.751	46.326	39.8248	19.5322	19.0785	23.7273	19.2441	10.784	13.2888
chr1_100714793_100715396	11.7043	24.8175	20.9604	18.9021	11.0069	16.5372	7.96308	7.6122	9.492
chr1_100731376_100732642	27.7978	68.386	48.9076	33.3937	25.6826	25.1654	35.8339	18.3961	13.2888
chr1_100812740_100813016	2.19456	1.103	6.28812	2.52028	2.93516	0.71901	3.98154	2.5374	0.6328
chr1_100816463_100819243	49.7434	167.105	115.282	83.7993	61.6384	63.2729	55.7416	46.9419	39.2336
chr1_100866116_100866347	3.6576	4.9635	4.89076	3.78042	4.40274	2.87604	3.31795	1.90305	3.7968
chr1_101016710_101016919	1.46304	0.5515	4.89076	0.63007	1.46758	0.71901	0.66359	1.2687	1.2656
chr1_101344892_101345117	2.19456	2.7575	0.69868	0.63007	0.73379	6.47109	1.99077	1.2687	2.5312
chr1_101349160_101349360	5.85216	1.103	2.79472	1.26014	1.46758	0.71901	1.32718	0.63435	0.6328
chr1_101360029_101362231	27.7978	72.2465	54.497	33.3937	24.2151	36.6695	25.2164	19.6649	20.2496
chr1_101401569_101401839	1.46304	1.103	1.39736	2.52028	7.3379	1.43802	0.66359	1.90305	1.8984
chr1_101491430_101491880	2.19456	11.5815	6.28812	2.52028	6.60411	6.47109	3.98154	5.0748	3.164
chr1_101816221_101816421	3.6576	1.6545	0.69868	1.89021	2.93516	2.15703	2.65436	1.2687	0.6328
chr1_103029293_103029525	1.46304	3.309	7.68548	1.89021	2.93516	2.15703	2.65436	0.63435	1.2656
chr1_103611656_103611956	2.19456	7.1695	4.19208	3.78042	5.13653	2.87604	1.32718	1.2687	2.5312
chr1_104068296_104069274	22.6771	60.1135	52.401	31.5035	27.1502	20.8513	25.88	21.5679	18.3512
chr1_104202983_104203955	4.38912	4.9635	4.89076	0.63007	0.73379	4.31406	0.66359	2.5374	1.2656
chr1_104232772_104234149	0.73152	0.5515	0.69868	1.26014	0.73379	0.71901	0.66359	0.63435	0.6328
chr1_104923111_104923340	2.92608	6.618	1.39736	1.26014	2.20137	1.43802	1.99077	0.63435	0.6328
chr1_104929913_104930985	13.8989	20.4055	23.0564	20.7923	12.4744	9.34713	7.96308	7.6122	10.7576
chr1_105002320_105002573	2.19456	6.618	8.38416	2.52028	2.93516	2.15703	1.99077	1.90305	1.2656
chr1_105003731_105003931	0.73152	2.7575	0.69868	1.89021	5.87032	3.59505	2.65436	1.2687	3.7968
chr1_105007447_105007682	1.46304	2.7575	6.28812	1.26014	1.46758	1.43802	0.66359	1.2687	2.5312
chr1_105010102_105011158	12.4358	27.575	18.1657	9.45105	16.1434	7.1901	10.6174	10.784	5.0624
chr1_105135124_105137495	33.6499	103.13	67.0733	37.8042	29.3516	37.3885	31.8523	18.3961	25.9448
chr1_105532682_105532882	6.58368	0.5515	2.79472	1.26014	2.20137	0.71901	1.99077	1.90305	1.2656
chr1_107594903_107595124	5.85216	1.6545	0.69868	0.63007	2.20137	0.71901	1.32718	1.90305	1.8984
chr1_107598997_107600027	6.58368	24.8175	26.5498	14.4916	13.942	11.5042	11.281	4.44045	6.9608
chr1_107993879_107994280	4.38912	10.4785	6.9868	6.3007	5.13653	5.75208	4.64513	0.63435	1.8984
chr1_108092907_108093150	4.38912	6.0665	2.79472	1.89021	2.20137	2.87604	1.99077	1.2687	1.2656
chr1_108328164_108328993	2.92608	14.8905	11.8776	6.93077	7.3379	5.03307	3.98154	4.44045	5.0624
chr1_108346511_108348073	9.50976	29.2295	17.467	23.3126	14.6758	17.9752	9.29026	12.687	14.5544
chr1_108386674_108386874	2.19456	4.9635	2.09604	3.15035	2.20137	2.87604	2.65436	2.5374	0.6328
chr1_108396198_108396427	2.19456	2.7575	1.39736	3.15035	1.46758	2.87604	1.32718	1.90305	5.6952
chr1_108440100_108440487	8.04672	10.4785	5.58944	5.67063	4.40274	1.43802	3.98154	5.0748	3.7968
chr1_108483124_108484843	20.4826	51.2895	38.4274	18.272	18.3448	16.5372	15.2626	18.3961	16.4528
chr1_108495550_108495836	3.6576	4.412	7.68548	3.78042	5.13653	1.43802	1.32718	1.2687	3.164
chr1_108506568_108508586	13.1674	57.9075	34.934	18.9021	32.2868	22.2893	22.5621	15.8588	13.2888
chr1_108660659_108661319	7.3152	19.3025	11.1789	13.2315	8.80548	3.59505	12.6082	5.70915	3.164
chr1_108684655_108684918	1.46304	6.0665	6.9868	2.52028	3.66895	4.31406	3.98154	2.5374	2.5312
chr1_108742337_108743557	21.2141	73.901	49.6063	35.914	30.0854	29.4794	25.2164	13.3214	17.0856
chr1_108962170_108962370	0.73152	0.5515	0.69868	0.63007	0.73379	0.71901	0.66359	0.63435	0.6328
chr1_109099589_109100411	4.38912	17.648	16.0696	8.19091	7.3379	7.1901	5.97231	6.97785	7.5936
chr1_109102632_109103340	4.38912	18.1995	10.4802	9.45105	4.40274	7.90911	9.95385	4.44045	1.8984
chr1_109132931_109133131	5.85216	1.6545	3.4934	1.89021	0.73379	2.87604	1.32718	1.2687	1.2656
chr1_109188808_109190623	27.7978	74.4525	56.5931	30.2434	30.0854	25.8844	27.8708	31.7175	23.4136
chr1_109203027_109205081	59.2531	159.935	101.309	66.1573	57.9694	69.025	58.3959	41.2328	44.296
chr1_109213757_109213957	2.19456	2.206	5.58944	3.78042	2.93516	1.43802	0.66359	1.2687	1.2656
chr1_109234192_109237295	31.4554	112.506	93.6231	51.0357	47.6964	51.0497	49.7692	41.8671	24.6792
chr1_109289208_109290024	15.3619	67.8345	46.8116	27.093	27.1502	18.6943	17.9169	13.3214	13.9216
chr1_109419011_109420139	13.1674	27.575	21.6591	17.0119	13.2082	7.1901	8.62667	6.3435	6.9608
chr1_109505679_109506673	8.77824	21.5085	19.563	12.6014	15.4096	13.6612	10.6174	4.44045	6.9608
chr1_109583789_109585359	13.8989	55.7015	46.8116	33.3937	22.7475	25.1654	17.9169	16.4931	9.492
chr1_109618003_109619106	15.3619	36.399	22.3578	17.642	16.1434	16.5372	9.95385	6.3435	7.5936
chr1_109626196_109627844	8.04672	38.0535	27.9472	20.7923	21.2799	17.9752	17.2533	6.97785	12.656
chr1_109632470_109635040	30.7238	129.051	85.9376	55.4462	55.768	55.3638	48.4421	37.4267	29.7416
chr1_109642307_109643839	20.4826	62.871	68.4706	34.6538	32.2868	28.7604	28.5344	20.2992	14.5544
chr1_109655135_109655461	5.12064	11.03	4.19208	6.3007	10.2731	4.31406	1.32718	3.17175	1.8984
chr1_109756124_109756765	5.12064	13.236	5.58944	4.41049	10.2731	2.15703	9.29026	5.0748	4.4296
chr1_109792398_109792888	3.6576	9.3755	9.08284	6.3007	1.46758	5.75208	3.98154	1.90305	1.8984
chr1_109817325_109817525	2.19456	7.1695	6.28812	3.78042	2.93516	2.87604	5.97231	1.2687	1.8984
chr1_109825478_109826560	11.7043	39.1565	29.3446	15.7517	18.3448	20.1323	14.599	10.1496	10.7576
chr1_109833514_109833742	2.92608	4.9635	6.9868	2.52028	2.20137	2.15703	1.32718	1.90305	1.2656
chr1_109935661_109935861	2.92608	4.412	5.58944	3.15035	5.13653	2.87604	2.65436	3.17175	1.8984
chr1_109968195_109969881	16.0934	42.4655	37.03	32.1336	21.2799	15.0992	20.5713	18.3961	19.6168
chr1_110026100_110027053	9.50976	38.605	26.5498	15.7517	13.2082	9.34713	11.281	8.24655	9.492
chr1_110036650_110037191	2.92608	17.0965	12.5762	6.3007	8.07169	5.75208	5.97231	5.70915	2.5312
chr1_110074982_110075659	9.50976	31.987	21.6591	11.3413	11.7406	15.8182	5.30872	11.4183	7.5936
chr1_110089053_110091938	30.7238	100.924	76.1561	39.0643	52.8329	40.9836	33.8431	36.7923	27.8432
chr1_110161712_110163932	35.8445	86.5855	78.2522	48.5154	40.3584	36.6695	24.5528	26.0084	24.6792
chr1_110164938_110167157	16.825	30.3325	27.9472	17.642	15.4096	17.2562	11.9446	12.0526	10.1248
chr1_110198269_110199280	7.3152	33.09	31.4406	17.0119	12.4744	10.7851	9.95385	10.1496	6.9608
chr1_110304561_110306924	18.288	44.12	32.1393	23.9427	21.2799	16.5372	29.198	18.3961	17.0856
chr1_110331201_110331884	5.85216	15.442	9.78152	6.3007	8.07169	7.1901	5.97231	5.0748	5.6952
chr1_110333159_110335035	17.5565	61.768	46.8116	23.9427	23.4813	20.1323	20.5713	13.3214	15.1872
chr1_110336107_110337755	9.50976	28.1265	5.58944	15.7517	8.07169	10.7851	12.6082	8.24655	5.6952
chr1_110349687_110350060	2.92608	8.2725	4.89076	3.78042	2.93516	2.87604	3.31795	3.8061	1.2656
chr1_110357116_110359236	27.7978	72.798	46.1129	38.4343	33.7543	28.0414	23.8892	18.3961	13.9216
chr1_110362068_110362312	2.19456	4.9635	2.09604	2.52028	4.40274	3.59505	0.66359	1.2687	1.8984
chr1_110364114_110365504	7.3152	34.7445	19.563	12.6014	15.4096	10.7851	7.29949	9.51525	6.9608
chr1_110366565_110366840	0.73152	5.515	5.58944	1.26014	1.46758	5.03307	3.31795	1.90305	1.8984
chr1_110428625_110429585	5.12064	28.1265	16.7683	9.45105	7.3379	10.7851	7.96308	6.97785	3.164
chr1_110438063_110439899	14.6304	43.5685	27.2485	22.6825	22.0137	23.7273	11.281	13.3214	8.2264
chr1_110442463_110442687	2.19456	3.309	2.09604	3.15035	0.73379	3.59505	2.65436	1.2687	0.6328
chr1_110452980_110454150	5.85216	29.2295	16.7683	12.6014	7.3379	7.1901	7.96308	5.0748	4.4296
chr1_110476344_110476590	2.92608	6.0665	3.4934	2.52028	4.40274	2.15703	2.65436	4.44045	3.164
chr1_110527321_110528231	10.9728	40.2595	25.1525	23.9427	14.6758	15.0992	11.9446	11.4183	6.9608
chr1_110546379_110547061	5.85216	22.6115	17.467	10.7112	5.87032	7.90911	7.29949	4.44045	7.5936
chr1_110554652_110555254	7.3152	19.3025	15.371	8.82098	8.80548	5.03307	3.98154	3.17175	5.6952
chr1_110575856_110578108	29.9923	98.167	90.1297	55.4462	46.2288	40.2646	27.8708	26.0084	25.312
chr1_110648295_110648595	0.73152	1.6545	7.68548	2.52028	0.73379	2.15703	3.98154	1.90305	1.8984
chr1_110745917_110746300	5.12064	11.03	8.38416	3.78042	3.66895	5.75208	6.6359	5.0748	3.164
chr1_110752301_110753921	8.77824	41.3625	31.4406	19.5322	16.1434	15.8182	18.5805	12.687	5.6952
chr1_110777912_110778527	8.04672	15.9935	14.6723	9.45105	9.53927	6.47109	7.96308	7.6122	6.328
chr1_110810102_110810571	3.6576	8.824	13.2749	6.3007	7.3379	7.1901	5.97231	6.97785	4.4296
chr1_110880098_110883005	70.2259	209.018	172.574	107.742	98.3279	79.8101	71.0041	62.1663	55.0536
chr1_110949598_110950806	10.2413	58.459	37.7287	27.7231	26.4164	31.6364	17.9169	15.2244	13.2888
chr1_110976664_110976869	2.92608	6.0665	3.4934	3.78042	2.20137	2.15703	4.64513	1.2687	0.6328
chr1_111162220_111162831	2.92608	12.133	10.4802	10.0811	5.13653	3.59505	5.97231	3.17175	3.164
chr1_111170686_111171120	2.19456	11.03	10.4802	8.82098	2.20137	8.62812	3.31795	3.8061	1.8984
chr1_111214890_111215788	13.8989	20.4055	13.9736	15.1217	19.0785	12.9422	5.30872	7.6122	6.9608
chr1_111217036_111217805	5.12064	17.648	23.0564	8.19091	4.40274	7.1901	7.29949	8.8809	5.0624
chr1_111415132_111418491	26.3347	74.4525	58.6891	35.914	43.2936	29.4794	32.5159	26.0084	21.5152
chr1_111422297_111422534	3.6576	8.2725	2.79472	8.19091	1.46758	2.15703	6.6359	0.63435	1.8984
chr1_111505404_111507463	55.5955	145.596	108.994	69.3077	60.9046	55.3638	47.7785	44.4045	39.2336
chr1_111681569_111684362	44.6227	126.293	86.6363	61.7469	50.6315	39.5455	46.4513	40.5984	37.3352
chr1_111735867_111736067	2.19456	7.1695	2.09604	2.52028	1.46758	0.71901	2.65436	2.5374	1.8984
chr1_111742388_111748309	62.9107	178.686	151.614	90.7301	88.0548	72.62	97.5477	60.8976	46.8272
chr1_111758497_111759129	5.85216	14.339	13.9736	10.0811	8.07169	3.59505	4.64513	4.44045	5.0624
chr1_111761948_111762454	0.73152	18.1995	11.8776	6.3007	7.3379	7.90911	5.30872	5.70915	2.5312
chr1_111763482_111765433	13.8989	48.532	31.4406	23.3126	19.0785	15.0992	10.6174	18.3961	10.7576
chr1_111817531_111817731	2.19456	4.9635	5.58944	1.26014	3.66895	1.43802	3.31795	3.8061	2.5312
chr1_111888736_111889598	7.3152	22.06	16.7683	13.2315	10.2731	5.75208	6.6359	6.3435	5.6952
chr1_111991354_111992828	14.6304	44.6715	34.2353	23.9427	21.2799	19.4133	15.2626	17.7618	9.492
chr1_112013409_112013690	2.92608	8.2725	5.58944	5.04056	4.40274	2.87604	4.64513	3.17175	1.8984
chr1_112016274_112017387	13.1674	28.1265	39.1261	19.5322	12.4744	14.3802	16.5897	10.784	17.0856
chr1_112019133_112019765	2.19456	15.442	10.4802	6.3007	7.3379	9.34713	5.30872	3.8061	4.4296
chr1_112023706_112024112	5.12064	9.3755	10.4802	6.93077	6.60411	2.87604	4.64513	4.44045	1.8984
chr1_112031985_112033023	13.8989	37.502	20.2617	17.0119	11.0069	16.5372	19.2441	11.4183	12.0232
chr1_112040511_112040789	3.6576	9.927	5.58944	5.04056	5.13653	3.59505	5.30872	4.44045	2.5312
chr1_112045761_112046046	1.46304	6.0665	1.39736	1.89021	5.13653	2.87604	4.64513	3.17175	3.164
chr1_112048242_112051581	54.864	152.214	129.256	65.5273	72.6452	58.9588	57.7323	40.5984	27.2104
chr1_112058022_112058741	7.3152	17.0965	7.68548	7.56084	8.07169	5.75208	4.64513	5.70915	2.5312
chr1_112136495_112136871	2.92608	7.721	5.58944	3.15035	1.46758	5.03307	3.31795	4.44045	2.5312
chr1_112158785_112159092	5.12064	7.721	9.08284	3.78042	4.40274	3.59505	4.64513	1.90305	3.7968
chr1_112161988_112163544	22.6771	49.635	38.4274	27.093	22.0137	19.4133	12.6082	15.2244	6.9608
chr1_112275264_112276780	19.0195	50.738	43.3182	25.2028	23.4813	25.8844	29.198	13.3214	16.4528
chr1_112281159_112282379	10.2413	30.3325	24.4538	17.0119	13.2082	10.7851	7.29949	8.24655	6.9608
chr1_112294597_112294852	1.46304	3.309	5.58944	3.15035	3.66895	1.43802	1.99077	1.90305	1.8984
chr1_112297547_112298841	16.825	70.592	55.8944	25.2028	30.8192	33.7935	26.5436	27.9114	15.1872
chr1_112933137_112933582	5.12064	11.5815	13.2749	6.3007	4.40274	7.90911	2.65436	4.44045	6.328
chr1_112936567_112937259	4.38912	17.0965	20.2617	11.9713	8.80548	8.62812	10.6174	8.8809	3.7968
chr1_112938453_112938769	2.92608	7.721	5.58944	3.78042	5.87032	4.31406	2.65436	4.44045	1.8984
chr1_112975343_112975543	5.85216	1.6545	2.09604	1.89021	1.46758	2.15703	0.66359	4.44045	1.8984
chr1_113009422_113009622	1.46304	2.7575	4.89076	2.52028	4.40274	2.87604	1.99077	1.90305	1.2656
chr1_113160362_113163039	87.7824	249.278	201.919	130.424	121.075	122.232	96.8841	87.5403	72.772
chr1_113164337_113164544	4.38912	6.0665	3.4934	1.89021	4.40274	2.15703	3.31795	3.17175	1.8984
chr1_113216985_113217943	13.8989	45.223	25.8512	13.8615	13.942	7.90911	13.2718	6.3435	5.0624
chr1_113238250_113238515	0.73152	6.0665	1.39736	1.26014	0.73379	2.15703	3.31795	1.2687	0.6328
chr1_113240187_113240426	2.19456	6.0665	1.39736	1.89021	1.46758	2.15703	3.31795	1.2687	1.2656
chr1_113242648_113244677	17.5565	82.1735	52.401	33.3937	27.1502	31.6364	23.8892	18.3961	16.4528
chr1_113248493_113250123	6.58368	28.1265	22.3578	10.0811	9.53927	10.7851	16.5897	10.784	4.4296
chr1_113361974_113362402	3.6576	7.721	9.08284	4.41049	2.93516	3.59505	5.97231	3.8061	7.5936
chr1_113424714_113425957	22.6771	48.532	43.3182	24.5727	26.4164	24.4463	23.2257	20.9336	13.2888
chr1_113497833_113499699	17.5565	65.6285	50.305	28.9832	30.0854	33.7935	31.8523	17.1274	16.4528
chr1_113615331_113616652	32.1869	76.6585	54.497	34.6538	33.0206	24.4463	27.2072	18.3961	13.2888
chr1_113683345_113683731	8.04672	13.236	13.9736	9.45105	9.53927	7.90911	6.6359	5.0748	5.0624
chr1_113933119_113933667	3.6576	15.9935	16.7683	5.04056	5.87032	6.47109	4.64513	1.90305	1.8984
chr1_114301277_114302763	51.9379	118.573	85.239	55.4462	60.1708	51.7687	46.4513	33.6206	24.6792
chr1_114334356_114334556	4.38912	1.6545	2.09604	1.26014	1.46758	0.71901	1.32718	1.2687	1.2656
chr1_114353794_114355883	25.6032	92.1005	78.2522	57.3364	53.5667	45.2976	40.479	27.277	24.6792
chr1_114401910_114402880	11.7043	24.8175	18.8644	13.2315	11.0069	7.1901	9.95385	7.6122	6.328
chr1_114413641_114415514	27.7978	68.9375	67.772	39.6944	38.8909	30.1984	32.5159	24.7397	25.312
chr1_114446767_114448591	20.4826	68.386	56.5931	28.9832	17.611	19.4133	23.2257	19.6649	8.8592
chr1_114470724_114476134	117.775	308.288	215.193	170.119	146.024	132.298	124.091	90.0777	77.2016
chr1_114483124_114483506	3.6576	8.2725	9.08284	5.67063	5.87032	5.03307	1.99077	5.0748	2.5312
chr1_114521570_114521770	4.38912	4.9635	3.4934	1.89021	2.20137	0.71901	1.32718	1.90305	1.2656
chr1_114656542_114657298	3.6576	18.1995	17.467	9.45105	7.3379	11.5042	9.95385	6.97785	7.5936
chr1_114669157_114670172	14.6304	46.8775	24.4538	14.4916	16.8772	15.8182	18.5805	12.0526	10.1248
chr1_114884380_114885650	20.4826	35.8475	30.7419	15.7517	22.0137	17.9752	9.95385	9.51525	13.9216
chr1_114888855_114889224	1.46304	8.2725	6.28812	1.89021	8.80548	1.43802	1.99077	1.2687	2.5312
chr1_114912357_114912557	3.6576	4.412	5.58944	3.15035	4.40274	5.03307	1.99077	0.63435	1.8984
chr1_115025266_115025886	10.9728	15.9935	14.6723	11.3413	6.60411	10.0661	4.64513	3.8061	4.4296
chr1_115052938_115055208	56.327	145.044	115.981	82.5392	58.7032	72.62	67.6862	31.7175	40.4992
chr1_115103414_115104095	5.12064	14.339	14.6723	3.78042	7.3379	6.47109	4.64513	3.8061	3.7968
chr1_115123775_115124864	5.85216	34.7445	25.8512	18.272	15.4096	17.2562	19.2441	10.1496	8.2264
chr1_115258812_115259502	14.6304	39.708	28.6459	22.6825	14.6758	17.2562	21.2349	13.9557	11.3904
chr1_115299367_115301305	35.113	116.367	85.239	63.007	46.2288	63.2729	45.7877	34.2549	30.3744
chr1_115322734_115323945	22.6771	58.459	46.1129	28.3531	30.0854	33.7935	27.2072	16.4931	15.82
chr1_115605417_115605766	3.6576	6.618	8.38416	5.04056	1.46758	3.59505	1.99077	1.90305	1.2656
chr1_115632265_115632535	1.46304	6.0665	2.79472	1.89021	2.93516	3.59505	0.66359	1.90305	1.2656
chr1_115641368_115642948	37.3075	81.622	63.5799	42.2147	33.0206	37.3885	27.2072	29.1801	20.8824
chr1_115650161_115651045	10.9728	23.163	22.3578	17.0119	11.0069	12.2232	9.95385	8.24655	3.7968
chr1_116184642_116185290	5.85216	20.4055	14.6723	5.67063	9.53927	8.62812	8.62667	7.6122	2.5312
chr1_116211277_116211495	1.46304	5.515	1.39736	1.26014	2.20137	1.43802	3.31795	3.17175	0.6328
chr1_116270160_116271193	8.04672	29.2295	26.5498	17.642	13.2082	8.62812	15.2626	13.9557	10.1248
chr1_116518249_116523242	57.7901	172.068	129.954	91.9902	77.7817	71.901	69.677	70.4129	51.8896
chr1_116524280_116525765	9.50976	25.369	19.563	19.5322	17.611	20.8513	9.29026	14.59	5.0624
chr1_116545909_116546214	2.92608	7.721	3.4934	2.52028	1.46758	0.71901	1.99077	0.63435	3.164
chr1_116653193_116653393	1.46304	6.0665	2.79472	0.63007	2.20137	2.15703	1.99077	1.90305	0.6328
chr1_116694814_116695211	7.3152	17.0965	11.1789	7.56084	8.07169	9.34713	3.31795	3.17175	4.4296
chr1_116710600_116711177	3.6576	15.442	9.08284	7.56084	10.2731	7.1901	5.97231	5.70915	2.5312
chr1_116915412_116916864	9.50976	38.0535	22.3578	17.642	16.1434	17.2562	19.2441	11.4183	9.492
chr1_116920167_116920433	3.6576	7.1695	2.09604	1.89021	5.13653	2.87604	1.99077	3.17175	1.2656
chr1_116960819_116961507	5.12064	13.236	16.7683	11.3413	6.60411	6.47109	3.31795	5.0748	5.6952
chr1_117038791_117040461	8.77824	24.266	12.5762	8.19091	11.0069	14.3802	5.97231	8.24655	7.5936
chr1_117041512_117041771	1.46304	6.618	6.9868	2.52028	2.20137	3.59505	1.99077	2.5374	3.164
chr1_117046035_117048391	27.7978	77.7615	50.305	28.3531	38.1571	33.7935	17.2533	22.8366	18.3512
chr1_117051827_117052362	7.3152	14.339	11.8776	7.56084	5.87032	3.59505	5.97231	3.8061	3.7968
chr1_117057805_117058577	9.50976	17.648	16.0696	9.45105	5.13653	7.90911	7.96308	3.17175	7.5936
chr1_117112727_117114225	23.4086	77.21	57.9904	37.8042	34.4881	31.6364	22.5621	20.9336	15.82
chr1_117368952_117369995	9.50976	28.678	11.1789	8.19091	7.3379	12.2232	12.6082	9.51525	3.7968
chr1_117390364_117390564	2.19456	3.309	4.89076	2.52028	2.93516	6.47109	1.99077	1.90305	3.7968
chr1_117396561_117396765	2.19456	4.412	1.39736	2.52028	1.46758	5.03307	1.99077	1.90305	1.8984
chr1_117397868_117398131	1.46304	2.206	6.28812	1.26014	5.13653	1.43802	1.99077	3.17175	2.5312
chr1_117424566_117424994	5.85216	14.8905	11.8776	5.04056	5.87032	5.03307	6.6359	1.2687	3.164
chr1_117452544_117453291	5.85216	17.648	16.7683	11.9713	5.13653	11.5042	9.95385	6.3435	5.0624
chr1_117532506_117534833	27.0662	73.3495	66.3746	36.5441	41.0922	36.6695	33.8431	29.8145	18.984
chr1_117543780_117546926	20.4826	83.828	67.772	38.4343	32.2868	38.8265	28.5344	22.2022	18.984
chr1_117550128_117550348	2.92608	2.7575	3.4934	3.15035	1.46758	0.71901	3.31795	2.5374	1.2656
chr1_117551714_117552291	5.12064	13.7875	12.5762	10.7112	5.87032	9.34713	1.32718	5.70915	3.164
chr1_117592007_117592208	2.19456	2.7575	7.68548	2.52028	0.73379	4.31406	1.99077	0.63435	1.2656
chr1_117593912_117594911	11.7043	31.4355	25.8512	21.4224	13.2082	15.0992	18.5805	12.687	5.0624
chr1_117601946_117603540	19.0195	58.459	41.2221	39.0643	33.0206	25.8844	23.8892	18.3961	15.1872
chr1_117664258_117664905	5.12064	18.1995	12.5762	10.0811	6.60411	7.90911	6.6359	3.8061	7.5936
chr1_117908963_117910516	24.8717	89.343	57.9904	25.2028	35.2219	20.8513	28.5344	22.2022	17.7184
chr1_118148026_118150282	18.288	45.7745	42.6195	18.9021	25.6826	20.1323	19.9077	13.9557	15.82
chr1_118155646_118155967	2.92608	6.0665	2.09604	2.52028	2.93516	1.43802	3.31795	2.5374	1.8984
chr1_118213240_118214882	12.4358	29.781	18.1657	17.0119	13.942	16.5372	9.95385	10.784	9.492
chr1_118471538_118472898	22.6771	66.18	34.934	30.8734	23.4813	18.6943	17.2533	15.8588	11.3904
chr1_119543802_119544142	2.19456	9.3755	7.68548	3.78042	5.87032	6.47109	4.64513	3.17175	4.4296
chr1_119593657_119593904	0.73152	1.6545	5.58944	3.15035	0.73379	0.71901	1.32718	1.2687	1.2656
chr1_119626409_119626817	4.38912	7.721	6.9868	5.67063	4.40274	3.59505	3.31795	3.17175	5.6952
chr1_119682423_119684092	31.4554	87.6885	47.5102	39.6944	39.6247	34.5125	31.8523	39.3297	23.4136
chr1_120190278_120191267	8.77824	18.1995	12.5762	6.93077	3.66895	5.03307	10.6174	4.44045	5.0624
chr1_120254582_120255270	2.92608	17.0965	13.9736	5.67063	10.2731	7.1901	3.98154	5.70915	5.6952
chr1_120325811_120326842	5.85216	22.6115	11.1789	10.0811	4.40274	9.34713	7.96308	4.44045	5.6952
chr1_120531473_120531673	2.92608	3.309	6.9868	2.52028	0.73379	2.15703	1.32718	0.63435	3.164
chr1_120557845_120558909	6.58368	13.7875	13.9736	13.2315	16.1434	10.7851	8.62667	6.97785	12.656
chr1_120567633_120568047	1.46304	4.412	1.39736	0.63007	1.46758	3.59505	0.66359	1.90305	1.8984
chr1_120611294_120612820	10.9728	45.7745	30.0432	22.0525	16.1434	16.5372	21.8985	11.4183	6.9608
chr1_120634667_120635400	5.85216	13.7875	10.4802	8.19091	5.13653	6.47109	4.64513	4.44045	3.7968
chr1_120642347_120643985	4.38912	5.515	3.4934	4.41049	1.46758	6.47109	3.31795	3.17175	2.5312
chr1_120664920_120667175	4.38912	8.2725	5.58944	3.78042	2.93516	4.31406	5.30872	6.3435	3.164
chr1_120674050_120674516	0.73152	1.6545	2.09604	1.26014	0.73379	2.87604	1.99077	1.90305	1.2656
chr1_120687447_120687783	2.19456	2.7575	2.09604	1.26014	2.93516	1.43802	0.66359	1.2687	1.2656
chr1_120751286_120753923	13.1674	23.7145	20.2617	13.8615	8.80548	8.62812	7.29949	8.8809	8.2264
chr1_120779679_120780672	0.73152	0.5515	0.69868	0.63007	0.73379	0.71901	0.66359	0.63435	0.6328
chr1_120790923_120791253	0.73152	0.5515	0.69868	0.63007	0.73379	0.71901	0.66359	0.63435	0.6328
chr1_120796198_120802719	13.1674	28.678	18.8644	13.2315	16.1434	12.2232	17.2533	9.51525	6.9608
chr1_120825495_120825704	0.73152	0.5515	0.69868	0.63007	0.73379	0.71901	0.66359	0.63435	0.6328
chr1_120835871_120839959	3.6576	18.1995	9.78152	10.7112	8.07169	7.90911	6.6359	1.90305	5.6952
chr1_120858893_120859342	0.73152	3.8605	3.4934	1.89021	3.66895	1.43802	1.32718	1.90305	2.5312
chr1_120862196_120863789	5.12064	12.133	5.58944	5.04056	3.66895	2.87604	5.30872	2.5374	2.5312
chr1_120865606_120866287	0.73152	0.5515	0.69868	0.63007	0.73379	0.71901	0.66359	0.63435	0.6328
chr1_120871838_120872223	0.73152	1.103	3.4934	1.26014	0.73379	1.43802	1.32718	1.2687	0.6328
chr1_120904701_120906415	2.19456	2.7575	1.39736	1.26014	3.66895	4.31406	1.99077	3.8061	3.7968
chr1_120925523_120926166	2.92608	10.4785	7.68548	8.82098	5.87032	5.75208	3.98154	1.2687	4.4296
chr1_120930087_120931071	2.92608	2.7575	5.58944	3.15035	2.93516	2.87604	3.31795	1.90305	1.2656
chr1_120934124_120936051	5.12064	7.721	4.19208	5.04056	4.40274	4.31406	3.31795	4.44045	3.7968
chr1_121088108_121088374	0.73152	0.5515	0.69868	0.63007	0.73379	0.71901	0.66359	0.63435	0.6328
chr1_121097824_121098024	0.73152	0.5515	0.69868	0.63007	0.73379	0.71901	0.66359	0.63435	0.6328
chr1_121102350_121104409	1.46304	2.206	4.89076	3.78042	1.46758	2.15703	3.31795	3.17175	2.5312
chr1_121138150_121138915	5.12064	24.8175	16.0696	13.2315	10.2731	5.03307	11.9446	3.17175	5.0624
chr1_121262257_121263921	6.58368	8.2725	6.9868	5.04056	11.7406	6.47109	5.30872	9.51525	7.5936
chr1_121267659_121267997	7.3152	4.412	3.4934	5.67063	2.20137	5.03307	4.64513	1.90305	3.164
chr1_121271171_121271388	1.46304	1.103	0.69868	1.89021	1.46758	2.15703	1.32718	1.2687	0.6328
chr1_142687393_142687604	1.46304	1.103	1.39736	1.89021	0.73379	0.71901	1.32718	1.90305	1.2656
chr1_143673104_143673617	0.73152	0.5515	0.69868	0.63007	0.73379	0.71901	0.66359	0.63435	0.6328
chr1_143686958_143687428	0.73152	0.5515	0.69868	0.63007	0.73379	0.71901	0.66359	0.63435	0.6328
chr1_143731854_143732185	0.73152	0.5515	0.69868	0.63007	0.73379	0.71901	0.66359	0.63435	0.6328
chr1_143734180_143736909	2.19456	9.3755	3.4934	4.41049	1.46758	3.59505	5.30872	1.90305	1.8984
chr1_143738688_143745887	35.8445	93.755	64.2786	48.5154	35.9557	29.4794	34.5067	33.6206	25.312
chr1_143750441_143750668	0.73152	1.6545	0.69868	3.15035	1.46758	2.87604	0.66359	0.63435	1.2656
chr1_143765071_143766911	8.04672	28.1265	23.7551	14.4916	15.4096	15.0992	10.6174	3.8061	7.5936
chr1_143872706_143875241	2.19456	4.9635	2.09604	3.78042	0.73379	1.43802	3.31795	1.90305	1.2656
chr1_143879540_143880290	2.92608	14.339	7.68548	5.67063	5.13653	4.31406	3.31795	2.5374	6.9608
chr1_143885921_143886178	0.73152	0.5515	0.69868	0.63007	0.73379	0.71901	0.66359	0.63435	0.6328
chr1_143888700_143890140	0.73152	0.5515	0.69868	0.63007	0.73379	0.71901	0.66359	0.63435	0.6328
chr1_143893134_143893334	0.73152	0.5515	0.69868	0.63007	0.73379	0.71901	0.66359	0.63435	0.6328
chr1_143912611_143916424	2.92608	11.5815	8.38416	4.41049	5.87032	5.03307	7.29949	2.5374	3.164
chr1_143949751_143955378	15.3619	45.7745	28.6459	22.0525	14.6758	22.2893	14.599	10.1496	8.8592
chr1_143970625_143972680	3.6576	3.8605	4.89076	2.52028	2.93516	3.59505	2.65436	3.17175	1.8984
chr1_143990291_143990660	0.73152	0.5515	0.69868	0.63007	0.73379	0.71901	0.66359	0.63435	0.6328
chr1_143992978_143993223	0.73152	0.5515	0.69868	0.63007	0.73379	0.71901	0.66359	0.63435	0.6328
chr1_143997952_144001163	9.50976	28.678	18.1657	13.2315	10.2731	10.7851	8.62667	5.70915	3.164
chr1_144008315_144008639	5.12064	12.6845	7.68548	6.93077	5.87032	4.31406	6.6359	5.70915	6.9608
chr1_144010079_144010580	6.58368	18.751	15.371	9.45105	9.53927	7.1901	13.9354	6.97785	7.5936
chr1_144075491_144075734	0.73152	1.103	0.69868	0.63007	0.73379	0.71901	0.66359	0.63435	0.6328
chr1_144084888_144085189	0.73152	1.103	0.69868	1.26014	0.73379	0.71901	0.66359	0.63435	0.6328
chr1_144089606_144091592	2.19456	3.309	4.19208	1.89021	0.73379	0.71901	1.32718	1.90305	1.2656
chr1_144311342_144312066	0.73152	0.5515	0.69868	0.63007	0.73379	0.71901	0.66359	0.63435	0.6328
chr1_144316238_144316438	0.73152	0.5515	0.69868	0.63007	0.73379	0.71901	0.66359	0.63435	0.6328
chr1_144327670_144327966	0.73152	0.5515	0.69868	0.63007	0.73379	0.71901	0.66359	0.63435	0.6328
chr1_144331692_144331991	0.73152	0.5515	0.69868	0.63007	0.73379	0.71901	0.66359	0.63435	0.6328
chr1_144333817_144334149	0.73152	0.5515	0.69868	0.63007	0.73379	0.71901	0.66359	0.63435	0.6328
chr1_144336451_144336846	0.73152	0.5515	0.69868	0.63007	0.73379	0.71901	0.66359	0.63435	0.6328
chr1_144338586_144341848	1.46304	1.103	0.69868	0.63007	0.73379	0.71901	0.66359	0.63435	0.6328
chr1_144360892_144362695	0.73152	0.5515	0.69868	0.63007	0.73379	0.71901	0.66359	0.63435	0.6328
chr1_144491571_144491924	0.73152	1.6545	0.69868	0.63007	0.73379	0.71901	2.65436	0.63435	0.6328
chr1_144507380_144507685	0.73152	0.5515	2.09604	0.63007	0.73379	1.43802	0.66359	0.63435	0.6328
chr1_144509062_144509316	0.73152	0.5515	0.69868	0.63007	0.73379	0.71901	0.66359	0.63435	0.6328
chr1_144511771_144513820	2.19456	2.7575	2.79472	1.26014	0.73379	1.43802	0.66359	1.90305	1.2656
chr1_144516593_144522352	17.5565	39.708	31.4406	28.9832	20.5461	15.8182	13.9354	15.8588	12.656
chr1_144533791_144534203	2.19456	8.2725	4.19208	10.0811	4.40274	4.31406	3.31795	1.2687	2.5312
chr1_144551516_144551720	0.73152	0.5515	1.39736	0.63007	0.73379	0.71901	0.66359	0.63435	0.6328
chr1_144593208_144594309	5.12064	18.751	17.467	10.0811	12.4744	5.75208	7.96308	6.97785	9.492
chr1_144921473_144922319	8.77824	34.7445	25.1525	23.9427	8.80548	18.6943	15.2626	15.2244	12.0232
chr1_144928822_144930115	16.0934	44.6715	37.7287	20.7923	20.5461	17.2562	12.6082	17.1274	14.5544
chr1_144931650_144932971	29.9923	88.7915	62.8812	47.2552	37.4233	35.2315	30.5251	22.2022	18.3512
chr1_144949034_144949279	4.38912	6.0665	7.68548	9.45105	4.40274	3.59505	3.98154	4.44045	3.164
chr1_144989716_144990059	6.58368	23.163	9.78152	9.45105	8.80548	10.0661	7.96308	8.24655	10.1248
chr1_144998675_145000257	24.1402	62.3195	51.0036	39.0643	33.0206	32.3554	30.5251	24.7397	25.9448
chr1_145096159_145097091	23.4086	52.944	36.3314	26.4629	12.4744	22.2893	17.2533	15.8588	12.656
chr1_145139030_145140211	15.3619	48.532	33.5366	27.093	22.0137	23.0083	19.2441	19.6649	13.2888
chr1_145144154_145145270	2.92608	9.3755	9.08284	9.45105	5.13653	5.75208	7.29949	3.8061	3.7968
chr1_145152587_145153137	6.58368	17.0965	13.9736	11.3413	6.60411	15.8182	9.29026	3.17175	5.6952
chr1_145154645_145154869	0.73152	0.5515	0.69868	0.63007	0.73379	0.71901	0.66359	0.63435	0.6328
chr1_145176360_145177535	3.6576	14.339	7.68548	8.19091	8.07169	5.03307	5.30872	5.0748	4.4296
chr1_145184461_145185580	10.2413	17.0965	11.8776	10.0811	11.7406	7.90911	9.95385	6.97785	4.4296
chr1_145199730_145199947	0.73152	0.5515	1.39736	1.89021	1.46758	1.43802	1.32718	0.63435	4.4296
chr1_145208555_145210204	27.0662	67.283	61.4838	33.3937	25.6826	28.0414	23.8892	21.5679	15.1872
chr1_145253475_145253801	1.46304	6.0665	4.19208	5.04056	3.66895	2.87604	2.65436	4.44045	1.8984
chr1_145262857_145263663	7.3152	13.236	10.4802	6.93077	11.7406	11.5042	8.62667	7.6122	4.4296
chr1_145339047_145339247	0.73152	0.5515	0.69868	0.63007	0.73379	0.71901	0.66359	0.63435	0.6328
chr1_145382415_145382968	8.04672	11.5815	15.371	8.82098	4.40274	9.34713	5.97231	5.70915	4.4296
chr1_145395515_145399140	40.2336	122.984	76.1561	56.7063	47.6964	40.2646	31.8523	27.9114	25.312
chr1_145427264_145428456	15.3619	29.2295	14.6723	10.7112	11.0069	8.62812	7.96308	8.24655	10.1248
chr1_145437557_145441716	81.9302	183.649	136.941	96.4007	73.379	91.3143	74.3221	62.8006	39.8664
chr1_145448934_145449634	7.3152	20.4055	20.2617	11.9713	8.80548	13.6612	9.29026	7.6122	7.5936
chr1_145453564_145457157	63.6422	121.33	89.431	66.1573	66.0411	53.9258	47.1149	36.7923	35.4368
chr1_145469972_145471034	8.77824	36.399	18.1657	20.1622	13.2082	15.8182	12.6082	7.6122	8.2264
chr1_145474189_145474424	5.12064	4.412	7.68548	3.15035	3.66895	2.87604	3.31795	0.63435	1.8984
chr1_145477019_145477729	5.12064	25.369	19.563	8.19091	8.80548	11.5042	7.96308	3.8061	5.6952
chr1_145506671_145508427	27.7978	68.9375	67.0733	40.3245	31.553	36.6695	25.2164	16.4931	13.2888
chr1_145515576_145516970	9.50976	34.7445	30.7419	23.3126	16.1434	13.6612	19.9077	14.59	6.328
chr1_145562346_145563199	4.38912	27.575	17.467	22.6825	10.2731	11.5042	13.9354	9.51525	7.5936
chr1_145574822_145576213	16.0934	43.5685	34.2353	13.8615	14.6758	19.4133	12.6082	6.97785	10.7576
chr1_145588713_145589790	17.5565	62.3195	29.3446	30.8734	19.0785	20.8513	24.5528	13.3214	10.7576
chr1_145609981_145611583	25.6032	71.1435	48.2089	40.3245	27.1502	33.0745	30.5251	18.3961	18.3512
chr1_145759294_145759494	2.19456	1.103	1.39736	3.78042	1.46758	0.71901	2.65436	1.2687	0.6328
chr1_145826481_145827544	2.92608	8.2725	10.4802	6.93077	3.66895	1.43802	1.99077	5.0748	4.4296
chr1_145968866_145970057	0.73152	0.5515	0.69868	0.63007	0.73379	0.71901	0.66359	0.63435	0.6328
chr1_146009202_146009688	2.19456	3.8605	4.19208	2.52028	2.20137	2.15703	2.65436	1.2687	0.6328
chr1_146082112_146082868	0.73152	0.5515	0.69868	0.63007	0.73379	0.71901	0.66359	0.63435	0.6328
chr1_146373545_146374616	1.46304	1.6545	0.69868	1.26014	0.73379	0.71901	1.99077	0.63435	0.6328
chr1_146556189_146556577	5.12064	12.133	9.78152	7.56084	4.40274	6.47109	4.64513	1.90305	2.5312
chr1_146643443_146645181	33.6499	94.858	62.1825	38.4343	34.4881	36.6695	29.8616	26.0084	17.7184
chr1_146696712_146697672	13.1674	30.884	20.9604	18.272	10.2731	15.8182	5.97231	8.8809	5.6952
chr1_146714256_146715784	24.8717	59.562	39.1261	35.914	38.1571	27.3224	30.5251	12.0526	13.2888
chr1_146718754_146718954	5.12064	4.412	2.79472	3.15035	2.20137	1.43802	1.99077	1.90305	1.8984
chr1_147100129_147100329	4.38912	2.7575	1.39736	1.89021	2.20137	0.71901	1.32718	0.63435	1.8984
chr1_147142476_147143004	3.6576	11.03	9.78152	7.56084	4.40274	5.75208	4.64513	1.2687	2.5312
chr1_147400114_147401058	4.38912	9.3755	6.9868	5.67063	5.87032	4.31406	6.6359	1.90305	1.8984
chr1_147510995_147511572	0.73152	0.5515	0.69868	0.63007	0.73379	0.71901	0.66359	0.63435	0.6328
chr1_147623866_147624665	2.19456	0.5515	2.79472	3.15035	1.46758	2.15703	0.66359	0.63435	1.2656
chr1_147735562_147735762	1.46304	2.206	2.09604	3.15035	2.20137	1.43802	1.99077	1.2687	1.2656
chr1_147775389_147775634	2.19456	3.8605	2.79472	1.89021	0.73379	0.71901	1.32718	0.63435	1.8984
chr1_147790419_147791014	7.3152	20.957	16.0696	11.3413	10.2731	11.5042	5.97231	5.70915	8.2264
chr1_147806400_147807306	12.4358	49.0835	36.3314	23.9427	21.2799	15.8182	23.2257	10.784	6.9608
chr1_147860144_147861132	0.73152	0.5515	0.69868	0.63007	0.73379	0.71901	0.66359	0.63435	0.6328
chr1_147874469_147874957	0.73152	0.5515	0.69868	0.63007	0.73379	0.71901	0.66359	0.63435	0.6328
chr1_147921264_147924055	7.3152	9.3755	9.08284	3.15035	7.3379	5.75208	5.97231	3.17175	4.4296
chr1_147927378_147933404	2.19456	11.03	3.4934	5.04056	2.93516	2.15703	3.98154	2.5374	3.164
chr1_147952996_147954120	2.19456	8.2725	4.89076	5.04056	5.87032	5.03307	2.65436	4.44045	2.5312
chr1_147993382_147994777	4.38912	12.6845	15.371	7.56084	7.3379	7.90911	4.64513	8.8809	6.328
chr1_147999124_148001147	13.1674	36.399	37.7287	27.093	15.4096	16.5372	17.2533	10.1496	10.1248
chr1_148175937_148177588	13.8989	25.369	23.7551	14.4916	11.7406	13.6612	11.281	6.3435	8.8592
chr1_148179135_148179335	0.73152	0.5515	1.39736	0.63007	0.73379	1.43802	1.32718	0.63435	0.6328
chr1_148198950_148201152	0.73152	0.5515	0.69868	0.63007	0.73379	0.71901	0.66359	0.63435	0.6328
chr1_148240782_148242127	4.38912	18.1995	12.5762	9.45105	5.13653	7.90911	3.31795	3.8061	5.0624
chr1_148246026_148248165	2.92608	8.2725	7.68548	4.41049	5.87032	5.75208	3.31795	3.17175	2.5312
chr1_148347591_148347825	0.73152	0.5515	0.69868	1.26014	1.46758	0.71901	0.66359	2.5374	1.2656
chr1_148555551_148556399	2.19456	11.5815	11.8776	4.41049	7.3379	3.59505	1.99077	5.0748	1.2656
chr1_148598383_148599569	1.46304	2.7575	4.89076	0.63007	3.66895	1.43802	1.32718	2.5374	1.2656
chr1_148604407_148605747	1.46304	4.9635	4.19208	2.52028	3.66895	1.43802	1.32718	1.90305	2.5312
chr1_148645371_148646693	0.73152	1.103	1.39736	1.26014	0.73379	1.43802	1.32718	0.63435	0.6328
chr1_148760274_148761742	0.73152	1.103	0.69868	0.63007	0.73379	0.71901	0.66359	0.63435	0.6328
chr1_148766527_148767818	0.73152	0.5515	0.69868	0.63007	0.73379	0.71901	1.32718	0.63435	0.6328
chr1_148807176_148808780	0.73152	0.5515	0.69868	0.63007	0.73379	0.71901	0.66359	0.63435	0.6328
chr1_148854362_148854627	0.73152	3.8605	2.09604	3.15035	2.20137	3.59505	4.64513	1.2687	1.2656
chr1_148915324_148915530	0.73152	0.5515	0.69868	1.89021	1.46758	2.15703	0.66359	0.63435	0.6328
chr1_148928330_148928830	2.19456	4.412	3.4934	2.52028	2.93516	3.59505	2.65436	0.63435	1.8984
chr1_149214522_149216171	28.5293	65.077	53.7984	40.3245	35.2219	30.1984	17.2533	19.6649	17.7184
chr1_149222299_149225276	58.5216	132.911	102.007	64.2671	69.71	72.62	58.3959	41.2328	38.6008
chr1_149281198_149281398	0.73152	1.6545	2.09604	1.26014	0.73379	0.71901	1.32718	0.63435	0.6328
chr1_149293756_149294716	8.04672	14.339	11.1789	8.82098	8.07169	6.47109	4.64513	8.24655	3.164
chr1_149297837_149299564	9.50976	34.7445	20.9604	14.4916	15.4096	16.5372	13.9354	12.0526	6.9608
chr1_149310969_149311241	0.73152	1.6545	0.69868	2.52028	0.73379	1.43802	1.32718	0.63435	0.6328
chr1_149320130_149321195	1.46304	1.6545	0.69868	0.63007	0.73379	0.71901	0.66359	1.90305	1.2656
chr1_149326152_149328618	5.12064	3.309	5.58944	3.78042	5.87032	3.59505	5.97231	4.44045	3.164
chr1_149332555_149335188	2.19456	6.618	6.9868	6.3007	3.66895	10.0661	5.97231	1.90305	3.164
chr1_149339493_149340071	1.46304	3.309	4.19208	1.89021	2.20137	0.71901	2.65436	0.63435	1.8984
chr1_149353195_149353503	3.6576	2.7575	2.09604	0.63007	1.46758	0.71901	0.66359	0.63435	0.6328
chr1_149354783_149356795	2.92608	3.8605	4.19208	3.15035	1.46758	2.15703	2.65436	2.5374	3.164
chr1_149358034_149359307	2.92608	5.515	6.28812	4.41049	3.66895	2.87604	4.64513	3.8061	1.8984
chr1_149361514_149363705	5.12064	13.7875	11.1789	5.04056	2.20137	3.59505	7.96308	5.70915	3.7968
chr1_149369416_149370778	0.73152	1.6545	1.39736	1.26014	0.73379	0.71901	0.66359	0.63435	1.2656
chr1_149373103_149374209	1.46304	1.6545	0.69868	0.63007	0.73379	0.71901	0.66359	0.63435	1.2656
chr1_149379190_149379736	1.46304	6.0665	7.68548	1.89021	4.40274	4.31406	1.32718	1.90305	1.2656
chr1_149398674_149400539	4.38912	7.1695	6.9868	4.41049	4.40274	5.03307	3.31795	5.0748	1.8984
chr1_149433301_149433822	0.73152	0.5515	1.39736	0.63007	0.73379	0.71901	0.66359	0.63435	0.6328
chr1_149439306_149439661	0.73152	0.5515	0.69868	0.63007	0.73379	0.71901	0.66359	0.63435	0.6328
chr1_149441984_149443169	0.73152	0.5515	0.69868	0.63007	0.73379	0.71901	0.66359	0.63435	0.6328
chr1_149446286_149446760	0.73152	0.5515	0.69868	0.63007	0.73379	0.71901	0.66359	0.63435	0.6328
chr1_149513733_149514561	1.46304	1.6545	1.39736	0.63007	0.73379	0.71901	2.65436	0.63435	0.6328
chr1_149533345_149533560	0.73152	0.5515	0.69868	0.63007	0.73379	0.71901	0.66359	0.63435	0.6328
chr1_149554265_149555638	0.73152	0.5515	0.69868	0.63007	0.73379	0.71901	0.66359	0.63435	0.6328
chr1_149557938_149558138	0.73152	0.5515	0.69868	0.63007	0.73379	0.71901	0.66359	0.63435	0.6328
chr1_149573450_149573669	0.73152	0.5515	0.69868	0.63007	0.73379	0.71901	1.32718	0.63435	0.6328
chr1_149574937_149582242	2.92608	5.515	3.4934	5.67063	2.93516	3.59505	1.99077	2.5374	1.8984
chr1_149584172_149585272	4.38912	7.721	7.68548	8.82098	5.13653	4.31406	3.98154	3.8061	4.4296
chr1_149586445_149586677	0.73152	0.5515	0.69868	0.63007	0.73379	0.71901	0.66359	0.63435	0.6328
chr1_149588365_149588705	0.73152	0.5515	1.39736	1.26014	0.73379	0.71901	1.32718	0.63435	0.6328
chr1_149605471_149606091	2.92608	9.3755	9.08284	6.93077	6.60411	1.43802	3.31795	3.8061	3.164
chr1_149679417_149680215	2.19456	3.309	1.39736	2.52028	1.46758	0.71901	0.66359	1.2687	1.8984
chr1_149683468_149685126	13.8989	18.1995	18.1657	10.0811	11.7406	10.7851	9.95385	5.0748	6.9608
chr1_149696521_149696721	0.73152	1.103	1.39736	0.63007	0.73379	0.71901	0.66359	0.63435	1.2656
chr1_149706243_149707037	3.6576	12.6845	6.9868	5.67063	3.66895	3.59505	5.30872	4.44045	2.5312
chr1_149711529_149713887	9.50976	39.708	26.5498	17.0119	15.4096	12.2232	11.281	8.8809	5.6952
chr1_149716517_149721400	70.2259	140.081	105.501	84.4294	67.5087	69.744	61.7139	52.0167	42.3976
chr1_149723051_149723328	0.73152	4.412	2.09604	1.89021	1.46758	1.43802	1.99077	1.90305	1.2656
chr1_149724677_149725126	3.6576	6.0665	6.28812	5.04056	1.46758	2.87604	3.31795	3.17175	3.7968
chr1_149740136_149744182	13.1674	31.4355	32.838	17.642	20.5461	14.3802	11.281	12.0526	5.0624
chr1_149746759_149748027	3.6576	10.4785	5.58944	6.3007	8.80548	8.62812	3.31795	3.17175	3.7968
chr1_149753939_149760211	16.825	46.326	33.5366	26.4629	22.0137	25.1654	13.2718	10.784	15.1872
chr1_149764099_149764660	9.50976	17.0965	14.6723	10.7112	7.3379	9.34713	11.281	5.70915	5.6952
chr1_149783076_149785309	11.7043	39.1565	34.2353	14.4916	18.3448	17.9752	17.9169	7.6122	10.7576
chr1_149802850_149805411	0.73152	1.103	2.09604	0.63007	0.73379	1.43802	1.32718	0.63435	0.6328
chr1_149810212_149817096	19.0195	51.841	34.934	25.2028	21.2799	27.3224	17.2533	12.0526	14.5544
chr1_149819131_149826109	21.9456	66.7315	44.7155	27.093	41.826	28.7604	28.5344	20.2992	17.0856
chr1_149831005_149834060	0.73152	0.5515	0.69868	0.63007	0.73379	0.71901	0.66359	0.63435	0.6328
chr1_149856346_149860894	108.996	345.791	258.512	166.969	135.751	139.488	119.446	86.2716	86.6936
chr1_149871029_149871621	10.2413	25.369	20.2617	12.6014	8.80548	7.90911	12.6082	4.44045	5.6952
chr1_149886878_149888356	10.2413	40.811	33.5366	15.1217	16.8772	17.9752	13.9354	9.51525	10.7576
chr1_149899072_149902110	30.7238	103.13	63.5799	57.9664	41.826	45.2976	37.8246	27.9114	24.0464
chr1_149903120_149903468	5.12064	13.236	7.68548	5.67063	4.40274	5.03307	5.30872	4.44045	1.2656
chr1_149935633_149935833	3.6576	1.103	4.19208	5.67063	2.93516	1.43802	1.32718	1.2687	0.6328
chr1_149982273_149982997	8.77824	22.06	22.3578	12.6014	10.2731	7.90911	7.29949	5.70915	3.164
chr1_150038866_150040199	16.0934	50.1865	34.2353	26.4629	21.2799	15.0992	17.9169	11.4183	11.3904
chr1_150121671_150123051	5.12064	38.0535	21.6591	20.7923	12.4744	14.3802	15.9262	8.24655	5.0624
chr1_150132150_150132686	5.85216	6.618	6.9868	4.41049	5.13653	8.62812	7.29949	3.17175	3.7968
chr1_150134951_150135188	1.46304	6.0665	4.89076	1.89021	3.66895	2.15703	3.31795	0.63435	1.8984
chr1_150149308_150149568	2.92608	3.8605	8.38416	3.15035	5.87032	4.31406	2.65436	3.8061	1.8984
chr1_150159022_150159725	5.85216	23.163	13.9736	10.0811	5.13653	7.1901	6.6359	5.70915	5.6952
chr1_150185326_150186526	15.3619	34.193	22.3578	16.3818	16.1434	17.9752	13.9354	12.0526	8.8592
chr1_150206007_150209170	64.3738	181.995	143.928	87.5797	88.7886	65.4299	68.3498	59.6289	52.5224
chr1_150240343_150242044	17.5565	73.3495	48.2089	40.3245	30.0854	34.5125	24.5528	16.4931	17.0856
chr1_150245479_150246599	5.12064	21.5085	14.6723	12.6014	8.07169	7.1901	9.95385	11.4183	5.6952
chr1_150265661_150266687	21.2141	52.944	30.0432	28.9832	28.6178	20.8513	24.5528	15.8588	14.5544
chr1_150293124_150294750	19.0195	59.0105	44.7155	30.8734	30.8192	25.8844	25.88	27.277	18.984
chr1_150335359_150339631	97.2922	272.441	215.892	143.026	128.413	107.852	84.2759	74.8533	55.6864
chr1_150459429_150460475	16.825	43.5685	21.6591	18.9021	16.8772	11.5042	15.2626	13.9557	8.8592
chr1_150480448_150480954	3.6576	12.133	9.08284	5.04056	4.40274	9.34713	3.31795	2.5374	4.4296
chr1_150487729_150488742	10.2413	20.4055	18.1657	11.9713	7.3379	8.62812	9.95385	1.90305	6.9608
chr1_150501997_150502197	0.73152	0.5515	1.39736	1.26014	2.93516	0.71901	0.66359	1.90305	0.6328
chr1_150521151_150522259	7.3152	26.472	29.3446	13.8615	11.7406	12.2232	16.5897	6.3435	6.9608
chr1_150524908_150525923	11.7043	34.193	34.2353	16.3818	16.1434	12.9422	16.5897	5.70915	6.9608
chr1_150533449_150535268	31.4554	98.7185	64.2786	34.0238	37.4233	32.3554	36.4975	22.8366	13.2888
chr1_150539272_150541079	19.751	51.841	30.7419	22.6825	20.5461	13.6612	13.9354	18.3961	11.3904
chr1_150549466_150552985	51.9379	173.722	121.57	78.1287	74.1128	74.777	67.6862	55.8228	58.8504
chr1_150577571_150577771	1.46304	2.7575	4.19208	2.52028	2.20137	0.71901	1.99077	0.63435	1.2656
chr1_150582363_150587188	59.2531	225.564	153.71	126.644	109.335	74.058	91.5754	55.8228	62.6472
chr1_150600863_150602905	26.3347	79.416	69.1693	51.6657	36.6895	38.8265	29.8616	25.374	19.6168
chr1_150607929_150608129	2.19456	3.309	4.89076	2.52028	2.20137	0.71901	1.32718	1.90305	1.8984
chr1_150669350_150670244	8.77824	24.8175	11.1789	15.7517	12.4744	7.90911	9.29026	3.8061	5.6952
chr1_150692178_150693933	19.751	52.3925	37.03	29.6133	22.0137	32.3554	9.95385	14.59	11.3904
chr1_150737841_150738798	15.3619	41.3625	31.4406	15.1217	26.4164	28.0414	8.62667	15.2244	10.1248
chr1_150848002_150850107	24.1402	74.4525	41.9208	26.4629	28.6178	32.3554	24.5528	15.2244	12.656
chr1_150882561_150882767	3.6576	6.0665	4.19208	3.78042	2.20137	3.59505	1.32718	2.5374	1.8984
chr1_150897524_150899421	16.825	48.532	41.9208	28.3531	20.5461	22.2893	18.5805	16.4931	13.2888
chr1_150945722_150947956	30.7238	79.9675	56.5931	43.4748	32.2868	35.9505	35.8339	18.3961	19.6168
chr1_150949460_150952102	16.0934	56.8045	47.5102	30.8734	29.3516	21.5703	30.5251	17.1274	12.656
chr1_150978709_150981463	47.5488	132.911	78.9508	65.5273	51.3653	38.1075	43.1334	29.1801	32.2728
chr1_151020242_151021055	2.92608	15.442	11.8776	3.78042	6.60411	6.47109	3.98154	1.90305	3.164
chr1_151027855_151032614	47.5488	130.154	98.5139	60.4867	62.3721	62.5539	59.7231	41.8671	31.64
chr1_151042571_151044253	35.8445	114.712	78.2522	51.6657	46.2288	55.3638	33.1795	28.5458	31.64
chr1_151128228_151132931	39.5021	135.118	112.487	68.6776	65.3073	57.5208	52.4236	40.5984	31.64
chr1_151138536_151139243	11.7043	23.7145	20.2617	14.4916	6.60411	15.8182	9.95385	5.70915	8.8592
chr1_151162148_151162972	18.288	25.9205	24.4538	18.9021	16.1434	12.9422	11.9446	8.8809	7.5936
chr1_151170737_151172018	21.9456	46.8775	32.1393	17.642	20.5461	23.0083	15.9262	12.687	15.82
chr1_151226721_151227772	14.6304	38.605	35.6327	20.7923	13.942	14.3802	13.2718	18.3961	12.0232
chr1_151248811_151249049	0.73152	3.309	2.09604	2.52028	2.20137	2.87604	0.66359	0.63435	2.5312
chr1_151250296_151250512	0.73152	7.1695	4.89076	0.63007	2.20137	4.31406	2.65436	1.90305	2.5312
chr1_151253229_151256037	46.0858	148.905	116.68	64.8972	61.6384	63.2729	55.078	33.6206	37.968
chr1_151284526_151284776	2.92608	6.0665	2.09604	3.15035	2.20137	5.75208	3.31795	1.2687	1.2656
chr1_151299140_151300942	35.113	97.064	62.1825	51.0357	36.6895	40.9836	37.161	35.5236	25.312
chr1_151319279_151320383	5.85216	27.0235	21.6591	14.4916	17.611	13.6612	17.2533	8.24655	10.1248
chr1_151371625_151372694	13.1674	38.0535	32.1393	19.5322	16.8772	15.8182	11.281	7.6122	12.0232
chr1_151430511_151432504	8.77824	31.987	21.6591	17.0119	15.4096	17.9752	15.2626	8.24655	9.492
chr1_151512732_151513000	0.73152	9.3755	3.4934	1.89021	0.73379	1.43802	3.98154	2.5374	1.2656
chr1_151584018_151585298	22.6771	83.2765	53.0997	45.9951	23.4813	28.0414	27.8708	13.3214	12.656
chr1_151625702_151626850	6.58368	21.5085	18.1657	13.2315	11.7406	11.5042	15.9262	12.0526	6.9608
chr1_151664548_151664748	1.46304	3.309	2.09604	3.15035	1.46758	1.43802	0.66359	1.90305	1.2656
chr1_151735236_151736657	13.1674	55.15	41.9208	20.7923	22.0137	24.4463	19.2441	18.3961	13.9216
chr1_151763511_151763764	1.46304	6.618	4.19208	3.78042	2.20137	2.87604	3.31795	1.2687	1.2656
chr1_151881222_151882712	20.4826	70.0405	57.9904	39.0643	22.7475	24.4463	22.5621	14.59	18.3512
chr1_151902650_151902955	5.12064	4.9635	10.4802	3.78042	4.40274	5.03307	1.99077	4.44045	1.8984
chr1_151917223_151919658	12.4358	61.2165	53.0997	39.0643	32.2868	23.0083	25.2164	17.7618	26.5776
chr1_151957050_151957492	2.19456	9.927	11.8776	4.41049	3.66895	5.03307	5.97231	1.90305	3.164
chr1_151962286_151962509	1.46304	4.412	6.28812	4.41049	2.93516	2.15703	2.65436	1.2687	0.6328
chr1_151965228_151966387	17.5565	56.8045	41.2221	32.1336	29.3516	17.2562	15.2626	14.59	6.328
chr1_152006709_152011431	73.8835	214.534	170.478	92.6203	95.3927	92.0333	72.3313	65.338	63.28
chr1_152019707_152021571	41.6966	89.8945	90.8284	57.3364	41.0922	38.1075	44.4605	28.5458	21.5152
chr1_152066382_152066613	5.85216	1.6545	1.39736	3.78042	1.46758	2.87604	0.66359	1.90305	4.4296
chr1_152082989_152083320	3.6576	7.1695	10.4802	3.78042	2.93516	3.59505	1.99077	1.2687	2.5312
chr1_152137582_152138016	2.19456	9.927	4.89076	4.41049	4.40274	6.47109	3.31795	2.5374	3.164
chr1_152432113_152432958	8.04672	30.884	25.1525	14.4916	11.0069	13.6612	10.6174	6.3435	6.9608
chr1_152446823_152447023	0.73152	4.9635	1.39736	5.04056	2.93516	2.15703	3.31795	3.8061	3.164
chr1_152594592_152596462	10.2413	38.605	39.8248	22.0525	15.4096	17.2562	17.9169	10.784	12.656
chr1_153203863_153204920	8.04672	24.266	14.6723	11.9713	5.87032	5.03307	7.96308	6.97785	3.7968
chr1_153488111_153488941	5.85216	13.236	16.7683	11.3413	8.07169	8.62812	7.96308	5.70915	4.4296
chr1_153490691_153491202	5.85216	8.2725	9.08284	4.41049	7.3379	8.62812	3.98154	3.17175	2.5312
chr1_153507668_153509006	7.3152	39.708	30.7419	19.5322	14.6758	16.5372	11.281	10.1496	8.2264
chr1_153513021_153513318	5.12064	7.1695	4.89076	1.89021	2.93516	1.43802	4.64513	2.5374	2.5312
chr1_153517066_153519018	48.2803	121.33	101.309	63.6371	47.6964	47.4547	38.4882	29.1801	25.312
chr1_153522374_153523256	3.6576	14.8905	11.1789	8.82098	2.20137	12.9422	6.6359	1.90305	1.2656
chr1_153526133_153527153	5.85216	18.751	19.563	7.56084	8.80548	10.7851	5.30872	9.51525	3.164
chr1_153537820_153539697	21.2141	57.9075	55.8944	39.0643	31.553	29.4794	24.5528	10.1496	14.5544
chr1_153561507_153561837	2.19456	0.5515	0.69868	0.63007	1.46758	0.71901	1.32718	2.5374	9.492
chr1_153570447_153572211	24.1402	68.9375	46.8116	37.1741	32.2868	28.0414	28.5344	15.2244	16.4528
chr1_153574277_153574477	4.38912	4.9635	2.79472	1.89021	3.66895	3.59505	1.32718	1.90305	1.2656
chr1_153606419_153607971	24.8717	84.931	74.7588	42.8448	31.553	40.9836	29.198	23.4709	27.8432
chr1_153625238_153625450	3.6576	5.515	2.79472	3.15035	0.73379	0.71901	2.65436	2.5374	1.2656
chr1_153630747_153631952	13.8989	59.562	55.1957	30.2434	18.3448	23.0083	17.2533	19.6649	12.0232
chr1_153642455_153645089	34.3814	89.343	71.964	40.3245	39.6247	36.6695	38.4882	27.9114	27.8432
chr1_153699680_153701284	29.2608	84.931	65.6759	36.5441	28.6178	30.9174	30.5251	19.6649	22.148
chr1_153715258_153715608	2.92608	7.1695	8.38416	4.41049	2.93516	3.59505	3.31795	1.90305	1.8984
chr1_153747765_153748695	8.04672	40.2595	27.2485	18.272	11.7406	12.9422	11.281	6.97785	7.5936
chr1_153755438_153758066	37.3075	95.961	78.9508	53.556	46.9626	33.0745	49.7692	30.4488	27.2104
chr1_153761641_153764375	27.0662	97.6155	62.1825	35.2839	29.3516	36.6695	35.1703	21.5679	18.984
chr1_153822087_153822334	1.46304	6.0665	5.58944	2.52028	2.20137	2.15703	2.65436	3.17175	3.164
chr1_153826475_153827000	6.58368	19.3025	6.28812	5.67063	7.3379	5.03307	1.32718	3.8061	1.8984
chr1_153892293_153892891	10.2413	11.03	11.1789	10.0811	8.80548	5.75208	5.30872	5.0748	2.5312
chr1_153894474_153896550	21.2141	56.8045	41.9208	29.6133	19.0785	23.7273	21.8985	15.2244	8.2264
chr1_153916618_153919787	65.1053	192.474	157.902	98.2909	80.7169	89.8762	70.3405	46.9419	29.7416
chr1_153930106_153932262	29.2608	78.8645	58.6891	44.1049	38.1571	33.0745	23.8892	24.1053	22.7808
chr1_153935274_153936827	13.1674	52.944	51.0036	20.1622	27.884	25.8844	17.2533	10.1496	13.9216
chr1_153938626_153941138	40.9651	123.536	90.8284	55.4462	49.1639	45.2976	49.7692	39.9641	25.9448
chr1_153949325_153950834	32.9184	92.1005	70.5667	35.2839	30.8192	33.7935	30.5251	21.5679	17.7184
chr1_153959369_153960034	5.12064	18.1995	14.6723	6.93077	10.2731	7.90911	5.30872	1.90305	3.7968
chr1_153962667_153963913	22.6771	51.2895	46.1129	36.5441	31.553	22.2893	25.88	20.2992	10.1248
chr1_154121154_154121491	3.6576	7.721	7.68548	1.89021	2.20137	2.87604	3.31795	3.8061	3.164
chr1_154129662_154130161	1.46304	9.3755	7.68548	3.78042	5.13653	2.15703	3.98154	1.90305	2.5312
chr1_154131372_154131665	2.92608	4.412	9.78152	4.41049	5.13653	2.87604	4.64513	1.90305	1.8984
chr1_154152656_154153069	6.58368	12.133	15.371	1.89021	3.66895	2.87604	3.31795	3.8061	0.6328
chr1_154154606_154156323	22.6771	80.519	53.0997	35.914	34.4881	31.6364	27.8708	13.9557	20.8824
chr1_154192219_154194623	46.0858	119.675	89.431	56.0762	59.437	46.7356	40.479	31.0831	27.2104
chr1_154244329_154245660	17.5565	50.738	42.6195	25.8329	25.6826	22.2893	21.2349	13.9557	12.656
chr1_154364705_154364905	0.73152	1.103	2.79472	0.63007	0.73379	1.43802	1.32718	1.2687	0.6328
chr1_154377394_154381319	43.8912	129.602	93.6231	57.9664	50.6315	46.0166	41.8062	30.4488	28.476
[truncated: 29,916 more rows]
